# Supplementary material for: Insights into protein post-translational modification landscapes of individual human cells by trapped ion mobility time-of-flight mass spectrometry
Source: Nat Commun. 2022 Nov 25;13:7246. doi: 10.1038/s41467-022-34919-w (PMC9700839; doi:10.1038/s41467-022-34919-w)
Supplement: Supplementary file 3 — Supplementary Datasets 1-11 [file 41467_2022_34919_MOESM3_ESM.zip]

Archive with 11 entries (11 files):
- S.Data.1.xlsm
- S.Data7.xlsx
- SData10.xlsx
- SData11.xlsx
- SData2.xlsx
- SData3.xlsm
- SData4.xlsx
- SData5.xlsx
- SData6.xlsm
- SData8.xlsx
- SData9.xlsx
