# Supplementary material for: Insights into protein post-translational modification landscapes of individual human cells by trapped ion mobility time-of-flight mass spectrometry
Source: Nat Commun. 2022 Nov 25;13:7246. doi: 10.1038/s41467-022-34919-w (PMC9700839; doi:10.1038/s41467-022-34919-w)
Supplement: Supplementary file 3 — Supplementary Datasets 1-11 [file 41467_2022_34919_MOESM3_ESM.zip › S.Data7.xlsx]

## Sheet: PSMs with PTMs
Annotated Sequence	Modifications	# Proteins	Master Protein Accessions	Protein Accessions	# Missed Cleavages	Charge	DeltaScore	DeltaCn	Rank	Search Engine Rank	m/z [Da]	MH+ [Da]	Theo. MH+ [Da]	DeltaM [ppm]	Deltam/z [Da]	Activation Type	RT [min]	First Scan	Spectrum File	File ID	Contaminant	Marked as	Search Space	MS Amanda Rank	Search Depth	MSFraggerScore	XCorr	# Protein Groups	Percolator q-Value	Percolator PEP	ptmRS: Best Site Probabilities
[K].gSFkYAWVLDk.[L]	N-Term(TMTpro); K4(Dimethyl); K11(TMTpro)	2	Q05639; P68104	Q05639; P68104	1	3	0.4892	0	1	1	650.713	1950.12	1950.13	-5.2	-0.00338	HCD (High Energy Collision Dissociation)	22.1833	13084	Filtered_TMT_H358_control_SCoPE_15_D7_1_783.mgf	F53	FALSE	UniProt	0	0	0		3.7	2	1.817e-05	2.818e-05	K4(2xMethyl): 100
[K].mDSTEPPYSQkR.[Y]	N-Term(TMTpro); K11(Dimethyl)	1	P68104	P68104	1	3	0.5167	0	1	1	590.971	1770.9	1770.9	-2.59	-0.00153	HCD (High Energy Collision Dissociation)	5.5167	2399	Filtered_TMT_AMG510_batch2_SCoPE_14_G6_1_806.mgf	F14	FALSE	UniProt	0	0	0		4.49	1	1.817e-05	6.939e-05	K11(2xMethyl): 98.88
[K].gSFkYAWVLDk.[L]	N-Term(TMTpro); K4(Dimethyl); K11(TMTpro)	2	Q05639; P68104	Q05639; P68104	1	3	0.516	0	1	1	650.713	1950.12	1950.13	-5.38	-0.0035	HCD (High Energy Collision Dissociation)	22.15	11725	Filtered_TMT_H358_control_SCoPE_13_D5_1_781.mgf	F52	FALSE	UniProt	0	0	0		4.07	2	1.817e-05	4.331e-05	K4(2xMethyl): 100
[K].gTAAAAAAAAAAKVPAkk.[I]	N-Term(TMTpro); K17(Crotonyl); K18(Crotonyl)	1	P50914	P50914	2	3	0.032	0	1	1	660.39	1979.16	1979.16	-2.49	-0.00164	HCD (High Energy Collision Dissociation)	22.6833	18760	Filtered_TMT_AMG510_batch2_SCoPE_14_G6_1_806.mgf	F14	FALSE	UniProt	0	0	0		4.06	1	1.817e-05	4.961e-05	K13(Crotonyl): 50.21; K17(Crotonyl): 50.21; K18(Crotonyl): 99.59
[K].gTAAAAAAAAAAKVPAkk.[I]	N-Term(TMTpro); K17(Crotonyl); K18(Crotonyl)	1	P50914	P50914	2	3	0.0057	0	1	1	660.388	1979.15	1979.16	-5.72	-0.00377	HCD (High Energy Collision Dissociation)	23.8833	13887	Filtered_TMT_H358_control_SCoPE_15_D7_1_783.mgf	F53	FALSE	UniProt	0	0	0		3.51	1	1.817e-05	4.103e-05	K13(Crotonyl): 50.19; K17(Crotonyl): 50.19; K18(Crotonyl): 99.63
[K].gTAAAAAAAAAAKVPAkk.[I]	N-Term(TMTpro); K17(Crotonyl); K18(Crotonyl)	1	P50914	P50914	2	3	0.0426	0	1	1	660.389	1979.15	1979.16	-4.4	-0.00291	HCD (High Energy Collision Dissociation)	22.8833	18075	Filtered_TMT_AMG510_batch2_SCoPE_16_G8_1_808.mgf	F16	FALSE	UniProt	0	0	0		4.46	1	1.817e-05	9.442e-06	K13(Crotonyl): 50.18; K17(Crotonyl): 50.18; K18(Crotonyl): 99.63
[K].gSFkYAWVLDk.[L]	N-Term(TMTpro); K4(Dimethyl); K11(TMTpro)	2	Q05639; P68104	Q05639; P68104	1	3	0.5296	0	1	1	650.713	1950.12	1950.13	-4.98	-0.00324	HCD (High Energy Collision Dissociation)	21.9833	11260	Filtered_TMT_H358_control_SCoPE_10_D2_1_778.mgf	F49	FALSE	UniProt	0	0	0		4.06	2	1.817e-05	4.05e-05	K4(2xMethyl): 100
[K].gSFkYAWVLDk.[L]	N-Term(TMTpro); K4(Dimethyl); K11(TMTpro)	2	Q05639; P68104	Q05639; P68104	1	3	0.5367	0	1	1	650.714	1950.13	1950.13	-4.08	-0.00265	HCD (High Energy Collision Dissociation)	20.6167	18266	Filtered_TMT_AMG510_batch2_SCoPE_17_H1_1_809.mgf	F17	FALSE	UniProt	0	0	0		3.41	2	1.817e-05	4.765e-05	K4(2xMethyl): 100
[K].gSFkYAWVLDk.[L]	N-Term(TMTpro); K4(Dimethyl); K11(TMTpro)	2	Q05639; P68104	Q05639; P68104	1	3	0.5057	0	1	1	650.712	1950.12	1950.13	-7.42	-0.00482	HCD (High Energy Collision Dissociation)	21.95	11218	Filtered_TMT_H358_control_SCoPE_10_D2_1_778.mgf	F49	FALSE	UniProt	0	0	0		3.48	2	1.817e-05	9.661e-05	K4(2xMethyl): 100
[R].eIAQDFkTDLR.[F]	N-Term(TMTpro); K7(Methyl)	2	P84243; Q16695	P84243; Q16695	1	2	0.3304	0	1	1	827.46	1653.91	1653.91	-0.07	-6e-05	HCD (High Energy Collision Dissociation)	12.9	9603	Filtered_TMT_AMG510_batch2_SCoPE_16_G8_1_808.mgf	F16	FALSE	UniProt	0	0	0		3.45	2	1.817e-05	0.0001243	K7(Methyl): 100
[R].kSAPATGGVk.[K]	N-Term(TMTpro); K1(Dimethyl); K10(TMTpro)	1	Q16695	Q16695	1	3	0.4598	0	1	1	517.993	1551.97	1551.97	-3.77	-0.00195	HCD (High Energy Collision Dissociation)	3.9	1259	Filtered_TMT_AMG510_batch2_SCoPE_13_G5_1_805.mgf	F13	FALSE	UniProt	0	0	0		3.48	1	1.817e-05	6.023e-05	K1(2xMethyl): 100
[K].mDSTEPPYSQkR.[Y]	N-Term(TMTpro); M1(Oxidation); K11(Dimethyl)	1	P68104	P68104	1	3	0.6397	0	1	1	596.303	1786.9	1786.9	-0.28	-0.00017	HCD (High Energy Collision Dissociation)	3.35	820	Filtered_TMT_AMG510_batch2_SCoPE_13_G5_1_805.mgf	F13	FALSE	UniProt	0	0	0		3.83	1	1.817e-05	5.94e-05	K11(2xMethyl): 98.99
[K].mDSTEPPYSQkR.[Y]	N-Term(TMTpro); K11(Dimethyl)	1	P68104	P68104	1	3	0.5135	0	1	1	590.971	1770.9	1770.9	-1.91	-0.00113	HCD (High Energy Collision Dissociation)	5.4167	2365	Filtered_TMT_H358_control_SCoPE_19_E3_1_787.mgf	F57	FALSE	UniProt	0	0	0		4.07	1	1.817e-05	3.087e-05	K11(2xMethyl): 99.26
[K].gSFkYAWVLDk.[L]	N-Term(TMTpro); K4(Dimethyl); K11(TMTpro)	2	Q05639; P68104	Q05639; P68104	1	3	0.4667	0	1	1	650.714	1950.13	1950.13	-3.54	-0.0023	HCD (High Energy Collision Dissociation)	20.85	18088	Filtered_TMT_AMG510_batch2_SCoPE_8_F8_1_800.mgf	F8	FALSE	UniProt	0	0	0		3.15	2	1.817e-05	8.62e-05	K4(2xMethyl): 100
[K].gSFkYAWVLDk.[L]	N-Term(TMTpro); K4(Dimethyl); K11(TMTpro)	2	Q05639; P68104	Q05639; P68104	1	3	0.5548	0	1	1	650.716	1950.13	1950.13	-0.83	-0.00054	HCD (High Energy Collision Dissociation)	20.95	18255	Filtered_TMT_AMG510_batch2_SCoPE_8_F8_1_800.mgf	F8	FALSE	UniProt	0	0	0		3.01	2	1.817e-05	9.125e-05	K4(2xMethyl): 100
[K].gTAAAAAAAAAAKVPAkk.[I]	N-Term(TMTpro); K17(Crotonyl); K18(Crotonyl)	1	P50914	P50914	2	3	0.0285	0	1	1	660.389	1979.15	1979.16	-3.52	-0.00232	HCD (High Energy Collision Dissociation)	22.85	20285	Filtered_TMT_AMG510_batch2_SCoPE_8_F8_1_800.mgf	F8	FALSE	UniProt	0	0	0		4.21	1	1.817e-05	2.404e-05	K13(Crotonyl): 50.21; K17(Crotonyl): 50.21; K18(Crotonyl): 99.59
[K].mDSTEPPYSQkR.[Y]	N-Term(TMTpro); M1(Oxidation); K11(Dimethyl)	1	P68104	P68104	1	3	0.6324	0	1	1	596.303	1786.9	1786.9	-0.42	-0.00025	HCD (High Energy Collision Dissociation)	3.3	754	Filtered_TMT_AMG510_batch2_SCoPE_9_G1_1_801.mgf	F9	FALSE	UniProt	0	0	0		3.89	1	1.817e-05	3.74e-05	K11(2xMethyl): 98.79
[K].gSFkYAWVLDk.[L]	N-Term(TMTpro); K4(Dimethyl); K11(TMTpro)	2	Q05639; P68104	Q05639; P68104	1	3	0.5355	0	1	1	650.714	1950.13	1950.13	-3.79	-0.00246	HCD (High Energy Collision Dissociation)	22.2	16354	Filtered_TMT_H358_control_SCoPE_18_E2_1_786.mgf	F56	FALSE	UniProt	0	0	0		3.94	2	1.817e-05	1.212e-05	K4(2xMethyl): 100
[K].mDSTEPPYSQkR.[Y]	N-Term(TMTpro); K11(Dimethyl)	1	P68104	P68104	1	3	0.5595	0	1	1	590.971	1770.9	1770.9	-1.04	-0.00061	HCD (High Energy Collision Dissociation)	5.2	1900	Filtered_TMT_AMG510_batch2_SCoPE_9_G1_1_801.mgf	F9	FALSE	UniProt	0	0	0		4.2	1	1.817e-05	9.187e-05	K11(2xMethyl): 99.23
[K].gSFkYAWVLDk.[L]	N-Term(TMTpro); K4(Dimethyl); K11(TMTpro)	2	Q05639; P68104	Q05639; P68104	1	3	0.4795	0	1	1	650.714	1950.13	1950.13	-3.8	-0.00247	HCD (High Energy Collision Dissociation)	20.6	16217	Filtered_TMT_AMG510_batch2_SCoPE_9_G1_1_801.mgf	F9	FALSE	UniProt	0	0	0		3.42	2	1.817e-05	3.377e-05	K4(2xMethyl): 100
[R].kSAPATGGVk.[K]	N-Term(TMTpro); K1(Dimethyl); K10(TMTpro)	1	Q16695	Q16695	1	3	0.3837	0	1	1	517.992	1551.96	1551.97	-6.9	-0.00357	HCD (High Energy Collision Dissociation)	3.6	935	Filtered_TMT_AMG510_batch2_SCoPE_10_G2_1_802.mgf	F10	FALSE	UniProt	0	0	0		2.58	1	1.817e-05	3.165e-05	K1(2xMethyl): 100
[K].gSFkYAWVLDk.[L]	N-Term(TMTpro); K4(Dimethyl); K11(TMTpro)	2	Q05639; P68104	Q05639; P68104	1	3	0.5319	0	1	1	650.714	1950.13	1950.13	-4.32	-0.00281	HCD (High Energy Collision Dissociation)	20.3333	16993	Filtered_TMT_AMG510_batch2_SCoPE_10_G2_1_802.mgf	F10	FALSE	UniProt	0	0	0		3.61	2	1.817e-05	4.604e-05	K4(2xMethyl): 100
[K].gSFkYAWVLDk.[L]	N-Term(TMTpro); K4(Dimethyl); K11(TMTpro)	2	Q05639; P68104	Q05639; P68104	1	3	0.5214	0	1	1	650.714	1950.13	1950.13	-3.7	-0.00241	HCD (High Energy Collision Dissociation)	20.4667	17148	Filtered_TMT_AMG510_batch2_SCoPE_10_G2_1_802.mgf	F10	FALSE	UniProt	0	0	0		3.51	2	1.817e-05	8.607e-06	K4(2xMethyl): 100
[K].gSFkYAWVLDk.[L]	N-Term(TMTpro); K4(Dimethyl); K11(TMTpro)	2	Q05639; P68104	Q05639; P68104	1	3	0.5342	0	1	1	650.713	1950.13	1950.13	-4.41	-0.00287	HCD (High Energy Collision Dissociation)	22.2333	14278	Filtered_TMT_H358_control_SCoPE_17_E1_1_785.mgf	F55	FALSE	UniProt	0	0	0		3.65	2	1.817e-05	3.648e-05	K4(2xMethyl): 100
[K].gSFkYAWVLDk.[L]	N-Term(TMTpro); K4(Dimethyl); K11(TMTpro)	2	Q05639; P68104	Q05639; P68104	1	3	0.5745	0	1	1	650.714	1950.13	1950.13	-3.24	-0.0021	HCD (High Energy Collision Dissociation)	20.25	16509	Filtered_TMT_AMG510_batch2_SCoPE_12_G4_1_804.mgf	F12	FALSE	UniProt	0	0	0		3.69	2	1.817e-05	1.138e-05	K4(2xMethyl): 100
[R].kSAPATGGVk.[K]	N-Term(TMTpro); K1(Dimethyl); K10(TMTpro)	1	Q16695	Q16695	1	3	0.1765	0	1	1	517.994	1551.97	1551.97	-2.11	-0.00109	HCD (High Energy Collision Dissociation)	3.6833	1020	Filtered_TMT_AMG510_batch2_SCoPE_18_H2_1_810.mgf	F18	FALSE	UniProt	0	0	0		1.36	1	1.817e-05	2.794e-05	K1(2xMethyl): 100
[K].mDSTEPPYSQkR.[Y]	N-Term(TMTpro); K11(Dimethyl)	1	P68104	P68104	1	3	0.6005	0	1	1	590.971	1770.9	1770.9	-1.47	-0.00087	HCD (High Energy Collision Dissociation)	5	2013	Filtered_TMT_AMG510_batch2_SCoPE_18_H2_1_810.mgf	F18	FALSE	UniProt	0	0	0		4.43	1	1.817e-05	0.0001193	K11(2xMethyl): 99.25
[K].gTAAAAAAAAAAKVPAkk.[I]	N-Term(TMTpro); K17(Crotonyl); K18(Crotonyl)	1	P50914	P50914	2	3	0.0482	0	1	1	660.39	1979.15	1979.16	-3.24	-0.00214	HCD (High Energy Collision Dissociation)	23.7833	10663	Filtered_TMT_H358_control_SCoPE_6_C6_1_774.mgf	F45	FALSE	UniProt	0	0	0		3.32	1	1.817e-05	4.543e-05	K13(Crotonyl): 50.2; K17(Crotonyl): 50.2; K18(Crotonyl): 99.59
[K].gSFkYAWVLDk.[L]	N-Term(TMTpro); K4(Dimethyl); K11(TMTpro)	2	Q05639; P68104	Q05639; P68104	1	3	0.5014	0	1	1	650.714	1950.13	1950.13	-2.85	-0.00185	HCD (High Energy Collision Dissociation)	20.55	18429	Filtered_TMT_AMG510_batch2_SCoPE_24_H8_1_816.mgf	F23	FALSE	UniProt	0	0	0		3.65	2	1.817e-05	8.411e-06	K4(2xMethyl): 100
[K].mDSTEPPYSQkR.[Y]	N-Term(TMTpro); M1(Oxidation); K11(Dimethyl)	1	P68104	P68104	1	3	0.6361	0	1	1	596.304	1786.9	1786.9	0.19	0.00011	HCD (High Energy Collision Dissociation)	3.8333	651	Filtered_TMT_H358_control_SCoPE_1_C1_1_769.mgf	F40	FALSE	UniProt	0	0	0		3.71	1	1.817e-05	8.212e-05	K11(2xMethyl): 99.22
[K].mDSTEPPYSQkR.[Y]	N-Term(TMTpro); K11(Dimethyl)	1	P68104	P68104	1	3	0.5927	0	1	1	590.971	1770.9	1770.9	-2.04	-0.0012	HCD (High Energy Collision Dissociation)	6.0167	1768	Filtered_TMT_H358_control_SCoPE_1_C1_1_769.mgf	F40	FALSE	UniProt	0	0	0		4.1	1	1.817e-05	6.806e-05	K11(2xMethyl): 99.22
[K].gTAAAAAAAAAAKVPAkk.[I]	N-Term(TMTpro); K17(Crotonyl); K18(Crotonyl)	1	P50914	P50914	2	3	0.0404	0	1	1	660.386	1979.14	1979.16	-9.44	-0.00623	HCD (High Energy Collision Dissociation)	23.8	12360	Filtered_TMT_H358_control_SCoPE_1_C1_1_769.mgf	F40	FALSE	UniProt	0	0	0		3.22	1	1.817e-05	5.6e-05	K17(Crotonyl): 99.26; K18(Crotonyl): 99.99
[K].gSFkYAWVLDk.[L]	N-Term(TMTpro); K4(Dimethyl); K11(TMTpro)	2	Q05639; P68104	Q05639; P68104	1	3	0.513	0	1	1	650.713	1950.13	1950.13	-4.69	-0.00305	HCD (High Energy Collision Dissociation)	20.5167	17709	Filtered_TMT_AMG510_batch2_SCoPE_23_H7_1_815.mgf	F22	FALSE	UniProt	0	0	0		3.47	2	1.817e-05	8.638e-06	K4(2xMethyl): 100
[K].gSFkYAWVLDk.[L]	N-Term(TMTpro); K4(Dimethyl); K11(TMTpro)	2	Q05639; P68104	Q05639; P68104	1	3	0.5556	0	1	1	650.714	1950.13	1950.13	-3.68	-0.00239	HCD (High Energy Collision Dissociation)	22.05	10414	Filtered_TMT_H358_control_SCoPE_5_C5_1_773.mgf	F44	FALSE	UniProt	0	0	0		4.5	2	1.817e-05	3.427e-05	K4(2xMethyl): 100
[K].gSFkYAWVLDk.[L]	N-Term(TMTpro); K4(Dimethyl); K11(TMTpro)	2	Q05639; P68104	Q05639; P68104	1	3	0.5517	0	1	1	650.713	1950.13	1950.13	-4.63	-0.00301	HCD (High Energy Collision Dissociation)	22.0667	10853	Filtered_TMT_H358_control_SCoPE_2_C2_1_770.mgf	F41	FALSE	UniProt	0	0	0		3.48	2	1.817e-05	4.956e-05	K4(2xMethyl): 100
[R].kSAPATGGVk.[K]	N-Term(TMTpro); K1(Dimethyl); K10(TMTpro)	1	Q16695	Q16695	1	3	0.3212	0	1	1	517.994	1551.97	1551.97	-2.56	-0.00132	HCD (High Energy Collision Dissociation)	4.9333	1134	Filtered_TMT_H358_control_SCoPE_3_C3_1_771.mgf	F42	FALSE	UniProt	0	0	0		1.65	1	1.817e-05	7.305e-05	K1(2xMethyl): 100
[K].gSFkYAWVLDk.[L]	N-Term(TMTpro); K4(Dimethyl); K11(TMTpro)	2	Q05639; P68104	Q05639; P68104	1	3	0.5302	0	1	1	650.714	1950.13	1950.13	-4.02	-0.00262	HCD (High Energy Collision Dissociation)	22.0833	10440	Filtered_TMT_H358_control_SCoPE_3_C3_1_771.mgf	F42	FALSE	UniProt	0	0	0		3.64	2	1.817e-05	0.0001038	K4(2xMethyl): 100
[K].gTAAAAAAAAAAKVPAkk.[I]	N-Term(TMTpro); K17(Crotonyl); K18(Crotonyl)	1	P50914	P50914	2	3	0.0865	0	1	1	660.389	1979.15	1979.16	-4.36	-0.00288	HCD (High Energy Collision Dissociation)	23.8333	11072	Filtered_TMT_H358_control_SCoPE_3_C3_1_771.mgf	F42	FALSE	UniProt	0	0	0		4.16	1	1.817e-05	1.376e-05	K17(Crotonyl): 99.31; K18(Crotonyl): 99.31
[K].mDSTEPPYSQkR.[Y]	N-Term(TMTpro); M1(Oxidation); K11(Dimethyl)	1	P68104	P68104	1	3	0.6275	0	1	1	596.302	1786.89	1786.9	-2.24	-0.00134	HCD (High Energy Collision Dissociation)	3.65	722	Filtered_TMT_H358_control_SCoPE_5_C5_1_773.mgf	F44	FALSE	UniProt	0	0	0		4	1	1.817e-05	2.417e-05	K11(2xMethyl): 99.06
[K].gSFkYAWVLDk.[L]	N-Term(TMTpro); K4(Dimethyl); K11(TMTpro)	2	Q05639; P68104	Q05639; P68104	1	3	0.5167	0	1	1	650.713	1950.13	1950.13	-4.4	-0.00286	HCD (High Energy Collision Dissociation)	22.0667	10133	Filtered_TMT_H358_control_SCoPE_4_C4_1_772.mgf	F43	FALSE	UniProt	0	0	0		3.6	2	1.817e-05	7.468e-05	K4(2xMethyl): 100
[K].mDSTEPAYSEkR.[Y]	N-Term(TMTpro); K11(Dimethyl)	1	Q05639	Q05639	1	3	0.5897	0	1	1	582.628	1745.87	1745.87	-0.34	-0.0002	HCD (High Energy Collision Dissociation)	5.6	1220	Filtered_TMT_H358_control_SCoPE_7_C7_1_775.mgf	F46	FALSE	UniProt	0	0	0		4.46	1	1.817e-05	7.611e-05	K11(2xMethyl): 98.95
[K].mDSTEPPYSQkR.[Y]	N-Term(TMTpro); K11(Dimethyl)	1	P68104	P68104	1	3	0.5864	0	1	1	590.971	1770.9	1770.9	-1.89	-0.00112	HCD (High Energy Collision Dissociation)	6.0333	1399	Filtered_TMT_H358_control_SCoPE_7_C7_1_775.mgf	F46	FALSE	UniProt	0	0	0		4.28	1	1.817e-05	0.0001002	K11(2xMethyl): 99.26
[K].gSFkYAWVLDk.[L]	N-Term(TMTpro); K4(Dimethyl); K11(TMTpro)	2	Q05639; P68104	Q05639; P68104	1	3	0.503	0	1	1	650.713	1950.13	1950.13	-4.35	-0.00283	HCD (High Energy Collision Dissociation)	20.65	17530	Filtered_TMT_AMG510_batch2_SCoPE_19_H3_1_811.mgf	F19	FALSE	UniProt	0	0	0		3.34	2	1.817e-05	6.349e-06	K4(2xMethyl): 100
[K].gSFkYAWVLDk.[L]	N-Term(TMTpro); K4(Dimethyl); K11(TMTpro)	2	Q05639; P68104	Q05639; P68104	1	2	0.5068	0	1	1	975.575	1950.14	1950.13	4.59	0.00448	HCD (High Energy Collision Dissociation)	20.65	17555	Filtered_TMT_AMG510_batch2_SCoPE_19_H3_1_811.mgf	F19	FALSE	UniProt	0	0	0		3.67	2	1.817e-05	1.804e-05	K4(2xMethyl): 100
[R].kSAPATGGVk.[K]	N-Term(TMTpro); K1(Dimethyl); K10(TMTpro)	1	Q16695	Q16695	1	3	0.4877	0	1	1	517.994	1551.97	1551.97	-1.77	-0.00092	HCD (High Energy Collision Dissociation)	3.5667	1009	Filtered_TMT_AMG510_batch2_SCoPE_20_H4_1_812.mgf	F20	FALSE	UniProt	0	0	0		3.24	1	1.817e-05	1.177e-05	K1(2xMethyl): 100
[-].mSDKPDMAEIEk.[F]	N-Term(Prot)(Met-loss+Acetyl); N-Term(TMTpro); K12(TMTpro)	1	P62328	P62328	0	2	0.5	0	1	1	957.014	1913.02	1913.02	1.34	0.00128	HCD (High Energy Collision Dissociation)	14.1	10757	Filtered_TMT_AMG510_batch2_SCoPE_20_H4_1_812.mgf	F20	FALSE	UniProt	0	0	0		2.56	1	1.817e-05	5.243e-05
[K].gSFkYAWVLDk.[L]	N-Term(TMTpro); K4(Dimethyl); K11(TMTpro)	2	Q05639; P68104	Q05639; P68104	1	3	0.4637	0	1	1	650.714	1950.13	1950.13	-4.02	-0.00261	HCD (High Energy Collision Dissociation)	22.05	11013	Filtered_TMT_H358_control_SCoPE_9_D1_1_777.mgf	F48	FALSE	UniProt	0	0	0		3.58	2	1.817e-05	1.888e-05	K4(2xMethyl): 100
[K].gSFkYAWVLDk.[L]	N-Term(TMTpro); K4(Dimethyl); K11(TMTpro)	2	Q05639; P68104	Q05639; P68104	1	3	0.4472	0	1	1	650.714	1950.13	1950.13	-3.45	-0.00224	HCD (High Energy Collision Dissociation)	20.6333	17993	Filtered_TMT_AMG510_batch2_SCoPE_20_H4_1_812.mgf	F20	FALSE	UniProt	0	0	0		3.22	2	1.817e-05	3.271e-05	K4(2xMethyl): 100
[K].gSFkYAWVLDk.[L]	N-Term(TMTpro); K4(Dimethyl); K11(TMTpro)	2	Q05639; P68104	Q05639; P68104	1	2	0.497	0	1	1	975.573	1950.14	1950.13	1.91	0.00186	HCD (High Energy Collision Dissociation)	20.6667	18044	Filtered_TMT_AMG510_batch2_SCoPE_20_H4_1_812.mgf	F20	FALSE	UniProt	0	0	0		3.32	2	1.817e-05	0.000118	K4(2xMethyl): 100
[K].mDSTEPPYSQkR.[Y]	N-Term(TMTpro); M1(Oxidation); K11(Dimethyl)	1	P68104	P68104	1	3	0.54	0	1	1	596.302	1786.89	1786.9	-2.5	-0.00149	HCD (High Energy Collision Dissociation)	3.8833	880	Filtered_TMT_H358_control_SCoPE_9_D1_1_777.mgf	F48	FALSE	UniProt	0	0	0		4.13	1	1.817e-05	3.233e-05	K11(2xMethyl): 99.16
[K].gSFkYAWVLDk.[L]	N-Term(TMTpro); K4(Dimethyl); K11(TMTpro)	2	Q05639; P68104	Q05639; P68104	1	3	0.5476	0	1	1	650.714	1950.13	1950.13	-4.3	-0.00279	HCD (High Energy Collision Dissociation)	22.0333	10052	Filtered_TMT_H358_control_SCoPE_8_C8_1_776.mgf	F47	FALSE	UniProt	0	0	0		3.78	2	1.817e-05	1.509e-06	K4(2xMethyl): 100
[R].kSAPATGGVk.[K]	N-Term(TMTpro); K1(Dimethyl); K10(TMTpro)	1	Q16695	Q16695	1	3	0.3111	0	1	1	517.994	1551.97	1551.97	-2.36	-0.00122	HCD (High Energy Collision Dissociation)	3.4833	983	Filtered_TMT_AMG510_batch2_SCoPE_22_H6_1_814.mgf	F21	FALSE	UniProt	0	0	0		2.25	1	1.817e-05	2.724e-05	K1(2xMethyl): 100
[K].gSFkYAWVLDk.[L]	N-Term(TMTpro); K4(Dimethyl); K11(TMTpro)	2	Q05639; P68104	Q05639; P68104	1	2	0.4101	0	1	1	975.571	1950.13	1950.13	0.1	0.0001	HCD (High Energy Collision Dissociation)	20.6167	17148	Filtered_TMT_AMG510_batch2_SCoPE_22_H6_1_814.mgf	F21	FALSE	UniProt	0	0	0		3.56	2	1.817e-05	3.068e-05	K4(2xMethyl): 100
[K].gSFkYAWVLDk.[L]	N-Term(TMTpro); K4(Dimethyl); K11(TMTpro)	2	Q05639; P68104	Q05639; P68104	1	3	0.4595	0	1	1	650.714	1950.13	1950.13	-3.21	-0.00208	HCD (High Energy Collision Dissociation)	20.6167	17158	Filtered_TMT_AMG510_batch2_SCoPE_22_H6_1_814.mgf	F21	FALSE	UniProt	0	0	0		3.09	2	1.817e-05	0.0001087	K4(2xMethyl): 100
[K].mDSTEPPYSQkR.[Y]	N-Term(TMTpro); M1(Oxidation); K11(Dimethyl)	1	P68104	P68104	1	3	0.6021	0	1	1	596.304	1786.9	1786.9	-0.18	-0.00011	HCD (High Energy Collision Dissociation)	3.2333	818	Filtered_TMT_AMG510_batch2_SCoPE_23_H7_1_815.mgf	F22	FALSE	UniProt	0	0	0		3.87	1	1.817e-05	6.359e-05	K11(2xMethyl): 99.21
[K].gSFkYAWVLDk.[L]	N-Term(TMTpro); K4(Dimethyl); K11(TMTpro)	2	Q05639; P68104	Q05639; P68104	1	3	0.5136	0	1	1	650.712	1950.12	1950.13	-6.13	-0.00399	HCD (High Energy Collision Dissociation)	22.05	8580	Filtered_TMT_H358_control_SCoPE_7_C7_1_775.mgf	F46	FALSE	UniProt	0	0	0		4.05	2	1.817e-05	2e-05	K4(2xMethyl): 100
[K].mDSTEPPYSQkR.[Y]	N-Term(TMTpro); M1(Oxidation); K11(Dimethyl)	1	P68104	P68104	1	3	0.6216	0	1	1	596.302	1786.89	1786.9	-2.64	-0.00157	HCD (High Energy Collision Dissociation)	3.8333	603	Filtered_TMT_H358_control_SCoPE_4_C4_1_772.mgf	F43	FALSE	UniProt	0	0	0		3.7	1	1.817e-05	1.246e-05	K11(2xMethyl): 99.1
[K].gTAAAAAAAAAAKVPAkk.[I]	N-Term(TMTpro); K17(Crotonyl); K18(Crotonyl)	1	P50914	P50914	2	3	0.0627	0	1	1	660.389	1979.15	1979.16	-4.14	-0.00273	HCD (High Energy Collision Dissociation)	23.8333	16365	Filtered_TMT_H358_control_SCoPE_19_E3_1_787.mgf	F57	FALSE	UniProt	0	0	0		3.67	1	1.817e-05	1.599e-05	K13(Crotonyl): 50.2; K17(Crotonyl): 50.2; K18(Crotonyl): 99.6
[R].kSAPATGGVk.[K]	N-Term(TMTpro); K1(Dimethyl); K10(TMTpro)	1	Q16695	Q16695	1	3	0.447	0	1	1	517.994	1551.97	1551.97	-2.82	-0.00146	HCD (High Energy Collision Dissociation)	3.4667	986	Filtered_TMT_AMG510_batch2_SCoPE_3_F3_1_795.mgf	F3	FALSE	UniProt	0	0	0		2.64	1	1.817e-05	1.16e-05	K1(2xMethyl): 100
[-].mSDKPDMAEIEk.[F]	N-Term(Prot)(Met-loss+Acetyl); N-Term(TMTpro); K12(TMTpro)	1	P62328	P62328	0	2	0.4821	0	1	1	957.015	1913.02	1913.02	2.05	0.00196	HCD (High Energy Collision Dissociation)	15.25	8736	Filtered_TMT_H358_control_SCoPE_22_E6_1_790.mgf	F60	FALSE	UniProt	0	0	0		2.8	1	1.817e-05	0.0001059
[R].eIAQDFkTDLR.[F]	N-Term(TMTpro); K7(Dimethyl)	2	P84243; Q16695	P84243; Q16695	1	3	0.345	0	1	1	556.639	1667.9	1667.93	-16.25	-0.00903	HCD (High Energy Collision Dissociation)	13.1333	9227	Filtered_TMT_AMG510_batch2_SCoPE_3_F3_1_795.mgf	F3	FALSE	UniProt	0	0	0		3.71	2	1.817e-05	0.0001224	K7(2xMethyl): 100
[K].gSFkYAWVLDk.[L]	N-Term(TMTpro); K4(Dimethyl); K11(TMTpro)	2	Q05639; P68104	Q05639; P68104	1	3	0.5251	0	1	1	650.715	1950.13	1950.13	-2.39	-0.00155	HCD (High Energy Collision Dissociation)	20.9333	17732	Filtered_TMT_AMG510_batch2_SCoPE_3_F3_1_795.mgf	F3	FALSE	UniProt	0	0	0		3.58	2	1.817e-05	2.826e-05	K4(2xMethyl): 100
[K].gTAAAAAAAAAAKVPAkk.[I]	N-Term(TMTpro); K17(Crotonyl); K18(Crotonyl)	1	P50914	P50914	2	3	0.03	0	1	1	660.389	1979.15	1979.16	-4.51	-0.00297	HCD (High Energy Collision Dissociation)	22.9833	19790	Filtered_TMT_AMG510_batch2_SCoPE_3_F3_1_795.mgf	F3	FALSE	UniProt	0	0	0		3.67	1	1.817e-05	1.853e-05	K13(Crotonyl): 66.67; K17(Crotonyl): 66.67; K18(Crotonyl): 66.67
[K].mDSTEPPYSQkR.[Y]	N-Term(TMTpro); M1(Oxidation); K11(Dimethyl)	1	P68104	P68104	1	3	0.601	0	1	1	596.303	1786.89	1786.9	-1.39	-0.00083	HCD (High Energy Collision Dissociation)	3.65	858	Filtered_TMT_H358_control_SCoPE_22_E6_1_790.mgf	F60	FALSE	UniProt	0	0	0		4.21	1	1.817e-05	4.067e-05	K11(2xMethyl): 99.08
[K].gTAAAAAAAAAAKVPAkk.[I]	N-Term(TMTpro); K17(Crotonyl); K18(Crotonyl)	1	P50914	P50914	2	3	0.0521	0	1	1	660.388	1979.15	1979.16	-6.29	-0.00415	HCD (High Energy Collision Dissociation)	24.0833	15896	Filtered_TMT_H358_control_SCoPE_21_E5_1_789.mgf	F59	FALSE	UniProt	0	0	0		4.22	1	1.817e-05	0.0001056	K17(Crotonyl): 99.01; K18(Crotonyl): 99.99
[K].gSFkYAWVLDk.[L]	N-Term(TMTpro); K4(Dimethyl); K11(TMTpro)	2	Q05639; P68104	Q05639; P68104	1	3	0.5404	0	1	1	650.714	1950.13	1950.13	-3.88	-0.00252	HCD (High Energy Collision Dissociation)	22.35	14902	Filtered_TMT_H358_control_SCoPE_21_E5_1_789.mgf	F59	FALSE	UniProt	0	0	0		3.59	2	1.817e-05	3.144e-05	K4(2xMethyl): 100
[R].kSAPATGGVk.[K]	N-Term(TMTpro); K1(Dimethyl); K10(TMTpro)	1	Q16695	Q16695	1	3	0.5066	0	1	1	517.994	1551.97	1551.97	-1.83	-0.00095	HCD (High Energy Collision Dissociation)	3.5333	1003	Filtered_TMT_AMG510_batch2_SCoPE_4_F4_1_796.mgf	F4	FALSE	UniProt	0	0	0		3.02	1	1.817e-05	7.658e-05	K1(2xMethyl): 100
[K].gSFkYAWVLDk.[L]	N-Term(TMTpro); K4(Dimethyl); K11(TMTpro)	2	Q05639; P68104	Q05639; P68104	1	3	1	0	1	1	650.714	1950.13	1950.13	-3.33	-0.00217	HCD (High Energy Collision Dissociation)	20.8833	16708	Filtered_TMT_AMG510_batch2_SCoPE_4_F4_1_796.mgf	F4	FALSE	UniProt	0	0	0		3.52	2	1.817e-05	5.138e-05	K4(2xMethyl): 100
[K].gSFkYAWVLDk.[L]	N-Term(TMTpro); K4(Dimethyl); K11(TMTpro)	2	Q05639; P68104	Q05639; P68104	1	3	0.5445	0	1	1	650.714	1950.13	1950.13	-4.19	-0.00272	HCD (High Energy Collision Dissociation)	22.4	13215	Filtered_TMT_H358_control_SCoPE_22_E6_1_790.mgf	F60	FALSE	UniProt	0	0	0		3.71	2	1.817e-05	5.994e-05	K4(2xMethyl): 100
[R].kSAPATGGVk.[K]	N-Term(TMTpro); K1(Dimethyl); K10(TMTpro)	1	Q16695	Q16695	1	3	0.5365	0	1	1	517.994	1551.97	1551.97	-2.94	-0.00152	HCD (High Energy Collision Dissociation)	3.95	1374	Filtered_TMT_AMG510_batch2_SCoPE_1_F1_1_793.mgf	F1	FALSE	UniProt	0	0	0		3.84	1	1.817e-05	1.604e-06	K1(2xMethyl): 100
[K].mDSTEPPYSQkR.[Y]	N-Term(TMTpro); K11(Dimethyl)	1	P68104	P68104	1	3	0.514	0	1	1	590.971	1770.9	1770.9	-1.76	-0.00104	HCD (High Energy Collision Dissociation)	5.45	2643	Filtered_TMT_AMG510_batch2_SCoPE_1_F1_1_793.mgf	F1	FALSE	UniProt	0	0	0		3.93	1	1.817e-05	0.0001001	K11(2xMethyl): 99.35
[K].gSFkYAWVLDk.[L]	N-Term(TMTpro); K4(Dimethyl); K11(TMTpro)	2	Q05639; P68104	Q05639; P68104	1	3	0.5264	0	1	1	650.714	1950.13	1950.13	-2.85	-0.00185	HCD (High Energy Collision Dissociation)	22.35	16613	Filtered_TMT_H358_control_SCoPE_24_E8_1_792.mgf	F62	FALSE	UniProt	0	0	0		4.16	2	1.817e-05	1.875e-05	K4(2xMethyl): 100
[K].gSFkYAWVLDk.[L]	N-Term(TMTpro); K4(Dimethyl); K11(TMTpro)	2	Q05639; P68104	Q05639; P68104	1	3	0.4418	0	1	1	650.714	1950.13	1950.13	-4.16	-0.0027	HCD (High Energy Collision Dissociation)	21.8333	19892	Filtered_TMT_AMG510_batch2_SCoPE_1_F1_1_793.mgf	F1	FALSE	UniProt	0	0	0		2.92	2	1.817e-05	1.12e-05	K4(2xMethyl): 100
[K].gSFkYAWVLDk.[L]	N-Term(TMTpro); K4(Dimethyl); K11(TMTpro)	2	Q05639; P68104	Q05639; P68104	1	3	0.5127	0	1	1	650.716	1950.13	1950.13	-0.72	-0.00046	HCD (High Energy Collision Dissociation)	22.5167	13295	Filtered_TMT_H358_control_SCoPE_22_E6_1_790.mgf	F60	FALSE	UniProt	0	0	0		3.16	2	1.817e-05	2.527e-05	K4(2xMethyl): 100
[K].gTAAAAAAAAAAKVPAkk.[I]	N-Term(TMTpro); K17(Crotonyl); K18(Crotonyl)	1	P50914	P50914	2	3	0.0456	0	1	1	660.388	1979.15	1979.16	-5.1	-0.00337	HCD (High Energy Collision Dissociation)	23.7	21800	Filtered_TMT_AMG510_batch2_SCoPE_1_F1_1_793.mgf	F1	FALSE	UniProt	0	0	0		3.95	1	1.817e-05	2.171e-06	K17(Crotonyl): 99.33; K18(Crotonyl): 100
[K].gTAAAAAAAAAAKVPAkk.[I]	N-Term(TMTpro); K17(Crotonyl); K18(Crotonyl)	1	P50914	P50914	2	3	0.0645	0	1	1	660.39	1979.16	1979.16	-2.14	-0.00141	HCD (High Energy Collision Dissociation)	24.2	15238	Filtered_TMT_H358_control_SCoPE_23_E7_1_791.mgf	F61	FALSE	UniProt	0	0	0		4.03	1	1.817e-05	1.24e-05	K13(Crotonyl): 66.67; K17(Crotonyl): 66.67; K18(Crotonyl): 66.67
[-].mSDKPDMAEIEk.[F]	N-Term(Prot)(Met-loss+Acetyl); N-Term(TMTpro); K12(TMTpro)	1	P62328	P62328	0	2	0.4177	0	1	1	957.012	1913.02	1913.02	-0.39	-0.00037	HCD (High Energy Collision Dissociation)	15.2167	9541	Filtered_TMT_H358_control_SCoPE_23_E7_1_791.mgf	F61	FALSE	UniProt	0	0	0		2.37	1	1.817e-05	0.0001118
[K].mDSTEPPYSQkR.[Y]	N-Term(TMTpro); K11(Dimethyl)	1	P68104	P68104	1	3	0.5841	0	1	1	590.972	1770.9	1770.9	-0.4	-0.00024	HCD (High Energy Collision Dissociation)	5.4333	2113	Filtered_TMT_H358_control_SCoPE_23_E7_1_791.mgf	F61	FALSE	UniProt	0	0	0		4.16	1	1.817e-05	9.664e-05	K11(2xMethyl): 99.19
[K].gTAAAAAAAAAAKVPAkk.[I]	N-Term(TMTpro); K17(Crotonyl); K18(Crotonyl)	1	P50914	P50914	2	3	0.042	0	1	1	660.389	1979.15	1979.16	-4.24	-0.0028	HCD (High Energy Collision Dissociation)	23.2167	20751	Filtered_TMT_AMG510_batch2_SCoPE_2_F2_1_794.mgf	F2	FALSE	UniProt	0	0	0		4.29	1	1.817e-05	9.974e-05	K13(Crotonyl): 50.21; K17(Crotonyl): 50.21; K18(Crotonyl): 99.59
[R].kSAPSTGGVk.[K]	N-Term(TMTpro); K1(Dimethyl); K10(TMTpro)	1	P84243	P84243	1	3	0.5426	0	1	1	523.327	1567.97	1567.97	0.9	0.00047	HCD (High Energy Collision Dissociation)	3.6333	1114	Filtered_TMT_AMG510_batch2_SCoPE_2_F2_1_794.mgf	F2	FALSE	UniProt	0	0	0		4.46	1	1.817e-05	9.142e-05	K1(2xMethyl): 100
[K].gSFkYAWVLDk.[L]	N-Term(TMTpro); K4(Dimethyl); K11(TMTpro)	2	Q05639; P68104	Q05639; P68104	1	2	0.4576	0	1	1	975.571	1950.13	1950.13	-0.29	-0.00028	HCD (High Energy Collision Dissociation)	20.95	17745	Filtered_TMT_AMG510_batch2_SCoPE_3_F3_1_795.mgf	F3	FALSE	UniProt	0	0	0		3.54	2	1.817e-05	5.647e-05	K4(2xMethyl): 100
[K].mDSTEPPYSQkR.[Y]	N-Term(TMTpro); K11(Dimethyl)	1	P68104	P68104	1	3	0.5988	0	1	1	590.969	1770.89	1770.9	-4.39	-0.00259	HCD (High Energy Collision Dissociation)	5.2833	2114	Filtered_TMT_AMG510_batch2_SCoPE_7_F7_1_799.mgf	F7	FALSE	UniProt	0	0	0		4.91	1	1.817e-05	2.674e-05	K11(2xMethyl): 99.3
[R].kSAPATGGVk.[K]	N-Term(TMTpro); K1(Dimethyl); K10(TMTpro)	1	Q16695	Q16695	1	3	0.5097	0	1	1	517.993	1551.97	1551.97	-3.81	-0.00197	HCD (High Energy Collision Dissociation)	3.5167	1023	Filtered_TMT_AMG510_batch2_SCoPE_8_F8_1_800.mgf	F8	FALSE	UniProt	0	0	0		3.08	1	1.817e-05	4.494e-05	K1(2xMethyl): 100
[K].gTAAAAAAAAAAKVPAkk.[I]	N-Term(TMTpro); K17(Crotonyl); K18(Crotonyl)	1	P50914	P50914	2	3	0.0399	0	1	1	660.388	1979.15	1979.16	-5.29	-0.00349	HCD (High Energy Collision Dissociation)	23.1	19661	Filtered_TMT_AMG510_batch2_SCoPE_5_F5_1_797.mgf	F5	FALSE	UniProt	0	0	0		3.76	1	1.817e-05	3.543e-05	K17(Crotonyl): 99.21; K18(Crotonyl): 99.99
[K].gTAAAAAAAAAAKVPAkk.[I]	N-Term(TMTpro); K17(Crotonyl); K18(Crotonyl)	1	P50914	P50914	2	3	0.0123	0	1	1	660.388	1979.15	1979.16	-5.13	-0.00339	HCD (High Energy Collision Dissociation)	24.1167	17135	Filtered_TMT_H358_control_SCoPE_20_E4_1_788.mgf	F58	FALSE	UniProt	0	0	0		4.08	1	1.817e-05	2.792e-05	K13(Crotonyl): 66.67; K17(Crotonyl): 66.67; K18(Crotonyl): 66.67
[K].mDSTEPPYSQkR.[Y]	N-Term(TMTpro); M1(Oxidation); K11(Dimethyl)	1	P68104	P68104	1	3	0.6229	0	1	1	596.303	1786.89	1786.9	-1.5	-0.00089	HCD (High Energy Collision Dissociation)	3.6	1109	Filtered_TMT_H358_control_SCoPE_20_E4_1_788.mgf	F58	FALSE	UniProt	0	0	0		4.11	1	1.817e-05	4.006e-06	K11(2xMethyl): 99.03
[K].mDSTEPPYSQkR.[Y]	N-Term(TMTpro); K11(Dimethyl)	1	P68104	P68104	1	3	0.6352	0	1	1	590.971	1770.9	1770.9	-0.97	-0.00057	HCD (High Energy Collision Dissociation)	5	2100	Filtered_TMT_AMG510_batch2_SCoPE_8_F8_1_800.mgf	F8	FALSE	UniProt	0	0	0		4.88	1	1.817e-05	0.000103	K11(2xMethyl): 99.22
[R].kSAPATGGVk.[K]	N-Term(TMTpro); K1(Dimethyl); K10(TMTpro)	1	Q16695	Q16695	1	3	0.425	0	1	1	517.994	1551.97	1551.97	-2.5	-0.00129	HCD (High Energy Collision Dissociation)	4.4333	1686	Filtered_TMT_H358_control_SCoPE_20_E4_1_788.mgf	F58	FALSE	UniProt	0	0	0		2.4	1	1.817e-05	4.928e-06	K1(2xMethyl): 100
[R].eIAQDFkTDLR.[F]	N-Term(TMTpro); K7(Methyl)	2	P84243; Q16695	P84243; Q16695	1	3	0.4045	0	1	1	551.974	1653.91	1653.91	-3.99	-0.0022	HCD (High Energy Collision Dissociation)	12.8167	9065	Filtered_TMT_AMG510_batch2_SCoPE_8_F8_1_800.mgf	F8	FALSE	UniProt	0	0	0		4.4	2	1.817e-05	8.833e-05	K7(Methyl): 100
[K].gSFkYAWVLDk.[L]	N-Term(TMTpro); K4(Dimethyl); K11(TMTpro)	2	Q05639; P68104	Q05639; P68104	1	3	0.5272	0	1	1	650.714	1950.13	1950.13	-3.73	-0.00242	HCD (High Energy Collision Dissociation)	22.35	16189	Filtered_TMT_H358_control_SCoPE_20_E4_1_788.mgf	F58	FALSE	UniProt	0	0	0		4.23	2	1.817e-05	3.666e-06	K4(2xMethyl): 100
[K].gSFkYAWVLDk.[L]	N-Term(TMTpro); K4(Dimethyl); K11(TMTpro)	2	Q05639; P68104	Q05639; P68104	1	3	0.5184	0	1	1	650.715	1950.13	1950.13	-2.72	-0.00177	HCD (High Energy Collision Dissociation)	21.1333	16902	Filtered_TMT_AMG510_batch2_SCoPE_7_F7_1_799.mgf	F7	FALSE	UniProt	0	0	0		3.53	2	1.817e-05	3.406e-05	K4(2xMethyl): 100
[K].gTAAAAAAAAAAkVPAKk.[I]	N-Term(TMTpro); K13(Crotonyl); K18(Crotonyl)	1	P50914	P50914	2	3	0.0044	0	1	1	660.389	1979.15	1979.16	-4.14	-0.00273	HCD (High Energy Collision Dissociation)	23.8333	16365	Filtered_TMT_H358_control_SCoPE_19_E3_1_787.mgf	F57	FALSE	UniProt	6076	1	1			1	2.334e-05	7.659e-05	K13(Crotonyl): 50.2; K17(Crotonyl): 50.2; K18(Crotonyl): 99.6
[R].kSAPATGGVk.[K]	N-Term(TMTpro); K1(Dimethyl); K10(TMTpro)	1	Q16695	Q16695	1	3	0.494	0	1	1	517.994	1551.97	1551.97	-2.56	-0.00132	HCD (High Energy Collision Dissociation)	4.9333	1134	Filtered_TMT_H358_control_SCoPE_3_C3_1_771.mgf	F42	FALSE	UniProt	2598	1	1			1	2.334e-05	5.695e-05	K1(2xMethyl): 100
[K].iEDVGsDEEDDSGk.[D]	N-Term(TMTpro); S6(Phospho); K14(TMTpro)	1	P08238	P08238	0	2	0.5978	0	1	1	1092	2182.99	2182.99	2.2	0.0024	HCD (High Energy Collision Dissociation)	12.1333	5247	Filtered_TMT_H358_control_SCoPE_2_C2_1_770.mgf	F41	FALSE	UniProt	5080	1	1			1	2.334e-05	1.517e-06	S6(Phospho): 100
[R].kSAPATGGVk.[K]	N-Term(TMTpro); K1(Dimethyl); K10(TMTpro)	1	Q16695	Q16695	1	3	0.4155	0	1	1	517.994	1551.97	1551.97	-2.36	-0.00122	HCD (High Energy Collision Dissociation)	3.4833	983	Filtered_TMT_AMG510_batch2_SCoPE_22_H6_1_814.mgf	F21	FALSE	UniProt	2571	1	1			1	2.334e-05	2.644e-05	K1(2xMethyl): 100
[K].dWEDDsDEDMSNFDR.[F]	N-Term(TMTpro); S6(Phospho)	1	Q15185	Q15185	0	2	0.5538	0	1	1	1130.42	2259.83	2259.83	-1.61	-0.00181	HCD (High Energy Collision Dissociation)	15.65	10135	Filtered_TMT_H358_control_SCoPE_21_E5_1_789.mgf	F59	FALSE	UniProt	45	1	1			1	2.334e-05	1.334e-05	S6(Phospho): 100
[K].gSFkYAWVLDk.[L]	N-Term(TMTpro); K4(Dimethyl); K11(TMTpro)	2	Q05639; P68104	Q05639; P68104	1	3	0.5638	0	1	1	650.713	1950.13	1950.13	-4.63	-0.00301	HCD (High Energy Collision Dissociation)	22.0667	10853	Filtered_TMT_H358_control_SCoPE_2_C2_1_770.mgf	F41	FALSE	UniProt	6564	1	1			2	2.334e-05	6.1e-05	K4(2xMethyl): 100
[R].iINEPTAAAIAYGLDkk.[GV]	N-Term(TMTpro); K16(Dimethyl); K17(TMTpro)	2	P54652; P11142	P54652; P11142	1	3	0.0461	0	1	1	808.81	2424.41	2424.44	-8.79	-0.0071	HCD (High Energy Collision Dissociation)	22.9167	20440	Filtered_TMT_AMG510_batch2_SCoPE_20_H4_1_812.mgf	F20	FALSE	UniProt	4529	1	1			2	2.334e-05	5.753e-05	K16(2xMethyl): 100
[K].aTNEsEDEIPQLVPIGk.[K]	N-Term(TMTpro); S5(Phospho); K17(TMTpro)	1	O76021	O76021	0	3	0.0716	0	1	1	843.44	2528.31	2528.31	-3.13	-0.00264	HCD (High Energy Collision Dissociation)	24.1	19680	Filtered_TMT_AMG510_batch2_SCoPE_12_G4_1_804.mgf	F12	FALSE	UniProt	14475	1	1			1	2.334e-05	0.0001331	S5(Phospho): 98.55
[R].eIAQDFkTDLR.[F]	N-Term(TMTpro); K7(Methyl)	2	P84243; Q16695	P84243; Q16695	1	3	0.5445	0	1	1	551.973	1653.91	1653.91	-4.48	-0.00247	HCD (High Energy Collision Dissociation)	13.95	5305	Filtered_TMT_H358_control_SCoPE_7_C7_1_775.mgf	F46	FALSE	UniProt	7873	1	1			2	2.334e-05	0.0001221	K7(Methyl): 100
[K].aSLGSLEGEAEAEASsPk.[G]	N-Term(TMTpro); S16(Phospho); K18(TMTpro)	1	Q09666	Q09666	0	3	0.0536	0	1	1	807.739	2421.2	2421.2	-0.83	-0.00067	HCD (High Energy Collision Dissociation)	19.1667	11519	Filtered_TMT_H358_control_SCoPE_22_E6_1_790.mgf	F60	FALSE	UniProt	12594	1	1			1	2.334e-05	0.0001307	S15(Phospho): 50; S16(Phospho): 50
[K].gSFkYAWVLDk.[L]	N-Term(TMTpro); K4(Dimethyl); K11(TMTpro)	2	Q05639; P68104	Q05639; P68104	1	3	0.4897	0	1	1	650.714	1950.13	1950.13	-3.24	-0.0021	HCD (High Energy Collision Dissociation)	20.25	16509	Filtered_TMT_AMG510_batch2_SCoPE_12_G4_1_804.mgf	F12	FALSE	UniProt	6562	1	1			2	2.334e-05	7.912e-06	K4(2xMethyl): 100
[K].mDSTEPPYSQkR.[Y]	N-Term(TMTpro); K11(Dimethyl)	1	P68104	P68104	1	3	0.658	0	1	1	590.971	1770.9	1770.9	-1.91	-0.00113	HCD (High Energy Collision Dissociation)	5.4167	2365	Filtered_TMT_H358_control_SCoPE_19_E3_1_787.mgf	F57	FALSE	UniProt	7815	1	1			1	2.334e-05	1.854e-05	K11(2xMethyl): 99.26
[K].gTAAAAAAAAAAKVPAkk.[I]	N-Term(TMTpro); K17(Crotonyl); K18(Crotonyl)	1	P50914	P50914	2	3	0.0638	0	1	1	660.389	1979.15	1979.16	-4.36	-0.00288	HCD (High Energy Collision Dissociation)	23.8333	11072	Filtered_TMT_H358_control_SCoPE_3_C3_1_771.mgf	F42	FALSE	UniProt	6083	1	1			1	2.334e-05	3.07e-05	K17(Crotonyl): 99.31; K18(Crotonyl): 99.31
[R].kSAPATGGVk.[K]	N-Term(TMTpro); K1(Dimethyl); K10(TMTpro)	1	Q16695	Q16695	1	3	0.4895	0	1	1	517.992	1551.96	1551.97	-6.9	-0.00357	HCD (High Energy Collision Dissociation)	3.6	935	Filtered_TMT_AMG510_batch2_SCoPE_10_G2_1_802.mgf	F10	FALSE	UniProt	3041	1	1			1	2.334e-05	3.304e-05	K1(2xMethyl): 100
[K].gTAAAAAAAAAAKVPAkk.[I]	N-Term(TMTpro); K17(Crotonyl); K18(Crotonyl)	1	P50914	P50914	2	3	0.028	0	1	1	660.39	1979.15	1979.16	-3.24	-0.00214	HCD (High Energy Collision Dissociation)	23.7833	10663	Filtered_TMT_H358_control_SCoPE_6_C6_1_774.mgf	F45	FALSE	UniProt	6108	1	1			1	2.334e-05	4.5e-05	K13(Crotonyl): 50.2; K17(Crotonyl): 50.2; K18(Crotonyl): 99.59
[K].mDSTEPPYSQkR.[Y]	N-Term(TMTpro); K11(Dimethyl)	1	P68104	P68104	1	3	0.5891	0	1	1	590.971	1770.9	1770.9	-1.36	-0.0008	HCD (High Energy Collision Dissociation)	6.1333	2855	Filtered_TMT_H358_control_SCoPE_24_E8_1_792.mgf	F62	FALSE	UniProt	7870	1	1			1	2.334e-05	0.0001293	K11(2xMethyl): 99.24
[K].gSFkYAWVLDk.[L]	N-Term(TMTpro); K4(Dimethyl); K11(TMTpro)	2	Q05639; P68104	Q05639; P68104	1	3	1	0	1	1	650.714	1950.13	1950.13	-3.21	-0.00208	HCD (High Energy Collision Dissociation)	20.6167	17158	Filtered_TMT_AMG510_batch2_SCoPE_22_H6_1_814.mgf	F21	FALSE	UniProt	6558	1	1			2	2.334e-05	0.0001227	K4(2xMethyl): 100
[K].gSFkYAWVLDk.[L]	N-Term(TMTpro); K4(Dimethyl); K11(TMTpro)	2	Q05639; P68104	Q05639; P68104	1	3	0.5646	0	1	1	650.714	1950.13	1950.13	-3.68	-0.00239	HCD (High Energy Collision Dissociation)	22.05	10414	Filtered_TMT_H358_control_SCoPE_5_C5_1_773.mgf	F44	FALSE	UniProt	6570	1	1			2	2.334e-05	3.64e-05	K4(2xMethyl): 100
[R].iINEPTAAAIAYGLDkk.[GV]	N-Term(TMTpro); K16(Dimethyl); K17(TMTpro)	2	P54652; P11142	P54652; P11142	1	3	0.0327	0	1	1	808.808	2424.41	2424.44	-10.73	-0.00867	HCD (High Energy Collision Dissociation)	22.65	19495	Filtered_TMT_AMG510_batch2_SCoPE_10_G2_1_802.mgf	F10	FALSE	UniProt	4822	1	1			2	2.334e-05	6.543e-05	K16(2xMethyl): 100
[K].gSFkYAWVLDk.[L]	N-Term(TMTpro); K4(Dimethyl); K11(TMTpro)	2	Q05639; P68104	Q05639; P68104	1	3	0.6048	0	1	1	650.714	1950.13	1950.13	-3.7	-0.00241	HCD (High Energy Collision Dissociation)	20.4667	17148	Filtered_TMT_AMG510_batch2_SCoPE_10_G2_1_802.mgf	F10	FALSE	UniProt	6575	1	1			2	2.334e-05	5.147e-06	K4(2xMethyl): 100
[K].gTAAAAAAAAAAkVPAkK.[I]	N-Term(TMTpro); K13(Crotonyl); K17(Crotonyl)	1	P50914	P50914	2	3	0.0509	0	1	1	660.39	1979.16	1979.16	-2.14	-0.00141	HCD (High Energy Collision Dissociation)	24.2	15238	Filtered_TMT_H358_control_SCoPE_23_E7_1_791.mgf	F61	FALSE	UniProt	5852	1	1			1	2.334e-05	3.125e-05	K13(Crotonyl): 66.67; K17(Crotonyl): 66.67; K18(Crotonyl): 66.67
[K].gSFkYAWVLDk.[L]	N-Term(TMTpro); K4(Dimethyl); K11(TMTpro)	2	Q05639; P68104	Q05639; P68104	1	3	0.6106	0	1	1	650.714	1950.13	1950.13	-4.32	-0.00281	HCD (High Energy Collision Dissociation)	20.3333	16993	Filtered_TMT_AMG510_batch2_SCoPE_10_G2_1_802.mgf	F10	FALSE	UniProt	6558	1	1			2	2.334e-05	6.586e-05	K4(2xMethyl): 100
[K].mDSTEPPYSQkR.[Y]	N-Term(TMTpro); K11(Dimethyl)	1	P68104	P68104	1	3	0.6159	0	1	1	590.971	1770.9	1770.9	-1.22	-0.00072	HCD (High Energy Collision Dissociation)	4.95	2041	Filtered_TMT_AMG510_batch2_SCoPE_22_H6_1_814.mgf	F21	FALSE	UniProt	7892	1	1			1	2.334e-05	5.028e-05	K11(2xMethyl): 99.35
[K].gSFkYAWVLDk.[L]	N-Term(TMTpro); K4(Dimethyl); K11(TMTpro)	2	Q05639; P68104	Q05639; P68104	1	3	0.6438	0	1	1	650.713	1950.13	1950.13	-4.4	-0.00286	HCD (High Energy Collision Dissociation)	22.0667	10133	Filtered_TMT_H358_control_SCoPE_4_C4_1_772.mgf	F43	FALSE	UniProt	6551	1	1			2	2.334e-05	6.101e-05	K4(2xMethyl): 100
[K].mDSTEPPYSQkR.[Y]	N-Term(TMTpro); K11(Dimethyl)	1	P68104	P68104	1	3	0.5983	0	1	1	590.972	1770.9	1770.9	-0.86	-0.00051	HCD (High Energy Collision Dissociation)	4.9667	1679	Filtered_TMT_AMG510_batch2_SCoPE_11_G3_1_803.mgf	F11	FALSE	UniProt	7929	1	1			1	2.334e-05	0.0001289	K11(2xMethyl): 99.09
[K].mDSTEPPYSQkR.[Y]	N-Term(TMTpro); K11(Dimethyl)	1	P68104	P68104	1	3	0.6044	0	1	1	590.972	1770.9	1770.9	-0.07	-4e-05	HCD (High Energy Collision Dissociation)	4.9	1622	Filtered_TMT_AMG510_batch2_SCoPE_11_G3_1_803.mgf	F11	FALSE	UniProt	7865	1	1			1	2.334e-05	7.628e-05	K11(2xMethyl): 99.27
[K].gSFkYAWVLDk.[L]	N-Term(TMTpro); K4(Dimethyl); K11(TMTpro)	2	Q05639; P68104	Q05639; P68104	1	3	1	0	1	1	650.714	1950.13	1950.13	-4.32	-0.00281	HCD (High Energy Collision Dissociation)	22.1333	11207	Filtered_TMT_H358_control_SCoPE_11_D3_1_779.mgf	F50	FALSE	UniProt	6558	1	1			2	2.334e-05	0.0001048	K4(2xMethyl): 100
[K].aTNEsEDEIPQLVPIGk.[K]	N-Term(TMTpro); S5(Phospho); K17(TMTpro)	1	O76021	O76021	0	3	0.071	0	1	1	843.442	2528.31	2528.31	-1.35	-0.00114	HCD (High Energy Collision Dissociation)	24.7833	12172	Filtered_TMT_H358_control_SCoPE_10_D2_1_778.mgf	F49	FALSE	UniProt	14403	1	1			1	2.334e-05	8.814e-05	S5(Phospho): 98.92
[K].gSFkYAWVLDk.[L]	N-Term(TMTpro); K4(Dimethyl); K11(TMTpro)	2	Q05639; P68104	Q05639; P68104	1	3	0.1341	0	1	1	650.712	1950.12	1950.13	-6.13	-0.00399	HCD (High Energy Collision Dissociation)	22.05	8580	Filtered_TMT_H358_control_SCoPE_7_C7_1_775.mgf	F46	FALSE	UniProt	6706	1	1			2	2.334e-05	1.638e-05	K4(2xMethyl): 100
[K].gSFkYAWVLDk.[L]	N-Term(TMTpro); K4(Dimethyl); K11(TMTpro)	2	Q05639; P68104	Q05639; P68104	1	3	0.5761	0	1	1	650.714	1950.13	1950.13	-4.02	-0.00262	HCD (High Energy Collision Dissociation)	22.0833	10440	Filtered_TMT_H358_control_SCoPE_3_C3_1_771.mgf	F42	FALSE	UniProt	6569	1	1			2	2.334e-05	9.483e-05	K4(2xMethyl): 100
[K].gSFkYAWVLDk.[L]	N-Term(TMTpro); K4(Dimethyl); K11(TMTpro)	2	Q05639; P68104	Q05639; P68104	1	3	0.5833	0	1	1	650.714	1950.13	1950.13	-3.45	-0.00224	HCD (High Energy Collision Dissociation)	20.6333	17993	Filtered_TMT_AMG510_batch2_SCoPE_20_H4_1_812.mgf	F20	FALSE	UniProt	6603	1	1			2	2.334e-05	2.726e-05	K4(2xMethyl): 100
[K].mDSTEPPYSQkR.[Y]	N-Term(TMTpro); K11(Dimethyl)	1	P68104	P68104	1	3	0.5886	0	1	1	590.972	1770.9	1770.9	-0.31	-0.00019	HCD (High Energy Collision Dissociation)	4.95	2058	Filtered_TMT_AMG510_batch2_SCoPE_19_H3_1_811.mgf	F19	FALSE	UniProt	7886	1	1			1	2.334e-05	0.0001121	K11(2xMethyl): 99.14
[K].gTAAAAAAAAAAKVPAkk.[I]	N-Term(TMTpro); K17(Crotonyl); K18(Crotonyl)	1	P50914	P50914	2	3	0.0336	0	1	1	660.386	1979.14	1979.16	-9.44	-0.00623	HCD (High Energy Collision Dissociation)	23.8	12360	Filtered_TMT_H358_control_SCoPE_1_C1_1_769.mgf	F40	FALSE	UniProt	6976	1	1			1	2.334e-05	3.961e-05	K17(Crotonyl): 99.26; K18(Crotonyl): 99.99
[K].mDSTEPPYSQkR.[Y]	N-Term(TMTpro); K11(Dimethyl)	1	P68104	P68104	1	3	0.5434	0	1	1	590.971	1770.9	1770.9	-2.59	-0.00153	HCD (High Energy Collision Dissociation)	5.5167	2399	Filtered_TMT_AMG510_batch2_SCoPE_14_G6_1_806.mgf	F14	FALSE	UniProt	7732	1	1			1	2.334e-05	6.316e-05	K11(2xMethyl): 98.88
[K].eIsDDEAEEEk.[G]	N-Term(TMTpro); S3(Phospho); K11(TMTpro)	1	P08238	P08238	0	2	0.6023	0	1	1	991.462	1981.92	1981.91	1.37	0.00136	HCD (High Energy Collision Dissociation)	9.35	5971	Filtered_TMT_AMG510_batch2_SCoPE_17_H1_1_809.mgf	F17	FALSE	UniProt	4675	1	1			1	2.334e-05	9.241e-05	S3(Phospho): 100
[K].dDDDIDLFGsDDEEESEEAk.[R]	N-Term(TMTpro); S10(Phospho); K20(TMTpro)	1	P24534	P24534	0	3	0.2955	0	1	1	987.756	2961.25	2961.25	-0.1	-0.0001	HCD (High Energy Collision Dissociation)	20.9833	15303	Filtered_TMT_H358_control_SCoPE_20_E4_1_788.mgf	F58	FALSE	UniProt	521	1	1			1	2.334e-05	7.923e-05	S10(Phospho): 100
[K].sStPPGESYFGVSSLQLk.[G]	N-Term(TMTpro); T3(Phospho); K18(TMTpro)	1	Q9UQ35	Q9UQ35	0	3	0.071	0	1	1	858.111	2572.32	2572.32	-0.59	-0.00051	HCD (High Energy Collision Dissociation)	24.9	22649	Filtered_TMT_AMG510_batch2_SCoPE_17_H1_1_809.mgf	F17	FALSE	UniProt	14638	1	1			1	2.334e-05	2.933e-05	S2(Phospho): 49.54; T3(Phospho): 49.54
[R].iINEPTAAAIAYGLDkk.[GV]	N-Term(TMTpro); K16(Dimethyl); K17(TMTpro)	2	P54652; P11142	P54652; P11142	1	3	0.041	0	1	1	808.808	2424.41	2424.44	-10.91	-0.00882	HCD (High Energy Collision Dissociation)	22.8667	20807	Filtered_TMT_AMG510_batch2_SCoPE_17_H1_1_809.mgf	F17	FALSE	UniProt	4851	1	1			2	2.334e-05	1.374e-05	K16(2xMethyl): 100
[K].dDDDIDLFGsDDEEESEEAk.[R]	N-Term(TMTpro); S10(Phospho); K20(TMTpro)	1	P24534	P24534	0	3	0.3922	0	1	1	987.757	2961.26	2961.25	1.05	0.00104	HCD (High Energy Collision Dissociation)	20.6833	18375	Filtered_TMT_AMG510_batch2_SCoPE_17_H1_1_809.mgf	F17	FALSE	UniProt	545	1	1			1	2.334e-05	7.474e-05	S10(Phospho): 100
[K].gSFkYAWVLDk.[L]	N-Term(TMTpro); K4(Dimethyl); K11(TMTpro)	2	Q05639; P68104	Q05639; P68104	1	3	1	0	1	1	650.714	1950.13	1950.13	-4.08	-0.00265	HCD (High Energy Collision Dissociation)	20.6167	18266	Filtered_TMT_AMG510_batch2_SCoPE_17_H1_1_809.mgf	F17	FALSE	UniProt	6572	1	1			2	2.334e-05	4.85e-05	K4(2xMethyl): 100
[K].mDSTEPPYSQkR.[Y]	N-Term(TMTpro); K11(Dimethyl)	1	P68104	P68104	1	3	0.5742	0	1	1	590.972	1770.9	1770.9	-0.4	-0.00024	HCD (High Energy Collision Dissociation)	5.4333	2113	Filtered_TMT_H358_control_SCoPE_23_E7_1_791.mgf	F61	FALSE	UniProt	7887	1	1			1	2.334e-05	0.0001302	K11(2xMethyl): 99.19
[K].gSFkYAWVLDk.[L]	N-Term(TMTpro); K4(Dimethyl); K11(TMTpro)	2	Q05639; P68104	Q05639; P68104	1	3	1	0	1	1	650.714	1950.13	1950.13	-4.3	-0.00279	HCD (High Energy Collision Dissociation)	22.0333	10052	Filtered_TMT_H358_control_SCoPE_8_C8_1_776.mgf	F47	FALSE	UniProt	6540	1	1			2	2.334e-05	1.052e-06	K4(2xMethyl): 100
[K].gAGDGsDEEVDGk.[A]	N-Term(TMTpro); S6(Phospho); K13(TMTpro)	1	P35579	P35579	0	2	0.732	0	1	1	962.445	1923.88	1923.88	-0.2	-0.00019	HCD (High Energy Collision Dissociation)	6.8833	3485	Filtered_TMT_AMG510_batch2_SCoPE_18_H2_1_810.mgf	F18	FALSE	UniProt	3867	1	1			1	2.334e-05	6.124e-05	S6(Phospho): 100
[K].mDSTEPPYSQkR.[Y]	N-Term(TMTpro); K11(Dimethyl)	1	P68104	P68104	1	3	0.6035	0	1	1	590.971	1770.9	1770.9	-1.47	-0.00087	HCD (High Energy Collision Dissociation)	5	2013	Filtered_TMT_AMG510_batch2_SCoPE_18_H2_1_810.mgf	F18	FALSE	UniProt	7870	1	1			1	2.334e-05	6.407e-05	K11(2xMethyl): 99.25
[R].kSAPATGGVk.[K]	N-Term(TMTpro); K1(Dimethyl); K10(TMTpro)	1	Q16695	Q16695	1	3	0.4812	0	1	1	517.994	1551.97	1551.97	-2.11	-0.00109	HCD (High Energy Collision Dissociation)	3.6833	1020	Filtered_TMT_AMG510_batch2_SCoPE_18_H2_1_810.mgf	F18	FALSE	UniProt	2558	1	1			1	2.334e-05	2.237e-05	K1(2xMethyl): 100
[K].eSEDkPEIEDVGsDEEEEk.[K]	N-Term(TMTpro); K5(TMTpro); S13(Phospho); K19(TMTpro)	1	P07900	P07900	0	4	0.6286	0	1	1	797.135	3185.52	3185.51	3.76	0.00299	HCD (High Energy Collision Dissociation)	13.95	9452	Filtered_TMT_H358_control_SCoPE_20_E4_1_788.mgf	F58	FALSE	UniProt	370	1	1			1	2.334e-05	9.589e-05	S13(Phospho): 100
[K].gGVTGsPEASISGSk.[G]	N-Term(TMTpro); S6(Phospho); K15(TMTpro)	1	Q09666	Q09666	0	2	0.158	0	1	1	1011.52	2022.04	2022.04	-0.98	-0.00099	HCD (High Energy Collision Dissociation)	12.3333	7315	Filtered_TMT_H358_control_SCoPE_21_E5_1_789.mgf	F59	FALSE	UniProt	10978	1	1			1	2.334e-05	8.013e-05	S6(Phospho): 99.96
[K].gSFkYAWVLDk.[L]	N-Term(TMTpro); K4(Dimethyl); K11(TMTpro)	2	Q05639; P68104	Q05639; P68104	1	3	0.6366	0	1	1	650.713	1950.13	1950.13	-4.35	-0.00283	HCD (High Energy Collision Dissociation)	20.65	17530	Filtered_TMT_AMG510_batch2_SCoPE_19_H3_1_811.mgf	F19	FALSE	UniProt	6560	1	1			2	2.334e-05	3.899e-06	K4(2xMethyl): 100
[K].gSFkYAWVLDk.[L]	N-Term(TMTpro); K4(Dimethyl); K11(TMTpro)	2	Q05639; P68104	Q05639; P68104	1	3	0.5816	0	1	1	650.714	1950.13	1950.13	-2.85	-0.00185	HCD (High Energy Collision Dissociation)	20.55	18429	Filtered_TMT_AMG510_batch2_SCoPE_24_H8_1_816.mgf	F23	FALSE	UniProt	6484	1	1			2	2.334e-05	1.3e-05	K4(2xMethyl): 100
[K].gSFkYAWVLDk.[L]	N-Term(TMTpro); K4(Dimethyl); K11(TMTpro)	2	Q05639; P68104	Q05639; P68104	1	3	0.5318	0	1	1	650.713	1950.13	1950.13	-4.46	-0.0029	HCD (High Energy Collision Dissociation)	20.6333	18292	Filtered_TMT_AMG510_batch2_SCoPE_18_H2_1_810.mgf	F18	FALSE	UniProt	6553	1	1			2	2.334e-05	0.0001207	K4(2xMethyl): 100
[K].gSFkYAWVLDk.[L]	N-Term(TMTpro); K4(Dimethyl); K11(TMTpro)	2	Q05639; P68104	Q05639; P68104	1	2	0.5005	0	1	1	975.575	1950.14	1950.13	4.59	0.00448	HCD (High Energy Collision Dissociation)	20.65	17555	Filtered_TMT_AMG510_batch2_SCoPE_19_H3_1_811.mgf	F19	FALSE	UniProt	5362	1	1			2	2.334e-05	0.000118	K4(2xMethyl): 100
[K].gSFkYAWVLDk.[L]	N-Term(TMTpro); K4(Dimethyl); K11(TMTpro)	2	Q05639; P68104	Q05639; P68104	1	3	0.6224	0	1	1	650.713	1950.13	1950.13	-4.69	-0.00305	HCD (High Energy Collision Dissociation)	20.5167	17709	Filtered_TMT_AMG510_batch2_SCoPE_23_H7_1_815.mgf	F22	FALSE	UniProt	6563	1	1			2	2.334e-05	5.942e-06	K4(2xMethyl): 100
[K].gAGDGsDEEVDGk.[A]	N-Term(TMTpro); S6(Phospho); K13(TMTpro)	1	P35579	P35579	0	2	0.6514	0	1	1	962.443	1923.88	1923.88	-2.33	-0.00224	HCD (High Energy Collision Dissociation)	7.3833	2775	Filtered_TMT_H358_control_SCoPE_9_D1_1_777.mgf	F48	FALSE	UniProt	3689	1	1			1	2.334e-05	5.744e-05	S6(Phospho): 100
[K].iEDVGsDEEDDSGk.[D]	N-Term(TMTpro); S6(Phospho); K14(TMTpro)	1	P08238	P08238	0	2	0.6434	0	1	1	1092	2182.99	2182.99	0.65	0.00071	HCD (High Energy Collision Dissociation)	11.6167	8350	Filtered_TMT_AMG510_batch2_SCoPE_17_H1_1_809.mgf	F17	FALSE	UniProt	4829	1	1			1	2.334e-05	6.268e-06	S6(Phospho): 100
[K].gSFkYAWVLDk.[L]	N-Term(TMTpro); K4(Dimethyl); K11(TMTpro)	2	Q05639; P68104	Q05639; P68104	1	3	0.621	0	1	1	650.714	1950.13	1950.13	-3.73	-0.00242	HCD (High Energy Collision Dissociation)	22.35	16189	Filtered_TMT_H358_control_SCoPE_20_E4_1_788.mgf	F58	FALSE	UniProt	6587	1	1			2	2.334e-05	6.273e-06	K4(2xMethyl): 100
[K].gTAAAAAAAAAAKVPAkk.[I]	N-Term(TMTpro); K17(Crotonyl); K18(Crotonyl)	1	P50914	P50914	2	3	0.0347	0	1	1	660.388	1979.15	1979.16	-5.13	-0.00339	HCD (High Energy Collision Dissociation)	24.1167	17135	Filtered_TMT_H358_control_SCoPE_20_E4_1_788.mgf	F58	FALSE	UniProt	6087	1	1			1	2.334e-05	5.954e-05	K13(Crotonyl): 66.67; K17(Crotonyl): 66.67; K18(Crotonyl): 66.67
[K].gSFkYAWVLDk.[L]	N-Term(TMTpro); K4(Dimethyl); K11(TMTpro)	2	Q05639; P68104	Q05639; P68104	1	3	0.5348	0	1	1	650.714	1950.13	1950.13	-3.88	-0.00252	HCD (High Energy Collision Dissociation)	22.35	14902	Filtered_TMT_H358_control_SCoPE_21_E5_1_789.mgf	F59	FALSE	UniProt	6584	1	1			2	2.334e-05	5.042e-05	K4(2xMethyl): 100
[K].eIsDDEAEEEk.[G]	N-Term(TMTpro); S3(Phospho); K11(TMTpro)	1	P08238	P08238	0	2	0.6889	0	1	1	991.458	1981.91	1981.91	-2.68	-0.00266	HCD (High Energy Collision Dissociation)	9.95	4789	Filtered_TMT_H358_control_SCoPE_22_E6_1_790.mgf	F60	FALSE	UniProt	4372	1	1			1	2.334e-05	0.0001326	S3(Phospho): 100
[K].gSFkYAWVLDk.[L]	N-Term(TMTpro); K4(Dimethyl); K11(TMTpro)	2	Q05639; P68104	Q05639; P68104	1	3	1	0	1	1	650.714	1950.13	1950.13	-4.19	-0.00272	HCD (High Energy Collision Dissociation)	22.4	13215	Filtered_TMT_H358_control_SCoPE_22_E6_1_790.mgf	F60	FALSE	UniProt	6559	1	1			2	2.334e-05	6.585e-05	K4(2xMethyl): 100
[R].aSsHSSQTQGGGSVTk.[K]	N-Term(TMTpro); S3(Phospho); K16(TMTpro)	1	P02545	P02545	0	2	0.0547	0	1	1	1104.05	2207.09	2207.09	-1.01	-0.00112	HCD (High Energy Collision Dissociation)	4.2	1262	Filtered_TMT_AMG510_batch2_SCoPE_15_G7_1_807.mgf	F15	FALSE	UniProt	10970	1	1			1	2.334e-05	8.819e-05	S3(Phospho): 98.79
[K].gTAAAAAAAAAAkVPAKk.[I]	N-Term(TMTpro); K13(Crotonyl); K18(Crotonyl)	1	P50914	P50914	2	3	0.0044	0	1	1	660.39	1979.16	1979.16	-2.49	-0.00164	HCD (High Energy Collision Dissociation)	22.6833	18760	Filtered_TMT_AMG510_batch2_SCoPE_14_G6_1_806.mgf	F14	FALSE	UniProt	5990	1	1			1	2.334e-05	8.063e-05	K13(Crotonyl): 50.21; K17(Crotonyl): 50.21; K18(Crotonyl): 99.59
[K].gSFkYAWVLDk.[L]	N-Term(TMTpro); K4(Dimethyl); K11(TMTpro)	2	Q05639; P68104	Q05639; P68104	1	3	0.5847	0	1	1	650.714	1950.13	1950.13	-4.02	-0.00261	HCD (High Energy Collision Dissociation)	22.05	11013	Filtered_TMT_H358_control_SCoPE_9_D1_1_777.mgf	F48	FALSE	UniProt	6568	1	1			2	2.334e-05	1.365e-05	K4(2xMethyl): 100
[K].gSFkYAWVLDk.[L]	N-Term(TMTpro); K4(Dimethyl); K11(TMTpro)	2	Q05639; P68104	Q05639; P68104	1	3	0.4605	0	1	1	650.716	1950.13	1950.13	-0.72	-0.00046	HCD (High Energy Collision Dissociation)	22.5167	13295	Filtered_TMT_H358_control_SCoPE_22_E6_1_790.mgf	F60	FALSE	UniProt	6211	1	1			2	2.334e-05	4.421e-05	K4(2xMethyl): 100
[K].mDSTEPPYSQkR.[Y]	N-Term(TMTpro); K11(Dimethyl)	1	P68104	P68104	1	3	0.6131	0	1	1	590.971	1770.9	1770.9	-1.89	-0.00112	HCD (High Energy Collision Dissociation)	6.0333	1399	Filtered_TMT_H358_control_SCoPE_7_C7_1_775.mgf	F46	FALSE	UniProt	7815	1	1			1	2.334e-05	0.0001027	K11(2xMethyl): 99.26
[K].mDSTEPPYSQkR.[Y]	N-Term(TMTpro); K11(Dimethyl)	1	P68104	P68104	1	3	0.6672	0	1	1	590.971	1770.9	1770.9	-1.49	-0.00088	HCD (High Energy Collision Dissociation)	5.6833	2601	Filtered_TMT_H358_control_SCoPE_20_E4_1_788.mgf	F58	FALSE	UniProt	7870	1	1			1	2.334e-05	8.108e-05	K11(2xMethyl): 99.17
[K].eSVPEFPLsPPk.[K]	N-Term(TMTpro); S9(Phospho); K12(TMTpro)	1	P16949	P16949	0	3	0.6076	0	1	1	672.363	2015.08	2015.07	0.39	0.00026	HCD (High Energy Collision Dissociation)	22.7167	18525	Filtered_TMT_AMG510_batch2_SCoPE_15_G7_1_807.mgf	F15	FALSE	UniProt	11357	1	1			1	2.334e-05	0.0001293	S9(Phospho): 100
[K].mDSTEPPYSQkR.[Y]	N-Term(TMTpro); K11(Dimethyl)	1	P68104	P68104	1	3	0.6753	0	1	1	590.971	1770.9	1770.9	-2.04	-0.0012	HCD (High Energy Collision Dissociation)	6.0167	1768	Filtered_TMT_H358_control_SCoPE_1_C1_1_769.mgf	F40	FALSE	UniProt	7807	1	1			1	2.334e-05	3.87e-05	K11(2xMethyl): 99.22
[K].aSLGSLEGEAEAEASsPk.[G]	N-Term(TMTpro); S16(Phospho); K18(TMTpro)	1	Q09666	Q09666	0	3	0.1182	0	1	1	807.739	2421.2	2421.2	-1.13	-0.00091	HCD (High Energy Collision Dissociation)	18.5333	15655	Filtered_TMT_AMG510_batch2_SCoPE_20_H4_1_812.mgf	F20	FALSE	UniProt	12632	1	1			1	2.334e-05	2.381e-05	S16(Phospho): 97.69
[K].sStPPGESYFGVSSLQLk.[G]	N-Term(TMTpro); T3(Phospho); K18(TMTpro)	1	Q9UQ35	Q9UQ35	0	3	0.0043	0	1	1	858.111	2572.32	2572.32	-0.09	-7e-05	HCD (High Energy Collision Dissociation)	24.9667	21804	Filtered_TMT_AMG510_batch2_SCoPE_19_H3_1_811.mgf	F19	FALSE	UniProt	14677	1	1			1	2.334e-05	8.583e-05	S1(Phospho): 96.18
[R].kSAPATGGVk.[K]	N-Term(TMTpro); K1(Dimethyl); K10(TMTpro)	1	Q16695	Q16695	1	3	0.4266	0	1	1	517.994	1551.97	1551.97	-1.77	-0.00092	HCD (High Energy Collision Dissociation)	3.5667	1009	Filtered_TMT_AMG510_batch2_SCoPE_20_H4_1_812.mgf	F20	FALSE	UniProt	2553	1	1			1	2.334e-05	1.057e-05	K1(2xMethyl): 100
[R].kSAPATGGVk.[K]	N-Term(TMTpro); K1(Dimethyl); K10(TMTpro)	1	Q16695	Q16695	1	3	0.4386	0	1	1	517.994	1551.97	1551.97	-2.94	-0.00152	HCD (High Energy Collision Dissociation)	3.6667	1154	Filtered_TMT_AMG510_batch2_SCoPE_24_H8_1_816.mgf	F23	FALSE	UniProt	2666	1	1			1	2.334e-05	0.000112	K1(2xMethyl): 100
[R].kSAPATGGVk.[K]	N-Term(TMTpro); K1(Dimethyl); K10(TMTpro)	1	Q16695	Q16695	1	3	0.4251	0	1	1	517.994	1551.97	1551.97	-2.5	-0.00129	HCD (High Energy Collision Dissociation)	4.4333	1686	Filtered_TMT_H358_control_SCoPE_20_E4_1_788.mgf	F58	FALSE	UniProt	2595	1	1			1	2.334e-05	4.702e-06	K1(2xMethyl): 100
[K].mDSTEPPYSQkR.[Y]	N-Term(TMTpro); K11(Dimethyl)	1	P68104	P68104	1	3	0.627	0	1	1	590.971	1770.9	1770.9	-1.4	-0.00082	HCD (High Energy Collision Dissociation)	5.1333	2258	Filtered_TMT_AMG510_batch2_SCoPE_17_H1_1_809.mgf	F17	FALSE	UniProt	7872	1	1			1	2.334e-05	0.0001226	K11(2xMethyl): 99.22
[K].gTAAAAAAAAAAkVPAKk.[I]	N-Term(TMTpro); K13(Crotonyl); K18(Crotonyl)	1	P50914	P50914	2	3	0.0042	0	1	1	660.389	1979.15	1979.16	-4.4	-0.00291	HCD (High Energy Collision Dissociation)	22.8833	18075	Filtered_TMT_AMG510_batch2_SCoPE_16_G8_1_808.mgf	F16	FALSE	UniProt	6091	1	1			1	2.334e-05	5.71e-05	K13(Crotonyl): 50.18; K17(Crotonyl): 50.18; K18(Crotonyl): 99.63
[K].eIsDDEAEEEk.[G]	N-Term(TMTpro); S3(Phospho); K11(TMTpro)	1	P08238	P08238	0	2	1	0	1	1	991.46	1981.91	1981.91	-0.48	-0.00048	HCD (High Energy Collision Dissociation)	9.9167	5185	Filtered_TMT_H358_control_SCoPE_23_E7_1_791.mgf	F61	FALSE	UniProt	4490	1	1			1	2.334e-05	0.0001263	S3(Phospho): 100
[K].mDSTEPAYSEkR.[Y]	N-Term(TMTpro); K11(Dimethyl)	1	Q05639	Q05639	1	3	0.5195	0	1	1	582.626	1745.86	1745.87	-3.11	-0.00181	HCD (High Energy Collision Dissociation)	5.5667	1513	Filtered_TMT_H358_control_SCoPE_1_C1_1_769.mgf	F40	FALSE	UniProt	6830	1	1			1	2.334e-05	0.000132	K11(2xMethyl): 98.97
[K].gAGDGsDEEVDGk.[A]	N-Term(TMTpro); S6(Phospho); K13(TMTpro)	1	P35579	P35579	0	2	0.744	0	1	1	962.444	1923.88	1923.88	-0.94	-0.0009	HCD (High Energy Collision Dissociation)	7.05	3816	Filtered_TMT_AMG510_batch2_SCoPE_17_H1_1_809.mgf	F17	FALSE	UniProt	3850	1	1			1	2.334e-05	5.797e-05	S6(Phospho): 100
[K].eIsDDEAEEEk.[G]	N-Term(TMTpro); S3(Phospho); K11(TMTpro)	1	P08238	P08238	0	2	0.591	0	1	1	991.459	1981.91	1981.91	-1.39	-0.00138	HCD (High Energy Collision Dissociation)	9.95	5891	Filtered_TMT_H358_control_SCoPE_18_E2_1_786.mgf	F56	FALSE	UniProt	4516	1	1			1	2.334e-05	0.0001247	S3(Phospho): 100
[K].mDSTEPPYSQkR.[Y]	N-Term(TMTpro); K11(Dimethyl)	1	P68104	P68104	1	3	0.6722	0	1	1	590.971	1770.9	1770.9	-1.62	-0.00096	HCD (High Energy Collision Dissociation)	5.2167	2053	Filtered_TMT_AMG510_batch2_SCoPE_7_F7_1_799.mgf	F7	FALSE	UniProt	7853	1	1			1	2.334e-05	0.0001282	K11(2xMethyl): 99.18
[K].gTAAAAAAAAAAKVPAkk.[I]	N-Term(TMTpro); K17(Crotonyl); K18(Crotonyl)	1	P50914	P50914	2	3	0.0304	0	1	1	660.389	1979.15	1979.16	-3.52	-0.00232	HCD (High Energy Collision Dissociation)	22.85	20285	Filtered_TMT_AMG510_batch2_SCoPE_8_F8_1_800.mgf	F8	FALSE	UniProt	6130	1	1			1	2.334e-05	1.127e-05	K13(Crotonyl): 50.21; K17(Crotonyl): 50.21; K18(Crotonyl): 99.59
[K].mDSTEPPYSQkR.[Y]	N-Term(TMTpro); K11(Dimethyl)	1	P68104	P68104	1	3	0.5895	0	1	1	590.969	1770.89	1770.9	-4.39	-0.00259	HCD (High Energy Collision Dissociation)	5.2833	2114	Filtered_TMT_AMG510_batch2_SCoPE_7_F7_1_799.mgf	F7	FALSE	UniProt	6850	1	1			1	2.334e-05	1.171e-05	K11(2xMethyl): 99.3
[K].dWEDDsDEDMSNFDR.[F]	N-Term(TMTpro); S6(Phospho)	1	Q15185	Q15185	0	2	0.255	0	1	1	1130.42	2259.83	2259.83	-0.78	-0.00088	HCD (High Energy Collision Dissociation)	15.5333	12716	Filtered_TMT_AMG510_batch2_SCoPE_1_F1_1_793.mgf	F1	FALSE	UniProt	48	1	1			1	2.334e-05	4.813e-05	S6(Phospho): 100
[K].mDSTEPPYSQkR.[Y]	N-Term(TMTpro); K11(Dimethyl)	1	P68104	P68104	1	3	0.6124	0	1	1	590.971	1770.9	1770.9	-0.99	-0.00058	HCD (High Energy Collision Dissociation)	5.05	2069	Filtered_TMT_AMG510_batch2_SCoPE_3_F3_1_795.mgf	F3	FALSE	UniProt	7897	1	1			1	2.334e-05	0.0001138	K11(2xMethyl): 99.25
[R].eIAQDFkTDLR.[F]	N-Term(TMTpro); K7(Methyl)	2	P84243; Q16695	P84243; Q16695	1	3	0.5571	0	1	1	551.973	1653.9	1653.91	-5.83	-0.00321	HCD (High Energy Collision Dissociation)	13.95	6670	Filtered_TMT_H358_control_SCoPE_16_D8_1_784.mgf	F54	FALSE	UniProt	7951	1	1			2	2.334e-05	0.0001147	K7(Methyl): 100
[K].iEDVGsDEEDDSGk.[D]	N-Term(TMTpro); S6(Phospho); K14(TMTpro)	1	P08238	P08238	0	2	0.5482	0	1	1	1092	2182.99	2182.99	1.24	0.00136	HCD (High Energy Collision Dissociation)	12.1167	7231	Filtered_TMT_H358_control_SCoPE_17_E1_1_785.mgf	F55	FALSE	UniProt	4884	1	1			1	2.334e-05	5.372e-06	S6(Phospho): 100
[K].gSFkYAWVLDk.[L]	N-Term(TMTpro); K4(Dimethyl); K11(TMTpro)	2	Q05639; P68104	Q05639; P68104	1	3	0.4692	0	1	1	650.716	1950.13	1950.13	-0.83	-0.00054	HCD (High Energy Collision Dissociation)	20.95	18255	Filtered_TMT_AMG510_batch2_SCoPE_8_F8_1_800.mgf	F8	FALSE	UniProt	6223	1	1			2	2.334e-05	0.0001205	K4(2xMethyl): 100
[R].tPEELDDsDFETEDFDVR.[S]	N-Term(TMTpro); S8(Phospho)	1	P35221	P35221	0	3	0.4392	0	1	1	848.359	2543.06	2543.07	-2.27	-0.00193	HCD (High Energy Collision Dissociation)	20.9333	14860	Filtered_TMT_AMG510_batch2_SCoPE_6_F6_1_798.mgf	F6	FALSE	UniProt	1333	1	1			1	2.334e-05	1.479e-05	S8(Phospho): 100
[R].kSAPATGGVk.[K]	N-Term(TMTpro); K1(Dimethyl); K10(TMTpro)	1	Q16695	Q16695	1	3	0.4499	0	1	1	517.994	1551.97	1551.97	-2.82	-0.00146	HCD (High Energy Collision Dissociation)	3.4667	986	Filtered_TMT_AMG510_batch2_SCoPE_3_F3_1_795.mgf	F3	FALSE	UniProt	2668	1	1			1	2.334e-05	1.299e-05	K1(2xMethyl): 100
[K].aSLGSLEGEAEAEASsPk.[G]	N-Term(TMTpro); S16(Phospho); K18(TMTpro)	1	Q09666	Q09666	0	3	0.0436	0	1	1	807.74	2421.21	2421.2	0.54	0.00044	HCD (High Energy Collision Dissociation)	18.6333	15238	Filtered_TMT_AMG510_batch2_SCoPE_3_F3_1_795.mgf	F3	FALSE	UniProt	12726	1	1			1	2.334e-05	1.363e-05	S16(Phospho): 98.38
[K].gSFkYAWVLDk.[L]	N-Term(TMTpro); K4(Dimethyl); K11(TMTpro)	2	Q05639; P68104	Q05639; P68104	1	3	0.5489	0	1	1	650.714	1950.13	1950.13	-3.79	-0.00246	HCD (High Energy Collision Dissociation)	22.2	16354	Filtered_TMT_H358_control_SCoPE_18_E2_1_786.mgf	F56	FALSE	UniProt	6591	1	1			2	2.334e-05	9.456e-06	K4(2xMethyl): 100
[K].gTAAAAAAAAAAkVPAKk.[I]	N-Term(TMTpro); K13(Crotonyl); K18(Crotonyl)	1	P50914	P50914	2	3	0.0366	0	1	1	660.388	1979.15	1979.16	-5.72	-0.00377	HCD (High Energy Collision Dissociation)	23.8833	13887	Filtered_TMT_H358_control_SCoPE_15_D7_1_783.mgf	F53	FALSE	UniProt	6154	1	1			1	2.334e-05	4.665e-05	K13(Crotonyl): 50.19; K17(Crotonyl): 50.19; K18(Crotonyl): 99.63
[K].dDDDIDLFGsDDEEESEEAk.[R]	N-Term(TMTpro); S10(Phospho); K20(TMTpro)	1	P24534	P24534	0	3	0.2317	0	1	1	987.757	2961.26	2961.25	0.44	0.00044	HCD (High Energy Collision Dissociation)	20.6333	17954	Filtered_TMT_AMG510_batch2_SCoPE_2_F2_1_794.mgf	F2	FALSE	UniProt	539	1	1			1	2.334e-05	4.173e-05	S10(Phospho): 100
[K].gSFkYAWVLDk.[L]	N-Term(TMTpro); K4(Dimethyl); K11(TMTpro)	2	Q05639; P68104	Q05639; P68104	1	3	0.573	0	1	1	650.713	1950.12	1950.13	-5.2	-0.00338	HCD (High Energy Collision Dissociation)	22.1833	13084	Filtered_TMT_H358_control_SCoPE_15_D7_1_783.mgf	F53	FALSE	UniProt	6540	1	1			2	2.334e-05	8.211e-05	K4(2xMethyl): 100
[K].gSFkYAWVLDk.[L]	N-Term(TMTpro); K4(Dimethyl); K11(TMTpro)	2	Q05639; P68104	Q05639; P68104	1	3	0.5242	0	1	1	650.715	1950.13	1950.13	-2.72	-0.00177	HCD (High Energy Collision Dissociation)	21.1333	16902	Filtered_TMT_AMG510_batch2_SCoPE_7_F7_1_799.mgf	F7	FALSE	UniProt	6424	1	1			2	2.334e-05	2.513e-05	K4(2xMethyl): 100
[R].kSAPATGGVk.[K]	N-Term(TMTpro); K1(Dimethyl); K10(TMTpro)	1	Q16695	Q16695	1	3	0.37	0	1	1	517.993	1551.97	1551.97	-3.81	-0.00197	HCD (High Energy Collision Dissociation)	3.5167	1023	Filtered_TMT_AMG510_batch2_SCoPE_8_F8_1_800.mgf	F8	FALSE	UniProt	2810	1	1			1	2.334e-05	8.952e-05	K1(2xMethyl): 100
[K].gAGDGsDEEVDGk.[A]	N-Term(TMTpro); S6(Phospho); K13(TMTpro)	1	P35579	P35579	0	2	0.7657	0	1	1	962.443	1923.88	1923.88	-1.83	-0.00176	HCD (High Energy Collision Dissociation)	7.1167	3739	Filtered_TMT_AMG510_batch2_SCoPE_2_F2_1_794.mgf	F2	FALSE	UniProt	3733	1	1			1	2.334e-05	3.835e-05	S6(Phospho): 100
[K].mDSTEPPYSQkR.[Y]	N-Term(TMTpro); K11(Dimethyl)	1	P68104	P68104	1	3	0.6567	0	1	1	590.971	1770.9	1770.9	-0.97	-0.00057	HCD (High Energy Collision Dissociation)	5	2100	Filtered_TMT_AMG510_batch2_SCoPE_8_F8_1_800.mgf	F8	FALSE	UniProt	7888	1	1			1	2.334e-05	3.706e-05	K11(2xMethyl): 99.22
[K].gTAAAAAAAAAAKVPAkk.[I]	N-Term(TMTpro); K17(Crotonyl); K18(Crotonyl)	1	P50914	P50914	2	3	0.0276	0	1	1	660.388	1979.15	1979.16	-5.1	-0.00337	HCD (High Energy Collision Dissociation)	23.7	21800	Filtered_TMT_AMG510_batch2_SCoPE_1_F1_1_793.mgf	F1	FALSE	UniProt	6081	1	1			1	2.334e-05	3.983e-06	K17(Crotonyl): 99.33; K18(Crotonyl): 100
[K].gSFkYAWVLDk.[L]	N-Term(TMTpro); K4(Dimethyl); K11(TMTpro)	2	Q05639; P68104	Q05639; P68104	1	3	1	0	1	1	650.714	1950.13	1950.13	-4.16	-0.0027	HCD (High Energy Collision Dissociation)	21.8333	19892	Filtered_TMT_AMG510_batch2_SCoPE_1_F1_1_793.mgf	F1	FALSE	UniProt	6549	1	1			2	2.334e-05	7.219e-06	K4(2xMethyl): 100
[K].aSLGSLEGEAEAEASsPk.[G]	N-Term(TMTpro); S16(Phospho); K18(TMTpro)	1	Q09666	Q09666	0	3	0.0597	0	1	1	807.74	2421.2	2421.2	0.09	7e-05	HCD (High Energy Collision Dissociation)	19.05	9312	Filtered_TMT_H358_control_SCoPE_12_D4_1_780.mgf	F51	FALSE	UniProt	12717	1	1			1	2.334e-05	4.367e-05	S16(Phospho): 97.76
[K].eSEDkPEIEDVGsDEEEEkk.[D]	N-Term(TMTpro); K5(TMTpro); S13(Phospho); K19(TMTpro); K20(TMTpro)	1	P07900	P07900	1	4	0.6799	0	1	1	905.207	3617.81	3617.81	-1.17	-0.00106	HCD (High Energy Collision Dissociation)	13.75	10652	Filtered_TMT_AMG510_batch2_SCoPE_1_F1_1_793.mgf	F1	FALSE	UniProt	2	1	1			1	2.334e-05	7.636e-05	S13(Phospho): 100
[K].aSLGSLEGEAEAEASsPk.[G]	N-Term(TMTpro); S16(Phospho); K18(TMTpro)	1	Q09666	Q09666	0	3	0.0847	0	1	1	807.739	2421.2	2421.2	-0.4	-0.00033	HCD (High Energy Collision Dissociation)	18.6833	14309	Filtered_TMT_AMG510_batch2_SCoPE_7_F7_1_799.mgf	F7	FALSE	UniProt	12679	1	1			1	2.334e-05	4.381e-06	S16(Phospho): 98.36
[K].gSFkYAWVLDk.[L]	N-Term(TMTpro); K4(Dimethyl); K11(TMTpro)	2	Q05639; P68104	Q05639; P68104	1	3	0.5647	0	1	1	650.713	1950.13	1950.13	-4.41	-0.00287	HCD (High Energy Collision Dissociation)	22.2333	14278	Filtered_TMT_H358_control_SCoPE_17_E1_1_785.mgf	F55	FALSE	UniProt	6551	1	1			2	2.334e-05	4.432e-05	K4(2xMethyl): 100
[R].eIAQDFkTDLR.[F]	N-Term(TMTpro); K7(Methyl)	2	P84243; Q16695	P84243; Q16695	1	3	0.4706	0	1	1	551.974	1653.91	1653.91	-3.99	-0.0022	HCD (High Energy Collision Dissociation)	12.8167	9065	Filtered_TMT_AMG510_batch2_SCoPE_8_F8_1_800.mgf	F8	FALSE	UniProt	7875	1	1			2	2.334e-05	7.731e-05	K7(Methyl): 100
[K].iEDVGsDEEDDSGk.[D]	N-Term(TMTpro); S6(Phospho); K14(TMTpro)	1	P08238	P08238	0	2	0.6078	0	1	1	1092	2182.99	2182.99	1.29	0.00141	HCD (High Energy Collision Dissociation)	11.8167	8124	Filtered_TMT_AMG510_batch2_SCoPE_2_F2_1_794.mgf	F2	FALSE	UniProt	4888	1	1			1	2.334e-05	3.638e-06	S6(Phospho): 100
[K].gSFkYAWVLDk.[L]	N-Term(TMTpro); K4(Dimethyl); K11(TMTpro)	2	Q05639; P68104	Q05639; P68104	1	3	0.494	0	1	1	650.714	1950.13	1950.13	-3.54	-0.0023	HCD (High Energy Collision Dissociation)	20.85	18088	Filtered_TMT_AMG510_batch2_SCoPE_8_F8_1_800.mgf	F8	FALSE	UniProt	6572	1	1			2	2.334e-05	3.845e-05	K4(2xMethyl): 100
[K].mDSTEPPYSQkR.[Y]	N-Term(TMTpro); K11(Dimethyl)	1	P68104	P68104	1	3	0.6453	0	1	1	590.971	1770.9	1770.9	-1.29	-0.00076	HCD (High Energy Collision Dissociation)	5.05	1971	Filtered_TMT_AMG510_batch2_SCoPE_4_F4_1_796.mgf	F4	FALSE	UniProt	7876	1	1			1	2.334e-05	5.254e-05	K11(2xMethyl): 99.37
[K].aSLGSLEGEAEAEASsPk.[G]	N-Term(TMTpro); S16(Phospho); K18(TMTpro)	1	Q09666	Q09666	0	3	0.0542	0	1	1	807.738	2421.2	2421.2	-2.08	-0.00168	HCD (High Energy Collision Dissociation)	19	10235	Filtered_TMT_H358_control_SCoPE_13_D5_1_781.mgf	F52	FALSE	UniProt	12423	1	1			1	2.334e-05	6.225e-05	S15(Phospho): 50; S16(Phospho): 50
[K].gSFkYAWVLDk.[L]	N-Term(TMTpro); K4(Dimethyl); K11(TMTpro)	2	Q05639; P68104	Q05639; P68104	1	3	0.5372	0	1	1	650.714	1950.13	1950.13	-2.85	-0.00185	HCD (High Energy Collision Dissociation)	22.35	16613	Filtered_TMT_H358_control_SCoPE_24_E8_1_792.mgf	F62	FALSE	UniProt	6484	1	1			2	2.334e-05	3.432e-05	K4(2xMethyl): 100
[R].iINEPTAAAIAYGLDkk.[GV]	N-Term(TMTpro); K16(Formyl); K17(TMTpro)	2	P54652; P11142	P54652; P11142	1	3	0.0462	0	1	1	808.807	2424.41	2424.4	3.08	0.00249	HCD (High Energy Collision Dissociation)	23.3667	19897	Filtered_TMT_AMG510_batch2_SCoPE_5_F5_1_797.mgf	F5	FALSE	UniProt	5180	1	1			2	2.334e-05	1.453e-05
[K].gSFkYAWVLDk.[L]	N-Term(TMTpro); K4(Dimethyl); K11(TMTpro)	2	Q05639; P68104	Q05639; P68104	1	3	0.0383	0	1	1	650.713	1950.12	1950.13	-5.38	-0.0035	HCD (High Energy Collision Dissociation)	22.15	11725	Filtered_TMT_H358_control_SCoPE_13_D5_1_781.mgf	F52	FALSE	UniProt	6578	1	1			2	2.334e-05	8.307e-05	K4(2xMethyl): 100
[R].kSAPATGGVk.[K]	N-Term(TMTpro); K1(Dimethyl); K10(TMTpro)	1	Q16695	Q16695	1	3	0.6462	0	1	1	517.994	1551.97	1551.97	-1.83	-0.00095	HCD (High Energy Collision Dissociation)	3.5333	1003	Filtered_TMT_AMG510_batch2_SCoPE_4_F4_1_796.mgf	F4	FALSE	UniProt	2555	1	1			1	2.334e-05	9.844e-05	K1(2xMethyl): 100
[K].dDDDIDLFGsDDEEESEEAk.[R]	N-Term(TMTpro); S10(Phospho); K20(TMTpro)	1	P24534	P24534	0	3	0.228	0	1	1	987.76	2961.26	2961.25	3.34	0.00329	HCD (High Energy Collision Dissociation)	20.6333	16263	Filtered_TMT_AMG510_batch2_SCoPE_9_G1_1_801.mgf	F9	FALSE	UniProt	602	1	1			1	2.334e-05	5.295e-05	S10(Phospho): 100
[K].mDSTEPPYSQkR.[Y]	N-Term(TMTpro); K11(Dimethyl)	1	P68104	P68104	1	3	0.5731	0	1	1	590.971	1770.9	1770.9	-1.76	-0.00104	HCD (High Energy Collision Dissociation)	5.45	2643	Filtered_TMT_AMG510_batch2_SCoPE_1_F1_1_793.mgf	F1	FALSE	UniProt	7804	1	1			1	2.334e-05	6.532e-05	K11(2xMethyl): 99.35
[K].gSFkYAWVLDk.[L]	N-Term(TMTpro); K4(Dimethyl); K11(TMTpro)	2	Q05639; P68104	Q05639; P68104	1	3	1	0	1	1	650.714	1950.13	1950.13	-3.8	-0.00247	HCD (High Energy Collision Dissociation)	20.6	16217	Filtered_TMT_AMG510_batch2_SCoPE_9_G1_1_801.mgf	F9	FALSE	UniProt	6591	1	1			2	2.334e-05	1.459e-05	K4(2xMethyl): 100
[K].aSLGSLEGEAEAEAsSPk.[G]	N-Term(TMTpro); S15(Phospho); K18(TMTpro)	1	Q09666	Q09666	0	3	0.0039	0	1	1	807.738	2421.2	2421.2	-2.27	-0.00183	HCD (High Energy Collision Dissociation)	19.0167	14128	Filtered_TMT_H358_control_SCoPE_18_E2_1_786.mgf	F56	FALSE	UniProt	12402	1	1			1	2.334e-05	9.956e-05	S16(Phospho): 98.13
[K].gSFkYAWVLDk.[L]	N-Term(TMTpro); K4(Dimethyl); K11(TMTpro)	2	Q05639; P68104	Q05639; P68104	1	3	0.4954	0	1	1	650.715	1950.13	1950.13	-2.39	-0.00155	HCD (High Energy Collision Dissociation)	20.9333	17732	Filtered_TMT_AMG510_batch2_SCoPE_3_F3_1_795.mgf	F3	FALSE	UniProt	6385	1	1			2	2.334e-05	1.929e-05	K4(2xMethyl): 100
[K].gSFkYAWVLDk.[L]	N-Term(TMTpro); K4(Dimethyl); K11(TMTpro)	2	Q05639; P68104	Q05639; P68104	1	3	0.4369	0	1	1	650.714	1950.13	1950.13	-3.33	-0.00217	HCD (High Energy Collision Dissociation)	20.8833	16708	Filtered_TMT_AMG510_batch2_SCoPE_4_F4_1_796.mgf	F4	FALSE	UniProt	6584	1	1			2	2.334e-05	5.135e-05	K4(2xMethyl): 100
[R].eIAQDFkTDLR.[F]	N-Term(TMTpro); K7(Methyl)	2	P84243; Q16695	P84243; Q16695	1	3	0.5134	0	1	1	551.973	1653.9	1653.91	-5.51	-0.00304	HCD (High Energy Collision Dissociation)	13.9833	9624	Filtered_TMT_H358_control_SCoPE_18_E2_1_786.mgf	F56	FALSE	UniProt	7907	1	1			2	2.334e-05	0.0001187	K7(Methyl): 100
[K].gTAAAAAAAAAAkVPAKk.[I]	N-Term(TMTpro); K13(Crotonyl); K18(Crotonyl)	1	P50914	P50914	2	3	0.0387	0	1	1	660.388	1979.15	1979.16	-5.29	-0.00349	HCD (High Energy Collision Dissociation)	23.1	19661	Filtered_TMT_AMG510_batch2_SCoPE_5_F5_1_797.mgf	F5	FALSE	UniProt	6097	1	1			1	2.334e-05	5.52e-05	K17(Crotonyl): 99.21; K18(Crotonyl): 99.99
[K].mDSTEPPYSQkR.[Y]	N-Term(TMTpro); K11(Dimethyl)	1	P68104	P68104	1	3	1	0	1	1	590.972	1770.9	1770.9	-0.8	-0.00047	HCD (High Energy Collision Dissociation)	5.1167	1847	Filtered_TMT_AMG510_batch2_SCoPE_9_G1_1_801.mgf	F9	FALSE	UniProt	7936	1	1			1	2.334e-05	0.0001194	K11(2xMethyl): 99.1
[R].kSAPATGGVk.[K]	N-Term(TMTpro); K1(Dimethyl); K10(TMTpro)	1	Q16695	Q16695	1	3	0.5615	0	1	1	517.994	1551.97	1551.97	-2.94	-0.00152	HCD (High Energy Collision Dissociation)	3.95	1374	Filtered_TMT_AMG510_batch2_SCoPE_1_F1_1_793.mgf	F1	FALSE	UniProt	2666	1	1			1	2.334e-05	9.958e-07	K1(2xMethyl): 100
[K].mDSTEPPYSQkR.[Y]	N-Term(TMTpro); K11(Dimethyl)	1	P68104	P68104	1	3	0.5886	0	1	1	590.971	1770.9	1770.9	-1.04	-0.00061	HCD (High Energy Collision Dissociation)	5.2	1900	Filtered_TMT_AMG510_batch2_SCoPE_9_G1_1_801.mgf	F9	FALSE	UniProt	7905	1	1			1	2.334e-05	9.995e-05	K11(2xMethyl): 99.23
[K].gTAAAAAAAAAAkVPAkK.[I]	N-Term(TMTpro); K13(Crotonyl); K17(Crotonyl)	1	P50914	P50914	2	3	0.015	0	1	1	660.384	1979.14	1979.16	-11.39	-0.00751	HCD (High Energy Collision Dissociation)	24.0333	15073	Filtered_TMT_H358_control_SCoPE_17_E1_1_785.mgf	F55	FALSE	UniProt	0	0	0		3.99	1	3.624e-05	0.0001256	K13(Crotonyl): 99.57; K17(Crotonyl): 50.21; K18(Crotonyl): 50.21
[K].mDSTEPAYSEkR.[Y]	N-Term(TMTpro); K11(Dimethyl)	1	Q05639	Q05639	1	3	0.5704	0	1	1	582.626	1745.86	1745.87	-3.11	-0.00181	HCD (High Energy Collision Dissociation)	5.5667	1513	Filtered_TMT_H358_control_SCoPE_1_C1_1_769.mgf	F40	FALSE	UniProt	0	0	0		4.26	1	3.624e-05	0.0001256	K11(2xMethyl): 98.97
[K].dDDDIDLFGsDDEEESEEAk.[R]	N-Term(TMTpro); S10(Phospho); K20(TMTpro)	1	P24534	P24534	0	3	0.3322	0	1	1	987.758	2961.26	2961.25	1.44	0.00142	HCD (High Energy Collision Dissociation)	20.5167	14528	Filtered_TMT_AMG510_batch2_SCoPE_6_F6_1_798.mgf	F6	FALSE	UniProt	555	1	1			1	3.929e-05	0.0001479	S10(Phospho): 100
[K].gSFkYAWVLDk.[L]	N-Term(TMTpro); K4(Dimethyl); K11(TMTpro)	2	Q05639; P68104	Q05639; P68104	1	3	0.5945	0	1	1	650.713	1950.12	1950.13	-4.98	-0.00324	HCD (High Energy Collision Dissociation)	21.9833	11260	Filtered_TMT_H358_control_SCoPE_10_D2_1_778.mgf	F49	FALSE	UniProt	6553	1	1			2	3.929e-05	0.00014	K4(2xMethyl): 100
[K].gTAAAAAAAAAAkVPAkK.[I]	N-Term(TMTpro); K13(Crotonyl); K17(Crotonyl)	1	P50914	P50914	2	3	0.0321	0	1	1	660.384	1979.14	1979.16	-11.39	-0.00751	HCD (High Energy Collision Dissociation)	24.0333	15073	Filtered_TMT_H358_control_SCoPE_17_E1_1_785.mgf	F55	FALSE	UniProt	6927	1	1			1	3.929e-05	0.0001785	K13(Crotonyl): 99.57; K17(Crotonyl): 50.21; K18(Crotonyl): 50.21
[K].aTNEsEDEIPQLVPIGk.[K]	N-Term(TMTpro); S5(Phospho); K17(TMTpro)	1	O76021	O76021	0	3	0.0116	0	1	1	843.441	2528.31	2528.31	-2.1	-0.00177	HCD (High Energy Collision Dissociation)	24.3333	19518	Filtered_TMT_AMG510_batch2_SCoPE_15_G7_1_807.mgf	F15	FALSE	UniProt	14443	1	1			1	3.929e-05	0.0001377	T2(Phospho): 50; S5(Phospho): 50
[K].gSFkYAWVLDk.[L]	N-Term(TMTpro); K4(Dimethyl); K11(TMTpro)	2	Q05639; P68104	Q05639; P68104	1	2	0.3905	0	1	1	975.571	1950.13	1950.13	0.1	0.0001	HCD (High Energy Collision Dissociation)	20.6167	17148	Filtered_TMT_AMG510_batch2_SCoPE_22_H6_1_814.mgf	F21	FALSE	UniProt	6069	1	1			2	3.929e-05	0.0001618	K4(2xMethyl): 100
[K].aSLGSLEGEAEAEASsPk.[G]	N-Term(TMTpro); S16(Phospho); K18(TMTpro)	1	Q09666	Q09666	0	3	0.0628	0	1	1	807.742	2421.21	2421.2	3.26	0.00263	HCD (High Energy Collision Dissociation)	18.45	15897	Filtered_TMT_AMG510_batch2_SCoPE_18_H2_1_810.mgf	F18	FALSE	UniProt	13290	1	1			1	3.929e-05	0.0002005	S16(Phospho): 97.9
[M].sDkPDMAEIEk.[F]	N-Term(TMTpro); K3(Acetyl); K11(TMTpro)	1	P62328	P62328	0	2	0.2936	0	1	1	957.015	1913.02	1913.02	2.05	0.00196	HCD (High Energy Collision Dissociation)	15.25	8736	Filtered_TMT_H358_control_SCoPE_22_E6_1_790.mgf	F60	FALSE	UniProt	11188	1	1			1	3.929e-05	0.0001492	K3(Acetyl): 100
[K].eVsDDEAEEk.[E]	N-Term(TMTpro); S3(Phospho); K10(TMTpro)	1	P07900	P07900	0	2	0.5778	0	1	1	919.93	1838.85	1838.86	-1.78	-0.00163	HCD (High Energy Collision Dissociation)	7.2333	4204	Filtered_TMT_AMG510_batch2_SCoPE_24_H8_1_816.mgf	F23	FALSE	UniProt	4113	1	1			1	3.929e-05	0.000159	S3(Phospho): 100
[R].kSAPSTGGVk.[K]	N-Term(TMTpro); K1(Dimethyl); K10(TMTpro)	1	P84243	P84243	1	3	0.512	0	1	1	523.327	1567.97	1567.97	0.9	0.00047	HCD (High Energy Collision Dissociation)	3.6333	1114	Filtered_TMT_AMG510_batch2_SCoPE_2_F2_1_794.mgf	F2	FALSE	UniProt	3312	1	1			1	3.929e-05	0.0001753	K1(2xMethyl): 100
[K].mDSTEPPYSQkR.[Y]	N-Term(TMTpro); K11(Dimethyl)	1	P68104	P68104	1	3	0.5837	0	1	1	590.971	1770.9	1770.9	-2.23	-0.00131	HCD (High Energy Collision Dissociation)	6.1167	2103	Filtered_TMT_H358_control_SCoPE_13_D5_1_781.mgf	F52	FALSE	UniProt	7809	1	1			1	3.929e-05	0.0001944	K11(2xMethyl): 99.26
[R].eIAQDFkTDLR.[F]	N-Term(TMTpro); K7(Methyl)	2	P84243; Q16695	P84243; Q16695	1	3	1	0	1	1	551.973	1653.9	1653.91	-5.27	-0.0029	HCD (High Energy Collision Dissociation)	14.0667	9577	Filtered_TMT_H358_control_SCoPE_20_E4_1_788.mgf	F58	FALSE	UniProt	7915	1	1			2	3.929e-05	0.0002015	K7(Methyl): 100
[K].mDSTEPPYSQkR.[Y]	N-Term(TMTpro); K11(Dimethyl)	1	P68104	P68104	1	3	0.6547	0	1	1	590.971	1770.9	1770.9	-2.18	-0.00129	HCD (High Energy Collision Dissociation)	6.0333	1727	Filtered_TMT_H358_control_SCoPE_8_C8_1_776.mgf	F47	FALSE	UniProt	7828	1	1			1	3.929e-05	0.0001453	K11(2xMethyl): 99.34
[K].dDDDIDLFGsDDEEESEEAk.[R]	N-Term(TMTpro); S10(Phospho); K20(TMTpro)	1	P24534	P24534	0	3	0.173	0	1	1	987.758	2961.26	2961.25	1.85	0.00183	HCD (High Energy Collision Dissociation)	20.7167	16467	Filtered_TMT_AMG510_batch2_SCoPE_7_F7_1_799.mgf	F7	FALSE	UniProt	576	1	1			1	3.929e-05	0.000194	S10(Phospho): 100
[K].gTAAAAAAAAAAkVPAKk.[I]	N-Term(TMTpro); K13(Crotonyl); K18(Crotonyl)	1	P50914	P50914	2	3	0.0044	0	1	1	660.389	1979.15	1979.16	-4.24	-0.0028	HCD (High Energy Collision Dissociation)	23.2167	20751	Filtered_TMT_AMG510_batch2_SCoPE_2_F2_1_794.mgf	F2	FALSE	UniProt	6086	1	1			1	3.929e-05	0.0002019	K13(Crotonyl): 50.21; K17(Crotonyl): 50.21; K18(Crotonyl): 99.59
[K].gTAAAAAAAAAAkVPAkK.[I]	N-Term(TMTpro); K13(Crotonyl); K17(Crotonyl)	1	P50914	P50914	2	3	0.0038	0	1	1	660.389	1979.15	1979.16	-4.51	-0.00297	HCD (High Energy Collision Dissociation)	22.9833	19790	Filtered_TMT_AMG510_batch2_SCoPE_3_F3_1_795.mgf	F3	FALSE	UniProt	6070	1	1			1	3.929e-05	0.0001942	K13(Crotonyl): 66.67; K17(Crotonyl): 66.67; K18(Crotonyl): 66.67
[R].rNsSEASSGDFLDLk.[G]	N-Term(TMTpro); S3(Phospho); K15(TMTpro)	1	Q9UK76	Q9UK76	1	3	0.0427	0	1	1	772.056	2314.15	2314.16	-1.17	-0.0009	HCD (High Energy Collision Dissociation)	17.7167	14236	Filtered_TMT_AMG510_batch2_SCoPE_16_G8_1_808.mgf	F16	FALSE	UniProt	12402	1	1			1	3.929e-05	0.0002011	S3(Phospho): 98.4
[K].mDSTEPAYSEkR.[Y]	N-Term(TMTpro); K11(Dimethyl)	1	Q05639	Q05639	1	3	1	0	1	1	582.628	1745.87	1745.87	-0.34	-0.0002	HCD (High Energy Collision Dissociation)	5.6	1220	Filtered_TMT_H358_control_SCoPE_7_C7_1_775.mgf	F46	FALSE	UniProt	7210	1	1			1	3.929e-05	0.0001868	K11(2xMethyl): 98.95
[K].mDSTEPPYSQkR.[Y]	N-Term(TMTpro); K11(Dimethyl)	1	P68104	P68104	1	3	0.6001	0	1	1	590.971	1770.9	1770.9	-1.47	-0.00087	HCD (High Energy Collision Dissociation)	5.6667	2386	Filtered_TMT_AMG510_batch2_SCoPE_15_G7_1_807.mgf	F15	FALSE	UniProt	7870	1	1			1	3.929e-05	0.0001581	K11(2xMethyl): 98.98
[K].gAGDGsDEEVDGk.[A]	N-Term(TMTpro); S6(Phospho); K13(TMTpro)	1	P35579	P35579	0	2	0.612	0	1	1	962.443	1923.88	1923.88	-2.62	-0.00252	HCD (High Energy Collision Dissociation)	7	3529	Filtered_TMT_AMG510_batch2_SCoPE_22_H6_1_814.mgf	F21	FALSE	UniProt	3651	1	1			1	3.929e-05	0.0001558	S6(Phospho): 100
[K].gSFkYAWVLDk.[L]	N-Term(TMTpro); K4(Dimethyl); K11(TMTpro)	2	Q05639; P68104	Q05639; P68104	1	3	0.6208	0	1	1	650.714	1950.13	1950.13	-3.5	-0.00228	HCD (High Energy Collision Dissociation)	21.2833	18670	Filtered_TMT_AMG510_batch2_SCoPE_2_F2_1_794.mgf	F2	FALSE	UniProt	6576	1	1			2	3.929e-05	0.0001891	K4(2xMethyl): 100
[M].sDkPDMAEIEk.[F]	N-Term(TMTpro); K3(Acetyl); K11(TMTpro)	1	P62328	P62328	0	2	0.5973	0	1	1	957.012	1913.02	1913.02	-0.43	-0.00041	HCD (High Energy Collision Dissociation)	14.1167	11234	Filtered_TMT_AMG510_batch2_SCoPE_24_H8_1_816.mgf	F23	FALSE	UniProt	10887	1	1			1	3.929e-05	0.0002002	K3(Acetyl): 100
[K].eSEDkPEIEDVGsDEEEEk.[K]	N-Term(TMTpro); K5(TMTpro); S13(Phospho); K19(TMTpro)	1	P07900	P07900	0	4	0.6543	0	1	1	797.133	3185.51	3185.51	1.09	0.00087	HCD (High Energy Collision Dissociation)	14.0167	8456	Filtered_TMT_H358_control_SCoPE_23_E7_1_791.mgf	F61	FALSE	UniProt	344	1	1			1	3.929e-05	0.0001688	S13(Phospho): 100
[R].vPTANVSVVDLTCRLEkPAk.[Y]	N-Term(TMTpro); K17(Methyl); K20(Acetyl)	1	P04406	P04406	1	3	0.0034	0	1	1	834.137	2500.4	2500.41	-6.85	-0.00571	HCD (High Energy Collision Dissociation)	22.7167	20183	Filtered_TMT_AMG510_batch2_SCoPE_8_F8_1_800.mgf	F8	FALSE	UniProt	8826	1	1			1	3.929e-05	0.0001952	R14(Methyl): 50; K17(Methyl): 49.41; K20(Acetyl): 98.81
[R].eIAQDFkTDLR.[F]	N-Term(TMTpro); K7(Methyl)	2	P84243; Q16695	P84243; Q16695	1	3	0.4757	0	1	1	551.974	1653.91	1653.91	-3.66	-0.00202	HCD (High Energy Collision Dissociation)	13.95	6191	Filtered_TMT_H358_control_SCoPE_6_C6_1_774.mgf	F45	FALSE	UniProt	7856	1	1			2	3.929e-05	0.0001634	K7(Methyl): 100
[R].eIAQDFkTDLR.[F]	N-Term(TMTpro); K7(Methyl)	2	P84243; Q16695	P84243; Q16695	1	3	0.4523	0	1	1	551.973	1653.91	1653.91	-4.77	-0.00263	HCD (High Energy Collision Dissociation)	13.9	6168	Filtered_TMT_H358_control_SCoPE_3_C3_1_771.mgf	F42	FALSE	UniProt	7856	1	1			2	3.929e-05	0.0001808	K7(Methyl): 100
[K].gSFkYAWVLDk.[L]	N-Term(TMTpro); K4(Dimethyl); K11(TMTpro)	2	Q05639; P68104	Q05639; P68104	1	3	0.5212	0	1	1	650.714	1950.13	1950.13	-3.92	-0.00255	HCD (High Energy Collision Dissociation)	20.1333	15560	Filtered_TMT_AMG510_batch2_SCoPE_11_G3_1_803.mgf	F11	FALSE	UniProt	6591	1	1			2	3.929e-05	0.0001655	K4(2xMethyl): 100
[K].gSFkYAWVLDk.[L]	N-Term(TMTpro); K4(Dimethyl); K11(TMTpro)	2	Q05639; P68104	Q05639; P68104	1	3	0.5092	0	1	1	650.715	1950.13	1950.13	-1.98	-0.00129	HCD (High Energy Collision Dissociation)	22.3667	14540	Filtered_TMT_H358_control_SCoPE_23_E7_1_791.mgf	F61	FALSE	UniProt	6327	1	1			2	3.929e-05	0.0001529	K4(2xMethyl): 100
[K].mDSTEPPYSQkR.[Y]	N-Term(TMTpro); K11(Dimethyl)	1	P68104	P68104	1	3	0.4644	0	1	1	590.972	1770.9	1770.9	-0.39	-0.00023	HCD (High Energy Collision Dissociation)	5.05	1895	Filtered_TMT_AMG510_batch2_SCoPE_12_G4_1_804.mgf	F12	FALSE	UniProt	7887	1	1			1	3.929e-05	0.0001504	K11(2xMethyl): 98.81
[R].kSAPATGGVk.[K]	N-Term(TMTpro); K1(Dimethyl); K10(TMTpro)	1	Q16695	Q16695	1	3	0.4851	0	1	1	517.993	1551.97	1551.97	-3.77	-0.00195	HCD (High Energy Collision Dissociation)	3.9	1259	Filtered_TMT_AMG510_batch2_SCoPE_13_G5_1_805.mgf	F13	FALSE	UniProt	2823	1	1			1	3.929e-05	0.0001644	K1(2xMethyl): 100
[K].mDSTEPPYSQkR.[Y]	N-Term(TMTpro); K11(Dimethyl)	1	P68104	P68104	1	3	0.6874	0	1	1	590.971	1770.9	1770.9	-2.5	-0.00147	HCD (High Energy Collision Dissociation)	6.0333	1667	Filtered_TMT_H358_control_SCoPE_3_C3_1_771.mgf	F42	FALSE	UniProt	7735	1	1			1	3.929e-05	0.0001998	K11(2xMethyl): 99.25
[K].mDSTEPPYSQkR.[Y]	N-Term(TMTpro); K11(Dimethyl)	1	P68104	P68104	1	3	0.573	0	1	1	590.971	1770.9	1770.9	-1.4	-0.00082	HCD (High Energy Collision Dissociation)	5.1333	2258	Filtered_TMT_AMG510_batch2_SCoPE_17_H1_1_809.mgf	F17	FALSE	UniProt	0	0	0		4.59	1	4.94e-05	0.0001499	K11(2xMethyl): 99.22
[K].gTAAAAAAAAAAKVPAkk.[I]	N-Term(TMTpro); K17(Crotonyl); K18(Crotonyl)	1	P50914	P50914	2	3	0.0444	0	1	1	660.389	1979.15	1979.16	-4.05	-0.00267	HCD (High Energy Collision Dissociation)	23.75	11868	Filtered_TMT_H358_control_SCoPE_10_D2_1_778.mgf	F49	FALSE	UniProt	0	0	0		4.05	1	4.94e-05	0.0001361	K17(Crotonyl): 99.26; K18(Crotonyl): 99.26
[R].eIAQDFkTDLR.[F]	N-Term(TMTpro); K7(Methyl)	2	P84243; Q16695	P84243; Q16695	1	3	0.4505	0	1	1	551.973	1653.91	1653.91	-4.48	-0.00247	HCD (High Energy Collision Dissociation)	13.95	5305	Filtered_TMT_H358_control_SCoPE_7_C7_1_775.mgf	F46	FALSE	UniProt	0	0	0		4.24	2	4.94e-05	0.0001375	K7(Methyl): 100
[R].kSAPATGGVk.[K]	N-Term(TMTpro); K1(Dimethyl); K10(TMTpro)	1	Q16695	Q16695	1	3	0.4608	0	1	1	517.994	1551.97	1551.97	-2.94	-0.00152	HCD (High Energy Collision Dissociation)	3.6667	1154	Filtered_TMT_AMG510_batch2_SCoPE_24_H8_1_816.mgf	F23	FALSE	UniProt	0	0	0		2.17	1	4.94e-05	0.0001362	K1(2xMethyl): 100
[K].mDSTEPPYSQkR.[Y]	N-Term(TMTpro); K11(Dimethyl)	1	P68104	P68104	1	3	0.6361	0	1	1	590.971	1770.9	1770.9	-1.29	-0.00076	HCD (High Energy Collision Dissociation)	5.05	1971	Filtered_TMT_AMG510_batch2_SCoPE_4_F4_1_796.mgf	F4	FALSE	UniProt	0	0	0		3.82	1	4.94e-05	0.0001259	K11(2xMethyl): 99.37
[R].eIAQDFkTDLR.[F]	N-Term(TMTpro); K7(Methyl)	2	P84243; Q16695	P84243; Q16695	1	3	0.3625	0	1	1	551.974	1653.91	1653.91	-3.66	-0.00202	HCD (High Energy Collision Dissociation)	13.95	6191	Filtered_TMT_H358_control_SCoPE_6_C6_1_774.mgf	F45	FALSE	UniProt	0	0	0		4.8	2	4.94e-05	0.0001355	K7(Methyl): 100
[K].mDSTEPPYSQkR.[Y]	N-Term(TMTpro); M1(Oxidation); K11(Dimethyl)	1	P68104	P68104	1	3	0.6235	0	1	1	596.302	1786.89	1786.9	-2.98	-0.00178	HCD (High Energy Collision Dissociation)	3.2833	827	Filtered_TMT_AMG510_batch2_SCoPE_17_H1_1_809.mgf	F17	FALSE	UniProt	0	0	0		4.09	1	4.94e-05	0.0001547	K11(2xMethyl): 99.02
[K].gSFkYAWVLDk.[L]	N-Term(TMTpro); K4(Dimethyl); K11(TMTpro)	2	Q05639; P68104	Q05639; P68104	1	3	0.4773	0	1	1	650.714	1950.13	1950.13	-3.92	-0.00255	HCD (High Energy Collision Dissociation)	20.1333	15560	Filtered_TMT_AMG510_batch2_SCoPE_11_G3_1_803.mgf	F11	FALSE	UniProt	0	0	0		3.31	2	4.94e-05	0.0001515	K4(2xMethyl): 100
[K].mDSTEPPYSQkR.[Y]	N-Term(TMTpro); M1(Oxidation); K11(Dimethyl)	1	P68104	P68104	1	3	0.4986	0	1	1	596.302	1786.89	1786.9	-2.54	-0.00151	HCD (High Energy Collision Dissociation)	3.3167	903	Filtered_TMT_AMG510_batch2_SCoPE_2_F2_1_794.mgf	F2	FALSE	UniProt	0	0	0		3.69	1	4.94e-05	0.0001311	K11(2xMethyl): 98.67
[K].gSFkYAWVLDk.[L]	N-Term(TMTpro); K4(Dimethyl); K11(TMTpro)	2	Q05639; P68104	Q05639; P68104	1	3	0.532	0	1	1	650.713	1950.13	1950.13	-4.46	-0.0029	HCD (High Energy Collision Dissociation)	20.6333	18292	Filtered_TMT_AMG510_batch2_SCoPE_18_H2_1_810.mgf	F18	FALSE	UniProt	0	0	0		3.44	2	4.94e-05	0.0001267	K4(2xMethyl): 100
[K].gTAAAAAAAAAAKVPAkk.[I]	N-Term(TMTpro); K17(Crotonyl); K18(Crotonyl)	1	P50914	P50914	2	3	0.0147	0	1	1	660.388	1979.15	1979.16	-6.07	-0.004	HCD (High Energy Collision Dissociation)	22.5667	19755	Filtered_TMT_AMG510_batch2_SCoPE_23_H7_1_815.mgf	F22	FALSE	UniProt	0	0	0		4.07	1	4.94e-05	0.0001509	K17(Crotonyl): 99.24; K18(Crotonyl): 99.24
[K].gSFkYAWVLDk.[L]	N-Term(TMTpro); K4(Dimethyl); K11(TMTpro)	2	Q05639; P68104	Q05639; P68104	1	3	0.5494	0	1	1	650.714	1950.13	1950.13	-4.32	-0.00281	HCD (High Energy Collision Dissociation)	22.1333	11207	Filtered_TMT_H358_control_SCoPE_11_D3_1_779.mgf	F50	FALSE	UniProt	0	0	0		3.95	2	4.94e-05	0.000134	K4(2xMethyl): 100
[K].gTAAAAAAAAAAKVPAkk.[I]	N-Term(TMTpro); K17(Crotonyl); K18(Crotonyl)	1	P50914	P50914	2	3	0.1318	0	1	1	660.388	1979.15	1979.16	-5.75	-0.0038	HCD (High Energy Collision Dissociation)	23.4333	16480	Filtered_TMT_AMG510_batch2_SCoPE_6_F6_1_798.mgf	F6	FALSE	UniProt	0	0	0		2.58	1	4.94e-05	0.0001349	K17(Crotonyl): 99.15; K18(Crotonyl): 99.99
[K].mDSTEPPYSQkR.[Y]	N-Term(TMTpro); K11(Dimethyl)	1	P68104	P68104	1	3	0.5935	0	1	1	590.971	1770.9	1770.9	-1.47	-0.00087	HCD (High Energy Collision Dissociation)	5.6667	2386	Filtered_TMT_AMG510_batch2_SCoPE_15_G7_1_807.mgf	F15	FALSE	UniProt	0	0	0		4.33	1	4.94e-05	0.0001549	K11(2xMethyl): 98.98
[K].gSFkYAWVLDk.[L]	N-Term(TMTpro); K4(Dimethyl); K11(TMTpro)	2	Q05639; P68104	Q05639; P68104	1	3	0.3695	0	1	1	650.715	1950.13	1950.13	-1.98	-0.00129	HCD (High Energy Collision Dissociation)	22.3667	14540	Filtered_TMT_H358_control_SCoPE_23_E7_1_791.mgf	F61	FALSE	UniProt	0	0	0		3.41	2	4.94e-05	0.000141	K4(2xMethyl): 100
[K].mDSTEPPYSQkR.[Y]	N-Term(TMTpro); M1(Oxidation); K11(Dimethyl)	1	P68104	P68104	1	3	0.5324	0	1	1	596.303	1786.89	1786.9	-0.96	-0.00057	HCD (High Energy Collision Dissociation)	3.9333	810	Filtered_TMT_H358_control_SCoPE_12_D4_1_780.mgf	F51	FALSE	UniProt	0	0	0		3.4	1	4.94e-05	0.0001273	K11(2xMethyl): 99.19
[K].gTAAAAAAAAAAKVPAkk.[I]	N-Term(TMTpro); K17(Crotonyl); K18(Crotonyl)	1	P50914	P50914	2	3	0.0157	0	1	1	660.389	1979.15	1979.16	-5	-0.0033	HCD (High Energy Collision Dissociation)	24.0833	13884	Filtered_TMT_H358_control_SCoPE_22_E6_1_790.mgf	F60	FALSE	UniProt	0	0	0		3.81	1	4.94e-05	0.0001371	K13(Crotonyl): 66.67; K17(Crotonyl): 66.67; K18(Crotonyl): 66.67
[K].mDSTEPPYSQkR.[Y]	N-Term(TMTpro); K11(Dimethyl)	1	P68104	P68104	1	3	0.5315	0	1	1	590.971	1770.9	1770.9	-1.22	-0.00072	HCD (High Energy Collision Dissociation)	4.95	2041	Filtered_TMT_AMG510_batch2_SCoPE_22_H6_1_814.mgf	F21	FALSE	UniProt	0	0	0		3.97	1	4.94e-05	0.0001267	K11(2xMethyl): 99.35
[-].mSDKPDMAEIEk.[F]	N-Term(Prot)(Met-loss+Acetyl); N-Term(TMTpro); K12(TMTpro)	1	P62328	P62328	0	2	0.4293	0	1	1	957.011	1913.01	1913.02	-1.98	-0.00189	HCD (High Energy Collision Dissociation)	14.1	10292	Filtered_TMT_AMG510_batch2_SCoPE_22_H6_1_814.mgf	F21	FALSE	UniProt	0	0	0		1.98	1	4.94e-05	0.0001576
[-].mSDKPDMAEIEk.[F]	N-Term(Prot)(Met-loss+Acetyl); N-Term(TMTpro); K12(TMTpro)	1	P62328	P62328	0	2	0.3705	0	1	1	957.012	1913.02	1913.02	-0.43	-0.00041	HCD (High Energy Collision Dissociation)	14.1167	11234	Filtered_TMT_AMG510_batch2_SCoPE_24_H8_1_816.mgf	F23	FALSE	UniProt	0	0	0		2.51	1	4.94e-05	0.0001518
[R].eIAQDFkTDLR.[F]	N-Term(TMTpro); K7(Methyl)	2	P84243; Q16695	P84243; Q16695	1	3	0.3879	0	1	1	551.973	1653.9	1653.91	-5.51	-0.00304	HCD (High Energy Collision Dissociation)	13.9833	9624	Filtered_TMT_H358_control_SCoPE_18_E2_1_786.mgf	F56	FALSE	UniProt	0	0	0		4.28	2	4.94e-05	0.0001429	K7(Methyl): 100
[K].gSFkYAWVLDk.[L]	N-Term(TMTpro); K4(Dimethyl); K11(TMTpro)	2	Q05639; P68104	Q05639; P68104	1	3	0.4685	0	1	1	650.714	1950.13	1950.13	-3.5	-0.00228	HCD (High Energy Collision Dissociation)	21.2833	18670	Filtered_TMT_AMG510_batch2_SCoPE_2_F2_1_794.mgf	F2	FALSE	UniProt	0	0	0		3.33	2	4.94e-05	0.0001462	K4(2xMethyl): 100
[K].aTNEsEDEIPQLVPIGk.[K]	N-Term(TMTpro); S5(Phospho); K17(TMTpro)	1	O76021	O76021	0	3	0.0422	0	1	1	843.443	2528.32	2528.31	0.58	0.00049	HCD (High Energy Collision Dissociation)	24.5667	22020	Filtered_TMT_AMG510_batch2_SCoPE_2_F2_1_794.mgf	F2	FALSE	UniProt	14198	1	1			1	5.48e-05	0.0002204	S5(Phospho): 99.98
[K].gAGDGsDEEVDGk.[A]	N-Term(TMTpro); S6(Phospho); K13(TMTpro)	1	P35579	P35579	0	2	0.5164	0	1	1	962.441	1923.87	1923.88	-4.12	-0.00396	HCD (High Energy Collision Dissociation)	7.0333	3527	Filtered_TMT_AMG510_batch2_SCoPE_3_F3_1_795.mgf	F3	FALSE	UniProt	3257	1	1			1	5.48e-05	0.0002334	S6(Phospho): 100
[R].vPTANVSVVDLTCRLEkPAk.[Y]	N-Term(TMTpro); K17(Methyl); K20(Acetyl)	1	P04406	P04406	1	3	0.0652	0	1	1	834.136	2500.39	2500.41	-7.91	-0.00659	HCD (High Energy Collision Dissociation)	22.6833	17975	Filtered_TMT_AMG510_batch2_SCoPE_16_G8_1_808.mgf	F16	FALSE	UniProt	8984	1	1			1	5.48e-05	0.0002241	R14(Methyl): 49.65; K17(Methyl): 49.64; K20(Acetyl): 99.29
[M].sDkPDMAEIEk.[F]	N-Term(TMTpro); K3(Acetyl); K11(TMTpro)	1	P62328	P62328	0	2	0.4667	0	1	1	957.011	1913.01	1913.02	-1.98	-0.00189	HCD (High Energy Collision Dissociation)	14.1	10292	Filtered_TMT_AMG510_batch2_SCoPE_22_H6_1_814.mgf	F21	FALSE	UniProt	10848	1	1			1	5.48e-05	0.0002125	K3(Acetyl): 100
[R].eIAQDFkTDLR.[F]	N-Term(TMTpro); K7(Methyl)	2	P84243; Q16695	P84243; Q16695	1	3	0.4497	0	1	1	551.973	1653.9	1653.91	-5.47	-0.00302	HCD (High Energy Collision Dissociation)	13.8333	6902	Filtered_TMT_H358_control_SCoPE_10_D2_1_778.mgf	F49	FALSE	UniProt	7919	1	1			2	5.48e-05	0.0002353	K7(Methyl): 100
[K].gTAAAAAAAAAAKVPAkk.[I]	N-Term(TMTpro); K17(Crotonyl); K18(Crotonyl)	1	P50914	P50914	2	3	0.0246	0	1	1	660.389	1979.15	1979.16	-4.05	-0.00267	HCD (High Energy Collision Dissociation)	23.75	11868	Filtered_TMT_H358_control_SCoPE_10_D2_1_778.mgf	F49	FALSE	UniProt	6101	1	1			1	5.48e-05	0.0002079	K17(Crotonyl): 99.26; K18(Crotonyl): 99.26
[K].dDDDIDLFGsDDEEESEEAk.[R]	N-Term(TMTpro); S10(Phospho); K20(TMTpro)	1	P24534	P24534	0	3	0.3113	0	1	1	987.756	2961.25	2961.25	-0.32	-0.00032	HCD (High Energy Collision Dissociation)	20.8	8216	Filtered_TMT_H358_control_SCoPE_7_C7_1_775.mgf	F46	FALSE	UniProt	512	1	1			1	5.48e-05	0.0002243	S10(Phospho): 100
[K].mDSTEPPYSQkR.[Y]	N-Term(TMTpro); K11(Dimethyl)	1	P68104	P68104	1	3	1	0	1	1	590.971	1770.9	1770.9	-2.25	-0.00133	HCD (High Energy Collision Dissociation)	6.1	1946	Filtered_TMT_H358_control_SCoPE_16_D8_1_784.mgf	F54	FALSE	UniProt	7813	1	1			1	5.48e-05	0.0002312	K11(2xMethyl): 99.25
[R].kSAPATGGVk.[K]	N-Term(TMTpro); K1(Dimethyl); K10(TMTpro)	1	Q16695	Q16695	1	3	0.5451	0	1	1	517.995	1551.97	1551.97	-0.81	-0.00042	HCD (High Energy Collision Dissociation)	4.35	1634	Filtered_TMT_H358_control_SCoPE_20_E4_1_788.mgf	F58	FALSE	UniProt	2555	1	1			1	5.48e-05	0.0002125	K1(2xMethyl): 100
[K].aSLGSLEGEAEAEASsPk.[G]	N-Term(TMTpro); S16(Phospho); K18(TMTpro)	1	Q09666	Q09666	0	3	0.0639	0	1	1	807.744	2421.22	2421.2	5.04	0.00407	HCD (High Energy Collision Dissociation)	18.7167	9818	Filtered_TMT_H358_control_SCoPE_10_D2_1_778.mgf	F49	FALSE	UniProt	13356	1	1			1	5.48e-05	0.0002295	S16(Phospho): 98.53
[K].mDSTEPPYSQkR.[Y]	N-Term(TMTpro); K11(Dimethyl)	1	P68104	P68104	1	3	0.5031	0	1	1	590.971	1770.9	1770.9	-1.07	-0.00063	HCD (High Energy Collision Dissociation)	5.7833	2359	Filtered_TMT_AMG510_batch2_SCoPE_6_F6_1_798.mgf	F6	FALSE	UniProt	7893	1	1			1	5.48e-05	0.0002206	K11(2xMethyl): 99.15
[K].mDSTEPPYSQkR.[Y]	N-Term(TMTpro); K11(Dimethyl)	1	P68104	P68104	1	3	0.6243	0	1	1	590.971	1770.9	1770.9	-2.11	-0.00124	HCD (High Energy Collision Dissociation)	5.7833	2623	Filtered_TMT_H358_control_SCoPE_21_E5_1_789.mgf	F59	FALSE	UniProt	7812	1	1			1	5.48e-05	0.0002145	K11(2xMethyl): 99.16
[R].eIAQDFkTDLR.[F]	N-Term(TMTpro); K7(Methyl)	2	P84243; Q16695	P84243; Q16695	1	3	0.4994	0	1	1	551.974	1653.91	1653.91	-2.91	-0.0016	HCD (High Energy Collision Dissociation)	12.35	8291	Filtered_TMT_AMG510_batch2_SCoPE_12_G4_1_804.mgf	F12	FALSE	UniProt	7827	1	1			2	5.48e-05	0.0002171	K7(Methyl): 100
[K].eSEDkPEIEDVGsDEEEEk.[K]	N-Term(TMTpro); K5(TMTpro); S13(Phospho); K19(TMTpro)	1	P07900	P07900	0	4	0.5571	0	1	1	797.129	3185.49	3185.51	-4.27	-0.0034	HCD (High Energy Collision Dissociation)	13.85	6778	Filtered_TMT_H358_control_SCoPE_1_C1_1_769.mgf	F40	FALSE	UniProt	291	1	1			1	5.48e-05	0.0002347	S13(Phospho): 100
[R].kSAPSTGGVk.[K]	N-Term(TMTpro); K1(Dimethyl); K10(TMTpro)	1	P84243	P84243	1	3	0.184	0	1	1	523.325	1567.96	1567.97	-4.25	-0.00222	HCD (High Energy Collision Dissociation)	4.5	1635	Filtered_TMT_H358_control_SCoPE_18_E2_1_786.mgf	F56	FALSE	UniProt	4086	1	1			1	5.48e-05	0.0002286	K1(2xMethyl): 100
[R].eIAQDFkTDLR.[F]	N-Term(TMTpro); K7(Methyl)	2	P84243; Q16695	P84243; Q16695	1	3	0.5096	0	1	1	551.974	1653.91	1653.91	-3.48	-0.00192	HCD (High Energy Collision Dissociation)	13.1167	8478	Filtered_TMT_AMG510_batch2_SCoPE_7_F7_1_799.mgf	F7	FALSE	UniProt	7857	1	1			2	5.48e-05	0.0002101	K7(Methyl): 100
[K].mDSTEPPYSQkR.[Y]	N-Term(TMTpro); K11(Dimethyl)	1	P68104	P68104	1	3	1	0	1	1	590.971	1770.9	1770.9	-2.56	-0.00151	HCD (High Energy Collision Dissociation)	5.9333	2728	Filtered_TMT_H358_control_SCoPE_18_E2_1_786.mgf	F56	FALSE	UniProt	7734	1	1			1	5.48e-05	0.0002217	K11(2xMethyl): 99.3
[K].mDSTEPPYSQkR.[Y]	N-Term(TMTpro); K11(Dimethyl)	1	P68104	P68104	1	2	0.4598	0	1	1	885.953	1770.9	1770.9	-1.34	-0.00119	HCD (High Energy Collision Dissociation)	5.6333	2353	Filtered_TMT_AMG510_batch2_SCoPE_15_G7_1_807.mgf	F15	FALSE	UniProt	0	0	0		3.11	1	6.305e-05	0.0001678	K11(2xMethyl): 98.81
[K].gTAAAAAAAAAAKVPAkk.[I]	N-Term(TMTpro); K17(Crotonyl); K18(Crotonyl)	1	P50914	P50914	2	3	0.0931	0	1	1	660.39	1979.15	1979.16	-3.03	-0.002	HCD (High Energy Collision Dissociation)	22.6833	20229	Filtered_TMT_AMG510_batch2_SCoPE_20_H4_1_812.mgf	F20	FALSE	UniProt	0	0	0		3.33	1	6.305e-05	0.000171	K13(Crotonyl): 66.67; K17(Crotonyl): 66.67; K18(Crotonyl): 66.67
[M].sDkPDMAEIEk.[F]	N-Term(TMTpro); K3(Acetyl); K11(TMTpro)	1	P62328	P62328	0	2	0.5466	0	1	1	957.014	1913.02	1913.02	1.34	0.00128	HCD (High Energy Collision Dissociation)	14.1	10757	Filtered_TMT_AMG510_batch2_SCoPE_20_H4_1_812.mgf	F20	FALSE	UniProt	11193	1	1			1	7.267e-05	0.0002444	K3(Acetyl): 100
[R].kSAPSTGGVk.[K]	N-Term(TMTpro); K1(Dimethyl); K10(TMTpro)	1	P84243	P84243	1	2	0.3797	0	1	1	784.485	1567.96	1567.97	-1.85	-0.00145	HCD (High Energy Collision Dissociation)	4.0167	1129	Filtered_TMT_AMG510_batch2_SCoPE_15_G7_1_807.mgf	F15	FALSE	UniProt	0	0	0		2.95	1	8.887e-05	0.0001946	K1(2xMethyl): 100
[K].mDSTEPPYSQkR.[Y]	N-Term(TMTpro); M1(Oxidation); K11(Dimethyl)	1	P68104	P68104	1	3	0.6525	0	1	1	596.304	1786.9	1786.9	0.44	0.00026	HCD (High Energy Collision Dissociation)	4	1164	Filtered_TMT_H358_control_SCoPE_24_E8_1_792.mgf	F62	FALSE	UniProt	0	0	0		3.77	1	8.887e-05	0.0001824	K11(2xMethyl): 99.16
[R].kSAPSTGGVk.[K]	N-Term(TMTpro); K1(Dimethyl); K10(TMTpro)	1	P84243	P84243	1	3	0.3978	0	1	1	523.326	1567.96	1567.97	-1.63	-0.00085	HCD (High Energy Collision Dissociation)	3.45	979	Filtered_TMT_AMG510_batch2_SCoPE_8_F8_1_800.mgf	F8	FALSE	UniProt	0	0	0		2.74	1	8.887e-05	0.0001919	K1(2xMethyl): 100
[R].kSAPATGGVk.[K]	N-Term(TMTpro); K1(Dimethyl); K10(TMTpro)	1	Q16695	Q16695	1	3	0.4679	0	1	1	517.994	1551.97	1551.97	-2.37	-0.00123	HCD (High Energy Collision Dissociation)	3.7	996	Filtered_TMT_AMG510_batch2_SCoPE_9_G1_1_801.mgf	F9	FALSE	UniProt	0	0	0		2.18	1	8.887e-05	0.0001877	K1(2xMethyl): 100
[-].mSDKPDMAEIEk.[F]	N-Term(Prot)(Met-loss+Acetyl); N-Term(TMTpro); K12(TMTpro)	1	P62328	P62328	0	2	0.5861	0	1	1	957.01	1913.01	1913.02	-2.66	-0.00254	HCD (High Energy Collision Dissociation)	15.1333	7634	Filtered_TMT_H358_control_SCoPE_11_D3_1_779.mgf	F50	FALSE	UniProt	0	0	0		2.44	1	8.887e-05	0.0001907
[R].eIAQDFkTDLR.[F]	N-Term(TMTpro); K7(Methyl)	2	P84243; Q16695	P84243; Q16695	1	3	0.3759	0	1	1	551.973	1653.9	1653.91	-5.27	-0.0029	HCD (High Energy Collision Dissociation)	14.0667	9577	Filtered_TMT_H358_control_SCoPE_20_E4_1_788.mgf	F58	FALSE	UniProt	0	0	0		4.15	2	8.887e-05	0.000202	K7(Methyl): 100
[K].mDSTEPPYSQkR.[Y]	N-Term(TMTpro); K11(Dimethyl)	1	P68104	P68104	1	3	0.5881	0	1	1	590.972	1770.9	1770.9	-0.31	-0.00019	HCD (High Energy Collision Dissociation)	4.95	2058	Filtered_TMT_AMG510_batch2_SCoPE_19_H3_1_811.mgf	F19	FALSE	UniProt	0	0	0		3.86	1	8.887e-05	0.0001831	K11(2xMethyl): 99.14
[K].mDSTEPPYSQkR.[Y]	N-Term(TMTpro); K11(Dimethyl)	1	P68104	P68104	1	3	0.6136	0	1	1	590.971	1770.9	1770.9	-1.49	-0.00088	HCD (High Energy Collision Dissociation)	5.6833	2601	Filtered_TMT_H358_control_SCoPE_20_E4_1_788.mgf	F58	FALSE	UniProt	0	0	0		4.27	1	8.887e-05	0.0001864	K11(2xMethyl): 99.17
[K].mDSTEPPYSQkR.[Y]	N-Term(TMTpro); K11(Dimethyl)	1	P68104	P68104	1	3	0.5274	0	1	1	590.971	1770.9	1770.9	-1.36	-0.0008	HCD (High Energy Collision Dissociation)	6.1333	2855	Filtered_TMT_H358_control_SCoPE_24_E8_1_792.mgf	F62	FALSE	UniProt	0	0	0		4.57	1	8.887e-05	0.0001922	K11(2xMethyl): 99.24
[R].eIAQDFkTDLR.[F]	N-Term(TMTpro); K7(Methyl)	2	P84243; Q16695	P84243; Q16695	1	3	0.4533	0	1	1	551.973	1653.9	1653.91	-5.47	-0.00302	HCD (High Energy Collision Dissociation)	13.8333	6902	Filtered_TMT_H358_control_SCoPE_10_D2_1_778.mgf	F49	FALSE	UniProt	0	0	0		4.39	2	8.887e-05	0.0001935	K7(Methyl): 100
[K].mDSTEPPYSQkR.[Y]	N-Term(TMTpro); K11(Dimethyl)	1	P68104	P68104	1	3	0.5556	0	1	1	590.971	1770.9	1770.9	-1.07	-0.00063	HCD (High Energy Collision Dissociation)	5.7833	2359	Filtered_TMT_AMG510_batch2_SCoPE_6_F6_1_798.mgf	F6	FALSE	UniProt	0	0	0		3.87	1	8.887e-05	0.0002011	K11(2xMethyl): 99.15
[R].eIAQDFkTDLR.[F]	N-Term(TMTpro); K7(Methyl)	2	P84243; Q16695	P84243; Q16695	1	3	0.4173	0	1	1	551.973	1653.91	1653.91	-4.63	-0.00255	HCD (High Energy Collision Dissociation)	12.8833	8392	Filtered_TMT_AMG510_batch2_SCoPE_4_F4_1_796.mgf	F4	FALSE	UniProt	0	0	0		4.17	2	8.887e-05	0.0001859	K7(Methyl): 100
[R].kSAPATGGVk.[K]	N-Term(TMTpro); K1(Dimethyl); K10(TMTpro)	1	Q16695	Q16695	1	3	0.4943	0	1	1	517.999	1551.98	1551.97	8.01	0.00415	HCD (High Energy Collision Dissociation)	4.45	1418	Filtered_TMT_AMG510_batch2_SCoPE_6_F6_1_798.mgf	F6	FALSE	UniProt	2086	1	1			1	9.008e-05	0.0002466	K1(2xMethyl): 100
[R].eIAQDFkTDLR.[F]	N-Term(TMTpro); K7(Methyl)	2	P84243; Q16695	P84243; Q16695	1	3	0.4263	0	1	1	551.973	1653.9	1653.91	-5.83	-0.00321	HCD (High Energy Collision Dissociation)	13.95	6670	Filtered_TMT_H358_control_SCoPE_16_D8_1_784.mgf	F54	FALSE	UniProt	0	0	0		3.73	2	9.979e-05	0.0002112	K7(Methyl): 100
[K].mDSTEPPYSQkR.[Y]	N-Term(TMTpro); K11(Dimethyl)	1	P68104	P68104	1	3	0.5702	0	1	1	590.971	1770.9	1770.9	-2.11	-0.00124	HCD (High Energy Collision Dissociation)	5.7833	2623	Filtered_TMT_H358_control_SCoPE_21_E5_1_789.mgf	F59	FALSE	UniProt	0	0	0		3.56	1	9.979e-05	0.0002267	K11(2xMethyl): 99.16
[R].kSAPSTGGVk.[K]	N-Term(TMTpro); K1(Dimethyl); K10(TMTpro)	1	P84243	P84243	1	3	0.2336	0	1	1	523.325	1567.96	1567.97	-4.25	-0.00222	HCD (High Energy Collision Dissociation)	4.5	1635	Filtered_TMT_H358_control_SCoPE_18_E2_1_786.mgf	F56	FALSE	UniProt	0	0	0		2.74	1	9.979e-05	0.0002232	K1(2xMethyl): 100
[R].eIAQDFkTDLR.[F]	N-Term(TMTpro); K7(Methyl)	2	P84243; Q16695	P84243; Q16695	1	3	0.4568	0	1	1	551.973	1653.91	1653.91	-4.77	-0.00263	HCD (High Energy Collision Dissociation)	13.9	6168	Filtered_TMT_H358_control_SCoPE_3_C3_1_771.mgf	F42	FALSE	UniProt	0	0	0		4.4	2	9.979e-05	0.0002118	K7(Methyl): 100
[K].mDSTEPPYSQkR.[Y]	N-Term(TMTpro); M1(Oxidation); K11(Dimethyl)	1	P68104	P68104	1	3	0.4884	0	1	1	596.304	1786.9	1786.9	-0.05	-3e-05	HCD (High Energy Collision Dissociation)	3.25	816	Filtered_TMT_AMG510_batch2_SCoPE_4_F4_1_796.mgf	F4	FALSE	UniProt	0	0	0		3.03	1	9.979e-05	0.0002228	K11(2xMethyl): 98.66
[R].kSAPSTGGVk.[K]	N-Term(TMTpro); K1(Dimethyl); K10(TMTpro)	1	P84243	P84243	1	2	0.4041	0	1	1	784.487	1567.97	1567.97	-0.12	-9e-05	HCD (High Energy Collision Dissociation)	3.9667	1201	Filtered_TMT_AMG510_batch2_SCoPE_14_G6_1_806.mgf	F14	FALSE	UniProt	0	0	0		2.92	1	9.979e-05	0.0002162	K1(2xMethyl): 100
[R].kSAPATGGVk.[K]	N-Term(TMTpro); K1(Dimethyl); K10(TMTpro)	1	Q16695	Q16695	1	2	0.2508	0	1	1	776.489	1551.97	1551.97	-0.14	-0.00011	HCD (High Energy Collision Dissociation)	3.5833	1002	Filtered_TMT_AMG510_batch2_SCoPE_20_H4_1_812.mgf	F20	FALSE	UniProt	0	0	0		2.95	1	9.979e-05	0.0002193	K1(2xMethyl): 100
[R].kSAPATGGVk.[K]	N-Term(TMTpro); K1(Dimethyl); K10(TMTpro)	1	Q16695	Q16695	1	3	0.3314	0	1	1	517.995	1551.97	1551.97	-0.81	-0.00042	HCD (High Energy Collision Dissociation)	4.35	1634	Filtered_TMT_H358_control_SCoPE_20_E4_1_788.mgf	F58	FALSE	UniProt	0	0	0		1.72	1	9.979e-05	0.000226	K1(2xMethyl): 100
[R].kSAPATGGVk.[K]	N-Term(TMTpro); K1(Dimethyl); K10(TMTpro)	1	Q16695	Q16695	1	3	0.4072	0	1	1	517.993	1551.97	1551.97	-3.8	-0.00197	HCD (High Energy Collision Dissociation)	3.9	1216	Filtered_TMT_AMG510_batch2_SCoPE_16_G8_1_808.mgf	F16	FALSE	UniProt	0	0	0		3.07	1	9.979e-05	0.0002253	K1(2xMethyl): 100
[R].eIAQDFkTDLR.[F]	N-Term(TMTpro); K7(Methyl)	2	P84243; Q16695	P84243; Q16695	1	3	0.4171	0	1	1	551.974	1653.91	1653.91	-3.48	-0.00192	HCD (High Energy Collision Dissociation)	13.1167	8478	Filtered_TMT_AMG510_batch2_SCoPE_7_F7_1_799.mgf	F7	FALSE	UniProt	0	0	0		4.1	2	9.979e-05	0.0002136	K7(Methyl): 100
[R].eIAQDFkTDLR.[F]	N-Term(TMTpro); K7(Methyl)	2	P84243; Q16695	P84243; Q16695	1	2	0.4207	0	1	1	827.459	1653.91	1653.91	-1.69	-0.00139	HCD (High Energy Collision Dissociation)	14.0667	8867	Filtered_TMT_H358_control_SCoPE_17_E1_1_785.mgf	F55	FALSE	UniProt	0	0	0		2.9	2	9.979e-05	0.0002084	K7(Methyl): 100
[K].mDSTEPPYSQkR.[Y]	N-Term(TMTpro); K11(Dimethyl)	1	P68104	P68104	1	3	0.5882	0	1	1	590.971	1770.9	1770.9	-0.99	-0.00058	HCD (High Energy Collision Dissociation)	5.05	2069	Filtered_TMT_AMG510_batch2_SCoPE_3_F3_1_795.mgf	F3	FALSE	UniProt	0	0	0		3.74	1	9.979e-05	0.0002269	K11(2xMethyl): 99.25
[R].eIAQDFkTDLR.[F]	N-Term(TMTpro); K7(Methyl)	2	P84243; Q16695	P84243; Q16695	1	3	0.4807	0	1	1	551.974	1653.91	1653.91	-2.76	-0.00152	HCD (High Energy Collision Dissociation)	12.8833	9587	Filtered_TMT_AMG510_batch2_SCoPE_16_G8_1_808.mgf	F16	FALSE	UniProt	0	0	0		4.14	2	0.0001136	0.0002291	K7(Methyl): 100
[K].mDSTEPPYSQkR.[Y]	N-Term(TMTpro); K11(Dimethyl)	1	P68104	P68104	1	3	0.5191	0	1	1	590.971	1770.9	1770.9	-1.62	-0.00096	HCD (High Energy Collision Dissociation)	5.2167	2053	Filtered_TMT_AMG510_batch2_SCoPE_7_F7_1_799.mgf	F7	FALSE	UniProt	0	0	0		4.18	1	0.0001188	0.0002514	K11(2xMethyl): 99.18
[K].mDSTEPPYSQkR.[Y]	N-Term(TMTpro); M1(Oxidation); K11(Dimethyl)	1	P68104	P68104	1	3	0.6183	0	1	1	596.303	1786.89	1786.9	-1.88	-0.00112	HCD (High Energy Collision Dissociation)	3.9333	839	Filtered_TMT_H358_control_SCoPE_11_D3_1_779.mgf	F50	FALSE	UniProt	0	0	0		3.93	1	0.0001188	0.0002768	K11(2xMethyl): 99.13
[K].mDSTEPPYSQkR.[Y]	N-Term(TMTpro); K11(Dimethyl)	1	P68104	P68104	1	3	0.5791	0	1	1	590.971	1770.9	1770.9	-2.23	-0.00131	HCD (High Energy Collision Dissociation)	6.1167	2103	Filtered_TMT_H358_control_SCoPE_13_D5_1_781.mgf	F52	FALSE	UniProt	0	0	0		3.92	1	0.0001188	0.0002328	K11(2xMethyl): 99.26
[R].eIAQDFkTDLR.[F]	N-Term(TMTpro); K7(Dimethyl)	2	P84243; Q16695	P84243; Q16695	1	3	0.1986	0	1	1	556.646	1667.92	1667.93	-3.02	-0.00168	HCD (High Energy Collision Dissociation)	14.1333	7248	Filtered_TMT_H358_control_SCoPE_13_D5_1_781.mgf	F52	FALSE	UniProt	0	0	0		2.77	2	0.0001188	0.0002392	K7(2xMethyl): 100
[R].kSAPATGGVk.[K]	N-Term(TMTpro); K1(Dimethyl); K10(TMTpro)	1	Q16695	Q16695	1	3	0.3596	0	1	1	517.994	1551.97	1551.97	-2.48	-0.00128	HCD (High Energy Collision Dissociation)	4.2167	1283	Filtered_TMT_AMG510_batch2_SCoPE_15_G7_1_807.mgf	F15	FALSE	UniProt	0	0	0		3.17	1	0.0001188	0.0002374	K1(2xMethyl): 100
[K].gTAAAAAAAAAAKVPAkk.[I]	N-Term(TMTpro); K17(Crotonyl); K18(Crotonyl)	1	P50914	P50914	2	3	0.0131	0	1	1	660.387	1979.15	1979.16	-7.67	-0.00506	HCD (High Energy Collision Dissociation)	22.8	18625	Filtered_TMT_AMG510_batch2_SCoPE_15_G7_1_807.mgf	F15	FALSE	UniProt	0	0	0		4.59	1	0.0001188	0.0002751	K13(Crotonyl): 66.67; K17(Crotonyl): 66.67; K18(Crotonyl): 66.67
[R].kSAPATGGVk.[K]	N-Term(TMTpro); K1(Dimethyl); K10(TMTpro)	1	Q16695	Q16695	1	2	0.2885	0	1	1	776.489	1551.97	1551.97	-0.91	-0.0007	HCD (High Energy Collision Dissociation)	3.5	1014	Filtered_TMT_AMG510_batch2_SCoPE_8_F8_1_800.mgf	F8	FALSE	UniProt	0	0	0		3.05	1	0.0001188	0.0002307	K1(2xMethyl): 100
[K].mDSTEPPYSQkR.[Y]	N-Term(TMTpro); M1(Oxidation); K11(Dimethyl)	1	P68104	P68104	1	3	0.5956	0	1	1	596.303	1786.9	1786.9	-0.7	-0.00041	HCD (High Energy Collision Dissociation)	3.95	846	Filtered_TMT_H358_control_SCoPE_16_D8_1_784.mgf	F54	FALSE	UniProt	0	0	0		3.66	1	0.0001188	0.0002323	K11(2xMethyl): 99.08
[K].mDSTEPPYSQkR.[Y]	N-Term(TMTpro); M1(Oxidation); K11(Dimethyl)	1	P68104	P68104	1	3	0.581	0	1	1	596.302	1786.89	1786.9	-2.34	-0.00139	HCD (High Energy Collision Dissociation)	3.85	715	Filtered_TMT_H358_control_SCoPE_8_C8_1_776.mgf	F47	FALSE	UniProt	0	0	0		3.15	1	0.0001188	0.0002771	K11(2xMethyl): 98.9
[K].mDSTEPPYSQkR.[Y]	N-Term(TMTpro); K11(Dimethyl)	1	P68104	P68104	1	3	0.4859	0	1	1	590.971	1770.9	1770.9	-1.55	-0.00092	HCD (High Energy Collision Dissociation)	4.8333	2049	Filtered_TMT_AMG510_batch2_SCoPE_23_H7_1_815.mgf	F22	FALSE	UniProt	0	0	0		4.26	1	0.0001188	0.000265	K11(2xMethyl): 98.89
[R].kSAPATGGVk.[K]	N-Term(TMTpro); K1(Dimethyl); K10(TMTpro)	1	Q16695	Q16695	1	3	0.3308	0	1	1	517.993	1551.96	1551.97	-4.53	-0.00234	HCD (High Energy Collision Dissociation)	5.05	1496	Filtered_TMT_H358_control_SCoPE_9_D1_1_777.mgf	F48	FALSE	UniProt	0	0	0		2.6	1	0.0001188	0.0002692	K1(2xMethyl): 98.47
[R].eIAQDFkTDLR.[F]	N-Term(TMTpro); K7(Methyl)	2	P84243; Q16695	P84243; Q16695	1	2	0.2852	0	1	1	827.46	1653.91	1653.91	-0.19	-0.00016	HCD (High Energy Collision Dissociation)	12.6	9057	Filtered_TMT_AMG510_batch2_SCoPE_23_H7_1_815.mgf	F22	FALSE	UniProt	0	0	0		2.91	2	0.0001188	0.0002311	K7(Methyl): 100
[K].kERAAAAAAAk.[M]	N-Term(TMTpro); K1(Succinyl); K11(TMTpro)	1	Q9NYV4	Q9NYV4	2	2	0.4821	0	1	1	883.527	1766.05	1766.04	2.77	0.00245	HCD (High Energy Collision Dissociation)	16.65	13097	Filtered_TMT_AMG510_batch2_SCoPE_3_F3_1_795.mgf	F3	FALSE	UniProt	0	0	0		3.36	1	0.0001188	0.0002713
[R].kSAPATGGVk.[K]	N-Term(TMTpro); K1(Dimethyl); K10(TMTpro)	1	Q16695	Q16695	1	3	0.3896	0	1	1	517.992	1551.96	1551.97	-5.71	-0.00295	HCD (High Energy Collision Dissociation)	3.5	823	Filtered_TMT_AMG510_batch2_SCoPE_11_G3_1_803.mgf	F11	FALSE	UniProt	0	0	0		2.49	1	0.0001188	0.000266	K1(2xMethyl): 100
[K].mDSTEPPYSQkR.[Y]	N-Term(TMTpro); K11(Dimethyl)	1	P68104	P68104	1	3	0.5825	0	1	1	590.972	1770.9	1770.9	-0.07	-4e-05	HCD (High Energy Collision Dissociation)	4.9	1622	Filtered_TMT_AMG510_batch2_SCoPE_11_G3_1_803.mgf	F11	FALSE	UniProt	0	0	0		4.12	1	0.0001188	0.0002445	K11(2xMethyl): 99.27
[K].mDSTEPPYSQkR.[Y]	N-Term(TMTpro); K11(Dimethyl)	1	P68104	P68104	1	3	0.5223	0	1	1	590.972	1770.9	1770.9	-0.86	-0.00051	HCD (High Energy Collision Dissociation)	4.9667	1679	Filtered_TMT_AMG510_batch2_SCoPE_11_G3_1_803.mgf	F11	FALSE	UniProt	0	0	0		3.37	1	0.0001188	0.0002655	K11(2xMethyl): 99.09
[K].gSFkYAWVLDk.[L]	N-Term(TMTpro); K4(Dimethyl); K11(TMTpro)	2	Q05639; P68104	Q05639; P68104	1	3	0.5	0	1	1	650.716	1950.13	1950.13	-0.29	-0.00019	HCD (High Energy Collision Dissociation)	20.75	17682	Filtered_TMT_AMG510_batch2_SCoPE_19_H3_1_811.mgf	F19	FALSE	UniProt	0	0	0		2.34	2	0.0001188	0.0002585	K4(2xMethyl): 100
[K].mDSTEPPYSQkR.[Y]	N-Term(TMTpro); K11(Dimethyl)	1	P68104	P68104	1	3	0.617	0	1	1	590.972	1770.9	1770.9	-0.39	-0.00023	HCD (High Energy Collision Dissociation)	5.05	1895	Filtered_TMT_AMG510_batch2_SCoPE_12_G4_1_804.mgf	F12	FALSE	UniProt	0	0	0		3.89	1	0.0001188	0.0002395	K11(2xMethyl): 98.81
[K].gSFkYAWVLDk.[L]	N-Term(TMTpro); K4(Dimethyl); K11(TMTpro)	2	Q05639; P68104	Q05639; P68104	1	3	0.4884	0	1	1	650.713	1950.12	1950.13	-5.52	-0.00359	HCD (High Energy Collision Dissociation)	21.9333	20029	Filtered_TMT_AMG510_batch2_SCoPE_1_F1_1_793.mgf	F1	FALSE	UniProt	0	0	0		3.03	2	0.0001188	0.000272	K4(2xMethyl): 100
[R].eIAQDFkTDLR.[F]	N-Term(TMTpro); K7(Methyl)	2	P84243; Q16695	P84243; Q16695	1	3	0.4112	0	1	1	551.974	1653.91	1653.91	-2.91	-0.0016	HCD (High Energy Collision Dissociation)	12.35	8291	Filtered_TMT_AMG510_batch2_SCoPE_12_G4_1_804.mgf	F12	FALSE	UniProt	0	0	0		4.11	2	0.0001188	0.000251	K7(Methyl): 100
[K].mDSTEPPYSQkR.[Y]	N-Term(TMTpro); K11(Dimethyl)	1	P68104	P68104	1	3	0.5158	0	1	1	590.971	1770.9	1770.9	-1.37	-0.00081	HCD (High Energy Collision Dissociation)	5.1	2349	Filtered_TMT_AMG510_batch2_SCoPE_24_H8_1_816.mgf	F23	FALSE	UniProt	0	0	0		4.42	1	0.0001188	0.000267	K11(2xMethyl): 99.14
[K].gTAAAAAAAAAAKVPAkk.[I]	N-Term(TMTpro); K17(Crotonyl); K18(Crotonyl)	1	P50914	P50914	2	3	0.0183	0	1	1	660.388	1979.15	1979.16	-5.57	-0.00368	HCD (High Energy Collision Dissociation)	22.8167	18663	Filtered_TMT_AMG510_batch2_SCoPE_4_F4_1_796.mgf	F4	FALSE	UniProt	0	0	0		3.83	1	0.0001188	0.0002599	K13(Crotonyl): 50.2; K17(Crotonyl): 50.2; K18(Crotonyl): 99.61
[K].mDSTEPPYSQkR.[Y]	N-Term(TMTpro); K11(Dimethyl)	1	P68104	P68104	1	3	0.6702	0	1	1	590.971	1770.9	1770.9	-2.5	-0.00147	HCD (High Energy Collision Dissociation)	6.0333	1667	Filtered_TMT_H358_control_SCoPE_3_C3_1_771.mgf	F42	FALSE	UniProt	0	0	0		3.73	1	0.0001188	0.0002636	K11(2xMethyl): 99.25
[R].kSAPATGGVk.[K]	N-Term(TMTpro); K1(Dimethyl); K10(432.30210)	1	Q16695	Q16695	1	2	1	0	1	1	569.36	1137.71	1680.07	-322817	-271.177	HCD (High Energy Collision Dissociation)	4.95	2104	Filtered_TMT_AMG510_batch2_SCoPE_8_F8_1_800.mgf	F8	FALSE	UniProt	0	0	0	9.34		1	0.0001219	0.0001885	K1(min 1xMethyl): 66.67; K1(2xMethyl): 33.33; K10(min 1xMethyl): 66.67; K10(2xMethyl): 33.33
[K].mDSTEPPYSQkR.[Y]	N-Term(TMTpro); M1(Oxidation); K11(Dimethyl)	1	P68104	P68104	1	2	1	0	1	1	1212.59	2424.18	1786.9	356644	318.643	HCD (High Energy Collision Dissociation)	4.5167	1698	Filtered_TMT_AMG510_batch2_SCoPE_20_H4_1_812.mgf	F20	FALSE	UniProt	0	0	0	8.69		1	0.0001219	0.0001793	K11(min 1xMethyl): 66.67; K11(2xMethyl): 33.33; R12(min 1xMethyl): 66.67; R12(2xMethyl): 33.33
[K].mDSTEPPYSQkR.[Y]	N-Term(TMTpro); K11(Dimethyl)	1	P68104	P68104	1	2	1	0	1	1	762.449	1523.89	1770.9	-139483	-123.505	HCD (High Energy Collision Dissociation)	13.5667	6860	Filtered_TMT_H358_control_SCoPE_13_D5_1_781.mgf	F52	FALSE	UniProt	0	0	0	9.59		1	0.0001219	0.0001333	K11(2xMethyl): 94.86
[K].mDSTEPPYSQkR.[Y]	N-Term(TMTpro); K11(Dimethyl)	1	P68104	P68104	1	2	1	0	1	1	903.503	1806	1770.9	19819.2	17.5489	HCD (High Energy Collision Dissociation)	7.3833	4456	Filtered_TMT_AMG510_batch2_SCoPE_13_G5_1_805.mgf	F13	FALSE	UniProt	0	0	0	10.11		1	0.0001219	0.0001136	K11(min 1xMethyl): 66.67; K11(2xMethyl): 33.33; R12(min 1xMethyl): 66.67; R12(2xMethyl): 33.33
[R].nTNSVPETAPAAIPETk.[R]	N-Term(TMTpro); K17(Formyl)	1	P55265	P55265	0	2	1	0	1	1	1031.55	2062.1	2072.08	-4817.82	-4.99146	HCD (High Energy Collision Dissociation)	15.8667	13854	Filtered_TMT_AMG510_batch2_SCoPE_13_G5_1_805.mgf	F13	FALSE	UniProt	0	0	0	8.21		1	0.0001219	0.0001427
[K].mDSTEPPYSQkR.[Y]	N-Term(TMTpro); K11(Dimethyl)	1	P68104	P68104	1	3	1	0	1	1	704.738	2112.2	1770.9	192725	113.766	HCD (High Energy Collision Dissociation)	13.7833	6722	Filtered_TMT_H358_control_SCoPE_1_C1_1_769.mgf	F40	FALSE	UniProt	0	0	0	10.48		1	0.0001219	7.411e-05	Inconclusive data
[R].kSAPATGGVk.[K]	N-Term(TMTpro); K1(Dimethyl); K10(432.30210)	1	Q16695	Q16695	1	2	1	0	1	1	508.785	1016.56	1680.07	-394927	-331.752	HCD (High Energy Collision Dissociation)	5	2106	Filtered_TMT_AMG510_batch2_SCoPE_20_H4_1_812.mgf	F20	FALSE	UniProt	0	0	0	10.6		1	0.0001219	9.9e-05	K1(Methyl): 92.2; K10(Methyl): 92.2
[K].mDSTEPPYSQkR.[Y]	N-Term(TMTpro); K11(Dimethyl)	1	P68104	P68104	1	3	1	0	1	1	596.316	1786.93	1770.9	9053.05	5.34402	HCD (High Energy Collision Dissociation)	14.5333	7021	Filtered_TMT_H358_control_SCoPE_16_D8_1_784.mgf	F54	FALSE	UniProt	0	0	0	9.45		1	0.0001219	0.0001373	K11(2xMethyl): 90.67
[R].kSAPATGGVk.[K]	N-Term(TMTpro); K1(Dimethyl); K10(432.30210)	1	Q16695	Q16695	1	2	1	0	1	1	569.299	1137.59	1680.07	-322889	-271.238	HCD (High Energy Collision Dissociation)	5.6167	2048	Filtered_TMT_AMG510_batch2_SCoPE_11_G3_1_803.mgf	F11	FALSE	UniProt	0	0	0	9.65		1	0.0001219	0.0001054	K1(2xMethyl): 48.87; K10(2xMethyl): 48.87
[K].mDSTEPPYSQkR.[Y]	N-Term(TMTpro); K11(Dimethyl)	1	P68104	P68104	1	3	1	0	1	1	608.699	1824.08	1770.9	30030.5	17.727	HCD (High Energy Collision Dissociation)	10.8667	6922	Filtered_TMT_H358_control_SCoPE_24_E8_1_792.mgf	F62	FALSE	UniProt	0	0	0	9.68		1	0.0001219	0.0001393	Inconclusive data
[K].mDSTEPPYSQkR.[Y]	N-Term(TMTpro); K11(Dimethyl)	1	P68104	P68104	1	2	1	0	1	1	601.854	1202.7	1770.9	-320854	-284.1	HCD (High Energy Collision Dissociation)	8.1667	4787	Filtered_TMT_AMG510_batch2_SCoPE_15_G7_1_807.mgf	F15	FALSE	UniProt	0	0	0	12.45		1	0.0001219	2.853e-05	K11(min 1xMethyl): 66.67; K11(2xMethyl): 33.33; R12(min 1xMethyl): 66.67; R12(2xMethyl): 33.33
[R].kSAPSTGGVk.[K]	N-Term(TMTpro); K1(Dimethyl); K10(432.30210)	1	P84243	P84243	1	2	1	0	1	1	845.976	1690.95	1696.06	-3016.37	-2.55798	HCD (High Energy Collision Dissociation)	5.5167	2403	Filtered_TMT_AMG510_batch2_SCoPE_14_G6_1_806.mgf	F14	FALSE	UniProt	0	0	0	9.54		1	0.0001219	0.0001034	Inconclusive data
[K].mDSTEPPYSQkR.[Y]	N-Term(TMTpro); K11(Dimethyl)	1	P68104	P68104	1	3	1	0	1	1	842.076	2524.21	1770.9	425383	251.104	HCD (High Energy Collision Dissociation)	17.2833	6955	Filtered_TMT_H358_control_SCoPE_7_C7_1_775.mgf	F46	FALSE	UniProt	0	0	0	9.18		1	0.0001219	0.0001822	Inconclusive data
[K].mDSTEPPYSQkR.[Y]	N-Term(TMTpro); K11(Dimethyl)	1	P68104	P68104	1	2	1	0	1	1	850.029	1699.05	1770.9	-40572.5	-35.925	HCD (High Energy Collision Dissociation)	7.85	4602	Filtered_TMT_AMG510_batch2_SCoPE_14_G6_1_806.mgf	F14	FALSE	UniProt	0	0	0	11.28		1	0.0001219	2.975e-05	Inconclusive data
[K].mDSTEPPYSQkR.[Y]	N-Term(TMTpro); K11(Dimethyl)	1	P68104	P68104	1	3	0.5831	0	1	1	590.971	1770.9	1770.9	-2.25	-0.00133	HCD (High Energy Collision Dissociation)	6.1	1946	Filtered_TMT_H358_control_SCoPE_16_D8_1_784.mgf	F54	FALSE	UniProt	0	0	0		3.67	1	0.0001302	0.0002806	K11(2xMethyl): 99.25
[-].mSDKPDMAEIEk.[F]	N-Term(Prot)(Met-loss+Acetyl); N-Term(TMTpro); K12(TMTpro)	1	P62328	P62328	0	2	0.3719	0	1	1	957.013	1913.02	1913.02	0.07	7e-05	HCD (High Energy Collision Dissociation)	14.3833	10603	Filtered_TMT_AMG510_batch2_SCoPE_3_F3_1_795.mgf	F3	FALSE	UniProt	0	0	0		1.99	1	0.0001302	0.0002819
[R].kSAPSTGGVk.[K]	N-Term(TMTpro); K1(Dimethyl); K10(TMTpro)	1	P84243	P84243	1	3	0.3591	0	1	1	523.325	1567.96	1567.97	-3.76	-0.00196	HCD (High Energy Collision Dissociation)	4.6667	1052	Filtered_TMT_H358_control_SCoPE_1_C1_1_769.mgf	F40	FALSE	UniProt	0	0	0		3.37	1	0.0001302	0.0002787	K1(2xMethyl): 100
[R].kSAPATGGVk.[K]	N-Term(TMTpro); K1(Dimethyl); K10(TMTpro)	1	Q16695	Q16695	1	3	0.5341	0	1	1	517.994	1551.97	1551.97	-1.59	-0.00082	HCD (High Energy Collision Dissociation)	4	1354	Filtered_TMT_H358_control_SCoPE_19_E3_1_787.mgf	F57	FALSE	UniProt	0	0	0		3.67	1	0.0001302	0.000286	K1(2xMethyl): 100
[K].mDSTEPPYSQkR.[Y]	N-Term(TMTpro); K11(Dimethyl)	1	P68104	P68104	1	2	0.4821	0	1	1	885.953	1770.9	1770.9	-2.08	-0.00184	HCD (High Energy Collision Dissociation)	5.2	2304	Filtered_TMT_AMG510_batch2_SCoPE_2_F2_1_794.mgf	F2	FALSE	UniProt	0	0	0		3.36	1	0.0001302	0.0002866	K11(2xMethyl): 98.71
[R].kSAPATGGVk.[K]	N-Term(TMTpro); K1(Dimethyl); K10(TMTpro)	1	Q16695	Q16695	1	3	0.3954	0	1	1	517.994	1551.97	1551.97	-2.93	-0.00152	HCD (High Energy Collision Dissociation)	3.7333	1175	Filtered_TMT_AMG510_batch2_SCoPE_2_F2_1_794.mgf	F2	FALSE	UniProt	0	0	0		2.63	1	0.0001302	0.0002836	K10(2xMethyl): 100
[K].gTAAAAAAAAAAKVPAkk.[I]	N-Term(TMTpro); K17(Crotonyl); K18(Crotonyl)	1	P50914	P50914	2	3	0.0225	0	1	1	660.389	1979.15	1979.16	-4.48	-0.00296	HCD (High Energy Collision Dissociation)	23.1833	19032	Filtered_TMT_AMG510_batch2_SCoPE_7_F7_1_799.mgf	F7	FALSE	UniProt	0	0	0		3.55	1	0.0001419	0.0002879	K13(Crotonyl): 66.67; K17(Crotonyl): 66.67; K18(Crotonyl): 66.67
[R].eIAQDFkTDLR.[F]	N-Term(TMTpro); K7(Methyl)	2	P84243; Q16695	P84243; Q16695	1	3	0.2698	0	1	1	551.974	1653.91	1653.91	-2.67	-0.00147	HCD (High Energy Collision Dissociation)	12.5833	8726	Filtered_TMT_AMG510_batch2_SCoPE_22_H6_1_814.mgf	F21	FALSE	UniProt	0	0	0		3.41	2	0.0001527	0.0003008	K7(Methyl): 100
[R].eIAQDFkTDLR.[F]	N-Term(TMTpro); K7(Methyl)	2	P84243; Q16695	P84243; Q16695	1	3	0.4106	0	1	1	551.974	1653.91	1653.91	-3.6	-0.00198	HCD (High Energy Collision Dissociation)	13.9167	6866	Filtered_TMT_H358_control_SCoPE_11_D3_1_779.mgf	F50	FALSE	UniProt	0	0	0		4.36	2	0.0001527	0.0002982	K7(Methyl): 100
[K].mDSTEPPYSQkR.[Y]	N-Term(TMTpro); K11(Dimethyl)	1	P68104	P68104	1	3	0.5556	0	1	1	590.972	1770.9	1770.9	-0.8	-0.00047	HCD (High Energy Collision Dissociation)	5.1167	1847	Filtered_TMT_AMG510_batch2_SCoPE_9_G1_1_801.mgf	F9	FALSE	UniProt	0	0	0		4.32	1	0.0001527	0.0003046	K11(2xMethyl): 99.1
[K].iEDVGsDEEDDSGk.[D]	N-Term(TMTpro); S6(Phospho); K14(TMTpro)	1	P08238	P08238	0	3	0.4633	0	1	1	728.335	2182.99	2182.99	0.49	0.00035	HCD (High Energy Collision Dissociation)	11.85	7216	Filtered_TMT_AMG510_batch2_SCoPE_6_F6_1_798.mgf	F6	FALSE	UniProt	4777	1	1			1	0.0001578	0.0002663	S6(Phospho): 100
[K].mDSTEPPYSQkR.[Y]	N-Term(TMTpro); K11(Dimethyl)	1	P68104	P68104	1	3	0.5401	0	1	1	590.971	1770.9	1770.9	-2.56	-0.00151	HCD (High Energy Collision Dissociation)	5.9333	2728	Filtered_TMT_H358_control_SCoPE_18_E2_1_786.mgf	F56	FALSE	UniProt	0	0	0		4.24	1	0.0001637	0.0003095	K11(2xMethyl): 99.3
[K].gSFkYAWVLDk.[L]	N-Term(TMTpro); K4(Dimethyl); K11(TMTpro)	2	Q05639; P68104	Q05639; P68104	1	3	0.4694	0	1	1	650.716	1950.13	1950.13	-0.29	-0.00019	HCD (High Energy Collision Dissociation)	20.75	17682	Filtered_TMT_AMG510_batch2_SCoPE_19_H3_1_811.mgf	F19	FALSE	UniProt	6135	1	1			2	0.0001641	0.0002881	K4(2xMethyl): 100
[K].eSVPEFPLsPPk.[K]	N-Term(TMTpro); S9(Phospho); K12(TMTpro)	1	P16949	P16949	0	3	0.614	0	1	1	672.363	2015.07	2015.07	-0.77	-0.00052	HCD (High Energy Collision Dissociation)	23.6	15622	Filtered_TMT_H358_control_SCoPE_21_E5_1_789.mgf	F59	FALSE	UniProt	11451	1	1			1	0.0001641	0.0002681	S9(Phospho): 100
[R].lPSGSGAAsPTGSAVDIR.[A]	N-Term(TMTpro); S9(Phospho)	1	Q09666	Q09666	0	2	0.2398	0	1	1	1014	2027	2027.01	-5.09	-0.00516	HCD (High Energy Collision Dissociation)	14.25	11020	Filtered_TMT_AMG510_batch2_SCoPE_18_H2_1_810.mgf	F18	FALSE	UniProt	8691	1	1			1	0.0001641	0.0003058	S9(Phospho): 98.17
[K].eSEDkPEIEDVGsDEEEEk.[K]	N-Term(TMTpro); K5(TMTpro); S13(Phospho); K19(TMTpro)	1	P07900	P07900	0	4	0.7135	0	1	1	797.133	3185.51	3185.51	0.55	0.00043	HCD (High Energy Collision Dissociation)	14	7786	Filtered_TMT_H358_control_SCoPE_22_E6_1_790.mgf	F60	FALSE	UniProt	343	1	1			1	0.0001641	0.0002788	S13(Phospho): 100
[R].kSAPATGGVk.[K]	N-Term(TMTpro); K1(Dimethyl); K10(TMTpro)	1	Q16695	Q16695	1	3	0.4456	0	1	1	517.994	1551.97	1551.97	-2.37	-0.00123	HCD (High Energy Collision Dissociation)	3.7	996	Filtered_TMT_AMG510_batch2_SCoPE_9_G1_1_801.mgf	F9	FALSE	UniProt	2571	1	1			1	0.0001641	0.0002744	K1(2xMethyl): 100
[K].aSLGSLEGEAEAEASsPk.[G]	N-Term(TMTpro); S16(Phospho); K18(TMTpro)	1	Q09666	Q09666	0	3	0.0703	0	1	1	807.74	2421.2	2421.2	-0.09	-8e-05	HCD (High Energy Collision Dissociation)	18.5	14932	Filtered_TMT_AMG510_batch2_SCoPE_22_H6_1_814.mgf	F21	FALSE	UniProt	12718	1	1			1	0.0001641	0.0002735	S16(Phospho): 97.82
[K].sStPPGESYFGVSSLQLk.[G]	N-Term(TMTpro); T3(Phospho); K18(TMTpro)	1	Q9UQ35	Q9UQ35	0	3	0.0046	0	1	1	858.112	2572.32	2572.32	1.38	0.00119	HCD (High Energy Collision Dissociation)	24.9833	19283	Filtered_TMT_AMG510_batch2_SCoPE_16_G8_1_808.mgf	F16	FALSE	UniProt	14781	1	1			1	0.0001641	0.0003003	S1(Phospho): 33.33; S2(Phospho): 33.33; T3(Phospho): 33.33
[K].mDSTEPPYSQkR.[Y]	N-Term(TMTpro); K11(Dimethyl)	1	P68104	P68104	1	3	1	0	1	1	590.97	1770.9	1770.9	-2.96	-0.00175	HCD (High Energy Collision Dissociation)	5.9833	1510	Filtered_TMT_H358_control_SCoPE_4_C4_1_772.mgf	F43	FALSE	UniProt	7573	1	1			1	0.0001641	0.000307	K11(2xMethyl): 99.22
[K].eSEDkPEIEDVGsDEEEEkk.[D]	N-Term(TMTpro); K5(TMTpro); S13(Phospho); K19(TMTpro); K20(TMTpro)	1	P07900	P07900	1	4	0.7053	0	1	1	905.207	3617.81	3617.81	-1.05	-0.00095	HCD (High Energy Collision Dissociation)	13.25	9970	Filtered_TMT_AMG510_batch2_SCoPE_16_G8_1_808.mgf	F16	FALSE	UniProt	2	1	1			1	0.0001641	0.0002886	S13(Phospho): 100
[K].gTAAAAAAAAAAKVPAkk.[I]	N-Term(TMTpro); K17(Crotonyl); K18(Crotonyl)	1	P50914	P50914	2	3	0.0327	0	1	1	660.388	1979.15	1979.16	-6.07	-0.004	HCD (High Energy Collision Dissociation)	22.5667	19755	Filtered_TMT_AMG510_batch2_SCoPE_23_H7_1_815.mgf	F22	FALSE	UniProt	6231	1	1			1	0.0001641	0.0003011	K17(Crotonyl): 99.24; K18(Crotonyl): 99.24
[K].dWEDDsDEDMSNFDR.[F]	N-Term(TMTpro); S6(Phospho)	1	Q15185	Q15185	0	2	0.3864	0	1	1	1130.42	2259.84	2259.83	2.05	0.00232	HCD (High Energy Collision Dissociation)	15.3667	12042	Filtered_TMT_AMG510_batch2_SCoPE_2_F2_1_794.mgf	F2	FALSE	UniProt	64	1	1			1	0.0001641	0.0002977	S6(Phospho): 100
[K].eIsDDEAEEEk.[G]	N-Term(TMTpro); S3(Phospho); K11(TMTpro)	1	P08238	P08238	0	2	0.6528	0	1	1	991.457	1981.91	1981.91	-3.33	-0.0033	HCD (High Energy Collision Dissociation)	9.85	5795	Filtered_TMT_H358_control_SCoPE_20_E4_1_788.mgf	F58	FALSE	UniProt	4264	1	1			1	0.0001641	0.0003025	S3(Phospho): 100
[R].kSAPATGGVk.[K]	N-Term(TMTpro); K1(Dimethyl); K10(TMTpro)	1	Q16695	Q16695	1	3	0.4548	0	1	1	517.993	1551.97	1551.97	-3.8	-0.00197	HCD (High Energy Collision Dissociation)	3.9	1216	Filtered_TMT_AMG510_batch2_SCoPE_16_G8_1_808.mgf	F16	FALSE	UniProt	2810	1	1			1	0.0001641	0.0002733	K1(2xMethyl): 100
[K].gTAAAAAAAAAAKVPAkk.[I]	N-Term(TMTpro); K17(Crotonyl); K18(Crotonyl)	1	P50914	P50914	2	3	0.0487	0	1	1	660.388	1979.15	1979.16	-5.75	-0.0038	HCD (High Energy Collision Dissociation)	23.4333	16480	Filtered_TMT_AMG510_batch2_SCoPE_6_F6_1_798.mgf	F6	FALSE	UniProt	6169	1	1			1	0.0001641	0.0003035	K17(Crotonyl): 99.15; K18(Crotonyl): 99.99
[K].gGVTGsPEASISGSk.[G]	N-Term(TMTpro); S6(Phospho); K15(TMTpro)	1	Q09666	Q09666	0	2	0.103	0	1	1	1011.52	2022.03	2022.04	-2.69	-0.00272	HCD (High Energy Collision Dissociation)	11.8833	8235	Filtered_TMT_AMG510_batch2_SCoPE_2_F2_1_794.mgf	F2	FALSE	UniProt	10788	1	1			1	0.0001641	0.0002947	S6(Phospho): 49.28; S10(Phospho): 49.28
[K].eSVPEFPLsPPk.[K]	N-Term(TMTpro); S9(Phospho); K12(TMTpro)	1	P16949	P16949	0	3	0.4996	0	1	1	672.363	2015.08	2015.07	0.29	0.00019	HCD (High Energy Collision Dissociation)	23.55	16865	Filtered_TMT_H358_control_SCoPE_20_E4_1_788.mgf	F58	FALSE	UniProt	11369	1	1			1	0.0001641	0.0003131	S9(Phospho): 100
[K].gEPAAAAAPEAGAsPVEk.[E]	N-Term(TMTpro); S14(Phospho); K18(TMTpro)	1	P29966	P29966	0	3	0.5767	0	1	1	771.063	2311.17	2311.18	-3.91	-0.00301	HCD (High Energy Collision Dissociation)	12.0833	7712	Filtered_TMT_H358_control_SCoPE_20_E4_1_788.mgf	F58	FALSE	UniProt	13051	1	1			1	0.0001641	0.0003093	S14(Phospho): 100
[M].sDkPDMAEIEk.[F]	N-Term(TMTpro); K3(Acetyl); K11(TMTpro)	1	P62328	P62328	0	2	0.5877	0	1	1	957.012	1913.02	1913.02	-0.39	-0.00037	HCD (High Energy Collision Dissociation)	15.2167	9541	Filtered_TMT_H358_control_SCoPE_23_E7_1_791.mgf	F61	FALSE	UniProt	10903	1	1			1	0.0001709	0.0003511	K3(Acetyl): 100
[R].eIAQDFkTDLR.[F]	N-Term(TMTpro); K7(Methyl)	2	P84243; Q16695	P84243; Q16695	1	3	0.5252	0	1	1	551.974	1653.91	1653.91	-3.6	-0.00198	HCD (High Energy Collision Dissociation)	13.9167	6866	Filtered_TMT_H358_control_SCoPE_11_D3_1_779.mgf	F50	FALSE	UniProt	7844	1	1			2	0.0001709	0.0003482	K7(Methyl): 100
[K].aSLGSLEGEAEAEASsPk.[G]	N-Term(TMTpro); S16(Phospho); K18(TMTpro)	1	Q09666	Q09666	0	3	0.0437	0	1	1	807.742	2421.21	2421.2	3.59	0.0029	HCD (High Energy Collision Dissociation)	18.4667	16087	Filtered_TMT_AMG510_batch2_SCoPE_24_H8_1_816.mgf	F23	FALSE	UniProt	13313	1	1			1	0.0001709	0.0003294	S16(Phospho): 98.42
[R].aSSHSsQTQGGGSVTk.[K]	N-Term(TMTpro); S6(Phospho); K16(TMTpro)	1	P02545	P02545	0	3	0.1071	0	1	1	736.37	2207.09	2207.09	-0.22	-0.00017	HCD (High Energy Collision Dissociation)	4.1667	1476	Filtered_TMT_H358_control_SCoPE_19_E3_1_787.mgf	F57	FALSE	UniProt	11159	1	1			1	0.0001709	0.0003238	S6(Phospho): 93.94
[R].eIAQDFkTDLR.[F]	N-Term(TMTpro); K7(Methyl)	2	P84243; Q16695	P84243; Q16695	1	3	0.4415	0	1	1	551.974	1653.91	1653.91	-2.76	-0.00152	HCD (High Energy Collision Dissociation)	12.8833	9587	Filtered_TMT_AMG510_batch2_SCoPE_16_G8_1_808.mgf	F16	FALSE	UniProt	7813	1	1			2	0.0001709	0.0003168	K7(Methyl): 100
[K].gTAAAAAAAAAAkVPAKk.[I]	N-Term(TMTpro); K13(Crotonyl); K18(Crotonyl)	1	P50914	P50914	2	3	0.0045	0	1	1	660.388	1979.15	1979.16	-5.57	-0.00368	HCD (High Energy Collision Dissociation)	22.8167	18663	Filtered_TMT_AMG510_batch2_SCoPE_4_F4_1_796.mgf	F4	FALSE	UniProt	6136	1	1			1	0.0001709	0.0003225	K13(Crotonyl): 50.2; K17(Crotonyl): 50.2; K18(Crotonyl): 99.61
[K].gTAAAAAAAAAAkVPAkK.[I]	N-Term(TMTpro); K13(Crotonyl); K17(Crotonyl)	1	P50914	P50914	2	3	0.004	0	1	1	660.389	1979.15	1979.16	-5	-0.0033	HCD (High Energy Collision Dissociation)	24.0833	13884	Filtered_TMT_H358_control_SCoPE_22_E6_1_790.mgf	F60	FALSE	UniProt	6056	1	1			1	0.0001709	0.0003173	K13(Crotonyl): 66.67; K17(Crotonyl): 66.67; K18(Crotonyl): 66.67
[R].sGAQASSTPLsPTR.[I]	N-Term(TMTpro); S11(Phospho)	1	P02545	P02545	0	2	0.206	0	1	1	872.432	1743.86	1743.86	-1.29	-0.00113	HCD (High Energy Collision Dissociation)	6.3667	3263	Filtered_TMT_AMG510_batch2_SCoPE_14_G6_1_806.mgf	F14	FALSE	UniProt	5887	1	1			1	0.0001709	0.0003444	S11(Phospho): 99.97
[R].kSAPSTGGVk.[K]	N-Term(TMTpro); K1(Dimethyl); K10(TMTpro)	1	P84243	P84243	1	3	0.4077	0	1	1	523.326	1567.96	1567.97	-1.63	-0.00085	HCD (High Energy Collision Dissociation)	3.45	979	Filtered_TMT_AMG510_batch2_SCoPE_8_F8_1_800.mgf	F8	FALSE	UniProt	3445	1	1			1	0.0001709	0.0003421	K1(2xMethyl): 100
[R].eIAQDFkTDLR.[F]	N-Term(TMTpro); K7(Methyl)	2	P84243; Q16695	P84243; Q16695	1	3	0.3593	0	1	1	551.974	1653.91	1653.91	-2.67	-0.00147	HCD (High Energy Collision Dissociation)	12.5833	8726	Filtered_TMT_AMG510_batch2_SCoPE_22_H6_1_814.mgf	F21	FALSE	UniProt	7838	1	1			2	0.0001709	0.0003511	K7(Methyl): 100
[K].mDSTEPPYSQkR.[Y]	N-Term(TMTpro); K11(Dimethyl)	1	P68104	P68104	1	3	0.6737	0	1	1	590.971	1770.9	1770.9	-1.37	-0.00081	HCD (High Energy Collision Dissociation)	5.1	2349	Filtered_TMT_AMG510_batch2_SCoPE_24_H8_1_816.mgf	F23	FALSE	UniProt	7873	1	1			1	0.0001709	0.0003377	K11(2xMethyl): 99.14
[R].eIAQDFkTDLR.[F]	N-Term(TMTpro); K7(Methyl)	2	P84243; Q16695	P84243; Q16695	1	3	1	0	1	1	551.973	1653.91	1653.91	-4.63	-0.00255	HCD (High Energy Collision Dissociation)	12.8833	8392	Filtered_TMT_AMG510_batch2_SCoPE_4_F4_1_796.mgf	F4	FALSE	UniProt	7859	1	1			2	0.0001709	0.0003423	K7(Methyl): 100
[K].aSLGSLEGEAEAEAsSPk.[G]	N-Term(TMTpro); S15(Phospho); K18(TMTpro)	1	Q09666	Q09666	0	3	0.0048	0	1	1	807.739	2421.2	2421.2	-0.59	-0.00048	HCD (High Energy Collision Dissociation)	18.4333	15435	Filtered_TMT_AMG510_batch2_SCoPE_23_H7_1_815.mgf	F22	FALSE	UniProt	12621	1	1			1	0.0001709	0.0003566	S16(Phospho): 96.9
[K].sSSPAPADIAQTVQEDLR.[T]	N-Term(TMTpro); S1(Phospho)	1	Q13283	Q13283	0	3	0.0001	0	1	1	757.039	2269.1	2269.1	-0.41	-0.00031	HCD (High Energy Collision Dissociation)	23.0833	18270	Filtered_TMT_AMG510_batch2_SCoPE_11_G3_1_803.mgf	F11	FALSE	UniProt	9956	1	1			1	0.0001709	0.0003411	S2(Phospho): 49.61; S3(Phospho): 49.61
[R].eIAQDFkTDLR.[F]	N-Term(TMTpro); K7(Methyl)	2	P84243; Q16695	P84243; Q16695	1	2	0.4953	0	1	1	827.459	1653.91	1653.91	-1.69	-0.00139	HCD (High Energy Collision Dissociation)	14.0667	8867	Filtered_TMT_H358_control_SCoPE_17_E1_1_785.mgf	F55	FALSE	UniProt	7854	1	1			2	0.0001709	0.0003285	K7(Methyl): 100
[K].mDSTEPPYSQkR.[Y]	N-Term(TMTpro); K11(Dimethyl)	1	P68104	P68104	1	3	0.5516	0	1	1	590.971	1770.9	1770.9	-1.55	-0.00092	HCD (High Energy Collision Dissociation)	4.8333	2049	Filtered_TMT_AMG510_batch2_SCoPE_23_H7_1_815.mgf	F22	FALSE	UniProt	7865	1	1			1	0.0001709	0.0003233	K11(2xMethyl): 98.89
[R].kSAPATGGVk.[K]	N-Term(TMTpro); K1(Dimethyl); K10(TMTpro)	1	Q16695	Q16695	1	2	0.2581	0	1	1	776.488	1551.97	1551.97	-2.31	-0.00179	HCD (High Energy Collision Dissociation)	4.0667	1291	Filtered_TMT_AMG510_batch2_SCoPE_14_G6_1_806.mgf	F14	FALSE	UniProt	0	0	0		3.1	1	0.0001743	0.0003179	K1(2xMethyl): 100
[K].mDSTEPPYSQkR.[Y]	N-Term(TMTpro); M1(Oxidation); K11(Dimethyl)	1	P68104	P68104	1	3	0.5472	0	1	1	596.302	1786.89	1786.9	-2.27	-0.00135	HCD (High Energy Collision Dissociation)	3.75	1117	Filtered_TMT_H358_control_SCoPE_18_E2_1_786.mgf	F56	FALSE	UniProt	0	0	0		3.71	1	0.0001743	0.0003199	K11(2xMethyl): 99.06
[R].kSAPSTGGVk.[K]	N-Term(TMTpro); K1(Dimethyl); K10(TMTpro)	1	P84243	P84243	1	2	0.2987	0	1	1	784.486	1567.96	1567.97	-1.16	-0.00091	HCD (High Energy Collision Dissociation)	3.45	825	Filtered_TMT_AMG510_batch2_SCoPE_12_G4_1_804.mgf	F12	FALSE	UniProt	0	0	0		3.18	1	0.0001743	0.0003173	K1(2xMethyl): 100
[-].mSDKPDMAEIEk.[F]	N-Term(Prot)(Met-loss+Acetyl); N-Term(TMTpro); K12(TMTpro)	1	P62328	P62328	0	2	0.5	0	1	1	957.011	1913.02	1913.02	-1.61	-0.00154	HCD (High Energy Collision Dissociation)	15.0833	9927	Filtered_TMT_H358_control_SCoPE_19_E3_1_787.mgf	F57	FALSE	UniProt	0	0	0		1.9	1	0.0001743	0.0003219
[K].gTAAAAAAAAAAKVPAkk.[I]	N-Term(TMTpro); K17(Crotonyl); K18(Crotonyl)	1	P50914	P50914	2	3	0.0055	0	1	1	660.388	1979.15	1979.16	-5.7	-0.00376	HCD (High Energy Collision Dissociation)	24.1667	17501	Filtered_TMT_H358_control_SCoPE_24_E8_1_792.mgf	F62	FALSE	UniProt	0	0	0		3.64	1	0.0001841	0.0003242	K13(Crotonyl): 50.21; K17(Crotonyl): 50.21; K18(Crotonyl): 99.58
[K].mDSTEPPYSQkR.[Y]	N-Term(TMTpro); K11(Dimethyl)	1	P68104	P68104	1	3	0.5579	0	1	1	590.971	1770.9	1770.9	-2.18	-0.00129	HCD (High Energy Collision Dissociation)	6.0333	1727	Filtered_TMT_H358_control_SCoPE_8_C8_1_776.mgf	F47	FALSE	UniProt	0	0	0		3.8	1	0.0001841	0.0003333	K11(2xMethyl): 99.34
[R].kSAPATGGVk.[K]	N-Term(TMTpro); K1(Dimethyl); K10(TMTpro)	1	Q16695	Q16695	1	2	0.2753	0	1	1	776.49	1551.97	1551.97	0.5	0.00039	HCD (High Energy Collision Dissociation)	3.65	1166	Filtered_TMT_AMG510_batch2_SCoPE_5_F5_1_797.mgf	F5	FALSE	UniProt	0	0	0		3.16	1	0.0001841	0.0003281	K1(2xMethyl): 100
[K].mDSTEPPYSQkR.[Y]	N-Term(TMTpro); K11(Dimethyl)	1	P68104	P68104	1	3	0.5277	0	1	1	590.971	1770.9	1770.9	-2.25	-0.00133	HCD (High Energy Collision Dissociation)	5.6833	2089	Filtered_TMT_H358_control_SCoPE_22_E6_1_790.mgf	F60	FALSE	UniProt	0	0	0		4.15	1	0.0001971	0.0003354	K11(2xMethyl): 99.27
[K].mDSTEPPYSQkR.[Y]	N-Term(TMTpro); K11(Dimethyl)	1	P68104	P68104	1	2	0.5296	0	1	1	885.955	1770.9	1770.9	0.51	0.00045	HCD (High Energy Collision Dissociation)	4.8667	1990	Filtered_TMT_AMG510_batch2_SCoPE_20_H4_1_812.mgf	F20	FALSE	UniProt	0	0	0		3.38	1	0.0001971	0.0003533	K11(2xMethyl): 98.64
[K].gTAAAAAAAAAAKVPAkk.[I]	N-Term(TMTpro); K17(Crotonyl); K18(Crotonyl)	1	P50914	P50914	2	3	0.0204	0	1	1	660.39	1979.15	1979.16	-3.33	-0.00219	HCD (High Energy Collision Dissociation)	22.8833	19694	Filtered_TMT_AMG510_batch2_SCoPE_3_F3_1_795.mgf	F3	FALSE	UniProt	0	0	0		3.92	1	0.0001971	0.0003523	K13(Crotonyl): 66.67; K17(Crotonyl): 66.67; K18(Crotonyl): 66.67
[R].eIAQDFkTDLR.[F]	N-Term(TMTpro); K7(Methyl)	2	P84243; Q16695	P84243; Q16695	1	3	0.1687	0	1	1	551.973	1653.9	1653.91	-5.52	-0.00304	HCD (High Energy Collision Dissociation)	12.5667	8135	Filtered_TMT_AMG510_batch2_SCoPE_9_G1_1_801.mgf	F9	FALSE	UniProt	0	0	0		4.09	2	0.0001971	0.0003359	K7(Methyl): 100
[R].eIAQDFkTDLR.[F]	N-Term(TMTpro); K7(Methyl)	2	P84243; Q16695	P84243; Q16695	1	3	0.4037	0	1	1	551.973	1653.91	1653.91	-4.38	-0.00242	HCD (High Energy Collision Dissociation)	12.6667	9129	Filtered_TMT_AMG510_batch2_SCoPE_23_H7_1_815.mgf	F22	FALSE	UniProt	0	0	0		3.74	2	0.0001971	0.0003606	K7(Methyl): 100
[R].kSAPATGGVk.[K]	N-Term(TMTpro); K1(Dimethyl); K10(TMTpro)	1	Q16695	Q16695	1	2	0.2648	0	1	1	776.49	1551.97	1551.97	0.42	0.00033	HCD (High Energy Collision Dissociation)	3.8833	1200	Filtered_TMT_AMG510_batch2_SCoPE_16_G8_1_808.mgf	F16	FALSE	UniProt	0	0	0		3.21	1	0.0001971	0.0003407	K1(2xMethyl): 100
[K].mDSTEPPYSQkR.[Y]	N-Term(TMTpro); K11(Dimethyl)	1	P68104	P68104	1	3	0.5543	0	1	1	590.97	1770.9	1770.9	-2.67	-0.00158	HCD (High Energy Collision Dissociation)	4.95	2119	Filtered_TMT_AMG510_batch2_SCoPE_23_H7_1_815.mgf	F22	FALSE	UniProt	0	0	0		4.42	1	0.0001971	0.0003426	K11(2xMethyl): 99.18
[R].kSAPATGGVk.[K]	N-Term(TMTpro); K1(Dimethyl); K10(TMTpro)	1	Q16695	Q16695	1	2	0.3149	0	1	1	776.488	1551.97	1551.97	-1.81	-0.0014	HCD (High Energy Collision Dissociation)	4.1833	1252	Filtered_TMT_AMG510_batch2_SCoPE_15_G7_1_807.mgf	F15	FALSE	UniProt	0	0	0		3.43	1	0.0001971	0.0003425	K1(2xMethyl): 100
[K].gSFkYAWVLDk.[L]	N-Term(TMTpro); K4(Dimethyl); K11(TMTpro)	2	Q05639; P68104	Q05639; P68104	1	3	0.4917	0	1	1	650.719	1950.14	1950.13	4.2	0.00273	HCD (High Energy Collision Dissociation)	20.8333	17426	Filtered_TMT_AMG510_batch2_SCoPE_14_G6_1_806.mgf	F14	FALSE	UniProt	0	0	0		3.01	2	0.0001971	0.0003544	K4(2xMethyl): 100
[R].eIAQDFkTDLR.[F]	N-Term(TMTpro); K7(Methyl)	2	P84243; Q16695	P84243; Q16695	1	3	0.4134	0	1	1	551.972	1653.9	1653.91	-6.32	-0.00348	HCD (High Energy Collision Dissociation)	14.0667	8807	Filtered_TMT_H358_control_SCoPE_17_E1_1_785.mgf	F55	FALSE	UniProt	0	0	0		4.62	2	0.0001971	0.0003517	K7(Methyl): 100
[R].kSAPATGGVk.[K]	N-Term(TMTpro); K1(Dimethyl); K10(TMTpro)	1	Q16695	Q16695	1	3	0.4391	0	1	1	517.999	1551.98	1551.97	8.01	0.00415	HCD (High Energy Collision Dissociation)	4.45	1418	Filtered_TMT_AMG510_batch2_SCoPE_6_F6_1_798.mgf	F6	FALSE	UniProt	0	0	0		2.3	1	0.0001971	0.0003852	K1(2xMethyl): 100
[K].gSFkYAWVLDk.[L]	N-Term(TMTpro); K4(Dimethyl); K11(TMTpro)	2	Q05639; P68104	Q05639; P68104	1	3	0.4552	0	1	1	650.714	1950.13	1950.13	-4.32	-0.00281	HCD (High Energy Collision Dissociation)	22.05	20154	Filtered_TMT_AMG510_batch2_SCoPE_1_F1_1_793.mgf	F1	FALSE	UniProt	0	0	0		2.9	2	0.0001971	0.0003866	K4(2xMethyl): 100
[R].eIAQDFkTDLR.[F]	N-Term(TMTpro); K7(Methyl)	2	P84243; Q16695	P84243; Q16695	1	3	0.4466	0	1	1	551.973	1653.9	1653.91	-5.97	-0.00329	HCD (High Energy Collision Dissociation)	12.6333	10213	Filtered_TMT_AMG510_batch2_SCoPE_13_G5_1_805.mgf	F13	FALSE	UniProt	0	0	0		4.12	2	0.0001971	0.0003484	K7(Methyl): 100
[R].kSAPATGGVk.[K]	N-Term(TMTpro); K1(Dimethyl); K10(TMTpro)	1	Q16695	Q16695	1	3	0.2623	0	1	1	517.994	1551.97	1551.97	-2.4	-0.00124	HCD (High Energy Collision Dissociation)	4.9333	1365	Filtered_TMT_H358_control_SCoPE_11_D3_1_779.mgf	F50	FALSE	UniProt	0	0	0		1.83	1	0.0001971	0.0003682	K1(2xMethyl): 100
[R].eIAQDFkTDLR.[F]	N-Term(TMTpro); K7(Methyl)	2	P84243; Q16695	P84243; Q16695	1	2	0.4207	0	1	1	827.46	1653.91	1653.91	-0.07	-6e-05	HCD (High Energy Collision Dissociation)	12.9	9603	Filtered_TMT_AMG510_batch2_SCoPE_16_G8_1_808.mgf	F16	FALSE	UniProt	7895	1	1			2	0.0001988	0.0003586	K7(Methyl): 100
[R].aGDLLEDsPk.[R]	N-Term(TMTpro); S8(Phospho); K10(TMTpro)	1	P51858	P51858	0	2	0.4056	0	1	1	866.953	1732.9	1732.9	-1.65	-0.00143	HCD (High Energy Collision Dissociation)	15.2667	11948	Filtered_TMT_AMG510_batch2_SCoPE_16_G8_1_808.mgf	F16	FALSE	UniProt	7514	1	1			1	0.0001988	0.0003658	S8(Phospho): 100
[K].iEDVGsDEEDDSGk.[D]	N-Term(TMTpro); S6(Phospho); K14(TMTpro)	1	P08238	P08238	0	3	0.6045	0	1	1	728.334	2182.99	2182.99	0.11	8e-05	HCD (High Energy Collision Dissociation)	12.1167	5841	Filtered_TMT_H358_control_SCoPE_13_D5_1_781.mgf	F52	FALSE	UniProt	4701	1	1			1	0.0001988	0.000369	S6(Phospho): 100
[R].kSAPATGGVk.[K]	N-Term(TMTpro); K1(Dimethyl); K10(TMTpro)	1	Q16695	Q16695	1	3	0.4986	0	1	1	517.992	1551.96	1551.97	-5.71	-0.00295	HCD (High Energy Collision Dissociation)	3.5	823	Filtered_TMT_AMG510_batch2_SCoPE_11_G3_1_803.mgf	F11	FALSE	UniProt	3071	1	1			1	0.0001988	0.0003691	K1(2xMethyl): 100
[R].aSsHSSQTQGGGSVTk.[K]	N-Term(TMTpro); S3(Phospho); K16(TMTpro)	1	P02545	P02545	0	2	0.0894	0	1	1	1104.05	2207.09	2207.09	-1.46	-0.00162	HCD (High Energy Collision Dissociation)	3.6333	1086	Filtered_TMT_AMG510_batch2_SCoPE_3_F3_1_795.mgf	F3	FALSE	UniProt	10896	1	1			1	0.0002067	0.0004026	S3(Phospho): 98.4
[K].gHYEVTGsDDETGk.[L]	N-Term(TMTpro); S8(Phospho); K14(TMTpro)	1	Q09666	Q09666	0	2	0.1073	0	1	1	1092.01	2183.01	2183.01	-0.83	-0.00091	HCD (High Energy Collision Dissociation)	7.5833	2783	Filtered_TMT_H358_control_SCoPE_12_D4_1_780.mgf	F51	FALSE	UniProt	6336	1	1			1	0.0002067	0.0003847	T6(Phospho): 50; S8(Phospho): 50
[K].eSEDkPEIEDVGsDEEEEk.[K]	N-Term(TMTpro); K5(TMTpro); S13(Phospho); K19(TMTpro)	1	P07900	P07900	0	4	1	0	1	1	797.132	3185.51	3185.51	-0.23	-0.00018	HCD (High Energy Collision Dissociation)	13.1333	10197	Filtered_TMT_AMG510_batch2_SCoPE_24_H8_1_816.mgf	F23	FALSE	UniProt	333	1	1			1	0.0002067	0.0003897	S13(Phospho): 100
[R].kSAPATGGVk.[K]	N-Term(TMTpro); K1(Dimethyl); K10(TMTpro)	1	Q16695	Q16695	1	3	0.5803	0	1	1	517.993	1551.96	1551.97	-4.93	-0.00255	HCD (High Energy Collision Dissociation)	3.6167	1079	Filtered_TMT_AMG510_batch2_SCoPE_23_H7_1_815.mgf	F22	FALSE	UniProt	3006	1	1			1	0.0002067	0.0003745	K1(2xMethyl): 100
[R].aSsHSSQTQGGGSVTk.[K]	N-Term(TMTpro); S3(Phospho); K16(TMTpro)	1	P02545	P02545	0	3	0.0464	0	1	1	736.37	2207.09	2207.09	-0.29	-0.00022	HCD (High Energy Collision Dissociation)	4.85	934	Filtered_TMT_H358_control_SCoPE_7_C7_1_775.mgf	F46	FALSE	UniProt	11137	1	1			1	0.0002067	0.0003889	S2(Phospho): 50; S3(Phospho): 50
[K].mDSTEPPYSQkR.[Y]	N-Term(TMTpro); K11(Dimethyl)	1	P68104	P68104	1	3	0.694	0	1	1	590.971	1770.9	1770.9	-1.18	-0.0007	HCD (High Energy Collision Dissociation)	5.05	1797	Filtered_TMT_AMG510_batch2_SCoPE_10_G2_1_802.mgf	F10	FALSE	UniProt	7894	1	1			1	0.0002067	0.0004036	K11(2xMethyl): 98.95
[K].gTAAAAAAAAAAkVPAkK.[I]	N-Term(TMTpro); K13(Crotonyl); K17(Crotonyl)	1	P50914	P50914	2	3	0.5137	0	1	1	660.385	1979.14	1979.16	-9.88	-0.00652	HCD (High Energy Collision Dissociation)	22.6833	20678	Filtered_TMT_AMG510_batch2_SCoPE_24_H8_1_816.mgf	F23	FALSE	UniProt	6965	1	1			1	0.0002067	0.0003935	K13(Crotonyl): 66.67; K17(Crotonyl): 66.67; K18(Crotonyl): 66.67
[R].kSAPSTGGVk.[K]	N-Term(TMTpro); K1(Dimethyl); K10(TMTpro)	1	P84243	P84243	1	2	0.3605	0	1	1	784.485	1567.96	1567.97	-1.85	-0.00145	HCD (High Energy Collision Dissociation)	4.0167	1129	Filtered_TMT_AMG510_batch2_SCoPE_15_G7_1_807.mgf	F15	FALSE	UniProt	3472	1	1			1	0.0002067	0.0003945	K1(2xMethyl): 100
[K].iEDVGsDEEDDSGk.[D]	N-Term(TMTpro); S6(Phospho); K14(TMTpro)	1	P08238	P08238	0	3	0.6281	0	1	1	728.335	2182.99	2182.99	0.94	0.00068	HCD (High Energy Collision Dissociation)	12.1167	7763	Filtered_TMT_H358_control_SCoPE_20_E4_1_788.mgf	F58	FALSE	UniProt	4833	1	1			1	0.0002067	0.0003971	S6(Phospho): 100
[K].mDSTEPPYSQkR.[Y]	N-Term(TMTpro); K11(Dimethyl)	1	P68104	P68104	1	3	1	0	1	1	522.662	1565.97	1770.9	-115720	-68.3098	HCD (High Energy Collision Dissociation)	12.6	6683	Filtered_TMT_H358_control_SCoPE_22_E6_1_790.mgf	F60	FALSE	UniProt	0	0	0	8.93		1	0.0002075	0.0002166	K11(2xMethyl): 97.04
[M].sDkPDmAEIEk.[F]	N-Term(TMTpro); K3(Acetyl); M6(Oxidation); K11(432.30210)	1	P62328	P62328	0	2	1	0	1	1	772.453	1543.9	2057.11	-249481	-256.604	HCD (High Energy Collision Dissociation)	14.2167	10765	Filtered_TMT_AMG510_batch2_SCoPE_23_H7_1_815.mgf	F22	FALSE	UniProt	0	0	0	7.39		1	0.0002075	0.0002073	K3(Acetyl): 50; K11(Acetyl): 50
[R].kSAPATGGVk.[K]	N-Term(TMTpro); K1(Dimethyl); K10(432.30210)	1	Q16695	Q16695	1	2	1	0	1	1	569.4	1137.79	1680.07	-322769	-271.137	HCD (High Energy Collision Dissociation)	5.9333	2401	Filtered_TMT_AMG510_batch2_SCoPE_9_G1_1_801.mgf	F9	FALSE	UniProt	0	0	0	8.54		1	0.0002075	0.0002479	K1(Methyl): 49.12; K10(min 1xMethyl): 98.24; K10(2xMethyl): 49.12
[K].mDSTEPPYSQkR.[Y]	N-Term(TMTpro); K11(Dimethyl)	1	P68104	P68104	1	3	1	0	1	1	845.463	2534.37	1770.9	431121	254.491	HCD (High Energy Collision Dissociation)	14.85	7030	Filtered_TMT_H358_control_SCoPE_12_D4_1_780.mgf	F51	FALSE	UniProt	0	0	0	8.74		1	0.0002075	0.0002473	Inconclusive data
[K].mDSTEPPYSQkR.[Y]	N-Term(TMTpro); M1(Oxidation); K11(Dimethyl)	1	P68104	P68104	1	3	1	0	1	1	453.926	1359.76	1786.9	-239036	-142.377	HCD (High Energy Collision Dissociation)	9.2667	3863	Filtered_TMT_H358_control_SCoPE_10_D2_1_778.mgf	F49	FALSE	UniProt	0	0	0	9.11		1	0.0002075	0.0002277	K11(2xMethyl): 95.27
[R].kSAPSTGGVk.[K]	N-Term(TMTpro); K1(Dimethyl); K10(432.30210)	1	P84243	P84243	1	2	1	0	1	1	740.418	1479.83	1696.06	-127492	-108.117	HCD (High Energy Collision Dissociation)	5.1667	2249	Filtered_TMT_AMG510_batch2_SCoPE_16_G8_1_808.mgf	F16	FALSE	UniProt	0	0	0	8.45		1	0.0002075	0.0002449	K1(Methyl): 91.66; K10(Methyl): 91.66
[R].kSAPSTGGVk.[K]	N-Term(TMTpro); K1(Dimethyl); K10(432.30210)	1	P84243	P84243	1	2	1	0	1	1	561.826	1122.65	1696.06	-338087	-286.708	HCD (High Energy Collision Dissociation)	5.6	2351	Filtered_TMT_AMG510_batch2_SCoPE_15_G7_1_807.mgf	F15	FALSE	UniProt	0	0	0	8.76		1	0.0002075	0.0002141	K10(2xMethyl): 93.09
[K].gTAAAAAAAAAAKVPAkk.[I]	N-Term(TMTpro); K17(Crotonyl); K18(Crotonyl)	1	P50914	P50914	2	3	0.0152	0	1	1	660.388	1979.15	1979.16	-5.51	-0.00364	HCD (High Energy Collision Dissociation)	22.3833	18390	Filtered_TMT_AMG510_batch2_SCoPE_12_G4_1_804.mgf	F12	FALSE	UniProt	0	0	0		3.95	1	0.0002138	0.0003986	K13(Crotonyl): 66.67; K17(Crotonyl): 66.67; K18(Crotonyl): 66.67
[R].eIAQDFkTDLR.[F]	N-Term(TMTpro); K7(Dimethyl)	2	P84243; Q16695	P84243; Q16695	1	3	0.4295	0	1	1	556.645	1667.92	1667.93	-5.4	-0.003	HCD (High Energy Collision Dissociation)	14.0833	6573	Filtered_TMT_H358_control_SCoPE_2_C2_1_770.mgf	F41	FALSE	UniProt	0	0	0		2.98	2	0.0002138	0.0004137	K7(2xMethyl): 99.12
[R].eIAQDFkTDLR.[F]	N-Term(TMTpro); K7(Dimethyl)	2	P84243; Q16695	P84243; Q16695	1	3	0.3506	0	1	1	556.646	1667.92	1667.93	-3.69	-0.00205	HCD (High Energy Collision Dissociation)	13.25	8652	Filtered_TMT_AMG510_batch2_SCoPE_7_F7_1_799.mgf	F7	FALSE	UniProt	0	0	0		3.28	2	0.0002138	0.000403	K7(2xMethyl): 99.33
[R].kSAPATGGVk.[K]	N-Term(TMTpro); K1(Dimethyl); K10(TMTpro)	1	Q16695	Q16695	1	3	0.5281	0	1	1	517.994	1551.97	1551.97	-3.11	-0.00161	HCD (High Energy Collision Dissociation)	3.55	889	Filtered_TMT_AMG510_batch2_SCoPE_12_G4_1_804.mgf	F12	FALSE	UniProt	0	0	0		3.03	1	0.0002138	0.0004153	K1(2xMethyl): 100
[K].mDSTEPPYSQkR.[Y]	N-Term(TMTpro); M1(Oxidation); K11(Dimethyl)	1	P68104	P68104	1	3	0.5394	0	1	1	596.303	1786.89	1786.9	-1.03	-0.00061	HCD (High Energy Collision Dissociation)	3.9333	828	Filtered_TMT_H358_control_SCoPE_10_D2_1_778.mgf	F49	FALSE	UniProt	0	0	0		3.43	1	0.0002138	0.0004153	K11(2xMethyl): 98.98
[K].mDSTEPPYSQkR.[Y]	N-Term(TMTpro); K11(Dimethyl)	1	P68104	P68104	1	2	0.5361	0	1	1	885.951	1770.89	1770.9	-3.91	-0.00346	HCD (High Energy Collision Dissociation)	6.0333	1733	Filtered_TMT_H358_control_SCoPE_8_C8_1_776.mgf	F47	FALSE	UniProt	0	0	0		3.32	1	0.0002138	0.0004053	K11(2xMethyl): 99.47
[R].kSAPATGGVk.[K]	N-Term(TMTpro); K1(Dimethyl); K10(TMTpro)	1	Q16695	Q16695	1	2	0.2875	0	1	1	776.489	1551.97	1551.97	-1.07	-0.00083	HCD (High Energy Collision Dissociation)	3.5667	1023	Filtered_TMT_AMG510_batch2_SCoPE_19_H3_1_811.mgf	F19	FALSE	UniProt	0	0	0		3.27	1	0.0002138	0.0004019	K1(2xMethyl): 100
[K].mDSTEPPYSQkR.[Y]	N-Term(TMTpro); K11(Dimethyl)	1	P68104	P68104	1	2	0.4723	0	1	1	885.953	1770.9	1770.9	-1.28	-0.00114	HCD (High Energy Collision Dissociation)	5.2167	2402	Filtered_TMT_AMG510_batch2_SCoPE_13_G5_1_805.mgf	F13	FALSE	UniProt	0	0	0		3.43	1	0.0002165	0.0004789	K11(2xMethyl): 98.77
[R].eIAQDFkTDLR.[F]	N-Term(TMTpro); K7(Methyl)	2	P84243; Q16695	P84243; Q16695	1	3	0.3864	0	1	1	551.974	1653.91	1653.91	-2.92	-0.00161	HCD (High Energy Collision Dissociation)	13.5833	8773	Filtered_TMT_AMG510_batch2_SCoPE_6_F6_1_798.mgf	F6	FALSE	UniProt	0	0	0		3.52	2	0.0002165	0.0004216	K7(Methyl): 100
[K].mDSTEPPYSQkR.[Y]	N-Term(TMTpro); M1(Oxidation); K11(Dimethyl)	1	P68104	P68104	1	3	0.4561	0	1	1	596.302	1786.89	1786.9	-2.43	-0.00145	HCD (High Energy Collision Dissociation)	3.5167	853	Filtered_TMT_AMG510_batch2_SCoPE_14_G6_1_806.mgf	F14	FALSE	UniProt	0	0	0		2.96	1	0.0002165	0.0004794	K11(2xMethyl): 98.84
[K].mDSTEPPYSQkR.[Y]	N-Term(TMTpro); M1(Oxidation); K11(Dimethyl)	1	P68104	P68104	1	3	0.6761	0	1	1	596.304	1786.9	1786.9	0.49	0.00029	HCD (High Energy Collision Dissociation)	3.3	911	Filtered_TMT_AMG510_batch2_SCoPE_24_H8_1_816.mgf	F23	FALSE	UniProt	0	0	0		3.52	1	0.0002165	0.0004259	K11(2xMethyl): 99.04
[K].gTAAAAAAAAAAKVPAkk.[I]	N-Term(TMTpro); K17(Crotonyl); K18(Crotonyl)	1	P50914	P50914	2	3	0.0419	0	1	1	660.391	1979.16	1979.16	-0.89	-0.00058	HCD (High Energy Collision Dissociation)	22.5667	20595	Filtered_TMT_AMG510_batch2_SCoPE_24_H8_1_816.mgf	F23	FALSE	UniProt	0	0	0		4.06	1	0.0002165	0.0005221	K13(Crotonyl): 50.23; K17(Crotonyl): 50.23; K18(Crotonyl): 99.53
[K].mDSTEPPYSQkR.[Y]	N-Term(TMTpro); K11(Dimethyl)	1	P68104	P68104	1	3	0.5396	0	1	1	590.971	1770.9	1770.9	-1.87	-0.0011	HCD (High Energy Collision Dissociation)	6	1663	Filtered_TMT_H358_control_SCoPE_6_C6_1_774.mgf	F45	FALSE	UniProt	0	0	0		4.04	1	0.0002165	0.0004694	K11(2xMethyl): 99.11
[K].kERAAAAAAAk.[M]	N-Term(TMTpro); K1(Succinyl); K11(TMTpro)	1	Q9NYV4	Q9NYV4	2	2	0.4365	0	1	1	883.524	1766.04	1766.04	-0.03	-3e-05	HCD (High Energy Collision Dissociation)	16.8167	13872	Filtered_TMT_AMG510_batch2_SCoPE_5_F5_1_797.mgf	F5	FALSE	UniProt	0	0	0		3.23	1	0.0002165	0.000522
[K].mDSTEPPYSQkR.[Y]	N-Term(TMTpro); M1(Oxidation); K11(Dimethyl)	1	P68104	P68104	1	3	0.5958	0	1	1	596.304	1786.9	1786.9	0.26	0.00016	HCD (High Energy Collision Dissociation)	3.2833	770	Filtered_TMT_AMG510_batch2_SCoPE_18_H2_1_810.mgf	F18	FALSE	UniProt	0	0	0		3.34	1	0.0002165	0.0004989	K11(2xMethyl): 98.62
[K].gSFkYAWVLDk.[L]	N-Term(TMTpro); K4(Dimethyl); K11(TMTpro)	2	Q05639; P68104	Q05639; P68104	1	2	0.3626	0	1	1	975.569	1950.13	1950.13	-2.05	-0.002	HCD (High Energy Collision Dissociation)	20.65	18293	Filtered_TMT_AMG510_batch2_SCoPE_17_H1_1_809.mgf	F17	FALSE	UniProt	0	0	0		2.62	2	0.0002165	0.0004319	K4(2xMethyl): 100
[R].eIAQDFkTDLR.[F]	N-Term(TMTpro); K7(Methyl)	2	P84243; Q16695	P84243; Q16695	1	3	0.384	0	1	1	551.974	1653.91	1653.91	-3.2	-0.00176	HCD (High Energy Collision Dissociation)	12.8667	9609	Filtered_TMT_AMG510_batch2_SCoPE_14_G6_1_806.mgf	F14	FALSE	UniProt	0	0	0		3.88	2	0.0002165	0.0004766	K7(Methyl): 100
[K].gTAAAAAAAAAAKVPAkk.[I]	N-Term(TMTpro); K17(Crotonyl); K18(Crotonyl)	1	P50914	P50914	2	3	0.0225	0	1	1	660.389	1979.15	1979.16	-4.51	-0.00297	HCD (High Energy Collision Dissociation)	23.8333	11627	Filtered_TMT_H358_control_SCoPE_9_D1_1_777.mgf	F48	FALSE	UniProt	0	0	0		4.45	1	0.0002165	0.00047	K13(Crotonyl): 66.67; K17(Crotonyl): 66.67; K18(Crotonyl): 66.67
[R].eIAQDFkTDLR.[F]	N-Term(TMTpro); K7(Methyl)	2	P84243; Q16695	P84243; Q16695	1	3	0.3579	0	1	1	551.974	1653.91	1653.91	-3.1	-0.00171	HCD (High Energy Collision Dissociation)	12.1667	7562	Filtered_TMT_AMG510_batch2_SCoPE_11_G3_1_803.mgf	F11	FALSE	UniProt	0	0	0		3.66	2	0.0002165	0.000486	K7(Methyl): 100
[R].kSAPATGGVk.[K]	N-Term(TMTpro); K1(Dimethyl); K10(TMTpro)	1	Q16695	Q16695	1	3	0.2428	0	1	1	517.993	1551.96	1551.97	-4.59	-0.00237	HCD (High Energy Collision Dissociation)	4.9667	1106	Filtered_TMT_H358_control_SCoPE_2_C2_1_770.mgf	F41	FALSE	UniProt	0	0	0		1.73	1	0.0002165	0.0004515	K1(2xMethyl): 100
[R].eIAQDFkTDLR.[F]	N-Term(TMTpro); K7(Methyl)	2	P84243; Q16695	P84243; Q16695	1	3	0.3438	0	1	1	551.974	1653.91	1653.91	-2.64	-0.00145	HCD (High Energy Collision Dissociation)	12.6667	8890	Filtered_TMT_AMG510_batch2_SCoPE_19_H3_1_811.mgf	F19	FALSE	UniProt	0	0	0		4.16	2	0.0002165	0.0004989	K7(Methyl): 100
[R].eIAQDFkTDLR.[F]	N-Term(TMTpro); K7(Methyl)	2	P84243; Q16695	P84243; Q16695	1	3	0.4317	0	1	1	551.972	1653.9	1653.91	-6.98	-0.00385	HCD (High Energy Collision Dissociation)	13.8	6771	Filtered_TMT_H358_control_SCoPE_9_D1_1_777.mgf	F48	FALSE	UniProt	0	0	0		3.66	2	0.0002165	0.0005275	K7(Methyl): 100
[-].mSDKPDMAEIEk.[F]	N-Term(Prot)(Met-loss+Acetyl); N-Term(TMTpro); K12(TMTpro)	1	P62328	P62328	0	2	0.4329	0	1	1	957.013	1913.02	1913.02	0.24	0.00023	HCD (High Energy Collision Dissociation)	14.9	11979	Filtered_TMT_AMG510_batch2_SCoPE_1_F1_1_793.mgf	F1	FALSE	UniProt	0	0	0		1.64	1	0.0002165	0.0004228
[R].kSAPATGGVk.[K]	N-Term(TMTpro); K1(Dimethyl); K10(TMTpro)	1	Q16695	Q16695	1	3	0.4783	0	1	1	517.993	1551.96	1551.97	-4.93	-0.00255	HCD (High Energy Collision Dissociation)	3.6167	1079	Filtered_TMT_AMG510_batch2_SCoPE_23_H7_1_815.mgf	F22	FALSE	UniProt	0	0	0		2.53	1	0.0002165	0.0004669	K1(2xMethyl): 100
[K].iEDVGsDEEDDSGk.[D]	N-Term(TMTpro); S6(Phospho); K14(TMTpro)	1	P08238	P08238	0	3	0.6547	0	1	1	728.335	2182.99	2182.99	0.49	0.00036	HCD (High Energy Collision Dissociation)	12.1333	5409	Filtered_TMT_H358_control_SCoPE_12_D4_1_780.mgf	F51	FALSE	UniProt	4774	1	1			1	0.0002195	0.0004061	S6(Phospho): 100
[K].gSFkYAWVLDk.[L]	N-Term(TMTpro); K4(Dimethyl); K11(TMTpro)	2	Q05639; P68104	Q05639; P68104	1	2	0.6073	0	1	1	975.571	1950.13	1950.13	-0.29	-0.00028	HCD (High Energy Collision Dissociation)	20.95	17745	Filtered_TMT_AMG510_batch2_SCoPE_3_F3_1_795.mgf	F3	FALSE	UniProt	6135	1	1			2	0.0002195	0.0004065	K4(2xMethyl): 100
[R].kSAPATGGVk.[K]	N-Term(TMTpro); K1(Dimethyl); K10(TMTpro)	1	Q16695	Q16695	1	3	0.3226	0	1	1	517.994	1551.97	1551.97	-2.93	-0.00152	HCD (High Energy Collision Dissociation)	3.7333	1175	Filtered_TMT_AMG510_batch2_SCoPE_2_F2_1_794.mgf	F2	FALSE	UniProt	2666	1	1			1	0.0002195	0.0004059	K10(2xMethyl): 100
[R].eIAQDFkTDLR.[F]	N-Term(TMTpro); K7(Methyl)	2	P84243; Q16695	P84243; Q16695	1	3	0.412	0	1	1	551.973	1653.91	1653.91	-4.65	-0.00256	HCD (High Energy Collision Dissociation)	13.9167	6435	Filtered_TMT_H358_control_SCoPE_2_C2_1_770.mgf	F41	FALSE	UniProt	0	0	0		4.32	2	0.0002218	0.0005379	K7(Methyl): 100
[K].gSFkYAWVLDk.[L]	N-Term(TMTpro); K4(Dimethyl); K11(TMTpro)	2	Q05639; P68104	Q05639; P68104	1	2	0.412	0	1	1	975.571	1950.13	1950.13	-0.1	-0.0001	HCD (High Energy Collision Dissociation)	21.9333	20019	Filtered_TMT_AMG510_batch2_SCoPE_1_F1_1_793.mgf	F1	FALSE	UniProt	0	0	0		2.84	2	0.0002218	0.0005399	K4(2xMethyl): 100
[-].mSDKPDMAEIEk.[F]	N-Term(Prot)(Met-loss+Acetyl); N-Term(TMTpro); K12(TMTpro)	1	P62328	P62328	0	2	0.3429	0	1	1	957.01	1913.01	1913.02	-2.34	-0.00224	HCD (High Energy Collision Dissociation)	15.2167	11044	Filtered_TMT_H358_control_SCoPE_24_E8_1_792.mgf	F62	FALSE	UniProt	0	0	0		2.1	1	0.0002218	0.0005379
[-].mSIHFSSPVFTSR.[S]	N-Term(Prot)(Met-loss+Acetyl); N-Term(TMTpro)	1	P08729	P08729	0	3	0.538	0	1	1	570.972	1710.9	1710.91	-6.74	-0.00384	HCD (High Energy Collision Dissociation)	15.9667	13306	Filtered_TMT_AMG510_batch2_SCoPE_24_H8_1_816.mgf	F23	FALSE	UniProt	0	0	0		3.16	1	0.0002218	0.0005554
[K].gTAAAAAAAAAAKVPAkk.[I]	N-Term(TMTpro); K17(Crotonyl); K18(Crotonyl)	1	P50914	P50914	2	3	0.0234	0	1	1	660.388	1979.15	1979.16	-5.81	-0.00383	HCD (High Energy Collision Dissociation)	24.0333	17423	Filtered_TMT_H358_control_SCoPE_18_E2_1_786.mgf	F56	FALSE	UniProt	0	0	0		3.85	1	0.0002218	0.0005648	K13(Crotonyl): 50.25; K17(Crotonyl): 50.25; K18(Crotonyl): 99.5
[K].mDSTEPPYSQkR.[Y]	N-Term(TMTpro); M1(Oxidation); K11(Dimethyl)	1	P68104	P68104	1	2	1	0	1	1	531.814	1062.62	1786.9	-405326	-362.138	HCD (High Energy Collision Dissociation)	4.5333	1704	Filtered_TMT_AMG510_batch2_SCoPE_16_G8_1_808.mgf	F16	FALSE	UniProt	0	0	0	8.4		1	0.0002276	0.0002641	K11(2xMethyl): 95.79
[R].kSAPATGGVk.[K]	N-Term(TMTpro); K1(Dimethyl); K10(432.30210)	1	Q16695	Q16695	1	2	1	0	1	1	546.824	1092.64	1680.07	-349644	-293.713	HCD (High Energy Collision Dissociation)	4.9167	2140	Filtered_TMT_AMG510_batch2_SCoPE_5_F5_1_797.mgf	F5	FALSE	UniProt	0	0	0	8.47		1	0.0002276	0.0002657	K1(Methyl): 91.76; K10(Methyl): 91.76
[K].mDSTEPPYSQkR.[Y]	N-Term(TMTpro); K11(Dimethyl)	1	P68104	P68104	1	3	1	0	1	1	560.967	1680.89	1770.9	-50829.3	-30.0046	HCD (High Energy Collision Dissociation)	14.3667	6755	Filtered_TMT_H358_control_SCoPE_2_C2_1_770.mgf	F41	FALSE	UniProt	0	0	0	8.27		1	0.0002276	0.0003167	K11(2xMethyl): 95.56
[R].kSAPATGGVk.[K]	N-Term(TMTpro); K1(Dimethyl); K10(432.30210)	1	Q16695	Q16695	1	2	1	0	1	1	732.936	1464.86	1680.07	-128092	-107.601	HCD (High Energy Collision Dissociation)	5.3	2513	Filtered_TMT_AMG510_batch2_SCoPE_1_F1_1_793.mgf	F1	FALSE	UniProt	0	0	0	8.81		1	0.0002276	0.000262	K1(2xMethyl): 98.84
[R].kSAPSTGGVk.[K]	N-Term(TMTpro); K1(Dimethyl); K10(432.30210)	1	P84243	P84243	1	2	1	0	1	1	638.896	1276.79	1696.06	-247206	-209.638	HCD (High Energy Collision Dissociation)	5.1667	1974	Filtered_TMT_AMG510_batch2_SCoPE_12_G4_1_804.mgf	F12	FALSE	UniProt	0	0	0	8.49		1	0.0002276	0.0003196	Inconclusive data
[R].kSAPATGGVk.[K]	N-Term(TMTpro); K1(Dimethyl); K10(432.30210)	1	Q16695	Q16695	1	2	1	0	1	1	767.406	1533.8	1680.07	-87057.4	-73.1311	HCD (High Energy Collision Dissociation)	5.3	2375	Filtered_TMT_AMG510_batch2_SCoPE_16_G8_1_808.mgf	F16	FALSE	UniProt	0	0	0	8.13		1	0.0002276	0.0003004	K1(2xMethyl): 92.67
[R].eIAQDFkTDLR.[F]	N-Term(TMTpro); K7(Methyl)	2	P84243; Q16695	P84243; Q16695	1	2	1	0	1	1	775.955	1550.9	1653.91	-62282.3	-51.5047	HCD (High Energy Collision Dissociation)	22.3333	17761	Filtered_TMT_AMG510_batch2_SCoPE_16_G8_1_808.mgf	F16	FALSE	UniProt	0	0	0	8.44		2	0.0002276	0.0003306	Inconclusive data
[R].kSAPATGGVk.[K]	N-Term(TMTpro); K1(Dimethyl); K10(432.30210)	1	Q16695	Q16695	1	2	1	0	1	1	417.776	834.545	1680.07	-503267	-422.761	HCD (High Energy Collision Dissociation)	5.65	2556	Filtered_TMT_AMG510_batch2_SCoPE_14_G6_1_806.mgf	F14	FALSE	UniProt	0	0	0	8.74		1	0.0002276	0.0003451	K10(2xMethyl): 100
[K].mDSTEPPYSQkR.[Y]	N-Term(TMTpro); M1(Oxidation); K11(Dimethyl)	1	P68104	P68104	1	3	1	0	1	1	571.616	1712.83	1786.9	-41447.5	-24.6875	HCD (High Energy Collision Dissociation)	10.1667	3607	Filtered_TMT_H358_control_SCoPE_4_C4_1_772.mgf	F43	FALSE	UniProt	0	0	0	8.26		1	0.0002276	0.0003731	K11(2xMethyl): 94.43
[K].mDSTEPPYSQkR.[Y]	N-Term(TMTpro); K11(Dimethyl)	1	P68104	P68104	1	2	1	0	1	1	670.408	1339.81	1770.9	-243431	-215.546	HCD (High Energy Collision Dissociation)	7.05	4049	Filtered_TMT_AMG510_batch2_SCoPE_24_H8_1_816.mgf	F23	FALSE	UniProt	0	0	0	8.89		1	0.0002276	0.0002844	K11(2xMethyl): 94.48
[R].kSAPATGGVk.[K]	N-Term(TMTpro); K1(Dimethyl); K10(432.30210)	1	Q16695	Q16695	1	2	1	0	1	1	559.337	1117.67	1680.07	-334749	-281.2	HCD (High Energy Collision Dissociation)	5.3667	2202	Filtered_TMT_AMG510_batch2_SCoPE_7_F7_1_799.mgf	F7	FALSE	UniProt	0	0	0	8.37		1	0.0002276	0.0002831	K1(Methyl): 91.5; K10(Methyl): 91.5
[R].kSAPATGGVk.[K]	N-Term(TMTpro); K1(Dimethyl); K10(432.30210)	1	Q16695	Q16695	1	2	1	0	1	1	746.939	1492.87	1680.07	-111421	-93.5976	HCD (High Energy Collision Dissociation)	5.0167	2066	Filtered_TMT_AMG510_batch2_SCoPE_3_F3_1_795.mgf	F3	FALSE	UniProt	0	0	0	8.34		1	0.0002276	0.0002736	K1(2xMethyl): 91.98
[R].kSAPATGGVk.[K]	N-Term(TMTpro); K1(Dimethyl); K10(432.30210)	1	Q16695	Q16695	1	2	1	0	1	1	674.328	1347.65	1680.07	-197859	-166.208	HCD (High Energy Collision Dissociation)	4.9833	2110	Filtered_TMT_AMG510_batch2_SCoPE_19_H3_1_811.mgf	F19	FALSE	UniProt	0	0	0	8.51		1	0.0002276	0.0003123	K10(2xMethyl): 93.54
[R].aAEDDEDDDVDTkk.[Q]	N-Term(TMTpro); K13(Formyl); K14(432.30210)	1	P06454	P06454	1	3	1	0	1	1	557.306	1669.9	2330.15	-283350	-220.082	HCD (High Energy Collision Dissociation)	14	6723	Filtered_TMT_H358_control_SCoPE_16_D8_1_784.mgf	F54	FALSE	UniProt	0	0	0	8.66		1	0.0002276	0.0003272
[K].mDSTEPPYSQkR.[Y]	N-Term(TMTpro); K11(Dimethyl)	1	P68104	P68104	1	3	1	0	1	1	473.925	1419.76	1770.9	-198284	-117.047	HCD (High Energy Collision Dissociation)	13.6333	6883	Filtered_TMT_H358_control_SCoPE_13_D5_1_781.mgf	F52	FALSE	UniProt	0	0	0	8.49		1	0.0002276	0.0003035	K11(2xMethyl): 90.67
[R].kSAPATGGVk.[K]	N-Term(TMTpro); K1(Dimethyl); K10(432.30210)	1	Q16695	Q16695	1	2	1	0	1	1	1118.62	2236.23	1680.07	331036	278.082	HCD (High Energy Collision Dissociation)	5.1667	2343	Filtered_TMT_AMG510_batch2_SCoPE_13_G5_1_805.mgf	F13	FALSE	UniProt	0	0	0	8.91		1	0.0002276	0.0002747	K10(2xMethyl): 91.79
[K].mDSTEPPYSQkR.[Y]	N-Term(TMTpro); K11(Dimethyl)	1	P68104	P68104	1	2	1	0	1	1	570.802	1140.6	1770.9	-355923	-315.152	HCD (High Energy Collision Dissociation)	11.3333	7029	Filtered_TMT_H358_control_SCoPE_20_E4_1_788.mgf	F58	FALSE	UniProt	0	0	0	8.95		1	0.0002276	0.0003308	Inconclusive data
[R].kSAPATGGVk.[K]	N-Term(TMTpro); K1(Dimethyl); K10(432.30210)	1	Q16695	Q16695	1	2	1	0	1	1	958.543	1916.08	1680.07	140478	118.006	HCD (High Energy Collision Dissociation)	5.6333	2167	Filtered_TMT_AMG510_batch2_SCoPE_10_G2_1_802.mgf	F10	FALSE	UniProt	0	0	0	8.17		1	0.0002276	0.0002832	Inconclusive data
[K].nkPGVYTk.[V]	N-Term(TMTpro); K2(Dimethyl); K8(432.30210)	1	P07477	P07477	0	2	1	0	1	1	603.855	1206.7	1671.04	-277875	-232.171	HCD (High Energy Collision Dissociation)	11.1333	7038	Filtered_TMT_H358_control_SCoPE_18_E2_1_786.mgf	F56	FALSE	UniProt	0	0	0	6.78		1	0.0002276	0.0003331	K8(2xMethyl): 94.7
[R].kSAPATGGVk.[K]	N-Term(TMTpro); K1(Dimethyl); K10(TMTpro)	1	Q16695	Q16695	1	3	0.391	0	1	1	517.994	1551.97	1551.97	-2.65	-0.00137	HCD (High Energy Collision Dissociation)	4.0667	1294	Filtered_TMT_AMG510_batch2_SCoPE_14_G6_1_806.mgf	F14	FALSE	UniProt	0	0	0		3.12	1	0.0002286	0.000581	K1(2xMethyl): 100
[R].eIAQDFkTDLR.[F]	N-Term(TMTpro); K7(Methyl)	2	P84243; Q16695	P84243; Q16695	1	3	0.38	0	1	1	551.972	1653.9	1653.91	-7	-0.00386	HCD (High Energy Collision Dissociation)	12.5	9049	Filtered_TMT_AMG510_batch2_SCoPE_18_H2_1_810.mgf	F18	FALSE	UniProt	0	0	0		3.5	2	0.0002286	0.0005887	K7(Methyl): 100
[R].kSAPATGGVk.[K]	N-Term(TMTpro); K1(Dimethyl); K10(TMTpro)	1	Q16695	Q16695	1	2	0.2121	0	1	1	776.488	1551.97	1551.97	-1.38	-0.00107	HCD (High Energy Collision Dissociation)	3.65	1150	Filtered_TMT_AMG510_batch2_SCoPE_24_H8_1_816.mgf	F23	FALSE	UniProt	0	0	0		2.64	1	0.0002286	0.0005679	K1(2xMethyl): 100
[R].eIAQDFkTDLR.[F]	N-Term(TMTpro); K7(Methyl)	2	P84243; Q16695	P84243; Q16695	1	3	0.4094	0	1	1	551.974	1653.91	1653.91	-3.82	-0.0021	HCD (High Energy Collision Dissociation)	13.9167	5960	Filtered_TMT_H358_control_SCoPE_4_C4_1_772.mgf	F43	FALSE	UniProt	0	0	0		3.81	2	0.0002286	0.0005696	K7(Methyl): 100
[K].mDSTEPPYSQkR.[Y]	N-Term(TMTpro); K11(Dimethyl)	1	P68104	P68104	1	2	0.4186	0	1	1	885.953	1770.9	1770.9	-1.22	-0.00108	HCD (High Energy Collision Dissociation)	5.45	2338	Filtered_TMT_AMG510_batch2_SCoPE_14_G6_1_806.mgf	F14	FALSE	UniProt	0	0	0		3.01	1	0.0002286	0.0005921	K11(2xMethyl): 99.99
[R].kSAPATGGVk.[K]	N-Term(TMTpro); K1(Dimethyl); K10(TMTpro)	1	Q16695	Q16695	1	3	0.3788	0	1	1	517.993	1551.96	1551.97	-5.27	-0.00273	HCD (High Energy Collision Dissociation)	5.0833	1949	Filtered_TMT_H358_control_SCoPE_24_E8_1_792.mgf	F62	FALSE	UniProt	0	0	0		1.98	1	0.0002286	0.0005729	K1(2xMethyl): 100
[R].eIAQDFkTDLR.[F]	N-Term(TMTpro); K7(Methyl)	2	P84243; Q16695	P84243; Q16695	1	3	1	0	1	1	551.973	1653.91	1653.91	-4.38	-0.00242	HCD (High Energy Collision Dissociation)	12.6667	9129	Filtered_TMT_AMG510_batch2_SCoPE_23_H7_1_815.mgf	F22	FALSE	UniProt	7855	1	1			2	0.0002326	0.0004198	K7(Methyl): 100
[K].mDSTEPPYSQkR.[Y]	N-Term(TMTpro); K11(Dimethyl)	1	P68104	P68104	1	3	0.573	0	1	1	590.97	1770.9	1770.9	-2.67	-0.00158	HCD (High Energy Collision Dissociation)	4.95	2119	Filtered_TMT_AMG510_batch2_SCoPE_23_H7_1_815.mgf	F22	FALSE	UniProt	7698	1	1			1	0.0002326	0.0004196	K11(2xMethyl): 99.18
[R].kSAPATGGVk.[K]	N-Term(TMTpro); K1(Dimethyl); K10(TMTpro)	1	Q16695	Q16695	1	3	0.2981	0	1	1	517.996	1551.97	1551.97	0.86	0.00045	HCD (High Energy Collision Dissociation)	4.5833	1765	Filtered_TMT_H358_control_SCoPE_21_E5_1_789.mgf	F59	FALSE	UniProt	0	0	0		1.61	1	0.000233	0.0005941	K1(2xMethyl): 100
[R].eIAQDFkTDLR.[F]	N-Term(TMTpro); K7(Methyl)	2	P84243; Q16695	P84243; Q16695	1	3	0.3995	0	1	1	551.974	1653.91	1653.91	-3.85	-0.00212	HCD (High Energy Collision Dissociation)	12.6	9370	Filtered_TMT_AMG510_batch2_SCoPE_17_H1_1_809.mgf	F17	FALSE	UniProt	0	0	0		3.93	2	0.000233	0.0006369	K7(Methyl): 100
[R].kSAPATGGVk.[K]	N-Term(TMTpro); K1(Dimethyl); K10(TMTpro)	1	Q16695	Q16695	1	2	0.2173	0	1	1	776.487	1551.97	1551.97	-2.65	-0.00206	HCD (High Energy Collision Dissociation)	3.5833	927	Filtered_TMT_AMG510_batch2_SCoPE_10_G2_1_802.mgf	F10	FALSE	UniProt	0	0	0		3.13	1	0.000233	0.00062	K1(2xMethyl): 100
[K].mDSTEPPYSQkR.[Y]	N-Term(TMTpro); K11(Dimethyl)	1	P68104	P68104	1	3	0.5503	0	1	1	590.971	1770.9	1770.9	-1.93	-0.00114	HCD (High Energy Collision Dissociation)	6.0167	2016	Filtered_TMT_H358_control_SCoPE_11_D3_1_779.mgf	F50	FALSE	UniProt	0	0	0		4.47	1	0.000233	0.0005935	K11(2xMethyl): 99.33
[-].mSIHFSSPVFTSR.[S]	N-Term(Prot)(Met-loss+Acetyl); N-Term(TMTpro)	1	P08729	P08729	0	3	0.5475	0	1	1	570.973	1710.9	1710.91	-5.39	-0.00307	HCD (High Energy Collision Dissociation)	16.25	12934	Filtered_TMT_AMG510_batch2_SCoPE_8_F8_1_800.mgf	F8	FALSE	UniProt	0	0	0		3.05	1	0.000233	0.0006031
[K].mDSTEPPYSQkR.[Y]	N-Term(TMTpro); M1(Oxidation); K11(Dimethyl)	1	P68104	P68104	1	3	0.663	0	1	1	596.302	1786.89	1786.9	-3.35	-0.002	HCD (High Energy Collision Dissociation)	3.9333	1025	Filtered_TMT_H358_control_SCoPE_17_E1_1_785.mgf	F55	FALSE	UniProt	0	0	0		3.68	1	0.0002404	0.0006379	K11(2xMethyl): 99.14
[-].mSDKPDMAEIEk.[F]	N-Term(Prot)(Met-loss+Acetyl); N-Term(TMTpro); K12(TMTpro)	1	P62328	P62328	0	2	0.343	0	1	1	957.011	1913.02	1913.02	-1.26	-0.00121	HCD (High Energy Collision Dissociation)	14.2833	10760	Filtered_TMT_AMG510_batch2_SCoPE_8_F8_1_800.mgf	F8	FALSE	UniProt	0	0	0		2.07	1	0.0002404	0.0006413
[K].mDSTEPPYSQkR.[Y]	N-Term(TMTpro); K11(Dimethyl)	1	P68104	P68104	1	2	0.5073	0	1	1	885.955	1770.9	1770.9	0.74	0.00065	HCD (High Energy Collision Dissociation)	5.05	2321	Filtered_TMT_AMG510_batch2_SCoPE_24_H8_1_816.mgf	F23	FALSE	UniProt	0	0	0		2.74	1	0.0002404	0.000638	K11(2xMethyl): 98.36
[K].mDSTEPPYSQkR.[Y]	N-Term(TMTpro); K11(Dimethyl)	1	P68104	P68104	1	2	0.5283	0	1	1	885.953	1770.9	1770.9	-1.34	-0.00119	HCD (High Energy Collision Dissociation)	5.6333	2353	Filtered_TMT_AMG510_batch2_SCoPE_15_G7_1_807.mgf	F15	FALSE	UniProt	7870	1	1			1	0.0002431	0.0004257	K11(2xMethyl): 98.81
[R].kSAPATGGVk.[K]	N-Term(TMTpro); K1(Dimethyl); K10(TMTpro)	1	Q16695	Q16695	1	3	0.4686	0	1	1	517.994	1551.97	1551.97	-2.48	-0.00128	HCD (High Energy Collision Dissociation)	4.2167	1283	Filtered_TMT_AMG510_batch2_SCoPE_15_G7_1_807.mgf	F15	FALSE	UniProt	2595	1	1			1	0.0002431	0.0004367	K1(2xMethyl): 100
[R].kSAPATGGVk.[K]	N-Term(TMTpro); K1(Dimethyl); K10(TMTpro)	1	Q16695	Q16695	1	2	0.3623	0	1	1	776.489	1551.97	1551.97	-0.14	-0.00011	HCD (High Energy Collision Dissociation)	3.5833	1002	Filtered_TMT_AMG510_batch2_SCoPE_20_H4_1_812.mgf	F20	FALSE	UniProt	2541	1	1			1	0.0002431	0.0004266	K1(2xMethyl): 100
[M].sDkPDMAEIEk.[F]	N-Term(TMTpro); K3(Acetyl); K11(TMTpro)	1	P62328	P62328	0	2	1	0	1	1	957.013	1913.02	1913.02	0.07	7e-05	HCD (High Energy Collision Dissociation)	14.3833	10603	Filtered_TMT_AMG510_batch2_SCoPE_3_F3_1_795.mgf	F3	FALSE	UniProt	10994	1	1			1	0.0002431	0.0004365	K3(Acetyl): 100
[K].gTAAAAAAAAAAkVPAkK.[I]	N-Term(TMTpro); K13(Crotonyl); K17(Crotonyl)	1	P50914	P50914	2	3	0.6046	0	1	1	660.387	1979.15	1979.16	-7.67	-0.00506	HCD (High Energy Collision Dissociation)	22.8	18625	Filtered_TMT_AMG510_batch2_SCoPE_15_G7_1_807.mgf	F15	FALSE	UniProt	6673	1	1			1	0.0002431	0.0004252	K13(Crotonyl): 66.67; K17(Crotonyl): 66.67; K18(Crotonyl): 66.67
[R].kSAPATGGVk.[K]	N-Term(TMTpro); K1(Dimethyl); K10(TMTpro)	1	Q16695	Q16695	1	3	0.5669	0	1	1	517.994	1551.97	1551.97	-1.59	-0.00082	HCD (High Energy Collision Dissociation)	4	1354	Filtered_TMT_H358_control_SCoPE_19_E3_1_787.mgf	F57	FALSE	UniProt	2568	1	1			1	0.0002431	0.0004266	K1(2xMethyl): 100
[K].eVsDDEAEEk.[E]	N-Term(TMTpro); S3(Phospho); K10(TMTpro)	1	P07900	P07900	0	2	0.5296	0	1	1	919.929	1838.85	1838.86	-2.68	-0.00247	HCD (High Energy Collision Dissociation)	7.6667	3220	Filtered_TMT_H358_control_SCoPE_22_E6_1_790.mgf	F60	FALSE	UniProt	4063	1	1			1	0.0002431	0.0004282	S3(Phospho): 100
[K].mDSTEPPYSQkR.[Y]	N-Term(TMTpro); K11(Dimethyl)	1	P68104	P68104	1	3	0.5403	0	1	1	590.97	1770.9	1770.9	-2.96	-0.00175	HCD (High Energy Collision Dissociation)	5.9833	1510	Filtered_TMT_H358_control_SCoPE_4_C4_1_772.mgf	F43	FALSE	UniProt	0	0	0		3.85	1	0.0002465	0.0006742	K11(2xMethyl): 99.22
[K].mDSTEPPYSQkR.[Y]	N-Term(TMTpro); K11(Dimethyl)	1	P68104	P68104	1	3	0.5861	0	1	1	590.971	1770.9	1770.9	-1.95	-0.00115	HCD (High Energy Collision Dissociation)	6.15	1976	Filtered_TMT_H358_control_SCoPE_12_D4_1_780.mgf	F51	FALSE	UniProt	0	0	0		3.6	1	0.0002465	0.0006809	K11(2xMethyl): 99.23
[K].gTAAAAAAAAAAkVPAkK.[I]	N-Term(TMTpro); K13(Crotonyl); K17(Crotonyl)	1	P50914	P50914	2	3	0.0089	0	1	1	660.385	1979.14	1979.16	-9.88	-0.00652	HCD (High Energy Collision Dissociation)	22.6833	20678	Filtered_TMT_AMG510_batch2_SCoPE_24_H8_1_816.mgf	F23	FALSE	UniProt	0	0	0		3.36	1	0.0002465	0.000665	K13(Crotonyl): 66.67; K17(Crotonyl): 66.67; K18(Crotonyl): 66.67
[R].kSAPATGGVk.[K]	N-Term(TMTpro); K1(Dimethyl); K10(TMTpro)	1	Q16695	Q16695	1	2	0.2949	0	1	1	776.488	1551.97	1551.97	-1.25	-0.00097	HCD (High Energy Collision Dissociation)	3.7	990	Filtered_TMT_AMG510_batch2_SCoPE_9_G1_1_801.mgf	F9	FALSE	UniProt	0	0	0		3.12	1	0.0002501	0.0007289	K1(2xMethyl): 100
[R].kSAPATGGVk.[K]	N-Term(TMTpro); K1(Dimethyl); K10(TMTpro)	1	Q16695	Q16695	1	2	0.2525	0	1	1	776.487	1551.97	1551.97	-2.83	-0.00219	HCD (High Energy Collision Dissociation)	3.5167	981	Filtered_TMT_AMG510_batch2_SCoPE_3_F3_1_795.mgf	F3	FALSE	UniProt	0	0	0		3.01	1	0.0002501	0.0007058	K1(2xMethyl): 100
[K].gTAAAAAAAAAAKVPAkk.[I]	N-Term(TMTpro); K17(Crotonyl); K18(Crotonyl)	1	P50914	P50914	2	3	0.0218	0	1	1	660.39	1979.16	1979.16	-2.84	-0.00188	HCD (High Energy Collision Dissociation)	22.6833	18207	Filtered_TMT_AMG510_batch2_SCoPE_9_G1_1_801.mgf	F9	FALSE	UniProt	0	0	0		4.12	1	0.0002501	0.0006971	K13(Crotonyl): 66.67; K17(Crotonyl): 66.67; K18(Crotonyl): 66.67
[K].mDSTEPPYSQkR.[Y]	N-Term(TMTpro); K11(Dimethyl)	1	P68104	P68104	1	3	1	0	1	1	590.97	1770.9	1770.9	-3.58	-0.00211	HCD (High Energy Collision Dissociation)	6.0333	1646	Filtered_TMT_H358_control_SCoPE_2_C2_1_770.mgf	F41	FALSE	UniProt	7166	1	1			1	0.0002518	0.0004449	K11(2xMethyl): 99.08
[K].mDSTEPPYSQkR.[Y]	N-Term(TMTpro); K11(Dimethyl)	1	P68104	P68104	1	3	0.5845	0	1	1	590.971	1770.9	1770.9	-1.87	-0.0011	HCD (High Energy Collision Dissociation)	6	1663	Filtered_TMT_H358_control_SCoPE_6_C6_1_774.mgf	F45	FALSE	UniProt	7835	1	1			1	0.0002518	0.0004423	K11(2xMethyl): 99.11
[K].eSVPEFPLsPPk.[K]	N-Term(TMTpro); S9(Phospho); K12(TMTpro)	1	P16949	P16949	0	3	0.5312	0	1	1	672.362	2015.07	2015.07	-1.38	-0.00092	HCD (High Energy Collision Dissociation)	23.35	21482	Filtered_TMT_AMG510_batch2_SCoPE_1_F1_1_793.mgf	F1	FALSE	UniProt	11564	1	1			1	0.0002518	0.0004397	S9(Phospho): 100
[R].kSAPATGGVk.[K]	N-Term(TMTpro); K1(Dimethyl); K10(TMTpro)	1	Q16695	Q16695	1	3	0.4376	0	1	1	517.993	1551.96	1551.97	-4.53	-0.00234	HCD (High Energy Collision Dissociation)	5.05	1496	Filtered_TMT_H358_control_SCoPE_9_D1_1_777.mgf	F48	FALSE	UniProt	3073	1	1			1	0.0002518	0.0004376	K1(2xMethyl): 98.47
[K].gTAAAAAAAAAAkVPAkK.[I]	N-Term(TMTpro); K13(Crotonyl); K17(Crotonyl)	1	P50914	P50914	2	3	0.004	0	1	1	660.388	1979.15	1979.16	-5.51	-0.00364	HCD (High Energy Collision Dissociation)	22.3833	18390	Filtered_TMT_AMG510_batch2_SCoPE_12_G4_1_804.mgf	F12	FALSE	UniProt	6137	1	1			1	0.0002518	0.00046	K13(Crotonyl): 66.67; K17(Crotonyl): 66.67; K18(Crotonyl): 66.67
[R].eIAQDFkTDLR.[F]	N-Term(TMTpro); K7(Formyl)	2	P84243; Q16695	P84243; Q16695	1	3	1	0	1	1	556.639	1667.9	1667.89	5.57	0.0031	HCD (High Energy Collision Dissociation)	13.1333	9227	Filtered_TMT_AMG510_batch2_SCoPE_3_F3_1_795.mgf	F3	FALSE	UniProt	7693	1	1			2	0.0002518	0.0004479
[K].eIsDDEAEEEk.[G]	N-Term(TMTpro); S3(Phospho); K11(TMTpro)	1	P08238	P08238	0	2	0.5459	0	1	1	991.462	1981.92	1981.91	1.96	0.00194	HCD (High Energy Collision Dissociation)	9.4667	5135	Filtered_TMT_AMG510_batch2_SCoPE_4_F4_1_796.mgf	F4	FALSE	UniProt	4805	1	1			1	0.0002518	0.0004384	S3(Phospho): 100
[K].iEDVGsDEEDDSGk.[D]	N-Term(TMTpro); S6(Phospho); K14(TMTpro)	1	P08238	P08238	0	3	0.6189	0	1	1	728.335	2182.99	2182.99	0.35	0.00026	HCD (High Energy Collision Dissociation)	12.15	6345	Filtered_TMT_H358_control_SCoPE_22_E6_1_790.mgf	F60	FALSE	UniProt	4789	1	1			1	0.0002518	0.0004549	S6(Phospho): 100
[R].eIAQDFkTDLR.[F]	N-Term(TMTpro); K7(Methyl)	2	P84243; Q16695	P84243; Q16695	1	3	0.5286	0	1	1	551.973	1653.9	1653.91	-5.97	-0.00329	HCD (High Energy Collision Dissociation)	12.6333	10213	Filtered_TMT_AMG510_batch2_SCoPE_13_G5_1_805.mgf	F13	FALSE	UniProt	7936	1	1			2	0.0002518	0.0004507	K7(Methyl): 100
[R].aGDLLEDsPk.[R]	N-Term(TMTpro); S8(Phospho); K10(TMTpro)	1	P51858	P51858	0	2	0.3514	0	1	1	866.955	1732.9	1732.9	1.09	0.00094	HCD (High Energy Collision Dissociation)	15.1333	11805	Filtered_TMT_AMG510_batch2_SCoPE_23_H7_1_815.mgf	F22	FALSE	UniProt	7684	1	1			1	0.0002518	0.0004429	S8(Phospho): 100
[K].iEDVGsDEEDDSGk.[D]	N-Term(TMTpro); S6(Phospho); K14(TMTpro)	1	P08238	P08238	0	3	0.5636	0	1	1	728.335	2182.99	2182.99	0.9	0.00066	HCD (High Energy Collision Dissociation)	12.1667	8126	Filtered_TMT_H358_control_SCoPE_24_E8_1_792.mgf	F62	FALSE	UniProt	4835	1	1			1	0.0002518	0.000445	S6(Phospho): 100
[K].gTAAAAAAAAAAKVPAkk.[I]	N-Term(TMTpro); K17(Crotonyl); K18(Crotonyl)	1	P50914	P50914	2	3	0.0346	0	1	1	660.384	1979.14	1979.16	-11.13	-0.00734	HCD (High Energy Collision Dissociation)	22.6833	19842	Filtered_TMT_AMG510_batch2_SCoPE_23_H7_1_815.mgf	F22	FALSE	UniProt	0	0	0		3.76	1	0.0002546	0.0007748	K13(Crotonyl): 66.67; K17(Crotonyl): 66.67; K18(Crotonyl): 66.67
[K].mDSTEPPYSQkR.[Y]	N-Term(TMTpro); K11(Dimethyl)	1	P68104	P68104	1	3	0.47	0	1	1	590.971	1770.9	1770.9	-1.52	-0.0009	HCD (High Energy Collision Dissociation)	5.25	2460	Filtered_TMT_AMG510_batch2_SCoPE_13_G5_1_805.mgf	F13	FALSE	UniProt	0	0	0		4	1	0.0002546	0.0007713	K11(2xMethyl): 98.52
[K].mDSTEPPYSQkR.[Y]	N-Term(TMTpro); K11(Dimethyl)	1	P68104	P68104	1	3	0.656	0	1	1	590.97	1770.9	1770.9	-3.58	-0.00211	HCD (High Energy Collision Dissociation)	6.0333	1646	Filtered_TMT_H358_control_SCoPE_2_C2_1_770.mgf	F41	FALSE	UniProt	0	0	0		3.75	1	0.0002546	0.0007467	K11(2xMethyl): 99.08
[R].eIAQDFkTDLR.[F]	N-Term(TMTpro); K7(Methyl)	2	P84243; Q16695	P84243; Q16695	1	3	0.3972	0	1	1	551.974	1653.91	1653.91	-4.04	-0.00223	HCD (High Energy Collision Dissociation)	13.15	9587	Filtered_TMT_AMG510_batch2_SCoPE_2_F2_1_794.mgf	F2	FALSE	UniProt	0	0	0		3.55	2	0.0002546	0.0007406	K7(Methyl): 100
[R].kSAPATGGVk.[K]	N-Term(TMTpro); K1(Dimethyl); K10(TMTpro)	1	Q16695	Q16695	1	3	0.2609	0	1	1	517.994	1551.97	1551.97	-3.4	-0.00176	HCD (High Energy Collision Dissociation)	3.6667	1113	Filtered_TMT_AMG510_batch2_SCoPE_17_H1_1_809.mgf	F17	FALSE	UniProt	0	0	0		1.61	1	0.0002546	0.0007771	K1(2xMethyl): 100
[R].kSAPATGGVk.[K]	N-Term(TMTpro); K1(Dimethyl); K10(TMTpro)	1	Q16695	Q16695	1	3	0.3024	0	1	1	517.993	1551.96	1551.97	-4.59	-0.00237	HCD (High Energy Collision Dissociation)	4.9667	1106	Filtered_TMT_H358_control_SCoPE_2_C2_1_770.mgf	F41	FALSE	UniProt	3038	1	1			1	0.0002643	0.0004621	K1(2xMethyl): 100
[R].eIAQDFkTDLR.[F]	N-Term(TMTpro); K7(Methyl)	2	P84243; Q16695	P84243; Q16695	1	3	0.4707	0	1	1	551.974	1653.91	1653.91	-2.92	-0.00161	HCD (High Energy Collision Dissociation)	13.5833	8773	Filtered_TMT_AMG510_batch2_SCoPE_6_F6_1_798.mgf	F6	FALSE	UniProt	7822	1	1			2	0.0002643	0.000465	K7(Methyl): 100
[K].gTAAAAAAAAAAkVPAkK.[I]	N-Term(TMTpro); K13(Crotonyl); K17(Crotonyl)	1	P50914	P50914	2	3	0.5045	0	1	1	660.389	1979.15	1979.16	-4.48	-0.00296	HCD (High Energy Collision Dissociation)	23.1833	19032	Filtered_TMT_AMG510_batch2_SCoPE_7_F7_1_799.mgf	F7	FALSE	UniProt	6067	1	1			1	0.0002643	0.0004669	K13(Crotonyl): 66.67; K17(Crotonyl): 66.67; K18(Crotonyl): 66.67
[K].aLLAYAFALAGNQDk.[R]	N-Term(TMTpro); K15(Acetyl)	1	P01023	P01023	0	3	0.6646	0	1	1	638.024	1912.06	1912.05	3.59	0.00229	HCD (High Energy Collision Dissociation)	25.75	22745	Filtered_TMT_AMG510_batch2_SCoPE_23_H7_1_815.mgf	F22	FALSE	UniProt	9729	1	1			1	0.0002643	0.0004644	K15(Acetyl): 100
[K].gTAAAAAAAAAAkVPAkK.[I]	N-Term(TMTpro); K13(Crotonyl); K17(Crotonyl)	1	P50914	P50914	2	3	0.4785	0	1	1	660.384	1979.14	1979.16	-11.13	-0.00734	HCD (High Energy Collision Dissociation)	22.6833	19842	Filtered_TMT_AMG510_batch2_SCoPE_23_H7_1_815.mgf	F22	FALSE	UniProt	6891	1	1			1	0.0002643	0.0004663	K13(Crotonyl): 66.67; K17(Crotonyl): 66.67; K18(Crotonyl): 66.67
[K].aLLAYAFALAGNQDk.[R]	N-Term(TMTpro); K15(Acetyl)	1	P01023	P01023	0	3	0.6042	0	1	1	638.023	1912.05	1912.05	2.18	0.00139	HCD (High Energy Collision Dissociation)	25.7667	22657	Filtered_TMT_AMG510_batch2_SCoPE_10_G2_1_802.mgf	F10	FALSE	UniProt	9720	1	1			1	0.0002657	0.0004767	K15(Acetyl): 100
[R].eIAQDFkTDLR.[F]	N-Term(TMTpro); K7(Methyl)	2	P84243; Q16695	P84243; Q16695	1	3	0.5074	0	1	1	551.973	1653.91	1653.91	-4.65	-0.00256	HCD (High Energy Collision Dissociation)	13.9167	6435	Filtered_TMT_H358_control_SCoPE_2_C2_1_770.mgf	F41	FALSE	UniProt	7865	1	1			2	0.0002657	0.0005196	K7(Methyl): 100
[K].sSSPAPADIAQTVQEDLR.[T]	N-Term(TMTpro); S1(Phospho)	1	Q13283	Q13283	0	3	0.0044	0	1	1	757.039	2269.1	2269.1	0.19	0.00015	HCD (High Energy Collision Dissociation)	23.3333	18775	Filtered_TMT_AMG510_batch2_SCoPE_9_G1_1_801.mgf	F9	FALSE	UniProt	10053	1	1			1	0.0002657	0.000516	S1(Phospho): 33.33; S2(Phospho): 33.33; S3(Phospho): 33.33
[R].kSAPSTGGVk.[K]	N-Term(TMTpro); K1(Dimethyl); K10(TMTpro)	1	P84243	P84243	1	2	0.3434	0	1	1	784.487	1567.97	1567.97	-0.12	-9e-05	HCD (High Energy Collision Dissociation)	3.9667	1201	Filtered_TMT_AMG510_batch2_SCoPE_14_G6_1_806.mgf	F14	FALSE	UniProt	3380	1	1			1	0.0002657	0.0004934	K1(2xMethyl): 100
[K].eVsDDEAEEk.[E]	N-Term(TMTpro); S3(Phospho); K10(TMTpro)	1	P07900	P07900	0	2	0.6262	0	1	1	919.93	1838.85	1838.86	-1.59	-0.00146	HCD (High Energy Collision Dissociation)	7.2167	3573	Filtered_TMT_AMG510_batch2_SCoPE_12_G4_1_804.mgf	F12	FALSE	UniProt	4104	1	1			1	0.0002657	0.0004705	S3(Phospho): 100
[K].gTAAAAAAAAAAkVPAkK.[I]	N-Term(TMTpro); K13(Crotonyl); K17(Crotonyl)	1	P50914	P50914	2	3	0.544	0	1	1	660.388	1979.15	1979.16	-5.7	-0.00376	HCD (High Energy Collision Dissociation)	24.1667	17501	Filtered_TMT_H358_control_SCoPE_24_E8_1_792.mgf	F62	FALSE	UniProt	6152	1	1			1	0.0002657	0.0005108	K13(Crotonyl): 50.21; K17(Crotonyl): 50.21; K18(Crotonyl): 99.58
[K].eSVPEFPLsPPk.[K]	N-Term(TMTpro); S9(Phospho); K12(TMTpro)	1	P16949	P16949	0	3	0.5017	0	1	1	672.361	2015.07	2015.07	-2.49	-0.00167	HCD (High Energy Collision Dissociation)	23.2833	11475	Filtered_TMT_H358_control_SCoPE_9_D1_1_777.mgf	F48	FALSE	UniProt	11603	1	1			1	0.0002657	0.0005055	S9(Phospho): 100
[K].gTAAAAAAAAAAKVPAkk.[I]	N-Term(TMTpro); K17(Crotonyl); K18(Crotonyl)	1	P50914	P50914	2	3	0.03	0	1	1	660.388	1979.15	1979.16	-6.29	-0.00415	HCD (High Energy Collision Dissociation)	24.0833	15896	Filtered_TMT_H358_control_SCoPE_21_E5_1_789.mgf	F59	FALSE	UniProt	6246	1	1			1	0.0002657	0.0004863	K17(Crotonyl): 99.01; K18(Crotonyl): 99.99
[R].aSsHSSQTQGGGSVTk.[K]	N-Term(TMTpro); S3(Phospho); K16(TMTpro)	1	P02545	P02545	0	3	0.0038	0	1	1	736.369	2207.09	2207.09	-1.07	-0.00078	HCD (High Energy Collision Dissociation)	4.85	1313	Filtered_TMT_H358_control_SCoPE_10_D2_1_778.mgf	F49	FALSE	UniProt	10959	1	1			1	0.0002657	0.0004904	S2(Phospho): 50; S3(Phospho): 50
[R].aSsHSSQTQGGGSVTk.[K]	N-Term(TMTpro); S3(Phospho); K16(TMTpro)	1	P02545	P02545	0	2	0.095	0	1	1	1104.05	2207.09	2207.09	-3.06	-0.00338	HCD (High Energy Collision Dissociation)	3.7167	1131	Filtered_TMT_AMG510_batch2_SCoPE_23_H7_1_815.mgf	F22	FALSE	UniProt	10943	1	1			1	0.0002657	0.000522	S3(Phospho): 98.42
[K].eVsDDEAEEk.[E]	N-Term(TMTpro); S3(Phospho); K10(TMTpro)	1	P07900	P07900	0	2	0.409	0	1	1	919.93	1838.85	1838.86	-1.56	-0.00144	HCD (High Energy Collision Dissociation)	7.15	3730	Filtered_TMT_AMG510_batch2_SCoPE_18_H2_1_810.mgf	F18	FALSE	UniProt	4104	1	1			1	0.0002657	0.0004898	S3(Phospho): 100
[R].eIAQDFkTDLR.[F]	N-Term(TMTpro); K7(Methyl)	2	P84243; Q16695	P84243; Q16695	1	3	0.5651	0	1	1	551.972	1653.9	1653.91	-6.32	-0.00348	HCD (High Energy Collision Dissociation)	14.0667	8807	Filtered_TMT_H358_control_SCoPE_17_E1_1_785.mgf	F55	FALSE	UniProt	7896	1	1			2	0.0002657	0.0004933	K7(Methyl): 100
[K].mDSTEPPYSQkR.[Y]	N-Term(TMTpro); K11(Dimethyl)	1	P68104	P68104	1	3	0.6106	0	1	1	590.971	1770.9	1770.9	-1.95	-0.00115	HCD (High Energy Collision Dissociation)	6.15	1976	Filtered_TMT_H358_control_SCoPE_12_D4_1_780.mgf	F51	FALSE	UniProt	7818	1	1			1	0.0002657	0.0004904	K11(2xMethyl): 99.23
[K].mDSTEPPYSQkR.[Y]	N-Term(TMTpro); K11(Dimethyl)	1	P68104	P68104	1	3	0.646	0	1	1	590.971	1770.9	1770.9	-2.25	-0.00133	HCD (High Energy Collision Dissociation)	5.6833	2089	Filtered_TMT_H358_control_SCoPE_22_E6_1_790.mgf	F60	FALSE	UniProt	7815	1	1			1	0.0002657	0.0005008	K11(2xMethyl): 99.27
[K].mDSTEPPYSQkR.[Y]	N-Term(TMTpro); K11(Dimethyl)	1	P68104	P68104	1	3	0.5014	0	1	1	590.972	1770.9	1770.9	-0.59	-0.00035	HCD (High Energy Collision Dissociation)	4.9333	2013	Filtered_TMT_AMG510_batch2_SCoPE_20_H4_1_812.mgf	F20	FALSE	UniProt	7892	1	1			1	0.0002657	0.000488	K11(2xMethyl): 99.09
[R].aGDLLEDsPk.[R]	N-Term(TMTpro); S8(Phospho); K10(TMTpro)	1	P51858	P51858	0	2	0.3715	0	1	1	866.955	1732.9	1732.9	0.62	0.00054	HCD (High Energy Collision Dissociation)	15.15	11396	Filtered_TMT_AMG510_batch2_SCoPE_22_H6_1_814.mgf	F21	FALSE	UniProt	7608	1	1			1	0.0002657	0.0005065	S8(Phospho): 100
[R].eIAQDFkTDLR.[F]	N-Term(TMTpro); K7(Methyl)	2	P84243; Q16695	P84243; Q16695	1	2	0.267	0	1	1	827.46	1653.91	1653.91	-0.19	-0.00016	HCD (High Energy Collision Dissociation)	12.6	9057	Filtered_TMT_AMG510_batch2_SCoPE_23_H7_1_815.mgf	F22	FALSE	UniProt	7875	1	1			2	0.0002657	0.000493	K7(Methyl): 100
[-].mSIHFSSPVFTSR.[S]	N-Term(Prot)(Met-loss+Acetyl); N-Term(TMTpro)	1	P08729	P08729	0	3	0.4647	0	1	1	570.972	1710.9	1710.91	-7.79	-0.00444	HCD (High Energy Collision Dissociation)	16.0333	13090	Filtered_TMT_AMG510_batch2_SCoPE_17_H1_1_809.mgf	F17	FALSE	UniProt	0	0	0		3.12	1	0.0002713	0.0008246
[K].mDSTEPPYSQkR.[Y]	N-Term(TMTpro); K11(Dimethyl)	1	P68104	P68104	1	3	0.5516	0	1	1	590.972	1770.9	1770.9	0.13	8e-05	HCD (High Energy Collision Dissociation)	6.1333	2086	Filtered_TMT_H358_control_SCoPE_10_D2_1_778.mgf	F49	FALSE	UniProt	0	0	0		3.68	1	0.0002713	0.0008409	K11(2xMethyl): 99.04
[R].kSAPATGGVk.[K]	N-Term(TMTpro); K1(Dimethyl); K10(TMTpro)	1	Q16695	Q16695	1	2	0.2343	0	1	1	776.487	1551.97	1551.97	-2.56	-0.00199	HCD (High Energy Collision Dissociation)	3.65	1104	Filtered_TMT_AMG510_batch2_SCoPE_17_H1_1_809.mgf	F17	FALSE	UniProt	0	0	0		3.03	1	0.0002713	0.0009487	K1(2xMethyl): 100
[R].nTNSVPETAPAAIPETk.[R]	N-Term(TMTpro); K17(Dimethyl)	1	P55265	P55265	0	2	0.3092	0	1	1	1036.55	2072.1	2072.12	-10.53	-0.01091	HCD (High Energy Collision Dissociation)	10.7167	7971	Filtered_TMT_AMG510_batch2_SCoPE_13_G5_1_805.mgf	F13	FALSE	UniProt	0	0	0		2.07	1	0.0002713	0.0009109	K17(2xMethyl): 100
[R].sQALIEELLLYk.[R]	N-Term(TMTpro); K12(Crotonyl)	1	Q5VT52	Q5VT52	0	2	0.2432	0	1	1	896.526	1792.05	1792.04	1.48	0.00133	HCD (High Energy Collision Dissociation)	20.25	18427	Filtered_TMT_AMG510_batch2_SCoPE_13_G5_1_805.mgf	F13	FALSE	UniProt	0	0	0		2.59	1	0.0002713	0.0008968	K12(Crotonyl): 100
[R].eIAQDFkTDLR.[F]	N-Term(TMTpro); K7(Methyl)	2	P84243; Q16695	P84243; Q16695	1	3	0.3377	0	1	1	551.972	1653.9	1653.91	-6.84	-0.00377	HCD (High Energy Collision Dissociation)	13.8667	7386	Filtered_TMT_H358_control_SCoPE_15_D7_1_783.mgf	F53	FALSE	UniProt	0	0	0		3.85	2	0.0002713	0.0009657	K7(Methyl): 100
[R].eIAQDFkTDLR.[F]	N-Term(TMTpro); K7(Methyl)	2	P84243; Q16695	P84243; Q16695	1	3	0.3762	0	1	1	551.974	1653.91	1653.91	-3.38	-0.00186	HCD (High Energy Collision Dissociation)	13.25	9700	Filtered_TMT_AMG510_batch2_SCoPE_2_F2_1_794.mgf	F2	FALSE	UniProt	0	0	0		4.04	2	0.0002713	0.0009507	K7(Methyl): 100
[K].gSFkYAWVLDk.[L]	N-Term(TMTpro); K4(Dimethyl); K11(TMTpro)	2	Q05639; P68104	Q05639; P68104	1	2	0.4102	0	1	1	975.568	1950.13	1950.13	-2.63	-0.00257	HCD (High Energy Collision Dissociation)	21.2833	18646	Filtered_TMT_AMG510_batch2_SCoPE_2_F2_1_794.mgf	F2	FALSE	UniProt	0	0	0		2.95	2	0.0002713	0.000873	K4(2xMethyl): 100
[R].eIAQDFkTDLR.[F]	N-Term(TMTpro); K7(Methyl)	2	P84243; Q16695	P84243; Q16695	1	3	0.2599	0	1	1	551.973	1653.9	1653.91	-5.37	-0.00296	HCD (High Energy Collision Dissociation)	13.9667	8934	Filtered_TMT_H358_control_SCoPE_19_E3_1_787.mgf	F57	FALSE	UniProt	0	0	0		3.77	2	0.0002713	0.0009178	K7(Methyl): 100
[-].mSDKPDMAEIEk.[F]	N-Term(Prot)(Met-loss+Acetyl); N-Term(TMTpro); K12(TMTpro)	1	P62328	P62328	0	2	0.4538	0	1	1	957.011	1913.01	1913.02	-2.06	-0.00197	HCD (High Energy Collision Dissociation)	15.2333	9795	Filtered_TMT_H358_control_SCoPE_21_E5_1_789.mgf	F59	FALSE	UniProt	0	0	0		2.49	1	0.0002713	0.0009981
[R].eIAQDFkTDLR.[F]	N-Term(TMTpro); K7(Methyl)	2	P84243; Q16695	P84243; Q16695	1	3	0.4049	0	1	1	551.973	1653.9	1653.91	-5.37	-0.00296	HCD (High Energy Collision Dissociation)	13.65	10493	Filtered_TMT_AMG510_batch2_SCoPE_1_F1_1_793.mgf	F1	FALSE	UniProt	0	0	0		4.05	2	0.0002713	0.0008684	K7(Methyl): 100
[-].mSIHFSSPVFTSR.[S]	N-Term(Prot)(Met-loss+Acetyl); N-Term(TMTpro)	1	P08729	P08729	0	3	0.3978	0	1	1	570.972	1710.9	1710.91	-6.9	-0.00394	HCD (High Energy Collision Dissociation)	16	11538	Filtered_TMT_AMG510_batch2_SCoPE_9_G1_1_801.mgf	F9	FALSE	UniProt	0	0	0		2.74	1	0.0002713	0.0008334
[K].mDSTEPPYSQkR.[Y]	N-Term(TMTpro); K11(Dimethyl)	1	P68104	P68104	1	3	0.5347	0	1	1	590.972	1770.9	1770.9	-0.59	-0.00035	HCD (High Energy Collision Dissociation)	4.9333	2013	Filtered_TMT_AMG510_batch2_SCoPE_20_H4_1_812.mgf	F20	FALSE	UniProt	0	0	0		3.46	1	0.0002713	0.0009943	K11(2xMethyl): 99.09
[K].gLVNGLkAGPmALSSk.[G]	N-Term(TMTpro); K7(Succinyl); M11(Oxidation); K16(TMTpro)	1	P78559	P78559	1	3	0.1585	0	1	1	756.435	2267.29	2267.29	-1.38	-0.00104	HCD (High Energy Collision Dissociation)	22.5333	20079	Filtered_TMT_AMG510_batch2_SCoPE_20_H4_1_812.mgf	F20	FALSE	UniProt	0	0	0		2.65	1	0.0002713	0.0008603
[R].eIAQDFkTDLR.[F]	N-Term(TMTpro); K7(Methyl)	2	P84243; Q16695	P84243; Q16695	1	3	0.3764	0	1	1	551.973	1653.9	1653.91	-5.52	-0.00304	HCD (High Energy Collision Dissociation)	13.95	6182	Filtered_TMT_H358_control_SCoPE_5_C5_1_773.mgf	F44	FALSE	UniProt	0	0	0		3.64	2	0.0002713	0.0009501	K7(Methyl): 100
[R].eIAQDFkTDLR.[F]	N-Term(TMTpro); K7(Methyl)	2	P84243; Q16695	P84243; Q16695	1	3	0.2625	0	1	1	551.973	1653.91	1653.91	-4.54	-0.0025	HCD (High Energy Collision Dissociation)	12.35	8165	Filtered_TMT_AMG510_batch2_SCoPE_10_G2_1_802.mgf	F10	FALSE	UniProt	0	0	0		3.81	2	0.0002713	0.0008311	K7(Methyl): 100
[-].mSDKPDMAEIEk.[F]	N-Term(Prot)(Met-loss+Acetyl); N-Term(TMTpro); K12(TMTpro)	1	P62328	P62328	0	2	0.3402	0	1	1	957.012	1913.02	1913.02	-1.17	-0.00112	HCD (High Energy Collision Dissociation)	13.9667	10692	Filtered_TMT_AMG510_batch2_SCoPE_18_H2_1_810.mgf	F18	FALSE	UniProt	0	0	0		2.41	1	0.0002713	0.0008424
[R].eIAQDFkTDLR.[F]	N-Term(TMTpro); K7(Methyl)	2	P84243; Q16695	P84243; Q16695	1	3	0.4683	0	1	1	551.973	1653.9	1653.91	-5.59	-0.00308	HCD (High Energy Collision Dissociation)	13.8833	6194	Filtered_TMT_H358_control_SCoPE_8_C8_1_776.mgf	F47	FALSE	UniProt	0	0	0		3.78	2	0.0002713	0.0008314	K7(Methyl): 50; R11(Methyl): 50
[R].eIAQDFkTDLR.[F]	N-Term(TMTpro); K7(Dimethyl)	2	P84243; Q16695	P84243; Q16695	1	3	0.2894	0	1	1	556.646	1667.92	1667.93	-2.63	-0.00146	HCD (High Energy Collision Dissociation)	12.6667	9238	Filtered_TMT_AMG510_batch2_SCoPE_18_H2_1_810.mgf	F18	FALSE	UniProt	0	0	0		2.35	2	0.0002713	0.0007925	K7(2xMethyl): 100
[K].mDSTEPPYSQkR.[Y]	N-Term(TMTpro); K11(Dimethyl)	1	P68104	P68104	1	3	0.6442	0	1	1	590.971	1770.9	1770.9	-1.79	-0.00106	HCD (High Energy Collision Dissociation)	5.75	1558	Filtered_TMT_H358_control_SCoPE_5_C5_1_773.mgf	F44	FALSE	UniProt	0	0	0		4.16	1	0.0002794	0.001006	K11(2xMethyl): 99.3
[K].mDSTEPPYSQkR.[Y]	N-Term(TMTpro); K11(Dimethyl)	1	P68104	P68104	1	3	1	0	1	1	524.618	1571.84	1770.9	-112407	-66.3541	HCD (High Energy Collision Dissociation)	7.3	3916	Filtered_TMT_AMG510_batch2_SCoPE_20_H4_1_812.mgf	F20	FALSE	UniProt	0	0	0	7.48		1	0.00028	0.0004151	K11(2xMethyl): 95.13
[K].mDSTEPPYSQkR.[Y]	N-Term(TMTpro); K11(Dimethyl)	1	P68104	P68104	1	3	1	0	1	1	506.935	1518.79	1770.9	-142363	-84.0369	HCD (High Energy Collision Dissociation)	7.6333	4076	Filtered_TMT_AMG510_batch2_SCoPE_3_F3_1_795.mgf	F3	FALSE	UniProt	0	0	0	8.32		1	0.00028	0.0004353	K11(min 1xMethyl): 66.67; K11(2xMethyl): 33.33; R12(min 1xMethyl): 66.67; R12(2xMethyl): 33.33
[R].kSAPATGGVk.[K]	N-Term(TMTpro); K1(Dimethyl); K10(432.30210)	1	Q16695	Q16695	1	3	1	0	1	1	494.963	1482.87	1680.07	-117371	-65.7305	HCD (High Energy Collision Dissociation)	5.2	2130	Filtered_TMT_AMG510_batch2_SCoPE_4_F4_1_796.mgf	F4	FALSE	UniProt	0	0	0	7.97		1	0.00028	0.0004275	K1(Methyl): 49.06; K10(min 1xMethyl): 98.12; K10(2xMethyl): 49.06
[R].eIAQDFkTDLR.[F]	N-Term(TMTpro); K7(Methyl)	2	P84243; Q16695	P84243; Q16695	1	3	1	0	1	1	513.265	1537.78	1653.91	-70217.5	-38.7112	HCD (High Energy Collision Dissociation)	19.1667	16331	Filtered_TMT_AMG510_batch2_SCoPE_2_F2_1_794.mgf	F2	FALSE	UniProt	0	0	0	7.79		2	0.00028	0.0004188	K7(Methyl): 96.05
[R].kSAPATGGVk.[K]	N-Term(TMTpro); K1(Dimethyl); K10(432.30210)	1	Q16695	Q16695	1	2	1	0	1	1	530.835	1060.66	1680.07	-368678	-309.702	HCD (High Energy Collision Dissociation)	5.8833	2615	Filtered_TMT_AMG510_batch2_SCoPE_15_G7_1_807.mgf	F15	FALSE	UniProt	0	0	0	8.54		1	0.00028	0.0004004	K1(Methyl): 93.77; K10(Methyl): 93.77
[M].sDkPDMAEIEk.[F]	N-Term(TMTpro); K3(Acetyl); K11(432.30210)	1	P62328	P62328	0	2	1	0	1	1	1171.19	2341.38	2041.11	147110	150.134	HCD (High Energy Collision Dissociation)	20.6	17160	Filtered_TMT_AMG510_batch2_SCoPE_22_H6_1_814.mgf	F21	FALSE	UniProt	0	0	0	6.64		1	0.00028	0.000431	K3(Acetyl): 99.88
[R].kSAPSTGGVk.[K]	N-Term(TMTpro); K1(Dimethyl); K10(TMTpro)	1	P84243	P84243	1	3	0.4085	0	1	1	523.324	1567.96	1567.97	-5.47	-0.00286	HCD (High Energy Collision Dissociation)	3.8333	1288	Filtered_TMT_AMG510_batch2_SCoPE_1_F1_1_793.mgf	F1	FALSE	UniProt	0	0	0		2.84	1	0.0002843	0.001047	K1(2xMethyl): 100
[-].mSDKPDMAEIEk.[F]	N-Term(Prot)(Met-loss+Acetyl); N-Term(TMTpro); K12(TMTpro)	1	P62328	P62328	0	2	0.377	0	1	1	957.013	1913.02	1913.02	-0.12	-0.00011	HCD (High Energy Collision Dissociation)	15.15	7380	Filtered_TMT_H358_control_SCoPE_16_D8_1_784.mgf	F54	FALSE	UniProt	0	0	0		1.91	1	0.0002843	0.001023
[R].eIAQDFkTDLR.[F]	N-Term(TMTpro); K7(Dimethyl)	2	P84243; Q16695	P84243; Q16695	1	3	0.5099	0	1	1	556.646	1667.92	1667.93	-2.52	-0.0014	HCD (High Energy Collision Dissociation)	12.8	8935	Filtered_TMT_AMG510_batch2_SCoPE_22_H6_1_814.mgf	F21	FALSE	UniProt	0	0	0		4.06	2	0.0002843	0.001016	K7(2xMethyl): 100
[R].vPTANVSVVDLTCRLEkPAk.[Y]	N-Term(TMTpro); K17(Acetyl); K20(Methyl)	1	P04406	P04406	1	3	0.0832	0	1	1	834.138	2500.4	2500.41	-5.89	-0.00491	HCD (High Energy Collision Dissociation)	22.8833	19514	Filtered_TMT_AMG510_batch2_SCoPE_5_F5_1_797.mgf	F5	FALSE	UniProt	8713	1	1			1	0.0002867	0.0005485	R14(Methyl): 97.13; K20(Acetyl): 97.13
[K].eIsDDEAEEEk.[G]	N-Term(TMTpro); S3(Phospho); K11(TMTpro)	1	P08238	P08238	0	2	0.4825	0	1	1	991.458	1981.91	1981.91	-2.4	-0.00237	HCD (High Energy Collision Dissociation)	8.9833	5644	Filtered_TMT_AMG510_batch2_SCoPE_14_G6_1_806.mgf	F14	FALSE	UniProt	4386	1	1			1	0.0002867	0.000537	S3(Phospho): 100
[R].aSsHSSQTQGGGSVTk.[K]	N-Term(TMTpro); S3(Phospho); K16(TMTpro)	1	P02545	P02545	0	3	0.0047	0	1	1	736.368	2207.09	2207.09	-3.14	-0.00231	HCD (High Energy Collision Dissociation)	4.85	1063	Filtered_TMT_H358_control_SCoPE_2_C2_1_770.mgf	F41	FALSE	UniProt	10943	1	1			1	0.0002867	0.0005308	S2(Phospho): 50; S3(Phospho): 50
[K].aSLGSLEGEAEAEAsSPk.[G]	N-Term(TMTpro); S15(Phospho); K18(TMTpro)	1	Q09666	Q09666	0	3	0.0041	0	1	1	807.74	2421.2	2421.2	0.25	0.0002	HCD (High Energy Collision Dissociation)	19.0167	12567	Filtered_TMT_H358_control_SCoPE_17_E1_1_785.mgf	F55	FALSE	UniProt	12743	1	1			1	0.0002867	0.0005319	S15(Phospho): 50; S16(Phospho): 50
[K].gSFkYAWVLDk.[L]	N-Term(TMTpro); K4(Dimethyl); K11(TMTpro)	2	Q05639; P68104	Q05639; P68104	1	3	0.4815	0	1	1	650.719	1950.14	1950.13	4.2	0.00273	HCD (High Energy Collision Dissociation)	20.8333	17426	Filtered_TMT_AMG510_batch2_SCoPE_14_G6_1_806.mgf	F14	FALSE	UniProt	5382	1	1			2	0.0002867	0.000539	K4(2xMethyl): 100
[-].mSDKPDMAEIEk.[F]	N-Term(Prot)(Met-loss+Acetyl); N-Term(TMTpro); K12(TMTpro)	1	P62328	P62328	0	2	0.2788	0	1	1	957.014	1913.02	1913.02	1.19	0.00113	HCD (High Energy Collision Dissociation)	14.35	11138	Filtered_TMT_AMG510_batch2_SCoPE_15_G7_1_807.mgf	F15	FALSE	UniProt	0	0	0		1.65	1	0.0002881	0.001069
[R].eIAQDFkTDLR.[F]	N-Term(TMTpro); K7(Dimethyl)	2	P84243; Q16695	P84243; Q16695	1	3	0.4417	0	1	1	556.644	1667.92	1667.93	-6.14	-0.00341	HCD (High Energy Collision Dissociation)	14.1167	6997	Filtered_TMT_H358_control_SCoPE_11_D3_1_779.mgf	F50	FALSE	UniProt	0	0	0		3.6	2	0.0002881	0.001085	K7(2xMethyl): 100
[K].mDSTEPPYSQkR.[Y]	N-Term(TMTpro); K11(Dimethyl)	1	P68104	P68104	1	3	0.6539	0	1	1	590.971	1770.9	1770.9	-1.18	-0.0007	HCD (High Energy Collision Dissociation)	5.05	1797	Filtered_TMT_AMG510_batch2_SCoPE_10_G2_1_802.mgf	F10	FALSE	UniProt	0	0	0		3.93	1	0.0002881	0.001111	K11(2xMethyl): 98.95
[R].kSAPATGGVk.[K]	N-Term(TMTpro); K1(Dimethyl); K10(TMTpro)	1	Q16695	Q16695	1	3	0.1532	0	1	1	517.996	1551.97	1551.97	0.86	0.00045	HCD (High Energy Collision Dissociation)	4.5833	1765	Filtered_TMT_H358_control_SCoPE_21_E5_1_789.mgf	F59	FALSE	UniProt	2520	1	1			1	0.0002944	0.000718	K1(2xMethyl): 100
[K].eSEDkPEIEDVGsDEEEEk.[K]	N-Term(TMTpro); K5(TMTpro); S13(Phospho); K19(TMTpro)	1	P07900	P07900	0	3	0.7279	0	1	1	1062.51	3185.51	3185.51	-0.04	-4e-05	HCD (High Energy Collision Dissociation)	13.8667	8839	Filtered_TMT_H358_control_SCoPE_19_E3_1_787.mgf	F57	FALSE	UniProt	341	1	1			1	0.0002944	0.0007081	S13(Phospho): 100
[K].eSEDkPEIEDVGsDEEEEk.[K]	N-Term(TMTpro); K5(TMTpro); S13(Phospho); K19(TMTpro)	1	P07900	P07900	0	4	1	0	1	1	797.132	3185.51	3185.51	-0.13	-0.00011	HCD (High Energy Collision Dissociation)	13.8833	8834	Filtered_TMT_H358_control_SCoPE_19_E3_1_787.mgf	F57	FALSE	UniProt	340	1	1			1	0.0002944	0.0009027	S13(Phospho): 100
[R].eIAQDFkTDLR.[F]	N-Term(TMTpro); K7(Dimethyl)	2	P84243; Q16695	P84243; Q16695	1	3	0.4128	0	1	1	556.644	1667.92	1667.93	-6.14	-0.00341	HCD (High Energy Collision Dissociation)	14.1167	6997	Filtered_TMT_H358_control_SCoPE_11_D3_1_779.mgf	F50	FALSE	UniProt	8108	1	1			2	0.0002944	0.0009175	K7(2xMethyl): 100
[K].eSEDkPEIEDVGsDEEEEk.[K]	N-Term(TMTpro); K5(TMTpro); S13(Phospho); K19(TMTpro)	1	P07900	P07900	0	4	0.5175	0	1	1	797.134	3185.51	3185.51	1.51	0.00121	HCD (High Energy Collision Dissociation)	13.85	6160	Filtered_TMT_H358_control_SCoPE_6_C6_1_774.mgf	F45	FALSE	UniProt	345	1	1			1	0.0002944	0.0006088	S13(Phospho): 100
[K].eVsDDEAEEk.[E]	N-Term(TMTpro); S3(Phospho); K10(TMTpro)	1	P07900	P07900	0	2	0.5517	0	1	1	919.93	1838.85	1838.86	-1.14	-0.00105	HCD (High Energy Collision Dissociation)	7.7333	3791	Filtered_TMT_H358_control_SCoPE_17_E1_1_785.mgf	F55	FALSE	UniProt	4094	1	1			1	0.0002944	0.000613	S3(Phospho): 100
[R].kSAPATGGVk.[K]	N-Term(TMTpro); K1(Dimethyl); K10(TMTpro)	1	Q16695	Q16695	1	3	0.3841	0	1	1	517.994	1551.97	1551.97	-2.4	-0.00124	HCD (High Energy Collision Dissociation)	4.9333	1365	Filtered_TMT_H358_control_SCoPE_11_D3_1_779.mgf	F50	FALSE	UniProt	2576	1	1			1	0.0002944	0.0005923	K1(2xMethyl): 100
[M].sDkPDMAEIEk.[F]	N-Term(TMTpro); K3(Acetyl); K11(TMTpro)	1	P62328	P62328	0	2	0.5103	0	1	1	957.011	1913.02	1913.02	-1.61	-0.00154	HCD (High Energy Collision Dissociation)	15.0833	9927	Filtered_TMT_H358_control_SCoPE_19_E3_1_787.mgf	F57	FALSE	UniProt	10896	1	1			1	0.0002944	0.0007589	K3(Acetyl): 100
[M].sDkPDMAEIEk.[F]	N-Term(TMTpro); K3(Acetyl); K11(TMTpro)	1	P62328	P62328	0	2	0.3467	0	1	1	957.01	1913.01	1913.02	-2.66	-0.00254	HCD (High Energy Collision Dissociation)	15.1333	7634	Filtered_TMT_H358_control_SCoPE_11_D3_1_779.mgf	F50	FALSE	UniProt	10853	1	1			1	0.0002944	0.0006749	K3(Acetyl): 100
[K].eVsDDEAEEk.[E]	N-Term(TMTpro); S3(Phospho); K10(TMTpro)	1	P07900	P07900	0	2	0.6645	0	1	1	919.928	1838.85	1838.86	-3.77	-0.00346	HCD (High Energy Collision Dissociation)	7.6667	4066	Filtered_TMT_H358_control_SCoPE_18_E2_1_786.mgf	F56	FALSE	UniProt	3993	1	1			1	0.0002944	0.0008499	S3(Phospho): 100
[K].mDSTEPPYSQkR.[Y]	N-Term(TMTpro); K11(Dimethyl)	1	P68104	P68104	1	3	0.6206	0	1	1	590.971	1770.9	1770.9	-2.37	-0.0014	HCD (High Energy Collision Dissociation)	6.1167	2586	Filtered_TMT_H358_control_SCoPE_17_E1_1_785.mgf	F55	FALSE	UniProt	7752	1	1			1	0.0002944	0.0009199	K11(2xMethyl): 99.17
[R].eIAQDFkTDLR.[F]	N-Term(TMTpro); K7(Methyl)	2	P84243; Q16695	P84243; Q16695	1	3	0.5331	0	1	1	551.972	1653.9	1653.91	-6.98	-0.00385	HCD (High Energy Collision Dissociation)	13.8	6771	Filtered_TMT_H358_control_SCoPE_9_D1_1_777.mgf	F48	FALSE	UniProt	7940	1	1			2	0.0002944	0.0008656	K7(Methyl): 100
[K].iEDVGsDEEDDSGk.[D]	N-Term(TMTpro); S6(Phospho); K14(TMTpro)	1	P08238	P08238	0	3	0.6617	0	1	1	728.335	2182.99	2182.99	1.31	0.00095	HCD (High Energy Collision Dissociation)	12.05	7875	Filtered_TMT_H358_control_SCoPE_18_E2_1_786.mgf	F56	FALSE	UniProt	4895	1	1			1	0.0002944	0.0006338	S6(Phospho): 100
[K].eVsDDEAEEk.[E]	N-Term(TMTpro); S3(Phospho); K10(TMTpro)	1	P07900	P07900	0	2	0.4677	0	1	1	919.93	1838.85	1838.86	-1.46	-0.00134	HCD (High Energy Collision Dissociation)	7.6333	3380	Filtered_TMT_H358_control_SCoPE_23_E7_1_791.mgf	F61	FALSE	UniProt	4095	1	1			1	0.0002944	0.0008415	S3(Phospho): 100
[K].sLsDSESDDSk.[S]	N-Term(TMTpro); S3(Phospho); K11(TMTpro)	1	Q13185	Q13185	0	2	0.1215	0	1	1	929.433	1857.86	1857.86	-1.07	-0.00099	HCD (High Energy Collision Dissociation)	8	3692	Filtered_TMT_H358_control_SCoPE_23_E7_1_791.mgf	F61	FALSE	UniProt	3873	1	1			1	0.0002944	0.0005567	S3(Phospho): 99.01
[R].aSsHSSQTQGGGSVTk.[K]	N-Term(TMTpro); S3(Phospho); K16(TMTpro)	1	P02545	P02545	0	3	0.0425	0	1	1	736.369	2207.09	2207.09	-1.28	-0.00094	HCD (High Energy Collision Dissociation)	4.9	1289	Filtered_TMT_H358_control_SCoPE_16_D8_1_784.mgf	F54	FALSE	UniProt	10931	1	1			1	0.0002944	0.0008957	S3(Phospho): 97.37
[R].aGDLLEDsPk.[R]	N-Term(TMTpro); S8(Phospho); K10(TMTpro)	1	P51858	P51858	0	2	0.3825	0	1	1	866.949	1732.89	1732.9	-6.24	-0.00541	HCD (High Energy Collision Dissociation)	16.0333	9360	Filtered_TMT_H358_control_SCoPE_22_E6_1_790.mgf	F60	FALSE	UniProt	7323	1	1			1	0.0002944	0.0006152	S8(Phospho): 100
[K].eSVPEFPLsPPk.[K]	N-Term(TMTpro); S9(Phospho); K12(TMTpro)	1	P16949	P16949	0	3	0.3369	0	1	1	672.36	2015.07	2015.07	-4.06	-0.00273	HCD (High Energy Collision Dissociation)	23.4667	14877	Filtered_TMT_H358_control_SCoPE_17_E1_1_785.mgf	F55	FALSE	UniProt	11699	1	1			1	0.0002944	0.0007092	S9(Phospho): 100
[K].mDSTEPPYSQkR.[Y]	N-Term(TMTpro); K11(Dimethyl)	1	P68104	P68104	1	3	0.584	0	1	1	590.971	1770.9	1770.9	-1.93	-0.00114	HCD (High Energy Collision Dissociation)	6.0167	2016	Filtered_TMT_H358_control_SCoPE_11_D3_1_779.mgf	F50	FALSE	UniProt	7820	1	1			1	0.0002944	0.0007724	K11(2xMethyl): 99.33
[R].rNSsEASSGDFLDLk.[G]	N-Term(TMTpro); S4(Phospho); K15(TMTpro)	1	Q9UK76	Q9UK76	1	3	0.0089	0	1	1	772.058	2314.16	2314.16	0.5	0.00039	HCD (High Energy Collision Dissociation)	18.7167	9661	Filtered_TMT_H358_control_SCoPE_11_D3_1_779.mgf	F50	FALSE	UniProt	12610	1	1			1	0.0002944	0.0007191	S3(Phospho): 50; S4(Phospho): 50
[K].sLsDSESDDSk.[S]	N-Term(TMTpro); S3(Phospho); K11(TMTpro)	1	Q13185	Q13185	0	2	0.1092	0	1	1	929.432	1857.86	1857.86	-2.3	-0.00214	HCD (High Energy Collision Dissociation)	8.0833	4102	Filtered_TMT_H358_control_SCoPE_21_E5_1_789.mgf	F59	FALSE	UniProt	3771	1	1			1	0.0002944	0.0008472	S3(Phospho): 99.99
[R].rNsSEASSGDFLDLk.[G]	N-Term(TMTpro); S3(Phospho); K15(TMTpro)	1	Q9UK76	Q9UK76	1	3	0.0748	0	1	1	772.057	2314.16	2314.16	-0.02	-2e-05	HCD (High Energy Collision Dissociation)	18.6167	9636	Filtered_TMT_H358_control_SCoPE_9_D1_1_777.mgf	F48	FALSE	UniProt	12576	1	1			1	0.0002944	0.0005679	S3(Phospho): 98.59
[K].iEDVGsDEEDDSGK.[D]	N-Term(TMTpro); S6(Phospho)	1	P08238	P08238	0	2	0.5888	0	1	1	939.894	1878.78	1878.78	0.05	5e-05	HCD (High Energy Collision Dissociation)	8.3167	4279	Filtered_TMT_H358_control_SCoPE_21_E5_1_789.mgf	F59	FALSE	UniProt	888	1	1			1	0.0002944	0.0007602	S6(Phospho): 100
[K].iEDVGsDEEDDSGk.[D]	N-Term(TMTpro); S6(Phospho); K14(TMTpro)	1	P08238	P08238	0	3	0.4907	0	1	1	728.333	2182.98	2182.99	-2.16	-0.00158	HCD (High Energy Collision Dissociation)	12.1	5475	Filtered_TMT_H358_control_SCoPE_16_D8_1_784.mgf	F54	FALSE	UniProt	4353	1	1			1	0.0002944	0.0008132	S6(Phospho): 100
[K].eVsDDEAEEk.[E]	N-Term(TMTpro); S3(Phospho); K10(TMTpro)	1	P07900	P07900	0	2	0.5737	0	1	1	919.929	1838.85	1838.86	-1.92	-0.00177	HCD (High Energy Collision Dissociation)	7.8	4308	Filtered_TMT_H358_control_SCoPE_24_E8_1_792.mgf	F62	FALSE	UniProt	4114	1	1			1	0.0002944	0.0008616	S3(Phospho): 100
[K].eSEDkPEIEDVGsDEEEEk.[K]	N-Term(TMTpro); K5(TMTpro); S13(Phospho); K19(TMTpro)	1	P07900	P07900	0	4	0.5906	0	1	1	797.132	3185.51	3185.51	0.01	1e-05	HCD (High Energy Collision Dissociation)	13.0333	9889	Filtered_TMT_AMG510_batch2_SCoPE_17_H1_1_809.mgf	F17	FALSE	UniProt	341	1	1			1	0.0002944	0.0005921	S13(Phospho): 100
[R].eIAQDFkTDLR.[F]	N-Term(TMTpro); K7(Methyl)	2	P84243; Q16695	P84243; Q16695	1	3	0.4956	0	1	1	551.974	1653.91	1653.91	-3.85	-0.00212	HCD (High Energy Collision Dissociation)	12.6	9370	Filtered_TMT_AMG510_batch2_SCoPE_17_H1_1_809.mgf	F17	FALSE	UniProt	7848	1	1			2	0.0002944	0.0006866	K7(Methyl): 100
[K].aLLAYAFALAGNQDk.[R]	N-Term(TMTpro); K15(Acetyl)	1	P01023	P01023	0	3	0.425	0	1	1	638.024	1912.06	1912.05	3.65	0.00233	HCD (High Energy Collision Dissociation)	25.7667	23659	Filtered_TMT_AMG510_batch2_SCoPE_17_H1_1_809.mgf	F17	FALSE	UniProt	9719	1	1			1	0.0002944	0.0007542	K15(Acetyl): 100
[K].dWEDDsDEDMSNFDR.[F]	N-Term(TMTpro); S6(Phospho)	1	Q15185	Q15185	0	2	0.3316	0	1	1	1130.42	2259.84	2259.83	0.69	0.00078	HCD (High Energy Collision Dissociation)	15.1667	12054	Filtered_TMT_AMG510_batch2_SCoPE_18_H2_1_810.mgf	F18	FALSE	UniProt	60	1	1			1	0.0002944	0.0005702	S6(Phospho): 99.97
[R].eIAQDFkTDLR.[F]	N-Term(TMTpro); K7(Dimethyl)	2	P84243; Q16695	P84243; Q16695	1	3	0.2023	0	1	1	556.646	1667.92	1667.93	-2.63	-0.00146	HCD (High Energy Collision Dissociation)	12.6667	9238	Filtered_TMT_AMG510_batch2_SCoPE_18_H2_1_810.mgf	F18	FALSE	UniProt	7872	1	1			2	0.0002944	0.0006518	K7(2xMethyl): 100
[K].aSLGSLEGEAEAEASsPk.[G]	N-Term(TMTpro); S16(Phospho); K18(TMTpro)	1	Q09666	Q09666	0	3	0.0493	0	1	1	807.741	2421.21	2421.2	1.6	0.00129	HCD (High Energy Collision Dissociation)	18.7167	15826	Filtered_TMT_AMG510_batch2_SCoPE_2_F2_1_794.mgf	F2	FALSE	UniProt	12913	1	1			1	0.0002944	0.0007101	S16(Phospho): 98.26
[K].eVsDDEAEEk.[E]	N-Term(TMTpro); S3(Phospho); K10(TMTpro)	1	P07900	P07900	0	2	0.6311	0	1	1	919.93	1838.85	1838.86	-1.3	-0.00119	HCD (High Energy Collision Dissociation)	7.7167	2836	Filtered_TMT_H358_control_SCoPE_16_D8_1_784.mgf	F54	FALSE	UniProt	4093	1	1			1	0.0002944	0.0005708	S3(Phospho): 100
[R].eIAQDFkTDLR.[F]	N-Term(TMTpro); K7(Methyl)	2	P84243; Q16695	P84243; Q16695	1	3	0.4957	0	1	1	551.974	1653.91	1653.91	-2.64	-0.00145	HCD (High Energy Collision Dissociation)	12.6667	8890	Filtered_TMT_AMG510_batch2_SCoPE_19_H3_1_811.mgf	F19	FALSE	UniProt	7837	1	1			2	0.0002944	0.0008345	K7(Methyl): 100
[K].aTNEsEDEIPQLVPIGk.[K]	N-Term(TMTpro); S5(Phospho); K17(TMTpro)	1	O76021	O76021	0	3	0.0711	0	1	1	843.441	2528.31	2528.31	-2.04	-0.00172	HCD (High Energy Collision Dissociation)	24.3	21231	Filtered_TMT_AMG510_batch2_SCoPE_19_H3_1_811.mgf	F19	FALSE	UniProt	14459	1	1			1	0.0002944	0.0009103	S5(Phospho): 99.99
[K].aSLGSLEGEAEAEAsSPk.[G]	N-Term(TMTpro); S15(Phospho); K18(TMTpro)	1	Q09666	Q09666	0	3	0.0044	0	1	1	807.743	2421.21	2421.2	3.9	0.00315	HCD (High Energy Collision Dissociation)	18.5333	15246	Filtered_TMT_AMG510_batch2_SCoPE_19_H3_1_811.mgf	F19	FALSE	UniProt	13333	1	1			1	0.0002944	0.0007653	S15(Phospho): 50; S16(Phospho): 50
[K].mDSTEPPYSQkR.[Y]	N-Term(TMTpro); K11(Dimethyl)	1	P68104	P68104	1	2	0.5612	0	1	1	885.955	1770.9	1770.9	0.51	0.00045	HCD (High Energy Collision Dissociation)	4.8667	1990	Filtered_TMT_AMG510_batch2_SCoPE_20_H4_1_812.mgf	F20	FALSE	UniProt	7799	1	1			1	0.0002944	0.0007494	K11(2xMethyl): 98.64
[K].sSSPAPADIAQTVQEDLR.[T]	N-Term(TMTpro); S1(Phospho)	1	Q13283	Q13283	0	3	0.0048	0	1	1	757.04	2269.1	2269.1	0.34	0.00026	HCD (High Energy Collision Dissociation)	23.3833	20888	Filtered_TMT_AMG510_batch2_SCoPE_20_H4_1_812.mgf	F20	FALSE	UniProt	10071	1	1			1	0.0002944	0.0007699	S2(Phospho): 95.94
[K].gTAAAAAAAAAAKVPAkk.[I]	N-Term(TMTpro); K17(Crotonyl); K18(Crotonyl)	1	P50914	P50914	2	3	0.0337	0	1	1	660.39	1979.15	1979.16	-3.03	-0.002	HCD (High Energy Collision Dissociation)	22.6833	20229	Filtered_TMT_AMG510_batch2_SCoPE_20_H4_1_812.mgf	F20	FALSE	UniProt	6112	1	1			1	0.0002944	0.0006173	K13(Crotonyl): 66.67; K17(Crotonyl): 66.67; K18(Crotonyl): 66.67
[K].eVsDDEAEEk.[E]	N-Term(TMTpro); S3(Phospho); K10(TMTpro)	1	P07900	P07900	0	2	0.6666	0	1	1	919.928	1838.85	1838.86	-3.39	-0.00312	HCD (High Energy Collision Dissociation)	7.2167	3791	Filtered_TMT_AMG510_batch2_SCoPE_19_H3_1_811.mgf	F19	FALSE	UniProt	4038	1	1			1	0.0002944	0.0006955	S3(Phospho): 100
[K].aAPEASSPPAsPLQHLLPGk.[A]	N-Term(TMTpro); S11(Phospho); K20(TMTpro)	1	Q96TA1	Q96TA1	0	4	0.06	0	1	1	664.862	2656.43	2656.44	-3.58	-0.00238	HCD (High Energy Collision Dissociation)	23.1167	18812	Filtered_TMT_AMG510_batch2_SCoPE_15_G7_1_807.mgf	F15	FALSE	UniProt	11464	1	1			1	0.0002944	0.000872	S11(Phospho): 95.2
[R].iINEPTAAAIAYGLDk.[KR]	N-Term(TMTpro); K16(Dimethyl)	3	P54652; P11142; P11021	P54652; P11142; P11021	0	3	0.0013	0	1	1	664.707	1992.11	1992.13	-13.1	-0.0087	HCD (High Energy Collision Dissociation)	23.8667	20259	Filtered_TMT_AMG510_batch2_SCoPE_5_F5_1_797.mgf	F5	FALSE	UniProt	10188	1	1			3	0.0002944	0.0007335	K16(2xMethyl): 100
[R].kSAPATGGVk.[K]	N-Term(TMTpro); K1(Dimethyl); K10(TMTpro)	1	Q16695	Q16695	1	2	0.312	0	1	1	776.488	1551.97	1551.97	-1.81	-0.0014	HCD (High Energy Collision Dissociation)	4.1833	1252	Filtered_TMT_AMG510_batch2_SCoPE_15_G7_1_807.mgf	F15	FALSE	UniProt	2544	1	1			1	0.0002944	0.0007788	K1(2xMethyl): 100
[K].aSLGSLEGEAEAEASsPk.[G]	N-Term(TMTpro); S16(Phospho); K18(TMTpro)	1	Q09666	Q09666	0	3	0.0605	0	1	1	807.739	2421.2	2421.2	-0.25	-0.0002	HCD (High Energy Collision Dissociation)	18.5333	14160	Filtered_TMT_AMG510_batch2_SCoPE_9_G1_1_801.mgf	F9	FALSE	UniProt	12706	1	1			1	0.0002944	0.0007056	S16(Phospho): 97.66
[R].vPTANVSVVDLTCRLEkPAk.[Y]	N-Term(TMTpro); K17(Formyl); K20(Formyl)	1	P04406	P04406	1	3	0.0007	0	1	1	834.137	2500.4	2500.38	7.85	0.00654	HCD (High Energy Collision Dissociation)	22.9	18757	Filtered_TMT_AMG510_batch2_SCoPE_7_F7_1_799.mgf	F7	FALSE	UniProt	8786	1	1			1	0.0002944	0.0007444
[K].aQLEPVAsPAk.[K]	N-Term(TMTpro); S8(Phospho); K11(TMTpro)	1	Q15149	Q15149	0	2	0.2192	0	1	1	900.001	1799	1799	-0.38	-0.00034	HCD (High Energy Collision Dissociation)	13.3167	8872	Filtered_TMT_AMG510_batch2_SCoPE_9_G1_1_801.mgf	F9	FALSE	UniProt	8773	1	1			1	0.0002944	0.0009173	S8(Phospho): 100
[R].eIAQDFkTDLR.[F]	N-Term(TMTpro); K7(Methyl)	2	P84243; Q16695	P84243; Q16695	1	3	0.4338	0	1	1	551.973	1653.9	1653.91	-5.52	-0.00304	HCD (High Energy Collision Dissociation)	12.5667	8135	Filtered_TMT_AMG510_batch2_SCoPE_9_G1_1_801.mgf	F9	FALSE	UniProt	7909	1	1			2	0.0002944	0.0007004	K7(Methyl): 100
[K].sStPPGESYFGVSSLQLk.[G]	N-Term(TMTpro); T3(Phospho); K18(TMTpro)	1	Q9UQ35	Q9UQ35	0	3	0.0581	0	1	1	858.114	2572.33	2572.32	2.72	0.00233	HCD (High Energy Collision Dissociation)	24.95	20129	Filtered_TMT_AMG510_batch2_SCoPE_9_G1_1_801.mgf	F9	FALSE	UniProt	14834	1	1			1	0.0002944	0.0006962	T3(Phospho): 95.92
[K].gTAAAAAAAAAAkVPAkK.[I]	N-Term(TMTpro); K13(Crotonyl); K17(Crotonyl)	1	P50914	P50914	2	3	0.5801	0	1	1	660.39	1979.16	1979.16	-2.84	-0.00188	HCD (High Energy Collision Dissociation)	22.6833	18207	Filtered_TMT_AMG510_batch2_SCoPE_9_G1_1_801.mgf	F9	FALSE	UniProt	6072	1	1			1	0.0002944	0.0007742	K13(Crotonyl): 66.67; K17(Crotonyl): 66.67; K18(Crotonyl): 66.67
[R].eIAQDFkTDLR.[F]	N-Term(TMTpro); K7(Methyl)	2	P84243; Q16695	P84243; Q16695	1	3	0.2742	0	1	1	551.974	1653.91	1653.91	-3.1	-0.00171	HCD (High Energy Collision Dissociation)	12.1667	7562	Filtered_TMT_AMG510_batch2_SCoPE_11_G3_1_803.mgf	F11	FALSE	UniProt	7840	1	1			2	0.0002944	0.0007235	K7(Methyl): 100
[R].aGDLLEDsPk.[R]	N-Term(TMTpro); S8(Phospho); K10(TMTpro)	1	P51858	P51858	0	2	0.2824	0	1	1	866.954	1732.9	1732.9	0.16	0.00014	HCD (High Energy Collision Dissociation)	15.05	10404	Filtered_TMT_AMG510_batch2_SCoPE_11_G3_1_803.mgf	F11	FALSE	UniProt	7500	1	1			1	0.0002944	0.0008738	S8(Phospho): 100
[R].eIAQDFkTDLR.[F]	N-Term(TMTpro); K7(Dimethyl)	2	P84243; Q16695	P84243; Q16695	1	3	0.3563	0	1	1	556.646	1667.92	1667.93	-3.69	-0.00205	HCD (High Energy Collision Dissociation)	13.25	8652	Filtered_TMT_AMG510_batch2_SCoPE_7_F7_1_799.mgf	F7	FALSE	UniProt	7914	1	1			2	0.0002944	0.0006894	K7(2xMethyl): 99.33
[K].mDSTEPPYSQkR.[Y]	N-Term(TMTpro); K11(Dimethyl)	1	P68104	P68104	1	2	0.5204	0	1	1	885.953	1770.9	1770.9	-1.28	-0.00114	HCD (High Energy Collision Dissociation)	5.2167	2402	Filtered_TMT_AMG510_batch2_SCoPE_13_G5_1_805.mgf	F13	FALSE	UniProt	7875	1	1			1	0.0002944	0.0007452	K11(2xMethyl): 98.77
[R].aGDLLEDsPk.[R]	N-Term(TMTpro); S8(Phospho); K10(TMTpro)	1	P51858	P51858	0	2	1	0	1	1	866.953	1732.9	1732.9	-1.24	-0.00108	HCD (High Energy Collision Dissociation)	15.45	10945	Filtered_TMT_AMG510_batch2_SCoPE_7_F7_1_799.mgf	F7	FALSE	UniProt	7514	1	1			1	0.0002944	0.00092	S8(Phospho): 100
[K].iEDVGsDEEDDSGk.[D]	N-Term(TMTpro); S6(Phospho); K14(TMTpro)	1	P08238	P08238	0	3	0.6515	0	1	1	728.333	2182.99	2182.99	-1.35	-0.00099	HCD (High Energy Collision Dissociation)	11.5333	8144	Filtered_TMT_AMG510_batch2_SCoPE_14_G6_1_806.mgf	F14	FALSE	UniProt	4437	1	1			1	0.0002944	0.0007192	S6(Phospho): 100
[R].kSAPATGGVk.[K]	N-Term(TMTpro); K1(Dimethyl); K10(TMTpro)	1	Q16695	Q16695	1	3	0.5216	0	1	1	517.994	1551.97	1551.97	-2.65	-0.00137	HCD (High Energy Collision Dissociation)	4.0667	1294	Filtered_TMT_AMG510_batch2_SCoPE_14_G6_1_806.mgf	F14	FALSE	UniProt	2633	1	1			1	0.0002944	0.0007773	K1(2xMethyl): 100
[R].eIAQDFkTDLR.[F]	N-Term(TMTpro); K7(Methyl)	2	P84243; Q16695	P84243; Q16695	1	3	0.3362	0	1	1	551.974	1653.91	1653.91	-3.2	-0.00176	HCD (High Energy Collision Dissociation)	12.8667	9609	Filtered_TMT_AMG510_batch2_SCoPE_14_G6_1_806.mgf	F14	FALSE	UniProt	7848	1	1			2	0.0002944	0.0007488	K7(Methyl): 100
[K].gSFkYAWVLDk.[L]	N-Term(TMTpro); K4(Dimethyl); K11(TMTpro)	2	Q05639; P68104	Q05639; P68104	1	2	0.4303	0	1	1	975.573	1950.14	1950.13	1.91	0.00186	HCD (High Energy Collision Dissociation)	20.6667	18044	Filtered_TMT_AMG510_batch2_SCoPE_20_H4_1_812.mgf	F20	FALSE	UniProt	5889	1	1			2	0.0002944	0.0007094	K4(2xMethyl): 100
[K].gSFkYAWVLDk.[L]	N-Term(TMTpro); K4(Dimethyl); K11(TMTpro)	2	Q05639; P68104	Q05639; P68104	1	3	0.0577	0	1	1	650.713	1950.12	1950.13	-5.52	-0.00359	HCD (High Energy Collision Dissociation)	21.9333	20029	Filtered_TMT_AMG510_batch2_SCoPE_1_F1_1_793.mgf	F1	FALSE	UniProt	6602	1	1			2	0.0002944	0.0005602	K4(2xMethyl): 100
[K].sSSPAPADIAQTVQEDLR.[T]	N-Term(TMTpro); S1(Phospho)	1	Q13283	Q13283	0	3	0.0045	0	1	1	757.038	2269.1	2269.1	-2.13	-0.00161	HCD (High Energy Collision Dissociation)	23.4	19154	Filtered_TMT_AMG510_batch2_SCoPE_4_F4_1_796.mgf	F4	FALSE	UniProt	9775	1	1			1	0.0002944	0.0005816	S1(Phospho): 33.33; S2(Phospho): 33.33; S3(Phospho): 33.33
[K].eSEDkPEIEDVGsDEEEEkk.[D]	N-Term(TMTpro); K5(TMTpro); S13(Phospho); K19(TMTpro); K20(TMTpro)	1	P07900	P07900	1	4	0.6849	0	1	1	905.207	3617.8	3617.81	-1.49	-0.00135	HCD (High Energy Collision Dissociation)	13.1833	9498	Filtered_TMT_AMG510_batch2_SCoPE_8_F8_1_800.mgf	F8	FALSE	UniProt	2	1	1			1	0.0002944	0.0005693	S13(Phospho): 100
[M].sDkPDMAEIEk.[F]	N-Term(TMTpro); K3(Acetyl); K11(TMTpro)	1	P62328	P62328	0	2	0.5182	0	1	1	957.013	1913.02	1913.02	0.24	0.00023	HCD (High Energy Collision Dissociation)	14.9	11979	Filtered_TMT_AMG510_batch2_SCoPE_1_F1_1_793.mgf	F1	FALSE	UniProt	11070	1	1			1	0.0002944	0.0006226	K3(Acetyl): 100
[K].mDSTEPPYSQkR.[Y]	N-Term(TMTpro); K11(Dimethyl)	1	P68104	P68104	1	2	0.5528	0	1	1	885.953	1770.9	1770.9	-2.08	-0.00184	HCD (High Energy Collision Dissociation)	5.2	2304	Filtered_TMT_AMG510_batch2_SCoPE_2_F2_1_794.mgf	F2	FALSE	UniProt	7816	1	1			1	0.0002944	0.0006981	K11(2xMethyl): 98.71
[K].iEDVGsDEEDDSGk.[D]	N-Term(TMTpro); S6(Phospho); K14(TMTpro)	1	P08238	P08238	0	3	0.5516	0	1	1	728.335	2182.99	2182.99	0.93	0.00068	HCD (High Energy Collision Dissociation)	12.0667	4789	Filtered_TMT_H358_control_SCoPE_4_C4_1_772.mgf	F43	FALSE	UniProt	4833	1	1			1	0.0002944	0.0006687	S6(Phospho): 100
[K].mDSTEPPYSQkR.[Y]	N-Term(TMTpro); K11(Dimethyl)	1	P68104	P68104	1	3	0.596	0	1	1	590.971	1770.9	1770.9	-1.79	-0.00106	HCD (High Energy Collision Dissociation)	5.75	1558	Filtered_TMT_H358_control_SCoPE_5_C5_1_773.mgf	F44	FALSE	UniProt	7813	1	1			1	0.0002944	0.0006426	K11(2xMethyl): 99.3
[R].kSAPSTGGVk.[K]	N-Term(TMTpro); K1(Dimethyl); K10(TMTpro)	1	P84243	P84243	1	3	0.3815	0	1	1	523.325	1567.96	1567.97	-3.76	-0.00196	HCD (High Energy Collision Dissociation)	4.6667	1052	Filtered_TMT_H358_control_SCoPE_1_C1_1_769.mgf	F40	FALSE	UniProt	3803	1	1			1	0.0002944	0.0006462	K1(2xMethyl): 100
[K].hTLGEVWVQk.[T]	N-Term(TMTpro); K10(Crotonyl)	1	Q96D46	Q96D46	0	3	0.0382	0	1	1	523.635	1568.89	1568.88	8.51	0.00445	HCD (High Energy Collision Dissociation)	9.35	6127	Filtered_TMT_AMG510_batch2_SCoPE_24_H8_1_816.mgf	F23	FALSE	UniProt	6587	1	1			1	0.0002944	0.0008144	K10(Crotonyl): 100
[R].aSsHSSQTQGGGSVTk.[K]	N-Term(TMTpro); S3(Phospho); K16(TMTpro)	1	P02545	P02545	0	3	0.0001	0	1	1	736.369	2207.09	2207.09	-1.75	-0.00129	HCD (High Energy Collision Dissociation)	4.8	1080	Filtered_TMT_H358_control_SCoPE_6_C6_1_774.mgf	F45	FALSE	UniProt	10851	1	1			1	0.0002944	0.0005758	S2(Phospho): 49.65; S3(Phospho): 49.65
[K].gTAAAAAAAAAAKVPAkk.[I]	N-Term(TMTpro); K17(Crotonyl); K18(Crotonyl)	1	P50914	P50914	2	3	0.037	0	1	1	660.391	1979.16	1979.16	-0.89	-0.00058	HCD (High Energy Collision Dissociation)	22.5667	20595	Filtered_TMT_AMG510_batch2_SCoPE_24_H8_1_816.mgf	F23	FALSE	UniProt	5633	1	1			1	0.0002944	0.0005727	K13(Crotonyl): 50.23; K17(Crotonyl): 50.23; K18(Crotonyl): 99.53
[R].kSAPATGGVk.[K]	N-Term(TMTpro); K1(Dimethyl); K10(TMTpro)	1	Q16695	Q16695	1	3	0.4596	0	1	1	517.993	1551.96	1551.97	-5.27	-0.00273	HCD (High Energy Collision Dissociation)	5.0833	1949	Filtered_TMT_H358_control_SCoPE_24_E8_1_792.mgf	F62	FALSE	UniProt	3048	1	1			1	0.0002944	0.0005538	K1(2xMethyl): 100
[R].eIAQDFkTDLR.[F]	N-Term(TMTpro); K7(Methyl)	2	P84243; Q16695	P84243; Q16695	1	3	1	0	1	1	551.973	1653.9	1653.91	-5.52	-0.00304	HCD (High Energy Collision Dissociation)	13.95	6182	Filtered_TMT_H358_control_SCoPE_5_C5_1_773.mgf	F44	FALSE	UniProt	7911	1	1			2	0.0002944	0.0006647	K7(Methyl): 100
[K].eVsDDEAEEk.[E]	N-Term(TMTpro); S3(Phospho); K10(TMTpro)	1	P07900	P07900	0	2	0.5538	0	1	1	919.93	1838.85	1838.86	-1.86	-0.00171	HCD (High Energy Collision Dissociation)	7.7167	4244	Filtered_TMT_H358_control_SCoPE_24_E8_1_792.mgf	F62	FALSE	UniProt	4117	1	1			1	0.0002944	0.0008887	S3(Phospho): 100
[K].iEDVGsDEEDDSGk.[D]	N-Term(TMTpro); S6(Phospho); K14(TMTpro)	1	P08238	P08238	0	3	0.6257	0	1	1	728.336	2182.99	2182.99	2.15	0.00156	HCD (High Energy Collision Dissociation)	12.05	4950	Filtered_TMT_H358_control_SCoPE_5_C5_1_773.mgf	F44	FALSE	UniProt	5069	1	1			1	0.0002944	0.0009181	S6(Phospho): 100
[K].gSFkYAWVLDk.[L]	N-Term(TMTpro); K4(Dimethyl); K11(TMTpro)	2	Q05639; P68104	Q05639; P68104	1	3	1	0	1	1	650.714	1950.13	1950.13	-4.32	-0.00281	HCD (High Energy Collision Dissociation)	22.05	20154	Filtered_TMT_AMG510_batch2_SCoPE_1_F1_1_793.mgf	F1	FALSE	UniProt	6557	1	1			2	0.0002944	0.0006297	K4(2xMethyl): 100
[K].eVsDDEAEEk.[E]	N-Term(TMTpro); S3(Phospho); K10(TMTpro)	1	P07900	P07900	0	2	0.603	0	1	1	919.929	1838.85	1838.86	-2.81	-0.00258	HCD (High Energy Collision Dissociation)	7.2333	3869	Filtered_TMT_AMG510_batch2_SCoPE_23_H7_1_815.mgf	F22	FALSE	UniProt	4072	1	1			1	0.0002944	0.0008884	S3(Phospho): 100
[K].mDSTEPPYSQkR.[Y]	N-Term(TMTpro); K11(Dimethyl)	1	P68104	P68104	1	2	0.4043	0	1	1	885.955	1770.9	1770.9	0.74	0.00065	HCD (High Energy Collision Dissociation)	5.05	2321	Filtered_TMT_AMG510_batch2_SCoPE_24_H8_1_816.mgf	F23	FALSE	UniProt	7827	1	1			1	0.0002944	0.000718	K11(2xMethyl): 98.36
[R].kSAPATGGVk.[K]	N-Term(TMTpro); K1(Dimethyl); K10(TMTpro)	1	Q16695	Q16695	1	3	0.3516	0	1	1	517.994	1551.97	1551.97	-2.94	-0.00152	HCD (High Energy Collision Dissociation)	4.9333	1420	Filtered_TMT_H358_control_SCoPE_13_D5_1_781.mgf	F52	FALSE	UniProt	0	0	0		1.82	1	0.0002959	0.001221	K1(2xMethyl): 100
[K].mDSTEPPYSQkR.[Y]	N-Term(TMTpro); K11(Dimethyl)	1	P68104	P68104	1	3	0.6431	0	1	1	590.971	1770.9	1770.9	-1.78	-0.00105	HCD (High Energy Collision Dissociation)	6.0167	2037	Filtered_TMT_H358_control_SCoPE_9_D1_1_777.mgf	F48	FALSE	UniProt	0	0	0		3.67	1	0.0002959	0.001145	K11(2xMethyl): 99.26
[R].eIAQDFkTDLR.[F]	N-Term(TMTpro); K7(Methyl)	2	P84243; Q16695	P84243; Q16695	1	3	0.3662	0	1	1	551.972	1653.9	1653.91	-6.33	-0.00349	HCD (High Energy Collision Dissociation)	14.0667	9924	Filtered_TMT_H358_control_SCoPE_24_E8_1_792.mgf	F62	FALSE	UniProt	0	0	0		3.14	2	0.0002959	0.001177	K7(Methyl): 100
[K].gSFkYAWVLDk.[L]	N-Term(TMTpro); K4(Dimethyl); K11(TMTpro)	2	Q05639; P68104	Q05639; P68104	1	3	0.4107	0	1	1	650.713	1950.13	1950.13	-4.44	-0.00288	HCD (High Energy Collision Dissociation)	22.2	10478	Filtered_TMT_H358_control_SCoPE_5_C5_1_773.mgf	F44	FALSE	UniProt	0	0	0		3.36	2	0.0002959	0.001146	K4(2xMethyl): 100
[R].eIAQDFkTDLR.[F]	N-Term(TMTpro); K7(Dimethyl)	2	P84243; Q16695	P84243; Q16695	1	3	0.4115	0	1	1	556.647	1667.92	1667.93	-2.27	-0.00126	HCD (High Energy Collision Dissociation)	13.35	9816	Filtered_TMT_AMG510_batch2_SCoPE_2_F2_1_794.mgf	F2	FALSE	UniProt	0	0	0		2.6	2	0.0002959	0.001231	K7(2xMethyl): 100
[R].eIAQDFkTDLR.[F]	N-Term(TMTpro); K7(Methyl)	2	P84243; Q16695	P84243; Q16695	1	3	0.3274	0	1	1	551.974	1653.91	1653.91	-3.51	-0.00193	HCD (High Energy Collision Dissociation)	12.9833	9050	Filtered_TMT_AMG510_batch2_SCoPE_3_F3_1_795.mgf	F3	FALSE	UniProt	0	0	0		3.39	2	0.0002959	0.001143	K7(Methyl): 100
[K].mDSTEPPYSQkR.[Y]	N-Term(TMTpro); K11(Dimethyl)	1	P68104	P68104	1	3	0.4793	0	1	1	590.97	1770.9	1770.9	-3.14	-0.00185	HCD (High Energy Collision Dissociation)	6.0833	2019	Filtered_TMT_H358_control_SCoPE_10_D2_1_778.mgf	F49	FALSE	UniProt	0	0	0		3.63	1	0.0002996	0.001326	K11(2xMethyl): 99.19
[R].kSAPATGGVk.[K]	N-Term(TMTpro); K1(Dimethyl); K10(TMTpro)	1	Q16695	Q16695	1	3	0.1588	0	1	1	517.994	1551.97	1551.97	-2.01	-0.00104	HCD (High Energy Collision Dissociation)	4.8833	1123	Filtered_TMT_H358_control_SCoPE_6_C6_1_774.mgf	F45	FALSE	UniProt	0	0	0		1.7	1	0.0002996	0.001281	K1(2xMethyl): 100
[K].aPQVVAEAAk.[T]	N-Term(TMTpro); K10(Methyl)	1	O60832	O60832	0	2	0.0974	0	1	1	651.39	1301.77	1301.77	-2.3	-0.0015	HCD (High Energy Collision Dissociation)	7.7833	3287	Filtered_TMT_H358_control_SCoPE_22_E6_1_790.mgf	F60	FALSE	UniProt	0	0	0		1.95	1	0.0002996	0.001313	K10(Methyl): 100
[K].gSFkYAWVLDk.[L]	N-Term(TMTpro); K4(Dimethyl); K11(TMTpro)	2	Q05639; P68104	Q05639; P68104	1	3	0.3053	0	1	1	650.713	1950.12	1950.13	-5.03	-0.00327	HCD (High Energy Collision Dissociation)	21.65	15352	Filtered_TMT_AMG510_batch2_SCoPE_6_F6_1_798.mgf	F6	FALSE	UniProt	0	0	0		2.62	2	0.0002996	0.001287	K4(2xMethyl): 100
[K].aSLGSLEGEAEAEASsPk.[G]	N-Term(TMTpro); S16(Phospho); K18(TMTpro)	1	Q09666	Q09666	0	3	0.0618	0	1	1	807.741	2421.21	2421.2	1.68	0.00135	HCD (High Energy Collision Dissociation)	18.3667	14799	Filtered_TMT_AMG510_batch2_SCoPE_10_G2_1_802.mgf	F10	FALSE	UniProt	12907	1	1			1	0.0003008	0.0009438	S16(Phospho): 97.02
[R].eIAQDFkTDLR.[F]	N-Term(TMTpro); K7(Dimethyl)	2	P84243; Q16695	P84243; Q16695	1	3	0.2669	0	1	1	556.645	1667.92	1667.93	-5.4	-0.003	HCD (High Energy Collision Dissociation)	14.0833	6573	Filtered_TMT_H358_control_SCoPE_2_C2_1_770.mgf	F41	FALSE	UniProt	8046	1	1			2	0.0003008	0.0009646	K7(2xMethyl): 99.12
[K].eSVPEFPLsPPk.[K]	N-Term(TMTpro); S9(Phospho); K12(TMTpro)	1	P16949	P16949	0	2	1	0	1	1	1008.04	2015.07	2015.07	-1	-0.001	HCD (High Energy Collision Dissociation)	22.5833	20315	Filtered_TMT_AMG510_batch2_SCoPE_18_H2_1_810.mgf	F18	FALSE	UniProt	11492	1	1			1	0.0003008	0.0009298	S9(Phospho): 100
[R].qSSATsSFGGLGGGSVR.[F]	N-Term(TMTpro); S6(Phospho)	1	P08727	P08727	0	2	0.1793	0	1	1	969.968	1938.93	1938.92	2.24	0.00217	HCD (High Energy Collision Dissociation)	12.4667	8923	Filtered_TMT_AMG510_batch2_SCoPE_20_H4_1_812.mgf	F20	FALSE	UniProt	6456	1	1			1	0.0003008	0.0009496	S6(Phospho): 49.99; S7(Phospho): 49.99
[K].mDSTEPPYSQkR.[Y]	N-Term(TMTpro); K11(Dimethyl)	1	P68104	P68104	1	3	0.6	0	1	1	590.971	1770.9	1770.9	-1.78	-0.00105	HCD (High Energy Collision Dissociation)	6.0167	2037	Filtered_TMT_H358_control_SCoPE_9_D1_1_777.mgf	F48	FALSE	UniProt	7813	1	1			1	0.0003008	0.0009405	K11(2xMethyl): 99.26
[R].kSAPATGGVk.[K]	N-Term(TMTpro); K1(Dimethyl); K10(TMTpro)	1	Q16695	Q16695	1	2	0.2469	0	1	1	776.489	1551.97	1551.97	-0.91	-0.0007	HCD (High Energy Collision Dissociation)	3.5	1014	Filtered_TMT_AMG510_batch2_SCoPE_8_F8_1_800.mgf	F8	FALSE	UniProt	2559	1	1			1	0.0003008	0.0009629	K1(2xMethyl): 100
[K].sSSPAPADIAQTVQEDLR.[T]	N-Term(TMTpro); S1(Phospho)	1	Q13283	Q13283	0	3	0.004	0	1	1	757.038	2269.1	2269.1	-1.22	-0.00092	HCD (High Energy Collision Dissociation)	23.2667	21188	Filtered_TMT_AMG510_batch2_SCoPE_17_H1_1_809.mgf	F17	FALSE	UniProt	9875	1	1			1	0.0003008	0.0009566	S1(Phospho): 33.33; S2(Phospho): 33.33; S3(Phospho): 33.33
[R].kSAPATGGVk.[K]	N-Term(TMTpro); K1(Dimethyl); K10(432.30210)	1	Q16695	Q16695	1	2	1	0	1	1	521.334	1041.66	1680.07	-379988	-319.203	HCD (High Energy Collision Dissociation)	5.1167	2274	Filtered_TMT_AMG510_batch2_SCoPE_17_H1_1_809.mgf	F17	FALSE	UniProt	0	0	0	8.39		1	0.0003047	0.0004446	K10(2xMethyl): 99.87
[K].mDSTEPPYSQkR.[Y]	N-Term(TMTpro); M1(Oxidation); K11(Dimethyl)	1	P68104	P68104	1	3	1	0	1	1	556.624	1667.86	1786.9	-66617	-39.6792	HCD (High Energy Collision Dissociation)	9.4	3980	Filtered_TMT_H358_control_SCoPE_11_D3_1_779.mgf	F50	FALSE	UniProt	0	0	0	7.63		1	0.0003047	0.0004825	K11(2xMethyl): 95.4
[R].kSAPATGGVk.[K]	N-Term(TMTpro); K1(Dimethyl); K10(432.30210)	1	Q16695	Q16695	1	2	1	0	1	1	749.435	1497.86	1680.07	-108450	-91.1017	HCD (High Energy Collision Dissociation)	5.4	2432	Filtered_TMT_AMG510_batch2_SCoPE_16_G8_1_808.mgf	F16	FALSE	UniProt	0	0	0	7.88		1	0.0003047	0.0004706	K1(Methyl): 93.25; K10(Methyl): 93.25
[K].mDSTEPPYSQkR.[Y]	N-Term(TMTpro); K11(Dimethyl)	1	P68104	P68104	1	2	1	0	1	1	527.857	1054.71	1770.9	-404424	-358.098	HCD (High Energy Collision Dissociation)	7.1833	3796	Filtered_TMT_AMG510_batch2_SCoPE_23_H7_1_815.mgf	F22	FALSE	UniProt	0	0	0	7.34		1	0.0003047	0.0004969	K11(2xMethyl): 91.4
[R].eIAQDFkTDLR.[F]	N-Term(TMTpro); K7(Methyl)	2	P84243; Q16695	P84243; Q16695	1	3	1	0	1	1	667.027	1999.07	1653.91	208690	115.051	HCD (High Energy Collision Dissociation)	20.1833	17229	Filtered_TMT_AMG510_batch2_SCoPE_5_F5_1_797.mgf	F5	FALSE	UniProt	0	0	0	7.71		2	0.0003047	0.000494	Inconclusive data
[K].kERAAAAAAAk.[M]	N-Term(TMTpro); K1(Succinyl); K11(TMTpro)	1	Q9NYV4	Q9NYV4	2	2	0.3093	0	1	1	883.521	1766.04	1766.04	-3.47	-0.00307	HCD (High Energy Collision Dissociation)	17.5833	10489	Filtered_TMT_H358_control_SCoPE_22_E6_1_790.mgf	F60	FALSE	UniProt	0	0	0		1.94	1	0.0003064	0.001343
[R].aSsHsSQTQGGGSVTk.[K]	N-Term(TMTpro); S3(Phospho); S5(Phospho); K16(TMTpro)	1	P02545	P02545	0	2	0.073	0	1	1	1144.03	2287.05	2287.06	-6.5	-0.00743	HCD (High Energy Collision Dissociation)	5.6333	2789	Filtered_TMT_AMG510_batch2_SCoPE_1_F1_1_793.mgf	F1	FALSE	UniProt	5320	1	1			1	0.000307	0.001009	S3(Phospho): 98.27; S5(Phospho): 98.27
[R].kSAPATGGVk.[K]	N-Term(TMTpro); K1(Dimethyl); K10(TMTpro)	1	Q16695	Q16695	1	3	1	0	1	1	517.994	1551.97	1551.97	-3.11	-0.00161	HCD (High Energy Collision Dissociation)	3.55	889	Filtered_TMT_AMG510_batch2_SCoPE_12_G4_1_804.mgf	F12	FALSE	UniProt	2689	1	1			1	0.000307	0.0009855	K1(2xMethyl): 100
[K].kERAAAAAAAk.[M]	N-Term(TMTpro); K1(Succinyl); K11(TMTpro)	1	Q9NYV4	Q9NYV4	2	2	1	0	1	1	883.527	1766.05	1766.04	2.77	0.00245	HCD (High Energy Collision Dissociation)	16.65	13097	Filtered_TMT_AMG510_batch2_SCoPE_3_F3_1_795.mgf	F3	FALSE	UniProt	4989	1	1			1	0.000307	0.0009979
[K].mDSTEPPYSQkR.[Y]	N-Term(TMTpro); K11(Dimethyl)	1	P68104	P68104	1	2	0.5192	0	1	1	885.953	1770.9	1770.9	-1.22	-0.00108	HCD (High Energy Collision Dissociation)	5.45	2338	Filtered_TMT_AMG510_batch2_SCoPE_14_G6_1_806.mgf	F14	FALSE	UniProt	7889	1	1			1	0.000307	0.0009737	K11(2xMethyl): 99.99
[R].kSAPATGGVk.[K]	N-Term(TMTpro); K1(Dimethyl); K10(TMTpro)	1	Q16695	Q16695	1	2	0.1954	0	1	1	776.49	1551.97	1551.97	0.5	0.00039	HCD (High Energy Collision Dissociation)	3.65	1166	Filtered_TMT_AMG510_batch2_SCoPE_5_F5_1_797.mgf	F5	FALSE	UniProt	2522	1	1			1	0.000307	0.001	K1(2xMethyl): 100
[R].aSsHSSQTQGGGSVTk.[K]	N-Term(TMTpro); S3(Phospho); K16(TMTpro)	1	P02545	P02545	0	3	0.0044	0	1	1	736.369	2207.09	2207.09	-0.57	-0.00042	HCD (High Energy Collision Dissociation)	4.7833	1108	Filtered_TMT_H358_control_SCoPE_1_C1_1_769.mgf	F40	FALSE	UniProt	11066	1	1			1	0.000307	0.001001	S2(Phospho): 50; S3(Phospho): 50
[K].eSEDkPEIEDVGsDEEEEkk.[D]	N-Term(TMTpro); K5(TMTpro); S13(Phospho); K19(TMTpro); K20(TMTpro)	1	P07900	P07900	1	4	0.699	0	1	1	905.207	3617.81	3617.81	-0.9	-0.00081	HCD (High Energy Collision Dissociation)	13.25	9968	Filtered_TMT_AMG510_batch2_SCoPE_15_G7_1_807.mgf	F15	FALSE	UniProt	2	1	1			1	0.000307	0.000988	S13(Phospho): 100
[K].eSEDkPEIEDVGsDEEEEkk.[D]	N-Term(TMTpro); K5(TMTpro); S13(Phospho); K19(TMTpro); K20(TMTpro)	1	P07900	P07900	1	4	0.6519	0	1	1	905.206	3617.8	3617.81	-2.45	-0.00221	HCD (High Energy Collision Dissociation)	13.25	8760	Filtered_TMT_AMG510_batch2_SCoPE_4_F4_1_796.mgf	F4	FALSE	UniProt	3	1	1			1	0.000307	0.0009787	S13(Phospho): 100
[R].eIAQDFkTDLR.[F]	N-Term(TMTpro); K7(Methyl)	2	P84243; Q16695	P84243; Q16695	1	3	1	0	1	1	551.973	1653.9	1653.91	-5.37	-0.00296	HCD (High Energy Collision Dissociation)	13.65	10493	Filtered_TMT_AMG510_batch2_SCoPE_1_F1_1_793.mgf	F1	FALSE	UniProt	7919	1	1			2	0.000307	0.000988	K7(Methyl): 100
[K].lHVDPENFk.[L]	N-Term(TMTpro); K9(Formyl)	1		P02100	0	3	0.0674	0	1	1	477.591	1430.76	1430.76	-1.31	-0.00062	HCD (High Energy Collision Dissociation)	12.5167	5323	Filtered_TMT_H358_control_SCoPE_8_C8_1_776.mgf	F47	FALSE	UniProt	5895	1	1			0	0.000307	0.0009871
[K].aTNEsEDEIPQLVPIGk.[K]	N-Term(TMTpro); S5(Phospho); K17(TMTpro)	1	O76021	O76021	0	3	0.1271	0	1	1	843.442	2528.31	2528.31	-0.7	-0.00059	HCD (High Energy Collision Dissociation)	25.05	17559	Filtered_TMT_H358_control_SCoPE_20_E4_1_788.mgf	F58	FALSE	UniProt	14346	1	1			1	0.000307	0.001003	S5(Phospho): 98.18
[K].gTAAAAAAAAAAKVPAkk.[I]	N-Term(TMTpro); K17(Crotonyl); K18(Crotonyl)	1	P50914	P50914	2	2	0.0683	0	1	1	990.079	1979.15	1979.16	-5.01	-0.00496	HCD (High Energy Collision Dissociation)	22.9333	20372	Filtered_TMT_AMG510_batch2_SCoPE_8_F8_1_800.mgf	F8	FALSE	UniProt	6056	1	1			1	0.0003161	0.001026	K17(Crotonyl): 98.97; K18(Crotonyl): 98.97
[R].kSAPSTGGVk.[K]	N-Term(TMTpro); K1(Dimethyl); K10(TMTpro)	1	P84243	P84243	1	2	1	0	1	1	784.486	1567.96	1567.97	-1.16	-0.00091	HCD (High Energy Collision Dissociation)	3.45	825	Filtered_TMT_AMG510_batch2_SCoPE_12_G4_1_804.mgf	F12	FALSE	UniProt	3352	1	1			1	0.0003161	0.001021	K1(2xMethyl): 100
[K].sSsPAPADIAQTVQEDLR.[T]	N-Term(TMTpro); S3(Phospho)	1	Q13283	Q13283	0	2	0.1131	0	1	1	1135.05	2269.1	2269.1	-3.61	-0.0041	HCD (High Energy Collision Dissociation)	23.25	21008	Filtered_TMT_AMG510_batch2_SCoPE_18_H2_1_810.mgf	F18	FALSE	UniProt	9489	1	1			1	0.0003161	0.00102	S3(Phospho): 98.16
[R].eIAQDFkTDLR.[F]	N-Term(TMTpro); K7(Methyl)	2	P84243; Q16695	P84243; Q16695	1	3	1	0	1	1	551.974	1653.91	1653.91	-3.82	-0.0021	HCD (High Energy Collision Dissociation)	13.9167	5960	Filtered_TMT_H358_control_SCoPE_4_C4_1_772.mgf	F43	FALSE	UniProt	7854	1	1			2	0.0003161	0.001017	K7(Methyl): 100
[K].eSVPEFPLsPPk.[K]	N-Term(TMTpro); S9(Phospho); K12(TMTpro)	1	P16949	P16949	0	3	0.4578	0	1	1	672.361	2015.07	2015.07	-3.22	-0.00216	HCD (High Energy Collision Dissociation)	22.6	20606	Filtered_TMT_AMG510_batch2_SCoPE_24_H8_1_816.mgf	F23	FALSE	UniProt	11728	1	1			1	0.0003161	0.001017	S9(Phospho): 100
[R].kSAPATGGVk.[K]	N-Term(TMTpro); K1(Dimethyl); K10(TMTpro)	1	Q16695	Q16695	1	2	0.2332	0	1	1	776.487	1551.97	1551.97	-2.6	-0.00202	HCD (High Energy Collision Dissociation)	3.6667	1057	Filtered_TMT_AMG510_batch2_SCoPE_7_F7_1_799.mgf	F7	FALSE	UniProt	0	0	0		3.13	1	0.0003213	0.001372	K1(2xMethyl): 100
[K].gTAAAAAAAAAAKVPAkk.[I]	N-Term(TMTpro); K17(Crotonyl); K18(Crotonyl)	1	P50914	P50914	2	3	0.0182	0	1	1	660.384	1979.14	1979.16	-11.3	-0.00745	HCD (High Energy Collision Dissociation)	22.75	19325	Filtered_TMT_AMG510_batch2_SCoPE_22_H6_1_814.mgf	F21	FALSE	UniProt	0	0	0		3.29	1	0.0003213	0.001367	K13(Crotonyl): 50.25; K17(Crotonyl): 50.25; K18(Crotonyl): 99.5
[K].vADSSkGPDEAk.[I]	N-Term(TMTpro); K6(Dimethyl); K12(TMTpro)	1	O60506	O60506	1	2	0.1198	0	1	1	920.521	1840.03	1840.03	1.62	0.00149	HCD (High Energy Collision Dissociation)	15.8	10711	Filtered_TMT_AMG510_batch2_SCoPE_6_F6_1_798.mgf	F6	FALSE	UniProt	0	0	0		1.92	1	0.0003213	0.00137	K6(2xMethyl): 100
[K].mDSTEPPYSQkR.[Y]	N-Term(TMTpro); K11(Dimethyl)	1	P68104	P68104	1	3	0.6281	0	1	1	590.97	1770.9	1770.9	-3.14	-0.00185	HCD (High Energy Collision Dissociation)	6.0833	2019	Filtered_TMT_H358_control_SCoPE_10_D2_1_778.mgf	F49	FALSE	UniProt	7496	1	1			1	0.0003261	0.001036	K11(2xMethyl): 99.19
[R].eIAQDFkTDLR.[F]	N-Term(TMTpro); K7(Acetyl)	2	P84243; Q16695	P84243; Q16695	1	2	1	0	1	1	841.458	1681.91	1681.91	0.58	0.00049	HCD (High Energy Collision Dissociation)	19.4	15655	Filtered_TMT_AMG510_batch2_SCoPE_16_G8_1_808.mgf	F16	FALSE	UniProt	8181	1	1			2	0.0003261	0.001037	K7(Acetyl): 100
[R].eIAQDFkTDLR.[F]	N-Term(TMTpro); K7(Methyl)	2	P84243; Q16695	P84243; Q16695	1	2	0.3786	0	1	1	827.457	1653.91	1653.91	-3.98	-0.00329	HCD (High Energy Collision Dissociation)	13.95	6478	Filtered_TMT_H358_control_SCoPE_2_C2_1_770.mgf	F41	FALSE	UniProt	0	0	0		2.43	2	0.0003273	0.001404	K7(Methyl): 100
[R].kSAPSTGGVk.[K]	N-Term(TMTpro); K1(Dimethyl); K10(TMTpro)	1	P84243	P84243	1	2	0.2787	0	1	1	784.485	1567.96	1567.97	-2.3	-0.0018	HCD (High Energy Collision Dissociation)	3.8	1125	Filtered_TMT_AMG510_batch2_SCoPE_16_G8_1_808.mgf	F16	FALSE	UniProt	0	0	0		2.87	1	0.0003273	0.001383	K1(2xMethyl): 100
[R].kSAPSTGGVk.[K]	N-Term(TMTpro); K1(Dimethyl); K10(TMTpro)	1	P84243	P84243	1	3	0.4556	0	1	1	523.323	1567.96	1567.97	-6.76	-0.00353	HCD (High Energy Collision Dissociation)	4.8833	1264	Filtered_TMT_H358_control_SCoPE_16_D8_1_784.mgf	F54	FALSE	UniProt	0	0	0		2.48	1	0.0003317	0.001413	K1(2xMethyl): 100
[-].mESYHKPDQQk.[L]	N-Term(Prot)(Acetyl); N-Term(TMTpro); K11(TMTpro)	1	P29401	P29401	0	3	0.2828	0	1	1	681.028	2041.07	2041.07	1.03	0.0007	HCD (High Energy Collision Dissociation)	8.0667	3748	Filtered_TMT_H358_control_SCoPE_23_E7_1_791.mgf	F61	FALSE	UniProt	0	0	0		1.98	1	0.0003317	0.001441
[K].yFDsGDYNMAk.[A]	N-Term(TMTpro); S4(Phospho); K11(TMTpro)	2	P56211; O43768	P56211; O43768	0	2	0.2666	0	1	1	999.962	1998.92	1998.92	0.65	0.00065	HCD (High Energy Collision Dissociation)	17.6333	13971	Filtered_TMT_AMG510_batch2_SCoPE_10_G2_1_802.mgf	F10	FALSE	UniProt	4339	1	1			2	0.0003338	0.001052	S4(Phospho): 100
[R].eIAQDFkTDLR.[F]	N-Term(TMTpro); K7(Methyl)	2	P84243; Q16695	P84243; Q16695	1	3	0.3942	0	1	1	551.973	1653.91	1653.91	-4.54	-0.0025	HCD (High Energy Collision Dissociation)	12.35	8165	Filtered_TMT_AMG510_batch2_SCoPE_10_G2_1_802.mgf	F10	FALSE	UniProt	7862	1	1			2	0.0003338	0.00106	K7(Methyl): 100
[R].kSAPATGGVk.[K]	N-Term(TMTpro); K1(Dimethyl); K10(432.30210)	1	Q16695	Q16695	1	2	1	0	1	1	523.827	1046.65	1680.07	-377020	-316.709	HCD (High Energy Collision Dissociation)	9.0333	5289	Filtered_TMT_H358_control_SCoPE_24_E8_1_792.mgf	F62	FALSE	UniProt	0	0	0	8.03		1	0.0003343	0.0005564	K10(2xMethyl): 93.54
[K].mDSTEPPYSQkR.[Y]	N-Term(TMTpro); M1(Oxidation); K11(Dimethyl)	1	P68104	P68104	1	3	1	0	1	1	565.998	1695.98	1786.9	-50879.4	-30.3054	HCD (High Energy Collision Dissociation)	7.7167	3804	Filtered_TMT_H358_control_SCoPE_17_E1_1_785.mgf	F55	FALSE	UniProt	0	0	0	7.26		1	0.0003343	0.000598	K11(2xMethyl): 90.93
[M].sDkPDMAEIEk.[F]	N-Term(TMTpro); K3(Acetyl); K11(432.30210)	1	P62328	P62328	0	2	1	0	1	1	550.843	1100.68	2041.11	-460746	-470.217	HCD (High Energy Collision Dissociation)	25.7833	18057	Filtered_TMT_AMG510_batch2_SCoPE_6_F6_1_798.mgf	F6	FALSE	UniProt	0	0	0	6.49		1	0.0003343	0.0005375	Inconclusive data
[M].sDkPDmAEIEk.[F]	N-Term(TMTpro); K3(Acetyl); M6(Oxidation); K11(432.30210)	1	P62328	P62328	0	2	1	0	1	1	576.402	1151.8	2057.11	-440090	-452.656	HCD (High Energy Collision Dissociation)	18.9667	14358	Filtered_TMT_H358_control_SCoPE_24_E8_1_792.mgf	F62	FALSE	UniProt	0	0	0	6.54		1	0.0003343	0.0005395	Inconclusive data
[K].mDSTEPPYSQkR.[Y]	N-Term(TMTpro); K11(Dimethyl)	1	P68104	P68104	1	3	1	0	1	1	594.664	1781.98	1770.9	6254.31	3.69192	HCD (High Energy Collision Dissociation)	8.25	4031	Filtered_TMT_AMG510_batch2_SCoPE_11_G3_1_803.mgf	F11	FALSE	UniProt	0	0	0	7.73		1	0.0003343	0.0005936	K11(2xMethyl): 90.93
[R].kSAPATGGVk.[K]	N-Term(TMTpro); K1(Dimethyl); K10(432.30210)	1	Q16695	Q16695	1	2	1	0	1	1	751.881	1502.75	1680.07	-105539	-88.656	HCD (High Energy Collision Dissociation)	4.9833	2158	Filtered_TMT_AMG510_batch2_SCoPE_23_H7_1_815.mgf	F22	FALSE	UniProt	0	0	0	7.94		1	0.0003343	0.0005423	K1(2xMethyl): 92.64
[R].kSAPATGGVk.[K]	N-Term(TMTpro); K1(Dimethyl); K10(432.30210)	1	Q16695	Q16695	1	2	1	0	1	1	497.301	993.595	1680.07	-408598	-343.236	HCD (High Energy Collision Dissociation)	4.8667	2164	Filtered_TMT_AMG510_batch2_SCoPE_24_H8_1_816.mgf	F23	FALSE	UniProt	0	0	0	7.99		1	0.0003343	0.0005529	K10(2xMethyl): 92.71
[K].qISQSILLLLQPLQTVIQk.[L]	N-Term(TMTpro); K19(Crotonyl)	1	Q92990	Q92990	0	3	0.3299	0	1	1	845.84	2535.51	2535.54	-15.35	-0.01298	HCD (High Energy Collision Dissociation)	26.1833	18775	Filtered_TMT_H358_control_SCoPE_24_E8_1_792.mgf	F62	FALSE	UniProt	0	0	0		2.91	1	0.0003373	0.001505	K19(Crotonyl): 100
[R].kSAPATGGVk.[K]	N-Term(TMTpro); K1(Dimethyl); K10(TMTpro)	1	Q16695	Q16695	1	3	0.3403	0	1	1	517.993	1551.97	1551.97	-3.85	-0.00199	HCD (High Energy Collision Dissociation)	3.5667	1033	Filtered_TMT_AMG510_batch2_SCoPE_19_H3_1_811.mgf	F19	FALSE	UniProt	0	0	0		1.91	1	0.0003373	0.001494	K1(2xMethyl): 100
[R].rNsSEASSGDFLDLk.[G]	N-Term(TMTpro); S3(Phospho); K15(TMTpro)	1	Q9UK76	Q9UK76	1	3	0.0635	0	1	1	772.058	2314.16	2314.16	0.6	0.00046	HCD (High Energy Collision Dissociation)	17.5	13082	Filtered_TMT_AMG510_batch2_SCoPE_9_G1_1_801.mgf	F9	FALSE	UniProt	12638	1	1			1	0.0003422	0.001088	S3(Phospho): 50; S4(Phospho): 50
[K].gTAAAAAAAAAAKVPAkk.[I]	N-Term(TMTpro); K17(Crotonyl); K18(Crotonyl)	1	P50914	P50914	2	3	0.0025	0	1	1	660.389	1979.15	1979.16	-4.05	-0.00267	HCD (High Energy Collision Dissociation)	22.4833	20242	Filtered_TMT_AMG510_batch2_SCoPE_13_G5_1_805.mgf	F13	FALSE	UniProt	0	0	0		3.94	1	0.0003437	0.001517	K13(Crotonyl): 50.24; K17(Crotonyl): 50.24; K18(Crotonyl): 99.52
[K].eSVPEFPLsPPk.[K]	N-Term(TMTpro); S9(Phospho); K12(TMTpro)	1	P16949	P16949	0	3	0.6204	0	1	1	672.362	2015.07	2015.07	-1.85	-0.00124	HCD (High Energy Collision Dissociation)	23.55	15025	Filtered_TMT_H358_control_SCoPE_23_E7_1_791.mgf	F61	FALSE	UniProt	11555	1	1			1	0.0003509	0.001094	S9(Phospho): 100
[K].mDSTEPPYSQkR.[Y]	N-Term(TMTpro); K11(Dimethyl)	1	P68104	P68104	1	3	0.5017	0	1	1	590.971	1770.9	1770.9	-1.52	-0.0009	HCD (High Energy Collision Dissociation)	5.25	2460	Filtered_TMT_AMG510_batch2_SCoPE_13_G5_1_805.mgf	F13	FALSE	UniProt	7865	1	1			1	0.0003568	0.001156	K11(2xMethyl): 98.52
[R].eIAQDFkTDLR.[F]	N-Term(TMTpro); K7(Methyl)	2	P84243; Q16695	P84243; Q16695	1	3	0.4668	0	1	1	551.972	1653.9	1653.91	-7	-0.00386	HCD (High Energy Collision Dissociation)	12.5	9049	Filtered_TMT_AMG510_batch2_SCoPE_18_H2_1_810.mgf	F18	FALSE	UniProt	7978	1	1			2	0.0003568	0.001134	K7(Methyl): 100
[R].vPTANVSVVDLTCRLEkPAk.[Y]	N-Term(TMTpro); K17(Acetyl); K20(Methyl)	1	P04406	P04406	1	3	0.0015	0	1	1	834.136	2500.39	2500.41	-7.41	-0.00618	HCD (High Energy Collision Dissociation)	23	20560	Filtered_TMT_AMG510_batch2_SCoPE_2_F2_1_794.mgf	F2	FALSE	UniProt	8873	1	1			1	0.0003568	0.001111	R14(Methyl): 98.72; K20(Acetyl): 98.72
[R].aTsNVFAMFDQSQIQEFk.[E]	N-Term(TMTpro); S3(Phospho); K18(TMTpro)	1	O14950	O14950	0	3	0.0062	0	1	1	927.127	2779.37	2779.37	-0.08	-8e-05	HCD (High Energy Collision Dissociation)	25.85	9719	Filtered_TMT_H358_control_SCoPE_7_C7_1_775.mgf	F46	FALSE	UniProt	9386	1	1			1	0.0003614	0.001185	T2(Phospho): 50; S3(Phospho): 50
[K].eAEEGEDDRDsANGEDDS.[-]	N-Term(TMTpro); S11(Phospho)	1	P07910	P07910	1	3	0.4353	0	1	1	775.291	2323.86	2323.86	-2.25	-0.00174	HCD (High Energy Collision Dissociation)	3.4167	790	Filtered_TMT_H358_control_SCoPE_23_E7_1_791.mgf	F61	FALSE	UniProt	116	1	1			1	0.0003614	0.001204	S11(Phospho): 100
[R].eIAQDFkTDLR.[F]	N-Term(TMTpro); K7(Dimethyl)	2	P84243; Q16695	P84243; Q16695	1	3	0.2319	0	1	1	556.647	1667.92	1667.93	-2.27	-0.00126	HCD (High Energy Collision Dissociation)	13.35	9816	Filtered_TMT_AMG510_batch2_SCoPE_2_F2_1_794.mgf	F2	FALSE	UniProt	7869	1	1			2	0.0003614	0.001175	K7(2xMethyl): 100
[K].aTVTPsPVk.[G]	N-Term(TMTpro); S6(Phospho); K9(TMTpro)	1	Q9H1E3	Q9H1E3	0	2	0.3479	0	1	1	794.453	1587.9	1587.9	-1.15	-0.00092	HCD (High Energy Collision Dissociation)	10.95	6945	Filtered_TMT_AMG510_batch2_SCoPE_22_H6_1_814.mgf	F21	FALSE	UniProt	6300	1	1			1	0.0003614	0.001215	S6(Phospho): 100
[K].nSQEDsEDSEDk.[D]	N-Term(TMTpro); S6(Phospho); K12(TMTpro)	1	Q9H1E3	Q9H1E3	0	2	0.1913	0	1	1	1035.95	2070.9	2070.9	0.02	2e-05	HCD (High Energy Collision Dissociation)	4.8333	1344	Filtered_TMT_H358_control_SCoPE_13_D5_1_781.mgf	F52	FALSE	UniProt	2118	1	1			1	0.0003614	0.001184	S6(Phospho): 98.48
[R].kSAPATGGVk.[K]	N-Term(TMTpro); K1(Dimethyl); K10(TMTpro)	1	Q16695	Q16695	1	3	0.4351	0	1	1	517.994	1551.97	1551.97	-2.01	-0.00104	HCD (High Energy Collision Dissociation)	4.8833	1123	Filtered_TMT_H358_control_SCoPE_6_C6_1_774.mgf	F45	FALSE	UniProt	2554	1	1			1	0.0003614	0.001208	K1(2xMethyl): 100
[K].aTNEsEDEIPQLVPIGk.[K]	N-Term(TMTpro); S5(Phospho); K17(TMTpro)	1	O76021	O76021	0	3	0.0902	0	1	1	843.441	2528.31	2528.31	-1.7	-0.00143	HCD (High Energy Collision Dissociation)	24.25	19767	Filtered_TMT_AMG510_batch2_SCoPE_14_G6_1_806.mgf	F14	FALSE	UniProt	14441	1	1			1	0.0003614	0.001219	T2(Phospho): 98.5
[R].eIAQDFkTDLR.[F]	N-Term(TMTpro); K7(Methyl)	2	P84243; Q16695	P84243; Q16695	1	3	0.3714	0	1	1	551.973	1653.9	1653.91	-5.37	-0.00296	HCD (High Energy Collision Dissociation)	13.9667	8934	Filtered_TMT_H358_control_SCoPE_19_E3_1_787.mgf	F57	FALSE	UniProt	7919	1	1			2	0.0003614	0.001174	K7(Methyl): 100
[R].kSAPATGGVk.[K]	N-Term(TMTpro); K1(Dimethyl); K10(TMTpro)	1	Q16695	Q16695	1	2	0.3153	0	1	1	776.49	1551.97	1551.97	0.42	0.00033	HCD (High Energy Collision Dissociation)	3.8833	1200	Filtered_TMT_AMG510_batch2_SCoPE_16_G8_1_808.mgf	F16	FALSE	UniProt	2522	1	1			1	0.0003614	0.001213	K1(2xMethyl): 100
[R].eIAQDFkTDLR.[F]	N-Term(TMTpro); K7(Methyl)	2	P84243; Q16695	P84243; Q16695	1	3	0.4802	0	1	1	551.974	1653.91	1653.91	-4.04	-0.00223	HCD (High Energy Collision Dissociation)	13.15	9587	Filtered_TMT_AMG510_batch2_SCoPE_2_F2_1_794.mgf	F2	FALSE	UniProt	7863	1	1			2	0.0003614	0.001205	K7(Methyl): 100
[R].kSAPATGGVk.[K]	N-Term(TMTpro); K1(Dimethyl); K10(TMTpro)	1	Q16695	Q16695	1	2	0.1785	0	1	1	776.489	1551.97	1551.97	-1.07	-0.00083	HCD (High Energy Collision Dissociation)	3.5667	1023	Filtered_TMT_AMG510_batch2_SCoPE_19_H3_1_811.mgf	F19	FALSE	UniProt	2558	1	1			1	0.0003742	0.00129	K1(2xMethyl): 100
[K].qISQSILLLLQPLQTVIQk.[L]	N-Term(TMTpro); K19(Crotonyl)	1	Q92990	Q92990	0	3	0.1805	0	1	1	845.84	2535.51	2535.54	-15.35	-0.01298	HCD (High Energy Collision Dissociation)	26.1833	18775	Filtered_TMT_H358_control_SCoPE_24_E8_1_792.mgf	F62	FALSE	UniProt	2604	1	1			1	0.0003742	0.001246	K19(Crotonyl): 100
[R].kSAPATGGVk.[K]	N-Term(TMTpro); K1(Dimethyl); K10(TMTpro)	1	Q16695	Q16695	1	2	0.2396	0	1	1	776.488	1551.97	1551.97	-2.31	-0.00179	HCD (High Energy Collision Dissociation)	4.0667	1291	Filtered_TMT_AMG510_batch2_SCoPE_14_G6_1_806.mgf	F14	FALSE	UniProt	2575	1	1			1	0.0003742	0.001278	K1(2xMethyl): 100
[K].eIAIVHsDAEk.[E]	N-Term(TMTpro); S7(Phospho); K11(TMTpro)	1	Q9H307	Q9H307	0	3	0.4879	0	1	1	634.006	1900	1900.01	-1.77	-0.00112	HCD (High Energy Collision Dissociation)	13.4333	9312	Filtered_TMT_H358_control_SCoPE_24_E8_1_792.mgf	F62	FALSE	UniProt	10568	1	1			1	0.0003742	0.001319	S7(Phospho): 100
[K].gTAAAAAAAAAAkVPAkK.[I]	N-Term(TMTpro); K13(Crotonyl); K17(Crotonyl)	1	P50914	P50914	2	3	0.0046	0	1	1	660.389	1979.15	1979.16	-4.51	-0.00297	HCD (High Energy Collision Dissociation)	23.8333	11627	Filtered_TMT_H358_control_SCoPE_9_D1_1_777.mgf	F48	FALSE	UniProt	6070	1	1			1	0.0003742	0.00132	K13(Crotonyl): 66.67; K17(Crotonyl): 66.67; K18(Crotonyl): 66.67
[R].kSAPATGGVk.[K]	N-Term(TMTpro); K1(Dimethyl); K10(TMTpro)	1	Q16695	Q16695	1	3	0.2598	0	1	1	517.994	1551.97	1551.97	-3.4	-0.00176	HCD (High Energy Collision Dissociation)	3.6667	1113	Filtered_TMT_AMG510_batch2_SCoPE_17_H1_1_809.mgf	F17	FALSE	UniProt	2753	1	1			1	0.0003742	0.00131	K1(2xMethyl): 100
[K].gTAAAAAAAAAAkVPAkK.[I]	N-Term(TMTpro); K13(Crotonyl); K17(Crotonyl)	1	P50914	P50914	2	3	0.4899	0	1	1	660.384	1979.14	1979.16	-11.3	-0.00745	HCD (High Energy Collision Dissociation)	22.75	19325	Filtered_TMT_AMG510_batch2_SCoPE_22_H6_1_814.mgf	F21	FALSE	UniProt	6925	1	1			1	0.0003742	0.001293	K13(Crotonyl): 50.25; K17(Crotonyl): 50.25; K18(Crotonyl): 99.5
[R].aGDLLEDsPk.[R]	N-Term(TMTpro); S8(Phospho); K10(TMTpro)	1	P51858	P51858	0	2	1	0	1	1	866.953	1732.9	1732.9	-1.78	-0.00154	HCD (High Energy Collision Dissociation)	15.15	12064	Filtered_TMT_AMG510_batch2_SCoPE_18_H2_1_810.mgf	F18	FALSE	UniProt	7532	1	1			1	0.0003742	0.001243	S8(Phospho): 100
[R].aGDLLEDsPk.[R]	N-Term(TMTpro); S8(Phospho); K10(TMTpro)	1	P51858	P51858	0	2	0.3905	0	1	1	866.953	1732.9	1732.9	-1.81	-0.00157	HCD (High Energy Collision Dissociation)	15.4833	12418	Filtered_TMT_AMG510_batch2_SCoPE_5_F5_1_797.mgf	F5	FALSE	UniProt	7518	1	1			1	0.0003742	0.001248	S8(Phospho): 100
[R].kSAPATGGVk.[K]	N-Term(TMTpro); K1(Dimethyl); K10(TMTpro)	1	Q16695	Q16695	1	2	0.2571	0	1	1	776.488	1551.97	1551.97	-1.37	-0.00106	HCD (High Energy Collision Dissociation)	3.6	1076	Filtered_TMT_AMG510_batch2_SCoPE_23_H7_1_815.mgf	F22	FALSE	UniProt	0	0	0		2.8	1	0.0003778	0.001595	K1(2xMethyl): 100
[R].kSAPATGGVk.[K]	N-Term(TMTpro); K1(Dimethyl); K10(432.30210)	1	Q16695	Q16695	1	2	1	0	1	1	575.36	1149.71	1680.07	-315675	-265.177	HCD (High Energy Collision Dissociation)	5.9	2574	Filtered_TMT_AMG510_batch2_SCoPE_15_G7_1_807.mgf	F15	FALSE	UniProt	0	0	0	7.94		1	0.0003785	0.0006298	K1(min 1xMethyl): 99.97; K1(2xMethyl): 49.98; K10(Methyl): 49.98
[K].nLHGDGLAIWYTk.[D]	N-Term(TMTpro); K13(Formyl)	1	Q9H0V9	Q9H0V9	0	3	1	0	1	1	897.161	2689.47	1819.97	477758	289.835	HCD (High Energy Collision Dissociation)	25.05	22833	Filtered_TMT_AMG510_batch2_SCoPE_17_H1_1_809.mgf	F17	FALSE	UniProt	0	0	0	6.19		1	0.0003785	0.0006149
[-].mASGADSKGDDLSTAILk.[Q]	N-Term(Prot)(Met-loss+Acetyl); N-Term(TMTpro); K18(TMTpro)	1	P55072	P55072	1	3	0.4712	0	1	1	767.092	2299.26	2299.26	-0.36	-0.00028	HCD (High Energy Collision Dissociation)	18.9833	16119	Filtered_TMT_AMG510_batch2_SCoPE_2_F2_1_794.mgf	F2	FALSE	UniProt	0	0	0		2.95	1	0.0003838	0.001636
[K].lLTPITTLTSEQIQk.[L]	N-Term(TMTpro); K15(Dimethyl)	1	P12111	P12111	0	3	0.2208	0	1	1	673.405	2018.2	2018.21	-2.49	-0.00167	HCD (High Energy Collision Dissociation)	25.8833	18606	Filtered_TMT_H358_control_SCoPE_24_E8_1_792.mgf	F62	FALSE	UniProt	0	0	0		2.31	1	0.0003838	0.001621	K15(2xMethyl): 100
[K].eSVPEFPLsPPk.[K]	N-Term(TMTpro); S9(Phospho); K12(TMTpro)	1	P16949	P16949	0	3	0.5014	0	1	1	672.361	2015.07	2015.07	-2.45	-0.00165	HCD (High Energy Collision Dissociation)	23.5	11067	Filtered_TMT_H358_control_SCoPE_12_D4_1_780.mgf	F51	FALSE	UniProt	11620	1	1			1	0.0003886	0.001361	S9(Phospho): 100
[R].kSAPATGGVk.[K]	N-Term(TMTpro); K1(Dimethyl); K10(TMTpro)	1	Q16695	Q16695	1	3	0.3412	0	1	1	517.994	1551.97	1551.97	-2.94	-0.00152	HCD (High Energy Collision Dissociation)	4.9333	1420	Filtered_TMT_H358_control_SCoPE_13_D5_1_781.mgf	F52	FALSE	UniProt	2666	1	1			1	0.0003886	0.001383	K1(2xMethyl): 100
[K].eEDEEPEsPPEk.[K]	N-Term(TMTpro); S8(Phospho); K12(TMTpro)	1	Q9H1E3	Q9H1E3	0	2	1	0	1	1	1051.98	2102.96	2102.97	-2.11	-0.00222	HCD (High Energy Collision Dissociation)	8.2167	4972	Filtered_TMT_AMG510_batch2_SCoPE_1_F1_1_793.mgf	F1	FALSE	UniProt	4321	1	1			1	0.0003886	0.001355	S8(Phospho): 100
[K].dLFDYsPPLHk.[N]	N-Term(TMTpro); S6(Phospho); K11(TMTpro)	1	Q9NYF8	Q9NYF8	0	3	0.5287	0	1	1	674.02	2020.04	2020.04	0.62	0.00042	HCD (High Energy Collision Dissociation)	21.8	19520	Filtered_TMT_AMG510_batch2_SCoPE_18_H2_1_810.mgf	F18	FALSE	UniProt	11104	1	1			1	0.0003886	0.001375	S6(Phospho): 100
[K].sSSPAPADIAQTVQEDLR.[T]	N-Term(TMTpro); S1(Phospho)	1	Q13283	Q13283	0	3	0.0043	0	1	1	757.035	2269.09	2269.1	-6.23	-0.00471	HCD (High Energy Collision Dissociation)	23.8667	10596	Filtered_TMT_H358_control_SCoPE_8_C8_1_776.mgf	F47	FALSE	UniProt	9264	1	1			1	0.0003886	0.00138	S1(Phospho): 33.33; S2(Phospho): 33.33; S3(Phospho): 33.33
[K].gTAAAAAAAAAAKVPAkk.[I]	N-Term(TMTpro); K17(Crotonyl); K18(Crotonyl)	1	P50914	P50914	2	3	0.0273	0	1	1	660.39	1979.15	1979.16	-3.33	-0.00219	HCD (High Energy Collision Dissociation)	22.8833	19694	Filtered_TMT_AMG510_batch2_SCoPE_3_F3_1_795.mgf	F3	FALSE	UniProt	6135	1	1			1	0.0003886	0.001346	K13(Crotonyl): 66.67; K17(Crotonyl): 66.67; K18(Crotonyl): 66.67
[R].eIAQDFkTDLR.[F]	N-Term(TMTpro); K7(Methyl)	2	P84243; Q16695	P84243; Q16695	1	2	0.2523	0	1	1	827.459	1653.91	1653.91	-1.93	-0.0016	HCD (High Energy Collision Dissociation)	12.6	9558	Filtered_TMT_AMG510_batch2_SCoPE_24_H8_1_816.mgf	F23	FALSE	UniProt	0	0	0		2.22	2	0.0003908	0.001646	K7(Methyl): 100
[R].eIAQDFkTDLR.[F]	N-Term(TMTpro); K7(Methyl)	2	P84243; Q16695	P84243; Q16695	1	3	1	0	1	1	603.691	1809.06	1653.91	93804.6	51.7149	HCD (High Energy Collision Dissociation)	18.0333	14990	Filtered_TMT_AMG510_batch2_SCoPE_23_H7_1_815.mgf	F22	FALSE	UniProt	0	0	0	7.45		2	0.000394	0.0007114	K7(Methyl): 50; R11(Methyl): 50
[R].eIAQDFkTDLR.[F]	N-Term(TMTpro); K7(Methyl)	2	P84243; Q16695	P84243; Q16695	1	3	1	0	1	1	562.982	1686.93	1653.91	19964.6	11.0066	HCD (High Energy Collision Dissociation)	19.2167	17457	Filtered_TMT_AMG510_batch2_SCoPE_13_G5_1_805.mgf	F13	FALSE	UniProt	0	0	0	6.94		2	0.000394	0.0006902	K7(Methyl): 50; R11(Methyl): 50
[-].mEVkPPPGRPQPDSGR.[R]	N-Term(TMTpro); K4(Acetyl)	1	P51991	P51991	0	3	1	0	1	1	550.642	1649.91	2094.11	-212118	-148.066	HCD (High Energy Collision Dissociation)	11.65	7642	Filtered_TMT_AMG510_batch2_SCoPE_3_F3_1_795.mgf	F3	FALSE	UniProt	0	0	0	6.08		1	0.000394	0.0006736	K4(Acetyl): 100
[K].eSVPEFPLsPPk.[K]	N-Term(TMTpro); S9(Phospho); K12(TMTpro)	1	P16949	P16949	0	3	0.4292	0	1	1	672.362	2015.07	2015.07	-1.64	-0.0011	HCD (High Energy Collision Dissociation)	22.8833	20309	Filtered_TMT_AMG510_batch2_SCoPE_8_F8_1_800.mgf	F8	FALSE	UniProt	11588	1	1			1	0.0003955	0.001402	S9(Phospho): 100
[R].rNsSEASSGDFLDLk.[G]	N-Term(TMTpro); S3(Phospho); K15(TMTpro)	1	Q9UK76	Q9UK76	1	3	0.0673	0	1	1	772.058	2314.16	2314.16	0.34	0.00026	HCD (High Energy Collision Dissociation)	18.5833	10889	Filtered_TMT_H358_control_SCoPE_15_D7_1_783.mgf	F53	FALSE	UniProt	12643	1	1			1	0.0003955	0.001399	S3(Phospho): 50; S4(Phospho): 50
[R].eIAQDFkTDLR.[F]	N-Term(TMTpro); K7(Methyl)	2	P84243; Q16695	P84243; Q16695	1	3	0.3939	0	1	1	551.973	1653.91	1653.91	-4.48	-0.00247	HCD (High Energy Collision Dissociation)	13.8833	6798	Filtered_TMT_H358_control_SCoPE_1_C1_1_769.mgf	F40	FALSE	UniProt	0	0	0		3.58	2	0.000396	0.001684	K7(Methyl): 100
[R].kSAPATGGVk.[K]	N-Term(TMTpro); K1(Dimethyl); K10(TMTpro)	1	Q16695	Q16695	1	2	0.2702	0	1	1	776.486	1551.97	1551.97	-4.1	-0.00318	HCD (High Energy Collision Dissociation)	3.9333	1362	Filtered_TMT_AMG510_batch2_SCoPE_1_F1_1_793.mgf	F1	FALSE	UniProt	0	0	0		2.85	1	0.000396	0.0017	K1(2xMethyl): 100
[K].mDSTEPPYSQkR.[Y]	N-Term(TMTpro); K11(Dimethyl)	1	P68104	P68104	1	3	0.5466	0	1	1	590.971	1770.9	1770.9	-2.37	-0.0014	HCD (High Energy Collision Dissociation)	6.1167	2586	Filtered_TMT_H358_control_SCoPE_17_E1_1_785.mgf	F55	FALSE	UniProt	0	0	0		3.86	1	0.0004028	0.00171	K11(2xMethyl): 99.17
[K].mDSTEPPYSQkR.[Y]	N-Term(TMTpro); K11(Dimethyl)	1	P68104	P68104	1	3	0.381	0	1	1	590.972	1770.9	1770.9	0.13	8e-05	HCD (High Energy Collision Dissociation)	6.1333	2086	Filtered_TMT_H358_control_SCoPE_10_D2_1_778.mgf	F49	FALSE	UniProt	7857	1	1			1	0.000404	0.001442	K11(2xMethyl): 99.04
[K].eVsDDEAEEk.[E]	N-Term(TMTpro); S3(Phospho); K10(TMTpro)	1	P07900	P07900	0	2	0.6265	0	1	1	919.929	1838.85	1838.86	-2.11	-0.00194	HCD (High Energy Collision Dissociation)	7.7	2506	Filtered_TMT_H358_control_SCoPE_6_C6_1_774.mgf	F45	FALSE	UniProt	4092	1	1			1	0.000404	0.001443	S3(Phospho): 100
[R].eIAQDFkTDLR.[F]	N-Term(TMTpro); K7(Methyl)	2	P84243; Q16695	P84243; Q16695	1	3	0.5231	0	1	1	551.974	1653.91	1653.91	-3.38	-0.00186	HCD (High Energy Collision Dissociation)	13.25	9700	Filtered_TMT_AMG510_batch2_SCoPE_2_F2_1_794.mgf	F2	FALSE	UniProt	7858	1	1			2	0.0004074	0.001514	K7(Methyl): 100
[M].sDkPDMAEIEk.[F]	N-Term(TMTpro); K3(Acetyl); K11(TMTpro)	1	P62328	P62328	0	2	1	0	1	1	957.012	1913.02	1913.02	-1.17	-0.00112	HCD (High Energy Collision Dissociation)	13.9667	10692	Filtered_TMT_AMG510_batch2_SCoPE_18_H2_1_810.mgf	F18	FALSE	UniProt	10864	1	1			1	0.0004074	0.001546	K3(Acetyl): 100
[K].gTAAAAAAAAAAkVPAKk.[I]	N-Term(TMTpro); K13(Crotonyl); K18(Crotonyl)	1	P50914	P50914	2	3	0.0043	0	1	1	660.388	1979.15	1979.16	-5.81	-0.00383	HCD (High Energy Collision Dissociation)	24.0333	17423	Filtered_TMT_H358_control_SCoPE_18_E2_1_786.mgf	F56	FALSE	UniProt	6174	1	1			1	0.0004074	0.001521	K13(Crotonyl): 50.25; K17(Crotonyl): 50.25; K18(Crotonyl): 99.5
[R].eIAQDFkTDLR.[F]	N-Term(TMTpro); K7(Methyl)	2	P84243; Q16695	P84243; Q16695	1	3	0.4054	0	1	1	551.972	1653.9	1653.91	-6.33	-0.00349	HCD (High Energy Collision Dissociation)	14.0667	9924	Filtered_TMT_H358_control_SCoPE_24_E8_1_792.mgf	F62	FALSE	UniProt	7896	1	1			2	0.0004074	0.001462	K7(Methyl): 100
[R].kSAPSTGGVk.[K]	N-Term(TMTpro); K1(Dimethyl); K10(TMTpro)	1	P84243	P84243	1	3	0.2555	0	1	1	523.323	1567.96	1567.97	-6.76	-0.00353	HCD (High Energy Collision Dissociation)	4.8833	1264	Filtered_TMT_H358_control_SCoPE_16_D8_1_784.mgf	F54	FALSE	UniProt	4208	1	1			1	0.0004074	0.001479	K1(2xMethyl): 100
[K].eVsDDEAEEk.[E]	N-Term(TMTpro); S3(Phospho); K10(TMTpro)	1	P07900	P07900	0	2	0.5885	0	1	1	919.929	1838.85	1838.86	-2.1	-0.00193	HCD (High Energy Collision Dissociation)	7.5667	3652	Filtered_TMT_H358_control_SCoPE_19_E3_1_787.mgf	F57	FALSE	UniProt	4096	1	1			1	0.0004074	0.001503	S3(Phospho): 100
[K].mDSTEPPYSQkR.[Y]	N-Term(TMTpro); K11(Dimethyl)	1	P68104	P68104	1	3	0.5602	0	1	1	590.97	1770.89	1770.9	-4.07	-0.0024	HCD (High Energy Collision Dissociation)	5.8833	2036	Filtered_TMT_H358_control_SCoPE_15_D7_1_783.mgf	F53	FALSE	UniProt	0	0	0		3.57	1	0.0004151	0.001747	K11(2xMethyl): 99.15
[R].kSAPSTGGVk.[K]	N-Term(TMTpro); K1(Dimethyl); K10(TMTpro)	1	P84243	P84243	1	3	0.3017	0	1	1	523.325	1567.96	1567.97	-4.1	-0.00214	HCD (High Energy Collision Dissociation)	3.5333	894	Filtered_TMT_AMG510_batch2_SCoPE_10_G2_1_802.mgf	F10	FALSE	UniProt	0	0	0		2.42	1	0.0004151	0.001749	K1(2xMethyl): 98.66
[-].mSDAAVDTSSEITTk.[D]	N-Term(Prot)(Met-loss+Acetyl); N-Term(TMTpro); K15(TMTpro)	1	P06454	P06454	0	2	0.4343	0	1	1	1038.05	2075.09	2075.1	-2.53	-0.00263	HCD (High Energy Collision Dissociation)	12.0833	8687	Filtered_TMT_AMG510_batch2_SCoPE_15_G7_1_807.mgf	F15	FALSE	UniProt	0	0	0		1.75	1	0.0004195	0.001783
[R].eIAQDFkTDLR.[F]	N-Term(TMTpro); K7(Methyl)	2	P84243; Q16695	P84243; Q16695	1	2	0.2479	0	1	1	827.459	1653.91	1653.91	-1.58	-0.00131	HCD (High Energy Collision Dissociation)	12.6667	8931	Filtered_TMT_AMG510_batch2_SCoPE_19_H3_1_811.mgf	F19	FALSE	UniProt	0	0	0		2.34	2	0.0004195	0.001803	K7(Methyl): 100
[R].nTNSVPETAPAAIPETk.[R]	N-Term(TMTpro); K17(Dimethyl)	1	P55265	P55265	0	2	0.3679	0	1	1	1036.55	2072.1	2072.12	-10.53	-0.01091	HCD (High Energy Collision Dissociation)	10.7167	7971	Filtered_TMT_AMG510_batch2_SCoPE_13_G5_1_805.mgf	F13	FALSE	UniProt	12122	1	1			1	0.0004239	0.001556	K17(2xMethyl): 100
[R].hYEDGYPGGSDNYGSLsR.[V]	N-Term(TMTpro); S17(Phospho)	1	O60716	O60716	0	3	0.0567	0	1	1	786.67	2357.99	2358	-1.92	-0.00151	HCD (High Energy Collision Dissociation)	9.55	4039	Filtered_TMT_H358_control_SCoPE_9_D1_1_777.mgf	F48	FALSE	UniProt	1779	1	1			1	0.0004239	0.001582	S17(Phospho): 98.42
[R].eIAQDFkTDLR.[F]	N-Term(TMTpro); K7(Methyl)	2	P84243; Q16695	P84243; Q16695	1	3	0.4609	0	1	1	551.973	1653.9	1653.91	-5.59	-0.00308	HCD (High Energy Collision Dissociation)	13.8833	6194	Filtered_TMT_H358_control_SCoPE_8_C8_1_776.mgf	F47	FALSE	UniProt	7882	1	1			2	0.0004278	0.001602	K7(Methyl): 50; R11(Methyl): 50
[R].kSAPATGGVk.[K]	N-Term(TMTpro); K1(Dimethyl); K10(TMTpro)	1	Q16695	Q16695	1	3	0.5598	0	1	1	517.994	1551.97	1551.97	-2.43	-0.00126	HCD (High Energy Collision Dissociation)	4.5167	1307	Filtered_TMT_H358_control_SCoPE_22_E6_1_790.mgf	F60	FALSE	UniProt	2575	1	1			1	0.0004278	0.001629	K1(2xMethyl): 100
[K].eSVPEFPLsPPk.[K]	N-Term(TMTpro); S9(Phospho); K12(TMTpro)	1	P16949	P16949	0	3	0.3799	0	1	1	672.362	2015.07	2015.07	-2.22	-0.00149	HCD (High Energy Collision Dissociation)	22.9	19534	Filtered_TMT_AMG510_batch2_SCoPE_5_F5_1_797.mgf	F5	FALSE	UniProt	11653	1	1			1	0.0004363	0.001673	S9(Phospho): 100
[R].aSSHsSQTQGGGSVTk.[K]	N-Term(TMTpro); S5(Phospho); K16(TMTpro)	1	P02545	P02545	0	3	0.0774	0	1	1	736.37	2207.09	2207.09	-0.35	-0.00026	HCD (High Energy Collision Dissociation)	3.7333	1053	Filtered_TMT_AMG510_batch2_SCoPE_10_G2_1_802.mgf	F10	FALSE	UniProt	11133	1	1			1	0.0004363	0.001673	S5(Phospho): 94.06
[R].eIAQDFkTDLR.[F]	N-Term(TMTpro); K7(Methyl)	2	P84243; Q16695	P84243; Q16695	1	3	0.4302	0	1	1	551.972	1653.9	1653.91	-6.16	-0.0034	HCD (High Energy Collision Dissociation)	14.15	10018	Filtered_TMT_H358_control_SCoPE_24_E8_1_792.mgf	F62	FALSE	UniProt	0	0	0		4.3	2	0.0004368	0.001887	K7(Methyl): 100
[K].gTAAAAAAAAAAkVPAkK.[I]	N-Term(TMTpro); K13(Crotonyl); K17(Crotonyl)	1	P50914	P50914	2	2	0.003	0	1	1	990.08	1979.15	1979.16	-4.21	-0.00416	HCD (High Energy Collision Dissociation)	23.15	18987	Filtered_TMT_AMG510_batch2_SCoPE_7_F7_1_799.mgf	F7	FALSE	UniProt	0	0	0		3.28	1	0.0004368	0.001922	K13(Crotonyl): 66.67; K17(Crotonyl): 66.67; K18(Crotonyl): 66.67
[K].mDSTEPPYSQkR.[Y]	N-Term(TMTpro); M1(Oxidation); K11(Dimethyl)	1	P68104	P68104	1	3	1	0	1	1	640.037	1918.1	1786.9	73423.1	43.7331	HCD (High Energy Collision Dissociation)	9.6167	3945	Filtered_TMT_H358_control_SCoPE_16_D8_1_784.mgf	F54	FALSE	UniProt	0	0	0	7.37		1	0.0004413	0.0007336	Inconclusive data
[K].mDSTEPPYSQkR.[Y]	N-Term(TMTpro); K11(Dimethyl)	1	P68104	P68104	1	2	0.4365	0	1	1	885.951	1770.89	1770.9	-4.02	-0.00356	HCD (High Energy Collision Dissociation)	5.6667	2623	Filtered_TMT_H358_control_SCoPE_20_E4_1_788.mgf	F58	FALSE	UniProt	0	0	0		3.23	1	0.0004431	0.001938	K11(2xMethyl): 98.51
[K].eSEDkPEIEDVGsDEEEEk.[K]	N-Term(TMTpro); K5(TMTpro); S13(Phospho); K19(TMTpro)	1	P07900	P07900	0	4	0.592	0	1	1	797.133	3185.51	3185.51	0.13	0.0001	HCD (High Energy Collision Dissociation)	13.1333	9635	Filtered_TMT_AMG510_batch2_SCoPE_23_H7_1_815.mgf	F22	FALSE	UniProt	341	1	1			1	0.0004441	0.00177	S13(Phospho): 100
[K].mDSTEPPYSQkR.[Y]	N-Term(TMTpro); K11(Dimethyl)	1	P68104	P68104	1	2	0.5702	0	1	1	885.951	1770.89	1770.9	-3.91	-0.00346	HCD (High Energy Collision Dissociation)	6.0333	1733	Filtered_TMT_H358_control_SCoPE_8_C8_1_776.mgf	F47	FALSE	UniProt	6981	1	1			1	0.0004441	0.001719	K11(2xMethyl): 99.47
[K].gLGkGGAk.[R]	N-Term(TMTpro); K4(Acetyl); K8(TMTpro)	1	P62805	P62805	1	2	0.1909	0	1	1	669.424	1337.84	1337.84	0.35	0.00023	HCD (High Energy Collision Dissociation)	8.2167	2704	Filtered_TMT_H358_control_SCoPE_5_C5_1_773.mgf	F44	FALSE	UniProt	1848	1	1			1	0.0004441	0.001742	K4(Acetyl): 100
[R].kSAPATGGVk.[K]	N-Term(TMTpro); K1(Dimethyl); K10(TMTpro)	1	Q16695	Q16695	1	2	0.1474	0	1	1	776.487	1551.97	1551.97	-2.65	-0.00206	HCD (High Energy Collision Dissociation)	3.5833	927	Filtered_TMT_AMG510_batch2_SCoPE_10_G2_1_802.mgf	F10	FALSE	UniProt	2633	1	1			1	0.0004441	0.001786	K1(2xMethyl): 100
[K].aTNEsEDEIPQLVPIGk.[K]	N-Term(TMTpro); S5(Phospho); K17(TMTpro)	1	O76021	O76021	0	3	0.0115	0	1	1	843.444	2528.32	2528.31	1	0.00084	HCD (High Energy Collision Dissociation)	24.25	22071	Filtered_TMT_AMG510_batch2_SCoPE_24_H8_1_816.mgf	F23	FALSE	UniProt	14149	1	1			1	0.0004441	0.001834	T2(Phospho): 50; S5(Phospho): 50
[R].eIAQDFkTDLR.[F]	N-Term(TMTpro); K7(Methyl)	2	P84243; Q16695	P84243; Q16695	1	3	0.2836	0	1	1	551.974	1653.91	1653.91	-3.18	-0.00175	HCD (High Energy Collision Dissociation)	12.9333	9644	Filtered_TMT_AMG510_batch2_SCoPE_15_G7_1_807.mgf	F15	FALSE	UniProt	7856	1	1			2	0.0004441	0.001862	K7(Methyl): 100
[R].kSAPSTGGVk.[K]	N-Term(TMTpro); K1(Dimethyl); K10(TMTpro)	1	P84243	P84243	1	2	0.1752	0	1	1	784.484	1567.96	1567.97	-3.97	-0.00311	HCD (High Energy Collision Dissociation)	3.85	1303	Filtered_TMT_AMG510_batch2_SCoPE_1_F1_1_793.mgf	F1	FALSE	UniProt	0	0	0		2.74	1	0.0004509	0.001975	K1(2xMethyl): 100
[R].eIAQDFkTDLR.[F]	N-Term(TMTpro); K7(Methyl)	2	P84243; Q16695	P84243; Q16695	1	3	0.3333	0	1	1	551.972	1653.9	1653.91	-6.83	-0.00377	HCD (High Energy Collision Dissociation)	13.9333	6970	Filtered_TMT_H358_control_SCoPE_10_D2_1_778.mgf	F49	FALSE	UniProt	0	0	0		2.19	2	0.0004509	0.002044	K7(Methyl): 100
[-].mSIHFSSPVFTSR.[S]	N-Term(Prot)(Met-loss+Acetyl); N-Term(TMTpro)	1	P08729	P08729	0	3	0.413	0	1	1	570.973	1710.9	1710.91	-5.94	-0.00339	HCD (High Energy Collision Dissociation)	16	12812	Filtered_TMT_AMG510_batch2_SCoPE_20_H4_1_812.mgf	F20	FALSE	UniProt	0	0	0		2.47	1	0.0004509	0.001983
[K].fGNADVVNVLSSHHLIVk.[N]	N-Term(TMTpro); K18(Methyl)	1	Q86XL3	Q86XL3	0	3	0.1504	0	1	1	756.433	2267.28	2267.28	0.7	0.00053	HCD (High Energy Collision Dissociation)	22.4333	19977	Filtered_TMT_AMG510_batch2_SCoPE_20_H4_1_812.mgf	F20	FALSE	UniProt	0	0	0		2.26	1	0.0004509	0.002037	K18(Methyl): 100
[R].kSAPATGGVk.[K]	N-Term(TMTpro); K1(Dimethyl); K10(TMTpro)	1	Q16695	Q16695	1	2	0.2123	0	1	1	776.487	1551.97	1551.97	-3.02	-0.00234	HCD (High Energy Collision Dissociation)	5.0333	1913	Filtered_TMT_H358_control_SCoPE_24_E8_1_792.mgf	F62	FALSE	UniProt	0	0	0		2.92	1	0.0004509	0.002026	K1(2xMethyl): 100
[R].kSAPATGGVk.[K]	N-Term(TMTpro); K1(Dimethyl); K10(TMTpro)	1	Q16695	Q16695	1	3	0.4273	0	1	1	517.993	1551.97	1551.97	-3.85	-0.00199	HCD (High Energy Collision Dissociation)	3.5667	1033	Filtered_TMT_AMG510_batch2_SCoPE_19_H3_1_811.mgf	F19	FALSE	UniProt	2812	1	1			1	0.0004607	0.001891	K1(2xMethyl): 100
[R].kSAPATGGVk.[K]	N-Term(TMTpro); K1(Dimethyl); K10(TMTpro)	1	Q16695	Q16695	1	2	0.1796	0	1	1	776.489	1551.97	1551.97	-0.39	-0.0003	HCD (High Energy Collision Dissociation)	3.85	1237	Filtered_TMT_AMG510_batch2_SCoPE_13_G5_1_805.mgf	F13	FALSE	UniProt	0	0	0		2.84	1	0.0004625	0.00211	K1(2xMethyl): 100
[R].kSAPATGGVk.[K]	N-Term(TMTpro); K1(Dimethyl); K10(TMTpro)	1	Q16695	Q16695	1	3	0.4963	0	1	1	517.994	1551.97	1551.97	-2.43	-0.00126	HCD (High Energy Collision Dissociation)	4.5167	1307	Filtered_TMT_H358_control_SCoPE_22_E6_1_790.mgf	F60	FALSE	UniProt	0	0	0		2.72	1	0.0004625	0.00212	K1(2xMethyl): 100
[R].aGDLLEDsPk.[R]	N-Term(TMTpro); S8(Phospho); K10(TMTpro)	1	P51858	P51858	0	2	0.3295	0	1	1	866.953	1732.9	1732.9	-1.82	-0.00158	HCD (High Energy Collision Dissociation)	15.1667	13114	Filtered_TMT_AMG510_batch2_SCoPE_13_G5_1_805.mgf	F13	FALSE	UniProt	7523	1	1			1	0.0004709	0.002115	S8(Phospho): 100
[K].aTNEsEDEIPQLVPIGk.[K]	N-Term(TMTpro); S5(Phospho); K17(TMTpro)	1	O76021	O76021	0	3	0.0477	0	1	1	843.441	2528.31	2528.31	-2.53	-0.00213	HCD (High Energy Collision Dissociation)	24.8833	16829	Filtered_TMT_H358_control_SCoPE_19_E3_1_787.mgf	F57	FALSE	UniProt	14438	1	1			1	0.0004709	0.001976	S5(Phospho): 98.57
[K].sStPPGESYFGVSSLQLk.[G]	N-Term(TMTpro); T3(Phospho); K18(TMTpro)	1	Q9UQ35	Q9UQ35	0	3	0.0043	0	1	1	858.111	2572.32	2572.32	0.23	0.0002	HCD (High Energy Collision Dissociation)	24.9	20352	Filtered_TMT_AMG510_batch2_SCoPE_4_F4_1_796.mgf	F4	FALSE	UniProt	14721	1	1			1	0.0004709	0.002215	S2(Phospho): 49.42; T3(Phospho): 49.42
[K].ePSEVPtPk.[R]	N-Term(TMTpro); T7(Phospho); K9(TMTpro)	1	P17096	P17096	0	2	0.4661	0	1	1	836.447	1671.89	1671.89	1.01	0.00085	HCD (High Energy Collision Dissociation)	10.4	7051	Filtered_TMT_AMG510_batch2_SCoPE_16_G8_1_808.mgf	F16	FALSE	UniProt	8576	1	1			1	0.0004709	0.001951	T7(Phospho): 100
[K].aAPEASSPPAsPLQHLLPGk.[A]	N-Term(TMTpro); S11(Phospho); K20(TMTpro)	1	Q96TA1	Q96TA1	0	4	0.0244	0	1	1	664.863	2656.43	2656.44	-1.65	-0.0011	HCD (High Energy Collision Dissociation)	23.5667	21137	Filtered_TMT_AMG510_batch2_SCoPE_2_F2_1_794.mgf	F2	FALSE	UniProt	11161	1	1			1	0.0004709	0.002025	S7(Phospho): 49.97; S11(Phospho): 49.97
[K].eEEEGISQEssEEEQ.[-]	N-Term(TMTpro); S10(Phospho); S11(Phospho)	1	P17096	P17096	0	2	0.3388	0	1	1	1101.91	2202.81	2202.82	-4.18	-0.0046	HCD (High Energy Collision Dissociation)	5.9167	3128	Filtered_TMT_AMG510_batch2_SCoPE_13_G5_1_805.mgf	F13	FALSE	UniProt	67	1	1			1	0.0004709	0.001942	S10(Phospho): 100; S11(Phospho): 100
[K].eSEDkPEIEDVGsDEEEEkk.[D]	N-Term(TMTpro); K5(TMTpro); S13(Phospho); K19(TMTpro); K20(TMTpro)	1	P07900	P07900	1	5	0.8645	0	1	1	724.368	3617.81	3617.81	0	0	HCD (High Energy Collision Dissociation)	14.05	6751	Filtered_TMT_H358_control_SCoPE_16_D8_1_784.mgf	F54	FALSE	UniProt	2	1	1			1	0.0004709	0.002034	S13(Phospho): 100
[M].sDkPDMAEIEk.[F]	N-Term(TMTpro); K3(Acetyl); K11(TMTpro)	1	P62328	P62328	0	2	1	0	1	1	957.011	1913.02	1913.02	-1.26	-0.00121	HCD (High Energy Collision Dissociation)	14.2833	10760	Filtered_TMT_AMG510_batch2_SCoPE_8_F8_1_800.mgf	F8	FALSE	UniProt	10899	1	1			1	0.0004709	0.002071	K3(Acetyl): 100
[K].mDSTEPPYSQkR.[Y]	N-Term(TMTpro); K11(Dimethyl)	1	P68104	P68104	1	3	0.6051	0	1	1	590.97	1770.89	1770.9	-4.07	-0.0024	HCD (High Energy Collision Dissociation)	5.8833	2036	Filtered_TMT_H358_control_SCoPE_15_D7_1_783.mgf	F53	FALSE	UniProt	6914	1	1			1	0.0004709	0.002051	K11(2xMethyl): 99.15
[K].gSFkYAWVLDk.[L]	N-Term(TMTpro); K4(Dimethyl); K11(TMTpro)	2	Q05639; P68104	Q05639; P68104	1	2	0.5291	0	1	1	975.569	1950.13	1950.13	-2.05	-0.002	HCD (High Energy Collision Dissociation)	20.65	18293	Filtered_TMT_AMG510_batch2_SCoPE_17_H1_1_809.mgf	F17	FALSE	UniProt	6334	1	1			2	0.0004709	0.002132	K4(2xMethyl): 100
[K].aTVTPsPVk.[G]	N-Term(TMTpro); S6(Phospho); K9(TMTpro)	1	Q9H1E3	Q9H1E3	0	2	0.2717	0	1	1	794.452	1587.9	1587.9	-2.23	-0.00177	HCD (High Energy Collision Dissociation)	11.3	7595	Filtered_TMT_AMG510_batch2_SCoPE_2_F2_1_794.mgf	F2	FALSE	UniProt	6247	1	1			1	0.0004709	0.002172	S6(Phospho): 100
[R].asSHSSQTQGGGSVTk.[K]	N-Term(TMTpro); S2(Phospho); K16(TMTpro)	1	P02545	P02545	0	2	0.2341	0	1	1	1104.05	2207.09	2207.09	-1.78	-0.00196	HCD (High Energy Collision Dissociation)	3.6833	1006	Filtered_TMT_AMG510_batch2_SCoPE_12_G4_1_804.mgf	F12	FALSE	UniProt	10844	1	1			1	0.0004709	0.002106	S3(Phospho): 98.59
[R].mTTtSAAAYGTHLSPHVPHR.[V]	N-Term(TMTpro); T4(Phospho)	1	P16144	P16144	0	4	0.0245	0	1	1	630.558	2519.21	2519.22	-2.86	-0.0018	HCD (High Energy Collision Dissociation)	11.5833	4662	Filtered_TMT_H358_control_SCoPE_3_C3_1_771.mgf	F42	FALSE	UniProt	11117	1	1			1	0.0004709	0.001939	S14(Phospho): 95.55
[K].aTVTPsPVk.[G]	N-Term(TMTpro); S6(Phospho); K9(TMTpro)	1	Q9H1E3	Q9H1E3	0	2	0.3276	0	1	1	794.454	1587.9	1587.9	0.52	0.00041	HCD (High Energy Collision Dissociation)	11.7667	5552	Filtered_TMT_H358_control_SCoPE_13_D5_1_781.mgf	F52	FALSE	UniProt	6187	1	1			1	0.0004709	0.002157	S6(Phospho): 99.99
[K].dMVQDLLDFk.[D]	N-Term(TMTpro); K10(Formyl)	1	Q13619	Q13619	0	2	0.3012	0	1	1	778.405	1555.8	1555.8	1.62	0.00126	HCD (High Energy Collision Dissociation)	9.4333	3736	Filtered_TMT_H358_control_SCoPE_1_C1_1_769.mgf	F40	FALSE	UniProt	5726	1	1			1	0.0004709	0.002113
[R].kSAPATGGVk.[K]	N-Term(TMTpro); K1(Dimethyl); K10(TMTpro)	1	Q16695	Q16695	1	3	0.5517	0	1	1	517.994	1551.97	1551.97	-2.08	-0.00108	HCD (High Energy Collision Dissociation)	4.9833	1351	Filtered_TMT_H358_control_SCoPE_12_D4_1_780.mgf	F51	FALSE	UniProt	2558	1	1			1	0.0004709	0.002007	K1(2xMethyl): 99.18
[R].aTsNVFAMFDQSQIQEFk.[E]	N-Term(TMTpro); S3(Phospho); K18(TMTpro)	1	O14950	O14950	0	3	0.0044	0	1	1	927.125	2779.36	2779.37	-1.96	-0.00181	HCD (High Energy Collision Dissociation)	25.8333	11674	Filtered_TMT_H358_control_SCoPE_4_C4_1_772.mgf	F43	FALSE	UniProt	9294	1	1			1	0.0004709	0.002168	T2(Phospho): 50; S3(Phospho): 50
[K].qLATkAAR.[K]	N-Term(TMTpro); K5(Acetyl)	1	P84243	P84243	1	2	0.2555	0	1	1	602.871	1204.73	1204.73	0.57	0.00034	HCD (High Energy Collision Dissociation)	5.9	2813	Filtered_TMT_AMG510_batch2_SCoPE_14_G6_1_806.mgf	F14	FALSE	UniProt	4972	1	1			1	0.0004709	0.002163	K5(Acetyl): 100
[K].eSVPEFPLsPPk.[K]	N-Term(TMTpro); S9(Phospho); K12(TMTpro)	1	P16949	P16949	0	3	0.4735	0	1	1	672.362	2015.07	2015.07	-2.2	-0.00148	HCD (High Energy Collision Dissociation)	23.4333	10981	Filtered_TMT_H358_control_SCoPE_16_D8_1_784.mgf	F54	FALSE	UniProt	11605	1	1			1	0.0004709	0.00209	S9(Phospho): 100
[K].eSVPEFPLsPPk.[K]	N-Term(TMTpro); S9(Phospho); K12(TMTpro)	1	P16949	P16949	0	3	0.4481	0	1	1	672.362	2015.07	2015.07	-2.29	-0.00154	HCD (High Energy Collision Dissociation)	23.45	17164	Filtered_TMT_H358_control_SCoPE_24_E8_1_792.mgf	F62	FALSE	UniProt	11634	1	1			1	0.0004709	0.002199	S9(Phospho): 100
[R].rNSsEASSGDFLDLk.[G]	N-Term(TMTpro); S4(Phospho); K15(TMTpro)	1	Q9UK76	Q9UK76	1	3	0.0098	0	1	1	772.057	2314.16	2314.16	-0.64	-0.0005	HCD (High Energy Collision Dissociation)	17.5	14127	Filtered_TMT_AMG510_batch2_SCoPE_19_H3_1_811.mgf	F19	FALSE	UniProt	12485	1	1			1	0.0004709	0.001952	S3(Phospho): 49.99; S4(Phospho): 49.99
[R].aGDLLEDsPk.[R]	N-Term(TMTpro); S8(Phospho); K10(TMTpro)	1	P51858	P51858	0	2	0.173	0	1	1	866.955	1732.9	1732.9	0.52	0.00045	HCD (High Energy Collision Dissociation)	15.0667	12052	Filtered_TMT_AMG510_batch2_SCoPE_17_H1_1_809.mgf	F17	FALSE	UniProt	7601	1	1			1	0.0004709	0.001954	S8(Phospho): 100
[K].qLATkAAR.[K]	N-Term(TMTpro); K5(Acetyl)	1	P84243	P84243	1	2	0.2691	0	1	1	602.87	1204.73	1204.73	-0.66	-0.0004	HCD (High Energy Collision Dissociation)	5.2333	2385	Filtered_TMT_AMG510_batch2_SCoPE_23_H7_1_815.mgf	F22	FALSE	UniProt	4627	1	1			1	0.0004709	0.002117	K5(Acetyl): 100
[K].iEDVGsDEEDDSGk.[D]	N-Term(TMTpro); S6(Phospho); K14(TMTpro)	1	P08238	P08238	0	3	0.7108	0	1	1	728.335	2182.99	2182.99	1.22	0.00089	HCD (High Energy Collision Dissociation)	12.15	6812	Filtered_TMT_H358_control_SCoPE_23_E7_1_791.mgf	F61	FALSE	UniProt	4871	1	1			1	0.0004709	0.002124	S6(Phospho): 100
[K].eIsDDEAEEEk.[G]	N-Term(TMTpro); S3(Phospho); K11(TMTpro)	1	P08238	P08238	0	2	0.6875	0	1	1	991.457	1981.91	1981.91	-3.38	-0.00335	HCD (High Energy Collision Dissociation)	9.3	5465	Filtered_TMT_AMG510_batch2_SCoPE_22_H6_1_814.mgf	F21	FALSE	UniProt	4253	1	1			1	0.0004785	0.002239	S3(Phospho): 100
[K].eSEDkPEIEDVGsDEEEEkk.[D]	N-Term(TMTpro); K5(TMTpro); S13(Phospho); K19(TMTpro); K20(TMTpro)	1	P07900	P07900	1	4	0.5055	0	1	1	905.207	3617.81	3617.81	-0.97	-0.00088	HCD (High Energy Collision Dissociation)	13.9833	6242	Filtered_TMT_H358_control_SCoPE_6_C6_1_774.mgf	F45	FALSE	UniProt	2	1	1			1	0.0004785	0.002245	S13(Phospho): 99.92
[K].vLQTADISIEEmIEk.[L]	N-Term(TMTpro); M12(Oxidation); K15(Dimethyl)	1	Q8WXH0	Q8WXH0	0	3	0.3189	0	1	1	689.713	2067.13	2067.12	2.06	0.00142	HCD (High Energy Collision Dissociation)	23.7167	19415	Filtered_TMT_AMG510_batch2_SCoPE_12_G4_1_804.mgf	F12	FALSE	UniProt	0	0	0		1.85	1	0.0004817	0.002186	K15(2xMethyl): 100
[M].sDkPDmAEIEk.[F]	N-Term(TMTpro); K3(Acetyl); M6(Oxidation); K11(432.30210)	1	P62328	P62328	0	2	1	0	1	1	703.965	1406.92	2057.11	-316067	-325.092	HCD (High Energy Collision Dissociation)	19.5167	14501	Filtered_TMT_H358_control_SCoPE_18_E2_1_786.mgf	F56	FALSE	UniProt	0	0	0	5.78		1	0.0004855	0.0008786	Inconclusive data
[M].sDkPDmAEIEk.[F]	N-Term(TMTpro); K3(Acetyl); M6(Oxidation); K11(432.30210)	1	P62328	P62328	0	2	1	0	1	1	752.962	1504.92	2057.11	-268431	-276.095	HCD (High Energy Collision Dissociation)	15.0333	11720	Filtered_TMT_AMG510_batch2_SCoPE_2_F2_1_794.mgf	F2	FALSE	UniProt	0	0	0	5.85		1	0.0004855	0.0008241	Inconclusive data
[R].kSAPSTGGVk.[K]	N-Term(TMTpro); K1(Dimethyl); K10(432.30210)	1	P84243	P84243	1	2	1	0	1	1	653.848	1306.69	1696.06	-229574	-194.686	HCD (High Energy Collision Dissociation)	4.8167	2059	Filtered_TMT_AMG510_batch2_SCoPE_5_F5_1_797.mgf	F5	FALSE	UniProt	0	0	0	7.31		1	0.0004855	0.000817	K1(Methyl): 49.08; K10(min 1xMethyl): 98.16; K10(2xMethyl): 49.08
[R].kSAPATGGVk.[K]	N-Term(TMTpro); K1(Dimethyl); K10(432.30210)	1	Q16695	Q16695	1	2	1	0	1	1	999.044	1997.08	1680.07	188692	158.508	HCD (High Energy Collision Dissociation)	5.7667	2659	Filtered_TMT_AMG510_batch2_SCoPE_14_G6_1_806.mgf	F14	FALSE	UniProt	0	0	0	7.31		1	0.0004855	0.0007531	Inconclusive data
[K].nkPGVYTk.[V]	N-Term(TMTpro); K2(Dimethyl); K8(432.30210)	1	P07477	P07477	0	2	1	0	1	1	574.34	1147.67	1671.04	-313200	-261.686	HCD (High Energy Collision Dissociation)	7.6833	4515	Filtered_TMT_AMG510_batch2_SCoPE_1_F1_1_793.mgf	F1	FALSE	UniProt	0	0	0	5.93		1	0.0004855	0.0008773	K8(2xMethyl): 95.71
[K].mDSTEPPYSQkR.[Y]	N-Term(TMTpro); K11(Dimethyl)	1	P68104	P68104	1	3	1	0	1	1	586.029	1756.07	1770.9	-8372.96	-4.94256	HCD (High Energy Collision Dissociation)	15.05	6645	Filtered_TMT_H358_control_SCoPE_4_C4_1_772.mgf	F43	FALSE	UniProt	0	0	0	7.16		1	0.0004855	0.000875	Inconclusive data
[K].dMVQDLLDFk.[D]	N-Term(TMTpro); K10(Formyl)	1	Q13619	Q13619	0	2	0.0156	0	1	1	778.405	1555.8	1555.8	1.82	0.00142	HCD (High Energy Collision Dissociation)	9.3833	3453	Filtered_TMT_H358_control_SCoPE_8_C8_1_776.mgf	F47	FALSE	UniProt	5735	1	1			1	0.0004914	0.002316
[-].mESYHkPDQQk.[L]	N-Term(TMTpro); K6(Acetyl); K11(TMTpro)	1	P29401	P29401	0	3	0.1156	0	1	1	681.028	2041.07	2041.07	1.03	0.0007	HCD (High Energy Collision Dissociation)	8.0667	3748	Filtered_TMT_H358_control_SCoPE_23_E7_1_791.mgf	F61	FALSE	UniProt	12117	1	1			1	0.0004914	0.002335	K6(Acetyl): 100
[K].eSEDkPEIEDVGsDEEEEk.[K]	N-Term(TMTpro); K5(TMTpro); S13(Phospho); K19(TMTpro)	1	P07900	P07900	0	4	0.4143	0	1	1	797.135	3185.52	3185.51	2.96	0.00236	HCD (High Energy Collision Dissociation)	13.3	9648	Filtered_TMT_AMG510_batch2_SCoPE_8_F8_1_800.mgf	F8	FALSE	UniProt	369	1	1			1	0.0004914	0.002323	S13(Phospho): 100
[R].kSAPATGGVk.[K]	N-Term(TMTpro); K1(Dimethyl); K10(TMTpro)	1	Q16695	Q16695	1	2	0.1383	0	1	1	776.488	1551.97	1551.97	-1.38	-0.00107	HCD (High Energy Collision Dissociation)	3.65	1150	Filtered_TMT_AMG510_batch2_SCoPE_24_H8_1_816.mgf	F23	FALSE	UniProt	2560	1	1			1	0.0004914	0.002346	K1(2xMethyl): 100
[K].eSEDkPEIEDVGsDEEEEkk.[D]	N-Term(TMTpro); K5(TMTpro); S13(Phospho); K19(TMTpro); K20(TMTpro)	1	P07900	P07900	1	5	0.7956	0	1	1	724.367	3617.8	3617.81	-1.55	-0.00112	HCD (High Energy Collision Dissociation)	13.1167	9677	Filtered_TMT_AMG510_batch2_SCoPE_20_H4_1_812.mgf	F20	FALSE	UniProt	2	1	1			1	0.0004961	0.002407	S13(Phospho): 100
[K].qLATkAAR.[K]	N-Term(TMTpro); K5(Acetyl)	1	P84243	P84243	1	2	0.1766	0	1	1	602.862	1204.72	1204.73	-12.99	-0.00782	HCD (High Energy Collision Dissociation)	5.4833	2569	Filtered_TMT_AMG510_batch2_SCoPE_17_H1_1_809.mgf	F17	FALSE	UniProt	5166	1	1			1	0.0004961	0.002435	K5(Acetyl): 100
[K].eSVPEFPLsPPk.[K]	N-Term(TMTpro); S9(Phospho); K12(TMTpro)	1	P16949	P16949	0	3	0.5257	0	1	1	672.363	2015.07	2015.07	-0.47	-0.00032	HCD (High Energy Collision Dissociation)	23.55	17220	Filtered_TMT_H358_control_SCoPE_24_E8_1_792.mgf	F62	FALSE	UniProt	11439	1	1			1	0.0004961	0.002372	S9(Phospho): 100
[M].sDkPDMAEIEk.[F]	N-Term(TMTpro); K3(Acetyl); K11(TMTpro)	1	P62328	P62328	0	2	0.1974	0	1	1	957.011	1913.01	1913.02	-2.06	-0.00197	HCD (High Energy Collision Dissociation)	15.2333	9795	Filtered_TMT_H358_control_SCoPE_21_E5_1_789.mgf	F59	FALSE	UniProt	10826	1	1			1	0.0004961	0.002395	K3(Acetyl): 100
[K].gLGkGGAk.[R]	N-Term(TMTpro); K4(Acetyl); K8(TMTpro)	1	P62805	P62805	1	2	0.1066	0	1	1	669.423	1337.84	1337.84	-0.37	-0.00025	HCD (High Energy Collision Dissociation)	8.2833	2754	Filtered_TMT_H358_control_SCoPE_3_C3_1_771.mgf	F42	FALSE	UniProt	1818	1	1			1	0.0004961	0.002362	K4(Acetyl): 100
[K].eSEDkPEIEDVGsDEEEEkk.[D]	N-Term(TMTpro); K5(TMTpro); S13(Phospho); K19(TMTpro); K20(TMTpro)	1	P07900	P07900	1	4	0.6437	0	1	1	905.207	3617.81	3617.81	-1.29	-0.00117	HCD (High Energy Collision Dissociation)	12.85	8691	Filtered_TMT_AMG510_batch2_SCoPE_10_G2_1_802.mgf	F10	FALSE	UniProt	2	1	1			1	0.0005032	0.002475	S13(Phospho): 100
[-].mEVKPPPGRPQPDSGR.[R]	N-Term(Prot)(Acetyl); N-Term(TMTpro)	1	P51991	P51991	0	3	0.1278	0	1	1	698.708	2094.11	2094.11	0.23	0.00016	HCD (High Energy Collision Dissociation)	7.5667	4027	Filtered_TMT_AMG510_batch2_SCoPE_3_F3_1_795.mgf	F3	FALSE	UniProt	0	0	0		1.8	1	0.0005048	0.002301
[R].kSAPSTGGVk.[K]	N-Term(TMTpro); K1(Dimethyl); K10(432.30210)	1	P84243	P84243	1	2	1	0	1	1	735.416	1469.82	1696.06	-133390	-113.118	HCD (High Energy Collision Dissociation)	5.8	2304	Filtered_TMT_AMG510_batch2_SCoPE_9_G1_1_801.mgf	F9	FALSE	UniProt	0	0	0	6.98		1	0.0005053	0.0009434	K1(Methyl): 97.56; K10(Methyl): 97.56
[M].sDkPDmAEIEK.[F]	N-Term(TMTpro); K3(Acetyl); M6(Oxidation)	1	P62328	P62328	0	2	1	0	1	1	650.381	1299.76	1624.81	-200055	-162.525	HCD (High Energy Collision Dissociation)	9.6167	5440	Filtered_TMT_AMG510_batch2_SCoPE_6_F6_1_798.mgf	F6	FALSE	UniProt	0	0	0	5.98		1	0.0005053	0.0008881	K11(Acetyl): 96.02
[R].eIAQDFkTDLR.[F]	N-Term(TMTpro); K7(Methyl)	2	P84243; Q16695	P84243; Q16695	1	3	0.3446	0	1	1	551.974	1653.91	1653.91	-3.18	-0.00175	HCD (High Energy Collision Dissociation)	12.9333	9644	Filtered_TMT_AMG510_batch2_SCoPE_15_G7_1_807.mgf	F15	FALSE	UniProt	0	0	0		3.25	2	0.0005076	0.002378	K7(Methyl): 100
[K].mDSTEPPYSQkR.[Y]	N-Term(TMTpro); K11(Dimethyl)	1	P68104	P68104	1	2	0.4258	0	1	1	885.949	1770.89	1770.9	-5.6	-0.00496	HCD (High Energy Collision Dissociation)	6.0667	2091	Filtered_TMT_H358_control_SCoPE_13_D5_1_781.mgf	F52	FALSE	UniProt	0	0	0		3.1	1	0.0005076	0.002401	K11(2xMethyl): 99.99
[K].dLFDYsPPLHk.[N]	N-Term(TMTpro); S6(Phospho); K11(TMTpro)	1	Q9NYF8	Q9NYF8	0	3	0.3542	0	1	1	674.019	2020.04	2020.04	-0.48	-0.00032	HCD (High Energy Collision Dissociation)	22.7333	10714	Filtered_TMT_H358_control_SCoPE_3_C3_1_771.mgf	F42	FALSE	UniProt	11067	1	1			1	0.0005179	0.002521	S6(Phospho): 100
[K].gGVTGsPEASISGSk.[G]	N-Term(TMTpro); S6(Phospho); K15(TMTpro)	1	Q09666	Q09666	0	2	0.2075	0	1	1	1011.53	2022.06	2022.04	8.89	0.00899	HCD (High Energy Collision Dissociation)	12.2833	5496	Filtered_TMT_H358_control_SCoPE_12_D4_1_780.mgf	F51	FALSE	UniProt	11578	1	1			1	0.0005179	0.00253	S6(Phospho): 98.21
[R].iINEPTAAAIAYGLDk.[KR]	N-Term(TMTpro); K16(Dimethyl)	3	P54652; P11142; P11021	P54652; P11142; P11021	0	3	0.0311	0	1	1	664.707	1992.11	1992.13	-13.11	-0.0087	HCD (High Energy Collision Dissociation)	23.65	21107	Filtered_TMT_AMG510_batch2_SCoPE_8_F8_1_800.mgf	F8	FALSE	UniProt	10206	1	1			3	0.0005231	0.002571	K16(2xMethyl): 100
[R].rNSsEASSGDFLDLk.[G]	N-Term(TMTpro); S4(Phospho); K15(TMTpro)	1	Q9UK76	Q9UK76	1	3	0.0082	0	1	1	772.058	2314.16	2314.16	0.75	0.00058	HCD (High Energy Collision Dissociation)	17.8667	14417	Filtered_TMT_AMG510_batch2_SCoPE_3_F3_1_795.mgf	F3	FALSE	UniProt	12667	1	1			1	0.0005231	0.002583	S4(Phospho): 98.7
[K].gNAEGssDEEGk.[L]	N-Term(TMTpro); S6(Phospho); S7(Phospho); K12(TMTpro)	1	P51858	P51858	0	2	1	0	1	1	974.412	1947.82	1947.82	-3.34	-0.00325	HCD (High Energy Collision Dissociation)	6.2333	2761	Filtered_TMT_AMG510_batch2_SCoPE_12_G4_1_804.mgf	F12	FALSE	UniProt	1130	1	1			1	0.0005231	0.002624	S6(Phospho): 100; S7(Phospho): 100
[R].kSAPATGGVk.[K]	N-Term(TMTpro); K1(Dimethyl); K10(TMTpro)	1	Q16695	Q16695	1	2	0.2128	0	1	1	776.489	1551.97	1551.97	-0.88	-0.00068	HCD (High Energy Collision Dissociation)	3.4667	816	Filtered_TMT_AMG510_batch2_SCoPE_11_G3_1_803.mgf	F11	FALSE	UniProt	0	0	0		2.96	1	0.0005264	0.002484	K1(2xMethyl): 100
[M].sDkPDMAEIEk.[F]	N-Term(TMTpro); K3(Acetyl); K11(432.30210)	1	P62328	P62328	0	2	1	0	1	1	901.478	1801.95	2041.11	-117174	-119.582	HCD (High Energy Collision Dissociation)	20.75	18001	Filtered_TMT_AMG510_batch2_SCoPE_8_F8_1_800.mgf	F8	FALSE	UniProt	0	0	0	5.37		1	0.0005301	0.0009932	K3(Acetyl): 95.64
[R].eIAQDFkTDLR.[F]	N-Term(TMTpro); K7(Methyl)	2	P84243; Q16695	P84243; Q16695	1	3	1	0	1	1	680.695	2040.07	1653.91	233481	128.719	HCD (High Energy Collision Dissociation)	16.3	13410	Filtered_TMT_AMG510_batch2_SCoPE_18_H2_1_810.mgf	F18	FALSE	UniProt	0	0	0	6.4		2	0.0005301	0.001024	K7(Methyl): 50; R11(Methyl): 50
[K].kERAAAAAAAk.[M]	N-Term(TMTpro); K1(Succinyl); K11(TMTpro)	1	Q9NYV4	Q9NYV4	2	2	0.4321	0	1	1	883.523	1766.04	1766.04	-1.73	-0.00152	HCD (High Energy Collision Dissociation)	17.3	11914	Filtered_TMT_H358_control_SCoPE_19_E3_1_787.mgf	F57	FALSE	UniProt	0	0	0		2.43	1	0.0005375	0.002506
[-].mSIHFSSPVFTSR.[S]	N-Term(Prot)(Met-loss+Acetyl); N-Term(TMTpro)	1	P08729	P08729	0	3	0.5437	0	1	1	570.974	1710.91	1710.91	-3.9	-0.00222	HCD (High Energy Collision Dissociation)	17.4833	12881	Filtered_TMT_H358_control_SCoPE_18_E2_1_786.mgf	F56	FALSE	UniProt	0	0	0		2.63	1	0.0005375	0.002531
[K].sSSPAPADIAQTVQEDLR.[T]	N-Term(TMTpro); S1(Phospho)	1	Q13283	Q13283	0	3	0.0041	0	1	1	757.04	2269.11	2269.1	0.98	0.00074	HCD (High Energy Collision Dissociation)	23.2	20114	Filtered_TMT_AMG510_batch2_SCoPE_10_G2_1_802.mgf	F10	FALSE	UniProt	10174	1	1			1	0.0005383	0.002668	S2(Phospho): 49.54; S3(Phospho): 49.54
[-].mESYHKPDQQk.[L]	N-Term(Prot)(Acetyl); N-Term(TMTpro); K11(TMTpro)	1	P29401	P29401	0	3	0.2768	0	1	1	681.027	2041.07	2041.07	0.06	4e-05	HCD (High Energy Collision Dissociation)	7	3617	Filtered_TMT_AMG510_batch2_SCoPE_18_H2_1_810.mgf	F18	FALSE	UniProt	0	0	0		1.77	1	0.0005424	0.0026
[K].aTVTPsPVk.[G]	N-Term(TMTpro); S6(Phospho); K9(TMTpro)	1	Q9H1E3	Q9H1E3	0	2	0.3375	0	1	1	794.454	1587.9	1587.9	0.39	0.00031	HCD (High Energy Collision Dissociation)	11.0667	7747	Filtered_TMT_AMG510_batch2_SCoPE_16_G8_1_808.mgf	F16	FALSE	UniProt	6213	1	1			1	0.0005461	0.002676	S6(Phospho): 100
[R].eIAQDFkTDLR.[F]	N-Term(TMTpro); K7(Dimethyl)	2	P84243; Q16695	P84243; Q16695	1	3	0.4172	0	1	1	556.638	1667.9	1667.93	-17.36	-0.00965	HCD (High Energy Collision Dissociation)	12.7833	10391	Filtered_TMT_AMG510_batch2_SCoPE_13_G5_1_805.mgf	F13	FALSE	UniProt	0	0	0		3.14	2	0.0005478	0.002636	K7(2xMethyl): 100
[K].tQLIFGSVTNIPAk.[D]	N-Term(TMTpro); K14(Crotonyl)	1	Q9H1A4	Q9H1A4	0	3	0.1631	0	1	1	621.026	1861.06	1861.08	-6.52	-0.00405	HCD (High Energy Collision Dissociation)	23.35	20106	Filtered_TMT_AMG510_batch2_SCoPE_3_F3_1_795.mgf	F3	FALSE	UniProt	0	0	0		2.33	1	0.0005545	0.00265	K14(Crotonyl): 100
[R].lSNRPAFMPSEGk.[M]	N-Term(TMTpro); K13(Formyl)	1	O43707	O43707	0	3	1	0	1	1	611.317	1831.94	1765.92	37382.2	22.0047	HCD (High Energy Collision Dissociation)	15.8667	12645	Filtered_TMT_AMG510_batch2_SCoPE_2_F2_1_794.mgf	F2	FALSE	UniProt	0	0	0	5.53		1	0.0005569	0.001061
[M].sDkPDmAEIEk.[F]	N-Term(TMTpro); K3(Acetyl); M6(Oxidation); K11(432.30210)	1	P62328	P62328	0	2	1	0	1	1	586.792	1172.58	2057.11	-429988	-442.266	HCD (High Energy Collision Dissociation)	20.1833	14742	Filtered_TMT_H358_control_SCoPE_20_E4_1_788.mgf	F58	FALSE	UniProt	0	0	0	5.45		1	0.0005569	0.001033	K11(Acetyl): 95.67
[K].hTLGEVWVQk.[T]	N-Term(TMTpro); K10(Crotonyl)	1	Q96D46	Q96D46	0	3	1	0	1	1	705.695	2115.07	1568.88	348144	182.065	HCD (High Energy Collision Dissociation)	13.4333	9933	Filtered_TMT_AMG510_batch2_SCoPE_23_H7_1_815.mgf	F22	FALSE	UniProt	0	0	0	5.18		1	0.0005569	0.001042	Inconclusive data
[R].eIAQDFkTDLR.[F]	N-Term(TMTpro); K7(Methyl)	2	P84243; Q16695	P84243; Q16695	1	3	1	0	1	1	544.324	1630.96	1653.91	-13879.2	-7.65165	HCD (High Energy Collision Dissociation)	19.9167	15719	Filtered_TMT_AMG510_batch2_SCoPE_4_F4_1_796.mgf	F4	FALSE	UniProt	0	0	0	6.28		2	0.0005569	0.001067	K7(Methyl): 98.05
[R].eIAQDFkTDLR.[F]	N-Term(TMTpro); K7(Methyl)	2	P84243; Q16695	P84243; Q16695	1	2	0.3294	0	1	1	827.452	1653.9	1653.91	-9.91	-0.00819	HCD (High Energy Collision Dissociation)	13	9675	Filtered_TMT_AMG510_batch2_SCoPE_15_G7_1_807.mgf	F15	FALSE	UniProt	0	0	0		2.55	2	0.0005586	0.002676	K7(Methyl): 100
[R].iINEPTAAAIAYGLDkk.[GV]	N-Term(TMTpro); K16(TMTpro); K17(Formyl)	2	P54652; P11142	P54652; P11142	1	3	0.0068	0	1	1	808.809	2424.41	2424.4	5.54	0.00448	HCD (High Energy Collision Dissociation)	23.1167	20585	Filtered_TMT_AMG510_batch2_SCoPE_8_F8_1_800.mgf	F8	FALSE	UniProt	4617	1	1			2	0.0005595	0.002725
[R].iINEPTAAAIAYGLDk.[KR]	N-Term(TMTpro); K16(Dimethyl)	3	P54652; P11142; P11021	P54652; P11142; P11021	0	3	0.0002	0	1	1	664.707	1992.11	1992.13	-13.21	-0.00877	HCD (High Energy Collision Dissociation)	23.45	18853	Filtered_TMT_AMG510_batch2_SCoPE_9_G1_1_801.mgf	F9	FALSE	UniProt	10209	1	1			3	0.0005595	0.00276	K16(2xMethyl): 100
[K].sSSPAPADIAQTVQEDLR.[T]	N-Term(TMTpro); S1(Phospho)	1	Q13283	Q13283	0	3	0.0041	0	1	1	757.037	2269.1	2269.1	-2.63	-0.00199	HCD (High Energy Collision Dissociation)	23.9	16397	Filtered_TMT_H358_control_SCoPE_19_E3_1_787.mgf	F57	FALSE	UniProt	9683	1	1			1	0.0005595	0.002716	S1(Phospho): 33.33; S2(Phospho): 33.33; S3(Phospho): 33.33
[K].eGSDGPLATSkPVPAEk.[S]	N-Term(TMTpro); K11(Succinyl); K17(TMTpro)	1	P08240	P08240	0	3	0.1837	0	1	1	797.767	2391.29	2391.29	-1.61	-0.00128	HCD (High Energy Collision Dissociation)	21.8667	17660	Filtered_TMT_AMG510_batch2_SCoPE_7_F7_1_799.mgf	F7	FALSE	UniProt	12855	1	1			1	0.0005595	0.002711
[K].aSLGSLEGEAEAEAsSPk.[G]	N-Term(TMTpro); S15(Phospho); K18(TMTpro)	1	Q09666	Q09666	0	3	0.0048	0	1	1	807.738	2421.2	2421.2	-1.72	-0.00139	HCD (High Energy Collision Dissociation)	18.9833	8827	Filtered_TMT_H358_control_SCoPE_4_C4_1_772.mgf	F43	FALSE	UniProt	12499	1	1			1	0.0005595	0.002724	S16(Phospho): 97.15
[R].aSsHSSQTQGGGSVTk.[K]	N-Term(TMTpro); S3(Phospho); K16(TMTpro)	1	P02545	P02545	0	3	0.0045	0	1	1	736.369	2207.09	2207.09	-0.98	-0.00072	HCD (High Energy Collision Dissociation)	4.9	1802	Filtered_TMT_H358_control_SCoPE_24_E8_1_792.mgf	F62	FALSE	UniProt	10991	1	1			1	0.0005595	0.002704	S2(Phospho): 49.43; S3(Phospho): 49.43
[R].kSAPSTGGVk.[K]	N-Term(TMTpro); K1(Dimethyl); K10(TMTpro)	1	P84243	P84243	1	3	0.213	0	1	1	523.326	1567.96	1567.97	-2.49	-0.0013	HCD (High Energy Collision Dissociation)	3.5667	1115	Filtered_TMT_AMG510_batch2_SCoPE_24_H8_1_816.mgf	F23	FALSE	UniProt	0	0	0		2.16	1	0.0005608	0.002762	K1(2xMethyl): 100
[-].mSGSSSVAAMkk.[V]	N-Term(Prot)(Met-loss); N-Term(TMTpro); K11(Succinyl); K12(TMTpro)	1	P63218	P63218	1	2	0.1834	0	1	1	880.99	1760.97	1760.97	0.64	0.00056	HCD (High Energy Collision Dissociation)	10.0667	6112	Filtered_TMT_AMG510_batch2_SCoPE_22_H6_1_814.mgf	F21	FALSE	UniProt	0	0	0		2.89	1	0.0005608	0.002817
[R].eIAQDFkTDLR.[F]	N-Term(TMTpro); K7(Dimethyl)	2	P84243; Q16695	P84243; Q16695	1	3	0.3654	0	1	1	556.645	1667.92	1667.93	-5.4	-0.003	HCD (High Energy Collision Dissociation)	12.5667	8527	Filtered_TMT_AMG510_batch2_SCoPE_12_G4_1_804.mgf	F12	FALSE	UniProt	0	0	0		3.01	2	0.0005608	0.002852	K7(2xMethyl): 100
[K].gLGkGGAk.[R]	N-Term(TMTpro); K4(Acetyl); K8(TMTpro)	1	P62805	P62805	1	2	0.1557	0	1	1	669.425	1337.84	1337.84	1.99	0.00133	HCD (High Energy Collision Dissociation)	7.0333	3640	Filtered_TMT_AMG510_batch2_SCoPE_18_H2_1_810.mgf	F18	FALSE	UniProt	1496	1	1			1	0.0005652	0.002789	K4(Acetyl): 100
[K].eVsDDEAEEk.[E]	N-Term(TMTpro); S3(Phospho); K10(TMTpro)	1	P07900	P07900	0	2	0.6142	0	1	1	919.929	1838.85	1838.86	-2.24	-0.00206	HCD (High Energy Collision Dissociation)	7.5	4304	Filtered_TMT_AMG510_batch2_SCoPE_1_F1_1_793.mgf	F1	FALSE	UniProt	4079	1	1			1	0.0005652	0.002774	S3(Phospho): 100
[K].fNDsEGDDTEETEDYR.[Q]	N-Term(TMTpro); S4(Phospho)	1	Q9NYF8	Q9NYF8	0	2	0.3615	0	1	1	1153.45	2305.88	2305.89	-4.01	-0.00462	HCD (High Energy Collision Dissociation)	10.3167	5393	Filtered_TMT_H358_control_SCoPE_23_E7_1_791.mgf	F61	FALSE	UniProt	172	1	1			1	0.0005652	0.00283	S4(Phospho): 100
[R].eIAQDFkTDLR.[F]	N-Term(TMTpro); K7(Methyl)	2	P84243; Q16695	P84243; Q16695	1	3	0.5242	0	1	1	551.974	1653.91	1653.91	-3.51	-0.00193	HCD (High Energy Collision Dissociation)	12.9833	9050	Filtered_TMT_AMG510_batch2_SCoPE_3_F3_1_795.mgf	F3	FALSE	UniProt	7850	1	1			2	0.0005652	0.002778	K7(Methyl): 100
[-].mSDKPDMAEIEk.[F]	N-Term(Prot)(Met-loss+Acetyl); N-Term(TMTpro); K12(TMTpro)	1	P62328	P62328	0	2	0.4118	0	1	1	957.01	1913.01	1913.02	-2.81	-0.00269	HCD (High Energy Collision Dissociation)	14.0167	10950	Filtered_TMT_AMG510_batch2_SCoPE_17_H1_1_809.mgf	F17	FALSE	UniProt	0	0	0		2.38	1	0.0005668	0.003016
[K].kERAAAAAAAk.[M]	N-Term(TMTpro); K1(Succinyl); K11(TMTpro)	1	Q9NYV4	Q9NYV4	2	2	0.4273	0	1	1	883.525	1766.04	1766.04	0.64	0.00057	HCD (High Energy Collision Dissociation)	16.7333	12258	Filtered_TMT_AMG510_batch2_SCoPE_7_F7_1_799.mgf	F7	FALSE	UniProt	0	0	0		2.27	1	0.0005668	0.002923
[R].kSAPATGGVk.[K]	N-Term(TMTpro); K1(Dimethyl); K10(TMTpro)	1	Q16695	Q16695	1	3	0.3004	0	1	1	517.994	1551.97	1551.97	-2.65	-0.00137	HCD (High Energy Collision Dissociation)	3.6667	1055	Filtered_TMT_AMG510_batch2_SCoPE_7_F7_1_799.mgf	F7	FALSE	UniProt	0	0	0		2.33	1	0.0005668	0.00299	K1(2xMethyl): 100
[K].gTAAAAAAAAAAKVPAkk.[I]	N-Term(TMTpro); K17(Crotonyl); K18(Crotonyl)	1	P50914	P50914	2	2	0.0192	0	1	1	990.076	1979.15	1979.16	-7.72	-0.00764	HCD (High Energy Collision Dissociation)	22.3333	17599	Filtered_TMT_AMG510_batch2_SCoPE_11_G3_1_803.mgf	F11	FALSE	UniProt	0	0	0		3.12	1	0.0005668	0.002974	K13(Crotonyl): 66.67; K17(Crotonyl): 66.67; K18(Crotonyl): 66.67
[K].qPSsPYEDk.[D]	N-Term(TMTpro); S4(Phospho); K9(TMTpro)	1	Q9UQ35	Q9UQ35	0	2	0.166	0	1	1	869.933	1738.86	1738.85	2.29	0.00199	HCD (High Energy Collision Dissociation)	8.25	3430	Filtered_TMT_H358_control_SCoPE_15_D7_1_783.mgf	F53	FALSE	UniProt	5887	1	1			1	0.0005691	0.002889	S4(Phospho): 99.99
[R].aGDLLEDsPk.[R]	N-Term(TMTpro); S8(Phospho); K10(TMTpro)	1	P51858	P51858	0	2	1	0	1	1	866.953	1732.9	1732.9	-1.6	-0.00139	HCD (High Energy Collision Dissociation)	15.95	10358	Filtered_TMT_H358_control_SCoPE_17_E1_1_785.mgf	F55	FALSE	UniProt	7506	1	1			1	0.0005691	0.002862	S8(Phospho): 100
[R].lSPsPTSQR.[S]	N-Term(TMTpro); S4(Phospho)	1	P02545	P02545	0	2	0.1584	0	1	1	678.846	1356.68	1356.68	-0.4	-0.00027	HCD (High Energy Collision Dissociation)	6.85	2064	Filtered_TMT_H358_control_SCoPE_2_C2_1_770.mgf	F41	FALSE	UniProt	2697	1	1			1	0.0005691	0.002832	S4(Phospho): 99.99
[K].eSEDkPEIEDVGsDEEEEkk.[D]	N-Term(TMTpro); K5(TMTpro); S13(Phospho); K19(TMTpro); K20(TMTpro)	1	P07900	P07900	1	4	0.6673	0	1	1	905.207	3617.8	3617.81	-1.45	-0.00131	HCD (High Energy Collision Dissociation)	13.8667	6903	Filtered_TMT_H358_control_SCoPE_10_D2_1_778.mgf	F49	FALSE	UniProt	2	1	1			1	0.0005691	0.002867	S13(Phospho): 100
[R].eIAQDFkTDLR.[F]	N-Term(TMTpro); K7(Dimethyl)	2	P84243; Q16695	P84243; Q16695	1	3	0.3236	0	1	1	556.646	1667.92	1667.93	-2.52	-0.0014	HCD (High Energy Collision Dissociation)	12.8	8935	Filtered_TMT_AMG510_batch2_SCoPE_22_H6_1_814.mgf	F21	FALSE	UniProt	7849	1	1			2	0.0005691	0.002838	K7(2xMethyl): 100
[R].aTsNVFAMFDQSQIQEFk.[E]	N-Term(TMTpro); S3(Phospho); K18(TMTpro)	1	O14950	O14950	0	3	0.0055	0	1	1	927.128	2779.37	2779.37	1.67	0.00155	HCD (High Energy Collision Dissociation)	25.7667	21437	Filtered_TMT_AMG510_batch2_SCoPE_4_F4_1_796.mgf	F4	FALSE	UniProt	9586	1	1			1	0.0005751	0.003004	T2(Phospho): 50; S3(Phospho): 50
[K].eSVPEFPLsPPk.[K]	N-Term(TMTpro); S9(Phospho); K12(TMTpro)	1	P16949	P16949	0	3	0.3924	0	1	1	672.363	2015.08	2015.07	0.35	0.00023	HCD (High Energy Collision Dissociation)	23.4833	17136	Filtered_TMT_H358_control_SCoPE_18_E2_1_786.mgf	F56	FALSE	UniProt	11363	1	1			1	0.0005751	0.00296	S9(Phospho): 100
[K].eSVPEFPLsPPk.[K]	N-Term(TMTpro); S9(Phospho); K12(TMTpro)	1	P16949	P16949	0	2	0.585	0	1	1	1008.04	2015.07	2015.07	-0.61	-0.00061	HCD (High Energy Collision Dissociation)	22.6667	17956	Filtered_TMT_AMG510_batch2_SCoPE_16_G8_1_808.mgf	F16	FALSE	UniProt	11439	1	1			1	0.0005751	0.002973	S9(Phospho): 100
[K].gLGkGGAk.[R]	N-Term(TMTpro); K4(Acetyl); K8(TMTpro)	1	P62805	P62805	1	2	0.1117	0	1	1	669.425	1337.84	1337.84	2.12	0.00142	HCD (High Energy Collision Dissociation)	7	3413	Filtered_TMT_AMG510_batch2_SCoPE_12_G4_1_804.mgf	F12	FALSE	UniProt	1467	1	1			1	0.0005751	0.002976	K4(Acetyl): 100
[K].nkPGVYTk.[V]	N-Term(TMTpro); K2(Dimethyl); K8(432.30210)	1	P07477	P07477	0	2	1	0	1	1	759.936	1518.87	1671.04	-91068.5	-76.0898	HCD (High Energy Collision Dissociation)	11.5833	6379	Filtered_TMT_H358_control_SCoPE_23_E7_1_791.mgf	F61	FALSE	UniProt	0	0	0	4.99		1	0.0005773	0.001153	K2(min 1xMethyl): 66.67; K2(2xMethyl): 33.33; K8(min 1xMethyl): 66.67; K8(2xMethyl): 33.33
[R].kSAPSTGGVk.[K]	N-Term(TMTpro); K1(Dimethyl); K10(TMTpro)	1	P84243	P84243	1	2	0.2405	0	1	1	784.486	1567.96	1567.97	-1.31	-0.00102	HCD (High Energy Collision Dissociation)	3.6333	945	Filtered_TMT_AMG510_batch2_SCoPE_9_G1_1_801.mgf	F9	FALSE	UniProt	0	0	0		2.62	1	0.0005788	0.003127	K1(2xMethyl): 100
[R].kSAPSTGGVk.[K]	N-Term(TMTpro); K1(Dimethyl); K10(TMTpro)	1	P84243	P84243	1	3	0.263	0	1	1	523.325	1567.96	1567.97	-4.1	-0.00214	HCD (High Energy Collision Dissociation)	3.5333	894	Filtered_TMT_AMG510_batch2_SCoPE_10_G2_1_802.mgf	F10	FALSE	UniProt	3993	1	1			1	0.0005794	0.003296	K1(2xMethyl): 98.66
[R].eIAQDFkTDLR.[F]	N-Term(TMTpro); K7(Dimethyl)	2	P84243; Q16695	P84243; Q16695	1	3	0.4482	0	1	1	556.638	1667.9	1667.93	-17.42	-0.00968	HCD (High Energy Collision Dissociation)	14.3167	8779	Filtered_TMT_H358_control_SCoPE_23_E7_1_791.mgf	F61	FALSE	UniProt	0	0	0		2.99	2	0.0005794	0.003325	K7(2xMethyl): 100
[K].gTAAAAAAAAAAkVPAkK.[I]	N-Term(TMTpro); K13(Crotonyl); K17(Crotonyl)	1	P50914	P50914	2	2	0.5823	0	1	1	990.076	1979.15	1979.16	-7.72	-0.00764	HCD (High Energy Collision Dissociation)	22.3333	17599	Filtered_TMT_AMG510_batch2_SCoPE_11_G3_1_803.mgf	F11	FALSE	UniProt	6727	1	1			1	0.0005794	0.003356	K13(Crotonyl): 66.67; K17(Crotonyl): 66.67; K18(Crotonyl): 66.67
[R].kSAPSTGGVk.[K]	N-Term(TMTpro); K1(Dimethyl); K10(TMTpro)	1	P84243	P84243	1	3	0.3188	0	1	1	523.325	1567.96	1567.97	-2.95	-0.00154	HCD (High Energy Collision Dissociation)	4.9333	1763	Filtered_TMT_H358_control_SCoPE_24_E8_1_792.mgf	F62	FALSE	UniProt	3637	1	1			1	0.0005794	0.003245	K1(2xMethyl): 100
[R].rNSsEASSGDFLDLk.[G]	N-Term(TMTpro); S4(Phospho); K15(TMTpro)	1	Q9UK76	Q9UK76	1	3	0.0081	0	1	1	772.057	2314.16	2314.16	-0.13	-0.0001	HCD (High Energy Collision Dissociation)	17.9667	15055	Filtered_TMT_AMG510_batch2_SCoPE_5_F5_1_797.mgf	F5	FALSE	UniProt	12534	1	1			1	0.0005794	0.003014	S4(Phospho): 98.74
[R].eIAQDFkTDLR.[F]	N-Term(TMTpro); K7(Methyl)	2	P84243; Q16695	P84243; Q16695	1	2	0.2923	0	1	1	827.457	1653.91	1653.91	-3.98	-0.00329	HCD (High Energy Collision Dissociation)	13.95	6478	Filtered_TMT_H358_control_SCoPE_2_C2_1_770.mgf	F41	FALSE	UniProt	7866	1	1			2	0.0005794	0.00305	K7(Methyl): 100
[K].gSFkYAWVLDk.[L]	N-Term(TMTpro); K4(Dimethyl); K11(TMTpro)	2	Q05639; P68104	Q05639; P68104	1	2	0.3202	0	1	1	975.57	1950.13	1950.13	-1.19	-0.00116	HCD (High Energy Collision Dissociation)	20.9833	18274	Filtered_TMT_AMG510_batch2_SCoPE_8_F8_1_800.mgf	F8	FALSE	UniProt	0	0	0		2.03	2	0.0005794	0.003264	K4(2xMethyl): 100
[K].eEDEEPEsPPEk.[K]	N-Term(TMTpro); S8(Phospho); K12(TMTpro)	1	Q9H1E3	Q9H1E3	0	2	0.5941	0	1	1	1051.98	2102.96	2102.97	-4.51	-0.00475	HCD (High Energy Collision Dissociation)	8.6167	4906	Filtered_TMT_H358_control_SCoPE_24_E8_1_792.mgf	F62	FALSE	UniProt	4043	1	1			1	0.0005794	0.003241	S8(Phospho): 100
[R].eIAQDFkTDLR.[F]	N-Term(TMTpro); K7(Acetyl)	2	P84243; Q16695	P84243; Q16695	1	2	0.2608	0	1	1	841.458	1681.91	1681.91	0.18	0.00015	HCD (High Energy Collision Dissociation)	19.2833	16021	Filtered_TMT_AMG510_batch2_SCoPE_14_G6_1_806.mgf	F14	FALSE	UniProt	8205	1	1			2	0.0005794	0.003128	K7(Acetyl): 100
[R].kSAPATGGVk.[K]	N-Term(TMTpro); K1(Dimethyl); K10(TMTpro)	1	Q16695	Q16695	1	2	0.2775	0	1	1	776.487	1551.97	1551.97	-2.83	-0.00219	HCD (High Energy Collision Dissociation)	3.5167	981	Filtered_TMT_AMG510_batch2_SCoPE_3_F3_1_795.mgf	F3	FALSE	UniProt	2668	1	1			1	0.0005794	0.003113	K1(2xMethyl): 100
[K].aLLAYAFALAGNQDk.[R]	N-Term(TMTpro); K15(Acetyl)	1	P01023	P01023	0	3	0.5431	0	1	1	638.023	1912.05	1912.05	2.37	0.00151	HCD (High Energy Collision Dissociation)	25.7667	23316	Filtered_TMT_AMG510_batch2_SCoPE_20_H4_1_812.mgf	F20	FALSE	UniProt	9664	1	1			1	0.0005794	0.003035	K15(Acetyl): 100
[K].qLATkAAR.[K]	N-Term(TMTpro); K5(Acetyl)	1	P84243	P84243	1	2	0.1943	0	1	1	602.87	1204.73	1204.73	0.36	0.00022	HCD (High Energy Collision Dissociation)	6.4667	2284	Filtered_TMT_H358_control_SCoPE_11_D3_1_779.mgf	F50	FALSE	UniProt	4946	1	1			1	0.0005794	0.003241	K5(Acetyl): 100
[K].lSDGVAVLk.[V]	N-Term(TMTpro); K9(Crotonyl)	1	P10809	P10809	0	2	0.2398	0	1	1	637.386	1273.76	1273.77	-3.81	-0.00243	HCD (High Energy Collision Dissociation)	24.9667	21823	Filtered_TMT_AMG510_batch2_SCoPE_19_H3_1_811.mgf	F19	FALSE	UniProt	0	0	0		2.21	1	0.0005794	0.003303	K9(Crotonyl): 100
[K].dAPtSPASVASSSSTPSSk.[T]	N-Term(TMTpro); T4(Phospho); K19(TMTpro)	1	Q04726	Q04726	0	3	0.066	0	1	1	818.073	2452.2	2452.21	-2.56	-0.00209	HCD (High Energy Collision Dissociation)	11.3	6552	Filtered_TMT_H358_control_SCoPE_17_E1_1_785.mgf	F55	FALSE	UniProt	11875	1	1			1	0.0005794	0.003126	T4(Phospho): 50; S5(Phospho): 50
[R].dVYLsPRDDGYSTk.[D]	N-Term(TMTpro); S5(Phospho); K14(TMTpro)	2	P38159	P38159; Q96E39	1	2	0.5011	0	1	1	1152.58	2304.15	2304.14	2.02	0.00232	HCD (High Energy Collision Dissociation)	13.9167	10726	Filtered_TMT_AMG510_batch2_SCoPE_5_F5_1_797.mgf	F5	FALSE	UniProt	11987	1	1			1	0.0005794	0.003366	S5(Phospho): 100
[R].lGLPGDEVDNk.[V]	N-Term(TMTpro); K11(Formyl)	1	P78527	P78527	0	3	0.0769	0	1	1	496.927	1488.77	1488.79	-13.72	-0.00681	HCD (High Energy Collision Dissociation)	5.6	1690	Filtered_TMT_H358_control_SCoPE_12_D4_1_780.mgf	F51	FALSE	UniProt	5694	1	1			1	0.0005794	0.003084
[R].eIAQDFkTDLR.[F]	N-Term(TMTpro); K7(Methyl)	2	P84243; Q16695	P84243; Q16695	1	3	0.5091	0	1	1	551.973	1653.91	1653.91	-4.48	-0.00247	HCD (High Energy Collision Dissociation)	13.8833	6798	Filtered_TMT_H358_control_SCoPE_1_C1_1_769.mgf	F40	FALSE	UniProt	7873	1	1			2	0.0005794	0.00323	K7(Methyl): 100
[R].eIAQDFkTDLR.[F]	N-Term(TMTpro); K7(Dimethyl)	2	P84243; Q16695	P84243; Q16695	1	3	0.3053	0	1	1	556.642	1667.91	1667.93	-9.91	-0.00551	HCD (High Energy Collision Dissociation)	14.2667	9788	Filtered_TMT_H358_control_SCoPE_20_E4_1_788.mgf	F58	FALSE	UniProt	0	0	0		2.85	2	0.0005794	0.003141	K7(2xMethyl): 99.15
[R].kSAPSTGGVk.[K]	N-Term(TMTpro); K1(Dimethyl); K10(TMTpro)	1	P84243	P84243	1	3	0.5196	0	1	1	523.324	1567.96	1567.97	-5.47	-0.00286	HCD (High Energy Collision Dissociation)	3.8333	1288	Filtered_TMT_AMG510_batch2_SCoPE_1_F1_1_793.mgf	F1	FALSE	UniProt	4242	1	1			1	0.0005794	0.0031	K1(2xMethyl): 100
[K].eSVPEFPLsPPk.[K]	N-Term(TMTpro); S9(Phospho); K12(TMTpro)	1	P16949	P16949	0	3	0.6019	0	1	1	672.359	2015.06	2015.07	-6.25	-0.0042	HCD (High Energy Collision Dissociation)	22.7167	19793	Filtered_TMT_AMG510_batch2_SCoPE_19_H3_1_811.mgf	F19	FALSE	UniProt	11693	1	1			1	0.0005794	0.003075	S9(Phospho): 100
[K].qPSsPYEDk.[D]	N-Term(TMTpro); S4(Phospho); K9(TMTpro)	1	Q9UQ35	Q9UQ35	0	2	0.1291	0	1	1	869.931	1738.86	1738.85	0.41	0.00035	HCD (High Energy Collision Dissociation)	8.3833	3441	Filtered_TMT_H358_control_SCoPE_13_D5_1_781.mgf	F52	FALSE	UniProt	5872	1	1			1	0.0005794	0.003187	S4(Phospho): 100
[K].sSsPAPADIAQTVQEDLR.[T]	N-Term(TMTpro); S3(Phospho)	1	Q13283	Q13283	0	3	0.0457	0	1	1	757.039	2269.1	2269.1	-0.18	-0.00014	HCD (High Energy Collision Dissociation)	23.3167	20400	Filtered_TMT_AMG510_batch2_SCoPE_23_H7_1_815.mgf	F22	FALSE	UniProt	9984	1	1			1	0.0005794	0.003055	S1(Phospho): 96.53
[R].lLQVQSQVSk.[K]	N-Term(TMTpro); K10(Crotonyl)	1	Q7Z2Y5	Q7Z2Y5	0	3	0.1667	0	1	1	501.302	1501.89	1501.89	0.57	0.00029	HCD (High Energy Collision Dissociation)	13.35	10105	Filtered_TMT_AMG510_batch2_SCoPE_14_G6_1_806.mgf	F14	FALSE	UniProt	0	0	0		0.78	1	0.0005794	0.0032	K10(Crotonyl): 100
[M].sDkPDMAEIEk.[F]	N-Term(TMTpro); K3(Acetyl); K11(TMTpro)	1	P62328	P62328	0	2	0.5878	0	1	1	957.01	1913.01	1913.02	-2.34	-0.00224	HCD (High Energy Collision Dissociation)	15.2167	11044	Filtered_TMT_H358_control_SCoPE_24_E8_1_792.mgf	F62	FALSE	UniProt	10906	1	1			1	0.0005794	0.003216	K3(Acetyl): 100
[K].gTAAAAAAAAAAkVPAKk.[I]	N-Term(TMTpro); K13(Crotonyl); K18(Crotonyl)	1	P50914	P50914	2	3	0.038	0	1	1	660.389	1979.15	1979.16	-4.05	-0.00267	HCD (High Energy Collision Dissociation)	22.4833	20242	Filtered_TMT_AMG510_batch2_SCoPE_13_G5_1_805.mgf	F13	FALSE	UniProt	6101	1	1			1	0.0005794	0.003024	K13(Crotonyl): 50.24; K17(Crotonyl): 50.24; K18(Crotonyl): 99.52
[K].mDSTEPAYSEkR.[Y]	N-Term(TMTpro); K11(Dimethyl)	1	Q05639	Q05639	1	3	1	0	1	1	693.032	2077.08	1745.87	189711	110.404	HCD (High Energy Collision Dissociation)	15.9667	6340	Filtered_TMT_H358_control_SCoPE_7_C7_1_775.mgf	F46	FALSE	UniProt	0	0	0	6.55		1	0.000586	0.00117	Inconclusive data
[R].eIAQDFkTDLR.[F]	N-Term(TMTpro); K7(Methyl)	2	P84243; Q16695	P84243; Q16695	1	3	0.3902	0	1	1	551.972	1653.9	1653.91	-6.83	-0.00377	HCD (High Energy Collision Dissociation)	13.9333	6970	Filtered_TMT_H358_control_SCoPE_10_D2_1_778.mgf	F49	FALSE	UniProt	7993	1	1			2	0.0005868	0.003381	K7(Methyl): 100
[K].sStPPGESYFGVSSLQLk.[G]	N-Term(TMTpro); T3(Phospho); K18(TMTpro)	1	Q9UQ35	Q9UQ35	0	3	0.0043	0	1	1	858.109	2572.31	2572.32	-2.32	-0.00199	HCD (High Energy Collision Dissociation)	24.8833	21628	Filtered_TMT_AMG510_batch2_SCoPE_23_H7_1_815.mgf	F22	FALSE	UniProt	14936	1	1			1	0.0005868	0.003377	S2(Phospho): 49.49; T3(Phospho): 49.49
[K].aQLEPVAsPAk.[K]	N-Term(TMTpro); S8(Phospho); K11(TMTpro)	1	Q15149	Q15149	0	2	0.2934	0	1	1	900.001	1798.99	1799	-0.82	-0.00074	HCD (High Energy Collision Dissociation)	13.25	10957	Filtered_TMT_AMG510_batch2_SCoPE_13_G5_1_805.mgf	F13	FALSE	UniProt	8771	1	1			1	0.0005868	0.003367	S8(Phospho): 100
[K].sSTPPGESYFGVSSLQLk.[G]	N-Term(TMTpro); S1(Phospho); K18(TMTpro)	1	Q9UQ35	Q9UQ35	0	3	0.0044	0	1	1	858.113	2572.32	2572.32	1.78	0.00153	HCD (High Energy Collision Dissociation)	24.8667	21896	Filtered_TMT_AMG510_batch2_SCoPE_13_G5_1_805.mgf	F13	FALSE	UniProt	14750	1	1			1	0.0005868	0.00338	S2(Phospho): 95.99
[K].eSEDkPEIEDVGsDEEEEkk.[D]	N-Term(TMTpro); K5(TMTpro); S13(Phospho); K19(TMTpro); K20(TMTpro)	1	P07900	P07900	1	4	0.5197	0	1	1	905.206	3617.8	3617.81	-2.67	-0.00241	HCD (High Energy Collision Dissociation)	14.0333	6297	Filtered_TMT_H358_control_SCoPE_8_C8_1_776.mgf	F47	FALSE	UniProt	3	1	1			1	0.0005892	0.00346	S13(Phospho): 100
[R].tEERAELAESk.[C]	N-Term(TMTpro); K11(Formyl)	1	P06753	P06753	1	3	0.349	0	1	1	532.281	1594.83	1594.82	3.01	0.0016	HCD (High Energy Collision Dissociation)	4.2667	715	Filtered_TMT_H358_control_SCoPE_7_C7_1_775.mgf	F46	FALSE	UniProt	6535	1	1			1	0.0005892	0.003495
[R].kSAPATGGVk.[K]	N-Term(TMTpro); K1(Dimethyl); K10(TMTpro)	1	Q16695	Q16695	1	3	0.2355	0	1	1	517.994	1551.97	1551.97	-2.65	-0.00137	HCD (High Energy Collision Dissociation)	3.6667	1055	Filtered_TMT_AMG510_batch2_SCoPE_7_F7_1_799.mgf	F7	FALSE	UniProt	2633	1	1			1	0.0005892	0.003502	K1(2xMethyl): 100
[K].aTNEsEDEIPQLVPIGk.[K]	N-Term(TMTpro); S5(Phospho); K17(TMTpro)	1	O76021	O76021	0	3	0.052	0	1	1	843.442	2528.31	2528.31	-1.49	-0.00126	HCD (High Energy Collision Dissociation)	25.0333	15560	Filtered_TMT_H358_control_SCoPE_23_E7_1_791.mgf	F61	FALSE	UniProt	14420	1	1			1	0.0005892	0.003543	S5(Phospho): 98.51
[R].kSAPSTGGVk.[K]	N-Term(TMTpro); K1(Dimethyl); K10(TMTpro)	1	P84243	P84243	1	3	0.2542	0	1	1	523.326	1567.96	1567.97	-1.76	-0.00092	HCD (High Energy Collision Dissociation)	3.8333	1170	Filtered_TMT_AMG510_batch2_SCoPE_16_G8_1_808.mgf	F16	FALSE	UniProt	0	0	0		1.77	1	0.0005955	0.003441	K1(2xMethyl): 100
[R].eIAQDFkTDLR.[F]	N-Term(TMTpro); K7(Dimethyl)	2	P84243; Q16695	P84243; Q16695	1	3	0.4204	0	1	1	556.637	1667.9	1667.93	-18.67	-0.01038	HCD (High Energy Collision Dissociation)	14.1333	9821	Filtered_TMT_H358_control_SCoPE_18_E2_1_786.mgf	F56	FALSE	UniProt	0	0	0		3.14	2	0.0005955	0.003364	K7(2xMethyl): 99.99
[R].eIAQDFkTDLR.[F]	N-Term(TMTpro); K7(Dimethyl)	2	P84243; Q16695	P84243; Q16695	1	3	1	0	1	1	556.645	1667.92	1667.93	-5.46	-0.00304	HCD (High Energy Collision Dissociation)	12.75	9722	Filtered_TMT_AMG510_batch2_SCoPE_24_H8_1_816.mgf	F23	FALSE	UniProt	8049	1	1			2	0.0006036	0.003621	K7(2xMethyl): 100
[K].gSFkYAWVLDk.[L]	N-Term(TMTpro); K4(Formyl); K11(TMTpro)	2	Q05639; P68104	Q05639; P68104	1	3	1	0	1	1	650.712	1950.12	1950.1	11.24	0.00731	HCD (High Energy Collision Dissociation)	21.95	11218	Filtered_TMT_H358_control_SCoPE_10_D2_1_778.mgf	F49	FALSE	UniProt	7030	1	1			2	0.0006036	0.003606
[R].iSHLVLPVQPENALk.[R]	N-Term(TMTpro); K15(Crotonyl)	1	Q5JTV8	Q5JTV8	0	4	0.1212	0	1	1	508.302	2030.18	2030.2	-6.02	-0.00306	HCD (High Energy Collision Dissociation)	16.85	8200	Filtered_TMT_H358_control_SCoPE_12_D4_1_780.mgf	F51	FALSE	UniProt	0	0	0		1.98	1	0.0006068	0.003508	K15(Crotonyl): 100
[R].eIAQDFkTDLR.[F]	N-Term(TMTpro); K7(Methyl)	2	P84243; Q16695	P84243; Q16695	1	3	0.3516	0	1	1	551.973	1653.9	1653.91	-5.94	-0.00327	HCD (High Energy Collision Dissociation)	12.6167	9118	Filtered_TMT_AMG510_batch2_SCoPE_20_H4_1_812.mgf	F20	FALSE	UniProt	7935	1	1			2	0.0006102	0.003652	K7(Methyl): 100
[-].mSGSSSVAAMkk.[V]	N-Term(Prot)(Met-loss); N-Term(TMTpro); K11(Succinyl); K12(TMTpro)	1	P63218	P63218	1	2	0.2285	0	1	1	880.989	1760.97	1760.97	-0.48	-0.00042	HCD (High Energy Collision Dissociation)	11.4167	6606	Filtered_TMT_H358_control_SCoPE_21_E5_1_789.mgf	F59	FALSE	UniProt	0	0	0		2.67	1	0.0006104	0.003553
[-].mEVKPPPGRPQPDSGR.[R]	N-Term(Prot)(Acetyl); N-Term(TMTpro)	1	P51991	P51991	0	3	0.0902	0	1	1	698.707	2094.11	2094.11	-0.88	-0.00061	HCD (High Energy Collision Dissociation)	8.9333	2684	Filtered_TMT_H358_control_SCoPE_7_C7_1_775.mgf	F46	FALSE	UniProt	0	0	0		1.33	1	0.0006144	0.003701
[R].eIAQDFkTDLR.[F]	N-Term(TMTpro); K7(Methyl)	2	P84243; Q16695	P84243; Q16695	1	3	0.3754	0	1	1	551.973	1653.9	1653.91	-5.49	-0.00303	HCD (High Energy Collision Dissociation)	13.7833	7317	Filtered_TMT_H358_control_SCoPE_15_D7_1_783.mgf	F53	FALSE	UniProt	0	0	0		3.57	2	0.0006144	0.00363	K7(Methyl): 100
[-].mSDKPDMAEIEk.[F]	N-Term(Prot)(Met-loss+Acetyl); N-Term(TMTpro); K12(TMTpro)	1	P62328	P62328	0	2	0.3122	0	1	1	957.01	1913.01	1913.02	-3.09	-0.00296	HCD (High Energy Collision Dissociation)	15.1833	10585	Filtered_TMT_H358_control_SCoPE_20_E4_1_788.mgf	F58	FALSE	UniProt	0	0	0		1.89	1	0.0006144	0.003636
[R].vPTANVSVVDLTCRLEkPAk.[Y]	N-Term(TMTpro); K17(Formyl); K20(Dimethyl)	1	P04406	P04406	1	3	0.0005	0	1	1	834.137	2500.4	2500.41	-6.61	-0.00551	HCD (High Energy Collision Dissociation)	22.5667	19643	Filtered_TMT_AMG510_batch2_SCoPE_19_H3_1_811.mgf	F19	FALSE	UniProt	8783	1	1			1	0.000618	0.003683	R14(min 1xMethyl): 66.67; R14(2xMethyl): 33.33; K20(min 1xMethyl): 66.67; K20(2xMethyl): 33.33
[R].lAAIAESGVERQVLLGDQIPk.[F]	N-Term(TMTpro); K21(Crotonyl)	1	P28072	P28072	1	3	0.2537	0	1	1	860.496	2579.47	2579.47	0.3	0.00026	HCD (High Energy Collision Dissociation)	26.0167	13333	Filtered_TMT_H358_control_SCoPE_13_D5_1_781.mgf	F52	FALSE	UniProt	0	0	0		2.72	1	0.0006203	0.003727	K21(Crotonyl): 100
[K].dDDDIDLFGsDDEEESEEAk.[R]	N-Term(TMTpro); S10(Phospho); K20(TMTpro)	1	P24534	P24534	0	3	0.2301	0	1	1	987.751	2961.24	2961.25	-4.81	-0.00475	HCD (High Energy Collision Dissociation)	20.7833	9610	Filtered_TMT_H358_control_SCoPE_8_C8_1_776.mgf	F47	FALSE	UniProt	394	1	1			1	0.0006236	0.003698	S10(Phospho): 100
[R].lPSGSGAAsPTGSAVDIR.[A]	N-Term(TMTpro); S9(Phospho)	1	Q09666	Q09666	0	2	0.0928	0	1	1	1014.01	2027.02	2027.01	1.42	0.00144	HCD (High Energy Collision Dissociation)	14.9167	6781	Filtered_TMT_H358_control_SCoPE_6_C6_1_774.mgf	F45	FALSE	UniProt	9544	1	1			1	0.0006236	0.003754	S9(Phospho): 98.07
[K].aTNEsEDEIPQLVPIGk.[K]	N-Term(TMTpro); S5(Phospho); K17(TMTpro)	1	O76021	O76021	0	3	0.0431	0	1	1	843.441	2528.31	2528.31	-2.22	-0.00187	HCD (High Energy Collision Dissociation)	24.3	21680	Filtered_TMT_AMG510_batch2_SCoPE_20_H4_1_812.mgf	F20	FALSE	UniProt	14434	1	1			1	0.0006236	0.003718	S5(Phospho): 98.93
[R].kSAPATGGVk.[K]	N-Term(TMTpro); K1(Dimethyl); K10(TMTpro)	1	Q16695	Q16695	1	2	0.276	0	1	1	776.488	1551.97	1551.97	-1.25	-0.00097	HCD (High Energy Collision Dissociation)	3.7	990	Filtered_TMT_AMG510_batch2_SCoPE_9_G1_1_801.mgf	F9	FALSE	UniProt	2560	1	1			1	0.0006307	0.003767	K1(2xMethyl): 100
[R].eIAQDFkTDLR.[F]	N-Term(TMTpro); K7(Dimethyl)	2	P84243; Q16695	P84243; Q16695	1	3	0.3993	0	1	1	556.645	1667.92	1667.93	-5.15	-0.00286	HCD (High Energy Collision Dissociation)	13.1333	9859	Filtered_TMT_AMG510_batch2_SCoPE_15_G7_1_807.mgf	F15	FALSE	UniProt	0	0	0		3.03	2	0.0006331	0.003965	K7(2xMethyl): 100
[K].sNSLSEQLAINTSPDAVk.[A]	N-Term(TMTpro); K18(Succinyl)	1	Q5T1M5	Q5T1M5	0	3	0.0693	0	1	1	760.069	2278.19	2278.17	7.76	0.00589	HCD (High Energy Collision Dissociation)	7.5167	4322	Filtered_TMT_AMG510_batch2_SCoPE_17_H1_1_809.mgf	F17	FALSE	UniProt	0	0	0		2.31	1	0.0006359	0.004047
[-].mSIHFSSPVFTSR.[S]	N-Term(Prot)(Met-loss+Acetyl); N-Term(TMTpro)	1	P08729	P08729	0	3	0.3937	0	1	1	570.972	1710.9	1710.91	-6.73	-0.00384	HCD (High Energy Collision Dissociation)	15.6	11171	Filtered_TMT_AMG510_batch2_SCoPE_4_F4_1_796.mgf	F4	FALSE	UniProt	0	0	0		2.54	1	0.0006359	0.003996
[-].mSDKPDMAEIEk.[F]	N-Term(Prot)(Met-loss+Acetyl); N-Term(TMTpro); K12(TMTpro)	1	P62328	P62328	0	2	0.5095	0	1	1	957.012	1913.02	1913.02	-1.22	-0.00117	HCD (High Energy Collision Dissociation)	14.4833	9929	Filtered_TMT_AMG510_batch2_SCoPE_7_F7_1_799.mgf	F7	FALSE	UniProt	0	0	0		2.1	1	0.00064	0.004183
[R].eIAQDFkTDLR.[F]	N-Term(TMTpro); K7(Dimethyl)	2	P84243; Q16695	P84243; Q16695	1	3	0.3478	0	1	1	556.637	1667.9	1667.93	-19.61	-0.01091	HCD (High Energy Collision Dissociation)	14.2333	10115	Filtered_TMT_H358_control_SCoPE_24_E8_1_792.mgf	F62	FALSE	UniProt	0	0	0		2.76	2	0.0006444	0.004324	K7(2xMethyl): 100
[R].eIAQDFkTDLR.[F]	N-Term(TMTpro); K7(Dimethyl)	2	P84243; Q16695	P84243; Q16695	1	3	0.2607	0	1	1	556.646	1667.92	1667.93	-3.71	-0.00206	HCD (High Energy Collision Dissociation)	14.05	6291	Filtered_TMT_H358_control_SCoPE_6_C6_1_774.mgf	F45	FALSE	UniProt	0	0	0		2.57	2	0.0006444	0.004581	K7(2xMethyl): 100
[R].eIAQDFkTDLR.[F]	N-Term(TMTpro); K7(Dimethyl)	2	P84243; Q16695	P84243; Q16695	1	3	0.4325	0	1	1	556.645	1667.92	1667.93	-5.46	-0.00304	HCD (High Energy Collision Dissociation)	12.75	9722	Filtered_TMT_AMG510_batch2_SCoPE_24_H8_1_816.mgf	F23	FALSE	UniProt	0	0	0		3.63	2	0.0006444	0.004262	K7(2xMethyl): 100
[R].eIAQDFkTDLR.[F]	N-Term(TMTpro); K7(Dimethyl)	2	P84243; Q16695	P84243; Q16695	1	3	0.4324	0	1	1	556.645	1667.92	1667.93	-5.57	-0.0031	HCD (High Energy Collision Dissociation)	12.8167	9078	Filtered_TMT_AMG510_batch2_SCoPE_19_H3_1_811.mgf	F19	FALSE	UniProt	0	0	0		3.7	2	0.0006444	0.004427	K7(2xMethyl): 100
[-].mSGSSSVAAMkk.[V]	N-Term(Prot)(Met-loss); N-Term(TMTpro); K11(Succinyl); K12(TMTpro)	1	P63218	P63218	1	2	0.2127	0	1	1	880.991	1760.97	1760.97	2	0.00176	HCD (High Energy Collision Dissociation)	10.5667	6862	Filtered_TMT_AMG510_batch2_SCoPE_2_F2_1_794.mgf	F2	FALSE	UniProt	0	0	0		2.21	1	0.0006444	0.004363
[R].eIAQDFkTDLR.[F]	N-Term(TMTpro); K7(Dimethyl)	2	P84243; Q16695	P84243; Q16695	1	3	0.4371	0	1	1	556.646	1667.92	1667.93	-3.54	-0.00197	HCD (High Energy Collision Dissociation)	12.35	7734	Filtered_TMT_AMG510_batch2_SCoPE_11_G3_1_803.mgf	F11	FALSE	UniProt	0	0	0		3.5	2	0.0006444	0.004558	K7(2xMethyl): 100
[K].gTAAAAAAAAAAkVPAkK.[I]	N-Term(TMTpro); K13(Crotonyl); K17(Crotonyl)	1	P50914	P50914	2	2	0.0422	0	1	1	990.079	1979.15	1979.16	-5.01	-0.00496	HCD (High Energy Collision Dissociation)	22.9333	20372	Filtered_TMT_AMG510_batch2_SCoPE_8_F8_1_800.mgf	F8	FALSE	UniProt	0	0	0		3.08	1	0.0006444	0.004371	K17(Crotonyl): 98.97; K18(Crotonyl): 98.97
[R].lkAAQERAR.[Q]	N-Term(TMTpro); K2(Dimethyl)	1	Q0VF49	Q0VF49	2	3	0.124	0	1	1	458.95	1374.83	1374.85	-11.1	-0.00508	HCD (High Energy Collision Dissociation)	14.5	11678	Filtered_TMT_AMG510_batch2_SCoPE_24_H8_1_816.mgf	F23	FALSE	UniProt	0	0	0		2.58	1	0.0006444	0.004434	K2(2xMethyl): 100
[K].yFDsGDYNMAk.[A]	N-Term(TMTpro); S4(Phospho); K11(TMTpro)	2	P56211; O43768	P56211; O43768	0	2	0.4561	0	1	1	999.96	1998.91	1998.92	-1.44	-0.00144	HCD (High Energy Collision Dissociation)	18.25	8774	Filtered_TMT_H358_control_SCoPE_5_C5_1_773.mgf	F44	FALSE	UniProt	4093	1	1			2	0.0006457	0.00381	S4(Phospho): 100
[K].dLFDYsPPLHk.[N]	N-Term(TMTpro); S6(Phospho); K11(TMTpro)	1	Q9NYF8	Q9NYF8	0	3	0.3718	0	1	1	674.017	2020.04	2020.04	-3.99	-0.00268	HCD (High Energy Collision Dissociation)	22.8	10793	Filtered_TMT_H358_control_SCoPE_16_D8_1_784.mgf	F54	FALSE	UniProt	10930	1	1			1	0.0006457	0.00381	S6(Phospho): 100
[R].eIAQDFkTDLR.[F]	N-Term(TMTpro); K7(Methyl)	2	P84243; Q16695	P84243; Q16695	1	3	1	0	1	1	576.675	1728.01	1653.91	44801.8	24.6994	HCD (High Energy Collision Dissociation)	20.7833	17403	Filtered_TMT_AMG510_batch2_SCoPE_14_G6_1_806.mgf	F14	FALSE	UniProt	0	0	0	6.32		2	0.000647	0.001349	Inconclusive data
[R].kSAPSTGGVk.[K]	N-Term(TMTpro); K1(Dimethyl); K10(432.30210)	1	P84243	P84243	1	3	1	0	1	1	501.265	1501.78	1696.06	-114548	-64.76	HCD (High Energy Collision Dissociation)	8.7333	4878	Filtered_TMT_H358_control_SCoPE_18_E2_1_786.mgf	F56	FALSE	UniProt	0	0	0	6.55		1	0.000647	0.001346	K10(2xMethyl): 92.41
[K].kERAAAAAAAk.[M]	N-Term(TMTpro); K1(Succinyl); K11(TMTpro)	1	Q9NYV4	Q9NYV4	2	2	0.3776	0	1	1	883.521	1766.04	1766.04	-3.47	-0.00307	HCD (High Energy Collision Dissociation)	17.5833	10489	Filtered_TMT_H358_control_SCoPE_22_E6_1_790.mgf	F60	FALSE	UniProt	5763	1	1			1	0.0006583	0.003879
[R].kSAPSTGGVk.[K]	N-Term(TMTpro); K1(Dimethyl); K10(TMTpro)	1	P84243	P84243	1	2	0.121	0	1	1	784.485	1567.96	1567.97	-2.3	-0.0018	HCD (High Energy Collision Dissociation)	3.8	1125	Filtered_TMT_AMG510_batch2_SCoPE_16_G8_1_808.mgf	F16	FALSE	UniProt	3487	1	1			1	0.0006639	0.004	K1(2xMethyl): 100
[K].gTAAAAAAAAAAkVPAkK.[I]	N-Term(TMTpro); K13(Crotonyl); K17(Crotonyl)	1	P50914	P50914	2	2	0.0082	0	1	1	990.08	1979.15	1979.16	-4.21	-0.00416	HCD (High Energy Collision Dissociation)	23.15	18987	Filtered_TMT_AMG510_batch2_SCoPE_7_F7_1_799.mgf	F7	FALSE	UniProt	6087	1	1			1	0.0006639	0.003945	K13(Crotonyl): 66.67; K17(Crotonyl): 66.67; K18(Crotonyl): 66.67
[R].eIAQDFkTDLR.[F]	N-Term(TMTpro); K7(Methyl)	2	P84243; Q16695	P84243; Q16695	1	3	1	0	1	1	594.014	1780.03	1653.91	76252.6	42.0384	HCD (High Energy Collision Dissociation)	18.9833	16672	Filtered_TMT_AMG510_batch2_SCoPE_1_F1_1_793.mgf	F1	FALSE	UniProt	0	0	0	6.15		2	0.0006655	0.001402	K7(Methyl): 95.37
[K].eSEDkPEIEDVGsDEEEEkk.[D]	N-Term(TMTpro); K5(TMTpro); S13(Phospho); K19(TMTpro); K20(TMTpro)	1	P07900	P07900	1	4	0.6083	0	1	1	905.207	3617.81	3617.81	-1	-0.00091	HCD (High Energy Collision Dissociation)	13.95	6191	Filtered_TMT_H358_control_SCoPE_5_C5_1_773.mgf	F44	FALSE	UniProt	2	1	1			1	0.0006707	0.004038	S13(Phospho): 100
[R].lQNVQIALDYLk.[R]	N-Term(TMTpro); K12(Formyl)	1		Q03001	0	2	0.0821	0	1	1	875.513	1750.02	1750.01	6.14	0.00537	HCD (High Energy Collision Dissociation)	25.4167	22037	Filtered_TMT_AMG510_batch2_SCoPE_3_F3_1_795.mgf	F3	FALSE	UniProt	6567	1	1			0	0.0006707	0.004011
[-].mSGSSSVAAMkk.[V]	N-Term(Prot)(Met-loss); N-Term(TMTpro); K11(Succinyl); K12(TMTpro)	1	P63218	P63218	1	2	0.1992	0	1	1	880.99	1760.97	1760.97	1.55	0.00136	HCD (High Energy Collision Dissociation)	10.5	7043	Filtered_TMT_AMG510_batch2_SCoPE_5_F5_1_797.mgf	F5	FALSE	UniProt	0	0	0		2.56	1	0.0006765	0.004804
[K].qLATkAAR.[K]	N-Term(TMTpro); K5(Acetyl)	1	P84243	P84243	1	2	0.3184	0	1	1	602.871	1204.73	1204.73	1.11	0.00067	HCD (High Energy Collision Dissociation)	6.4667	1876	Filtered_TMT_H358_control_SCoPE_2_C2_1_770.mgf	F41	FALSE	UniProt	5014	1	1			1	0.0006772	0.004045	K5(Acetyl): 100
[-].mSIHFSSPVFTSR.[S]	N-Term(Prot)(Met-loss+Acetyl); N-Term(TMTpro)	1	P08729	P08729	0	3	0.2809	0	1	1	570.974	1710.91	1710.91	-2.73	-0.00156	HCD (High Energy Collision Dissociation)	16.0167	14098	Filtered_TMT_AMG510_batch2_SCoPE_13_G5_1_805.mgf	F13	FALSE	UniProt	0	0	0		2.67	1	0.0006809	0.004918
[K].qLATkAAR.[K]	N-Term(TMTpro); K5(Acetyl)	1	P84243	P84243	1	2	0.1444	0	1	1	602.871	1204.73	1204.73	1.3	0.00078	HCD (High Energy Collision Dissociation)	6.4	1740	Filtered_TMT_H358_control_SCoPE_4_C4_1_772.mgf	F43	FALSE	UniProt	5014	1	1			1	0.0006829	0.004133	K5(Acetyl): 100
[K].gSFkYAWVLDk.[L]	N-Term(TMTpro); K4(Dimethyl); K11(TMTpro)	2	Q05639; P68104	Q05639; P68104	1	3	1	0	1	1	650.713	1950.12	1950.13	-5.19	-0.00337	HCD (High Energy Collision Dissociation)	20.7333	18662	Filtered_TMT_AMG510_batch2_SCoPE_24_H8_1_816.mgf	F23	FALSE	UniProt	0	0	0		2.93	2	0.0006863	0.004975	K4(2xMethyl): 100
[R].kSAPSTGGVk.[K]	N-Term(TMTpro); K1(Dimethyl); K10(TMTpro)	1	P84243	P84243	1	3	0.386	0	1	1	523.326	1567.96	1567.97	-2.49	-0.0013	HCD (High Energy Collision Dissociation)	3.5667	1115	Filtered_TMT_AMG510_batch2_SCoPE_24_H8_1_816.mgf	F23	FALSE	UniProt	3518	1	1			1	0.0006895	0.004175	K1(2xMethyl): 100
[K].eSVPEFPLsPPk.[K]	N-Term(TMTpro); S9(Phospho); K12(TMTpro)	1	P16949	P16949	0	3	0.4699	0	1	1	672.363	2015.07	2015.07	0.05	3e-05	HCD (High Energy Collision Dissociation)	23.35	16092	Filtered_TMT_H358_control_SCoPE_19_E3_1_787.mgf	F57	FALSE	UniProt	11384	1	1			1	0.0006895	0.004198	S9(Phospho): 100
[R].vDEEPTTLPSGEAkPR.[K]	N-Term(TMTpro); K14(Acetyl)	1	Q9Y4E1	Q9Y4E1	0	3	0.0609	0	1	1	691.365	2072.08	2072.08	-0.61	-0.00042	HCD (High Energy Collision Dissociation)	14.6333	9997	Filtered_TMT_AMG510_batch2_SCoPE_11_G3_1_803.mgf	F11	FALSE	UniProt	12283	1	1			1	0.0006895	0.004192	K14(Acetyl): 100
[M].aSGADSkGDDLSTAILk.[Q]	N-Term(TMTpro); K7(Acetyl); K17(TMTpro)	1	P55072	P55072	1	3	0.3643	0	1	1	767.092	2299.26	2299.26	-0.36	-0.00028	HCD (High Energy Collision Dissociation)	18.9833	16119	Filtered_TMT_AMG510_batch2_SCoPE_2_F2_1_794.mgf	F2	FALSE	UniProt	10845	1	1			1	0.0007033	0.004267	K7(Acetyl): 100
[K].eSEDkPEIEDVGsDEEEEkk.[D]	N-Term(TMTpro); K5(TMTpro); S13(Phospho); K19(TMTpro); K20(TMTpro)	1	P07900	P07900	1	4	0.6322	0	1	1	905.206	3617.8	3617.81	-2.4	-0.00217	HCD (High Energy Collision Dissociation)	14.15	8921	Filtered_TMT_H358_control_SCoPE_21_E5_1_789.mgf	F59	FALSE	UniProt	3	1	1			1	0.0007033	0.004245	S13(Phospho): 100
[R].eIAQDFkTDLR.[F]	N-Term(TMTpro); K7(Methyl)	2	P84243; Q16695	P84243; Q16695	1	3	0.4273	0	1	1	551.973	1653.9	1653.91	-5.49	-0.00303	HCD (High Energy Collision Dissociation)	13.7833	7317	Filtered_TMT_H358_control_SCoPE_15_D7_1_783.mgf	F53	FALSE	UniProt	7907	1	1			2	0.0007033	0.004232	K7(Methyl): 100
[K].sNSLSEQLAINTSPDAVk.[A]	N-Term(TMTpro); K18(Succinyl)	1	Q5T1M5	Q5T1M5	0	3	0.3679	0	1	1	760.069	2278.19	2278.17	7.76	0.00589	HCD (High Energy Collision Dissociation)	7.5167	4322	Filtered_TMT_AMG510_batch2_SCoPE_17_H1_1_809.mgf	F17	FALSE	UniProt	13248	1	1			1	0.0007087	0.004307
[R].eIAQDFkTDLR.[F]	N-Term(TMTpro); K7(Methyl)	2	P84243; Q16695	P84243; Q16695	1	2	0.3795	0	1	1	827.459	1653.91	1653.91	-1.58	-0.00131	HCD (High Energy Collision Dissociation)	12.6667	8931	Filtered_TMT_AMG510_batch2_SCoPE_19_H3_1_811.mgf	F19	FALSE	UniProt	7856	1	1			2	0.0007087	0.004321	K7(Methyl): 100
[R].aSsHSSQTQGGGSVTk.[K]	N-Term(TMTpro); S3(Phospho); K16(TMTpro)	1	P02545	P02545	0	3	0.0043	0	1	1	736.37	2207.1	2207.09	0.44	0.00032	HCD (High Energy Collision Dissociation)	4.8167	1359	Filtered_TMT_H358_control_SCoPE_13_D5_1_781.mgf	F52	FALSE	UniProt	11208	1	1			1	0.0007152	0.004392	S2(Phospho): 49.99; S3(Phospho): 49.99
[K].gLGkGGAk.[R]	N-Term(TMTpro); K4(Acetyl); K8(TMTpro)	1	P62805	P62805	1	2	0.0922	0	1	1	669.423	1337.84	1337.84	-0.82	-0.00055	HCD (High Energy Collision Dissociation)	7.5	4114	Filtered_TMT_AMG510_batch2_SCoPE_15_G7_1_807.mgf	F15	FALSE	UniProt	1796	1	1			1	0.0007152	0.004361	K4(Acetyl): 100
[M].sDkPDMAEIEk.[F]	N-Term(TMTpro); K3(Acetyl); K11(TMTpro)	1	P62328	P62328	0	2	0.3179	0	1	1	957.013	1913.02	1913.02	-0.12	-0.00011	HCD (High Energy Collision Dissociation)	15.15	7380	Filtered_TMT_H358_control_SCoPE_16_D8_1_784.mgf	F54	FALSE	UniProt	10909	1	1			1	0.0007152	0.004392	K3(Acetyl): 100
[R].kSAPSTGGVk.[K]	N-Term(TMTpro); K1(Dimethyl); K10(TMTpro)	1	P84243	P84243	1	3	0.3849	0	1	1	523.325	1567.96	1567.97	-2.95	-0.00154	HCD (High Energy Collision Dissociation)	4.9333	1763	Filtered_TMT_H358_control_SCoPE_24_E8_1_792.mgf	F62	FALSE	UniProt	0	0	0		2.39	1	0.0007185	0.005218	K1(2xMethyl): 100
[R].kSAPSTGGVk.[K]	N-Term(TMTpro); K1(Dimethyl); K10(TMTpro)	1	P84243	P84243	1	2	0.2689	0	1	1	784.486	1567.96	1567.97	-1.61	-0.00126	HCD (High Energy Collision Dissociation)	3.6	1113	Filtered_TMT_AMG510_batch2_SCoPE_5_F5_1_797.mgf	F5	FALSE	UniProt	0	0	0		2.38	1	0.0007185	0.005233	K1(2xMethyl): 100
[K].mDSTEPPYSQkR.[Y]	N-Term(TMTpro); K11(Dimethyl)	1	P68104	P68104	1	2	0.3092	0	1	1	885.954	1770.9	1770.9	-0.74	-0.00065	HCD (High Energy Collision Dissociation)	4.8167	2024	Filtered_TMT_AMG510_batch2_SCoPE_23_H7_1_815.mgf	F22	FALSE	UniProt	0	0	0		2.49	1	0.0007232	0.005252	K11(2xMethyl): 98.24
[R].kSAPATGGVk.[K]	N-Term(TMTpro); K1(Dimethyl); K10(TMTpro)	1	Q16695	Q16695	1	3	0.2675	0	1	1	517.993	1551.96	1551.97	-4.71	-0.00243	HCD (High Energy Collision Dissociation)	5.0833	1038	Filtered_TMT_H358_control_SCoPE_7_C7_1_775.mgf	F46	FALSE	UniProt	0	0	0		2.43	1	0.0007232	0.005317	K1(2xMethyl): 99.98
[-].mSIHFSSPVFTSR.[S]	N-Term(Prot)(Met-loss+Acetyl); N-Term(TMTpro)	1	P08729	P08729	0	3	0.2919	0	1	1	570.974	1710.91	1710.91	-3.19	-0.00182	HCD (High Energy Collision Dissociation)	15.7667	11282	Filtered_TMT_AMG510_batch2_SCoPE_7_F7_1_799.mgf	F7	FALSE	UniProt	0	0	0		1.85	1	0.0007232	0.005253
[R].eIAQDFkTDLR.[F]	N-Term(TMTpro); K7(Dimethyl)	2	P84243; Q16695	P84243; Q16695	1	3	0.4196	0	1	1	556.645	1667.92	1667.93	-4.88	-0.00272	HCD (High Energy Collision Dissociation)	14.1167	6795	Filtered_TMT_H358_control_SCoPE_16_D8_1_784.mgf	F54	FALSE	UniProt	0	0	0		3.17	2	0.0007272	0.005329	K7(2xMethyl): 99.99
[R].eIAQDFkTDLR.[F]	N-Term(TMTpro); K7(Methyl)	2	P84243; Q16695	P84243; Q16695	1	3	0.3061	0	1	1	551.973	1653.9	1653.91	-5.94	-0.00327	HCD (High Energy Collision Dissociation)	12.6167	9118	Filtered_TMT_AMG510_batch2_SCoPE_20_H4_1_812.mgf	F20	FALSE	UniProt	0	0	0		3.3	2	0.0007317	0.005501	K7(Methyl): 100
[R].eIAQDFkTDLR.[F]	N-Term(TMTpro); K7(Dimethyl)	2	P84243; Q16695	P84243; Q16695	1	3	0.2211	0	1	1	556.645	1667.92	1667.93	-5.15	-0.00286	HCD (High Energy Collision Dissociation)	13.1333	9859	Filtered_TMT_AMG510_batch2_SCoPE_15_G7_1_807.mgf	F15	FALSE	UniProt	8054	1	1			2	0.0007363	0.004478	K7(2xMethyl): 100
[K].kERAAAAAAAk.[M]	N-Term(TMTpro); K1(Succinyl); K11(TMTpro)	1	Q9NYV4	Q9NYV4	2	2	0.4299	0	1	1	883.524	1766.04	1766.04	-0.03	-3e-05	HCD (High Energy Collision Dissociation)	16.8167	13872	Filtered_TMT_AMG510_batch2_SCoPE_5_F5_1_797.mgf	F5	FALSE	UniProt	5049	1	1			1	0.0007363	0.004432
[K].dDSHsAEDsEDEk.[E]	N-Term(TMTpro); S5(Phospho); S9(Phospho); K13(TMTpro)	1	Q9H1E3	Q9H1E3	0	2	0.2785	0	1	1	1116.44	2231.88	2231.89	-4.12	-0.0046	HCD (High Energy Collision Dissociation)	4.5667	1468	Filtered_TMT_AMG510_batch2_SCoPE_11_G3_1_803.mgf	F11	FALSE	UniProt	376	1	1			1	0.0007363	0.004449	S5(Phospho): 99.94; S9(Phospho): 100
[K].gLGkGGAk.[R]	N-Term(TMTpro); K4(Acetyl); K8(TMTpro)	1	P62805	P62805	1	2	0.0843	0	1	1	669.424	1337.84	1337.84	1.49	0.001	HCD (High Energy Collision Dissociation)	8.3	3327	Filtered_TMT_H358_control_SCoPE_11_D3_1_779.mgf	F50	FALSE	UniProt	1636	1	1			1	0.0007363	0.004455	K4(Acetyl): 100
[K].eSVPEFPLsPPk.[K]	N-Term(TMTpro); S9(Phospho); K12(TMTpro)	1	P16949	P16949	0	2	1	0	1	1	1008.04	2015.08	2015.07	2.24	0.00225	HCD (High Energy Collision Dissociation)	22.7	18763	Filtered_TMT_AMG510_batch2_SCoPE_14_G6_1_806.mgf	F14	FALSE	UniProt	11206	1	1			1	0.0007363	0.00445	S9(Phospho): 100
[K].iALLEEAkk.[K]	N-Term(TMTpro); K8(Acetyl); K9(Methyl)	1	P35241	P35241	1	3	0.1023	0	1	1	458.949	1374.83	1374.85	-14.54	-0.00666	HCD (High Energy Collision Dissociation)	16.2333	10986	Filtered_TMT_H358_control_SCoPE_19_E3_1_787.mgf	F57	FALSE	UniProt	4651	1	1			1	0.0007415	0.004513	K8(Acetyl): 99.43; K9(Methyl): 99.43
[R].aSsHSSQTQGGGSVTk.[K]	N-Term(TMTpro); S3(Phospho); K16(TMTpro)	1	P02545	P02545	0	3	0.0044	0	1	1	736.368	2207.09	2207.09	-2.61	-0.00192	HCD (High Energy Collision Dissociation)	4.8667	1279	Filtered_TMT_H358_control_SCoPE_12_D4_1_780.mgf	F51	FALSE	UniProt	10905	1	1			1	0.0007415	0.004542	S2(Phospho): 49.99; S3(Phospho): 49.99
[K].eVsDDEAEEk.[E]	N-Term(TMTpro); S3(Phospho); K10(TMTpro)	1	P07900	P07900	0	2	0.5873	0	1	1	919.929	1838.85	1838.86	-2.01	-0.00185	HCD (High Energy Collision Dissociation)	7.7333	3469	Filtered_TMT_H358_control_SCoPE_23_E7_1_791.mgf	F61	FALSE	UniProt	4104	1	1			1	0.0007475	0.00461	S3(Phospho): 100
[R].sGAGSsPETk.[E]	N-Term(TMTpro); S6(Phospho); K10(TMTpro)	1	Q9UQ35	Q9UQ35	0	2	0.1369	0	1	1	804.911	1608.82	1608.81	1.78	0.00143	HCD (High Energy Collision Dissociation)	4.7667	1920	Filtered_TMT_AMG510_batch2_SCoPE_20_H4_1_812.mgf	F20	FALSE	UniProt	5962	1	1			1	0.000751	0.004694	S6(Phospho): 98.43
[K].dLFDYsPPLHk.[N]	N-Term(TMTpro); S6(Phospho); K11(TMTpro)	1	Q9NYF8	Q9NYF8	0	3	1	0	1	1	674.018	2020.04	2020.04	-1.64	-0.0011	HCD (High Energy Collision Dissociation)	22.0167	18885	Filtered_TMT_AMG510_batch2_SCoPE_3_F3_1_795.mgf	F3	FALSE	UniProt	11064	1	1			1	0.000751	0.00474	S6(Phospho): 100
[R].lITLEEEMtk.[Y]	N-Term(TMTpro); T9(Phospho); K10(TMTpro)	1	P07237	P07237	0	3	0.1569	0	1	1	632.34	1895.01	1895.01	-1.84	-0.00116	HCD (High Energy Collision Dissociation)	25.1833	9368	Filtered_TMT_H358_control_SCoPE_7_C7_1_775.mgf	F46	FALSE	UniProt	9824	1	1			1	0.000751	0.004633	T9(Phospho): 100
[K].qLATkAAR.[K]	N-Term(TMTpro); K5(Acetyl)	1	P84243	P84243	1	2	0.242	0	1	1	602.87	1204.73	1204.73	-0.07	-4e-05	HCD (High Energy Collision Dissociation)	6.55	2217	Filtered_TMT_H358_control_SCoPE_16_D8_1_784.mgf	F54	FALSE	UniProt	4847	1	1			1	0.000751	0.004643	K5(Acetyl): 100
[R].sGAQASSTPLsPTR.[I]	N-Term(TMTpro); S11(Phospho)	1	P02545	P02545	0	2	0.2178	0	1	1	872.431	1743.86	1743.86	-2.61	-0.00228	HCD (High Energy Collision Dissociation)	6.6833	3440	Filtered_TMT_H358_control_SCoPE_18_E2_1_786.mgf	F56	FALSE	UniProt	5879	1	1			1	0.000758	0.004813	S11(Phospho): 99.9
[K].kTSLFEEDkEDDLFAIAk.[D]	N-Term(TMTpro); K1(2-hydroxyisobutyrylation); K9(Acetyl); K18(TMTpro)	1	Q9Y4E1	Q9Y4E1	2	3	0.3984	0	1	1	945.843	2835.51	2835.52	-0.74	-0.0007	HCD (High Energy Collision Dissociation)	21.9333	16410	Filtered_TMT_H358_control_SCoPE_24_E8_1_792.mgf	F62	FALSE	UniProt	5877	1	1			1	0.000762	0.004943	K1(2-hydroxyisobutyrylation): 100; K9(Acetyl): 100
[K].eSVPEFPLsPPk.[K]	N-Term(TMTpro); S9(Phospho); K12(TMTpro)	1	P16949	P16949	0	3	0.3659	0	1	1	672.361	2015.07	2015.07	-3.08	-0.00207	HCD (High Energy Collision Dissociation)	22.6167	20512	Filtered_TMT_AMG510_batch2_SCoPE_17_H1_1_809.mgf	F17	FALSE	UniProt	11724	1	1			1	0.000762	0.004888	S9(Phospho): 100
[K].iEDVGsDEEDDSGK.[D]	N-Term(TMTpro); S6(Phospho)	1	P08238	P08238	0	2	0.6027	0	1	1	939.892	1878.78	1878.78	-2.86	-0.00269	HCD (High Energy Collision Dissociation)	8.2	4421	Filtered_TMT_H358_control_SCoPE_20_E4_1_788.mgf	F58	FALSE	UniProt	826	1	1			1	0.000762	0.004839	S6(Phospho): 100
[K].gkISEADk.[K]	N-Term(TMTpro); K2(Dimethyl); K8(432.30210)	1	P0DMV9	P0DMV9	1	2	1	0	1	1	566.369	1131.73	1611.99	-297931	-240.131	HCD (High Energy Collision Dissociation)	6.3667	3271	Filtered_TMT_AMG510_batch2_SCoPE_5_F5_1_797.mgf	F5	FALSE	UniProt	0	0	0	5.96		1	0.0007674	0.001569	K8(2xMethyl): 100
[R].eIAQDFkTDLR.[F]	N-Term(TMTpro); K7(Methyl)	2	P84243; Q16695	P84243; Q16695	1	3	1	0	1	1	529.328	1585.97	1653.91	-41080.4	-22.6478	HCD (High Energy Collision Dissociation)	20.3167	15944	Filtered_TMT_AMG510_batch2_SCoPE_9_G1_1_801.mgf	F9	FALSE	UniProt	0	0	0	6.12		2	0.0007674	0.001785	K7(Methyl): 95.26
[K].dMVQDLLDFk.[D]	N-Term(TMTpro); K10(Formyl)	1	Q13619	Q13619	0	2	1	0	1	1	472.256	943.505	1555.8	-393557	-306.148	HCD (High Energy Collision Dissociation)	28.0833	11874	Filtered_TMT_H358_control_SCoPE_8_C8_1_776.mgf	F47	FALSE	UniProt	0	0	0	4.83		1	0.0007674	0.001543
[R].kSAPSTGGVk.[K]	N-Term(TMTpro); K1(Dimethyl); K10(432.30210)	1	P84243	P84243	1	3	1	0	1	1	571.635	1712.89	1696.06	9922.13	5.60951	HCD (High Energy Collision Dissociation)	4.7833	2102	Filtered_TMT_AMG510_batch2_SCoPE_24_H8_1_816.mgf	F23	FALSE	UniProt	0	0	0	6.27		1	0.0007674	0.001643	K1(min 1xMethyl): 66.67; K1(2xMethyl): 33.33; K10(min 1xMethyl): 66.67; K10(2xMethyl): 33.33
[R].kSAPSTGGVk.[K]	N-Term(TMTpro); K1(Dimethyl); K10(432.30210)	1	P84243	P84243	1	3	1	0	1	1	607.013	1819.02	1696.06	72499.5	40.9879	HCD (High Energy Collision Dissociation)	5.1833	2392	Filtered_TMT_AMG510_batch2_SCoPE_1_F1_1_793.mgf	F1	FALSE	UniProt	0	0	0	6.13		1	0.0007674	0.001664	K1(2xMethyl): 48.7; K10(2xMethyl): 48.7
[M].sDkPDmAEIEk.[F]	N-Term(TMTpro); K3(Acetyl); M6(Oxidation); K11(432.30210)	1	P62328	P62328	0	2	1	0	1	1	608.401	1215.79	2057.11	-408979	-420.657	HCD (High Energy Collision Dissociation)	16.8167	11600	Filtered_TMT_AMG510_batch2_SCoPE_6_F6_1_798.mgf	F6	FALSE	UniProt	0	0	0	4.64		1	0.0007674	0.001582	Inconclusive data
[R].kSAPATGGVk.[K]	N-Term(TMTpro); K1(Dimethyl); K10(432.30210)	1	Q16695	Q16695	1	2	1	0	1	1	758.504	1516	1680.07	-97653.8	-82.0324	HCD (High Energy Collision Dissociation)	5.0167	2123	Filtered_TMT_AMG510_batch2_SCoPE_19_H3_1_811.mgf	F19	FALSE	UniProt	0	0	0	6.12		1	0.0007674	0.001684	K10(2xMethyl): 99.81
[K].vDSLNDEINFLk.[V]	N-Term(TMTpro); K12(Formyl)	1	P19013	P19013	0	2	1	0	1	1	869.966	1738.93	1738.92	3.93	0.00341	HCD (High Energy Collision Dissociation)	24.65	16127	Filtered_TMT_H358_control_SCoPE_21_E5_1_789.mgf	F59	FALSE	UniProt	8065	1	1			1	0.0007683	0.004988
[R].kSAPATGGVk.[K]	N-Term(TMTpro); K1(Dimethyl); K10(TMTpro)	1	Q16695	Q16695	1	2	0.1949	0	1	1	776.488	1551.97	1551.97	-1.5	-0.00116	HCD (High Energy Collision Dissociation)	3.65	1016	Filtered_TMT_AMG510_batch2_SCoPE_18_H2_1_810.mgf	F18	FALSE	UniProt	0	0	0		2.72	1	0.0007796	0.00581	K1(2xMethyl): 100
[R].eIAQDFkTDLR.[F]	N-Term(TMTpro); K7(Methyl)	2	P84243; Q16695	P84243; Q16695	1	3	0.3614	0	1	1	551.973	1653.91	1653.91	-4.72	-0.0026	HCD (High Energy Collision Dissociation)	12.55	9012	Filtered_TMT_AMG510_batch2_SCoPE_23_H7_1_815.mgf	F22	FALSE	UniProt	0	0	0		3.21	2	0.0007796	0.005879	K7(Methyl): 100
[R].eIAQDFkTDLR.[F]	N-Term(TMTpro); K7(Dimethyl)	2	P84243; Q16695	P84243; Q16695	1	3	0.3633	0	1	1	556.645	1667.92	1667.93	-5.15	-0.00286	HCD (High Energy Collision Dissociation)	13.8167	10731	Filtered_TMT_AMG510_batch2_SCoPE_1_F1_1_793.mgf	F1	FALSE	UniProt	0	0	0		2.89	2	0.0007838	0.00591	K7(2xMethyl): 100
[R].eIAQDFkTDLR.[F]	N-Term(TMTpro); K7(Dimethyl)	2	P84243; Q16695	P84243; Q16695	1	3	1	0	1	1	582.333	1744.98	1667.93	46197.7	25.6848	HCD (High Energy Collision Dissociation)	18.5167	15632	Filtered_TMT_AMG510_batch2_SCoPE_20_H4_1_812.mgf	F20	FALSE	UniProt	0	0	0	5.83		2	0.0007864	0.002925	K7(2xMethyl): 99.92
[R].eIAQDFkTDLR.[F]	N-Term(TMTpro); K7(Methyl)	2	P84243; Q16695	P84243; Q16695	1	2	1	0	1	1	608.4	1215.79	1653.91	-264899	-219.06	HCD (High Energy Collision Dissociation)	17.4333	14936	Filtered_TMT_AMG510_batch2_SCoPE_24_H8_1_816.mgf	F23	FALSE	UniProt	0	0	0	5.77		2	0.0007864	0.002297	K7(Methyl): 95.8
[M].sDkPDMAEIEk.[F]	N-Term(TMTpro); K3(Acetyl); K11(432.30210)	1	P62328	P62328	0	2	1	0	1	1	770.991	1540.97	2041.11	-245032	-250.069	HCD (High Energy Collision Dissociation)	22.2167	18033	Filtered_TMT_AMG510_batch2_SCoPE_7_F7_1_799.mgf	F7	FALSE	UniProt	0	0	0	4.47		1	0.0007864	0.003044	K3(Acetyl): 95.15
[R].eIAQDFkTDLR.[F]	N-Term(TMTpro); K7(Dimethyl)	2	P84243; Q16695	P84243; Q16695	1	3	1	0	1	1	591.004	1771	1667.93	61794.4	34.3562	HCD (High Energy Collision Dissociation)	19.5	16189	Filtered_TMT_AMG510_batch2_SCoPE_3_F3_1_795.mgf	F3	FALSE	UniProt	0	0	0	6.1		2	0.0007864	0.001993	K7(2xMethyl): 49.61; R11(2xMethyl): 49.61
[M].sDkPDmAEIEk.[F]	N-Term(TMTpro); K3(Acetyl); M6(Oxidation); K11(432.30210)	1	P62328	P62328	0	2	1	0	1	1	830.494	1659.98	2057.11	-193051	-198.563	HCD (High Energy Collision Dissociation)	13.1667	9790	Filtered_TMT_AMG510_batch2_SCoPE_18_H2_1_810.mgf	F18	FALSE	UniProt	0	0	0	4.68		1	0.0007864	0.00225	Inconclusive data
[R].kSAPATGGVk.[K]	N-Term(TMTpro); K1(Dimethyl); K10(432.30210)	1	Q16695	Q16695	1	2	1	0	1	1	498.837	996.666	1680.07	-406770	-341.7	HCD (High Energy Collision Dissociation)	5.2667	2216	Filtered_TMT_AMG510_batch2_SCoPE_18_H2_1_810.mgf	F18	FALSE	UniProt	0	0	0	5.77		1	0.0007864	0.002415	K1(2xMethyl): 48.84; K10(2xMethyl): 48.84
[K].tkPYIQVDIGGGQTk.[T]	N-Term(TMTpro); T1(Phospho); K2(Dimethyl); K15(TMTpro)	1	P11021	P11021	0	3	0.1758	0	1	1	774.433	2321.28	2321.28	3.3	0.00255	HCD (High Energy Collision Dissociation)	13.6167	6604	Filtered_TMT_H358_control_SCoPE_1_C1_1_769.mgf	F40	FALSE	UniProt	10156	1	1			1	0.0007876	0.005127	T1(Phospho): 100; K2(2xMethyl): 100
[K].gSFkYAWVLDk.[L]	N-Term(TMTpro); K4(Dimethyl); K11(TMTpro)	2	Q05639; P68104	Q05639; P68104	1	3	0.3142	0	1	1	650.713	1950.12	1950.13	-5.03	-0.00327	HCD (High Energy Collision Dissociation)	21.65	15352	Filtered_TMT_AMG510_batch2_SCoPE_6_F6_1_798.mgf	F6	FALSE	UniProt	6541	1	1			2	0.0007944	0.005146	K4(2xMethyl): 100
[R].aSsHsSQTQGGGSVTk.[K]	N-Term(TMTpro); S3(Phospho); S5(Phospho); K16(TMTpro)	1	P02545	P02545	0	2	0.0024	0	1	1	1144.03	2287.06	2287.06	-2.72	-0.00311	HCD (High Energy Collision Dissociation)	6	2008	Filtered_TMT_H358_control_SCoPE_9_D1_1_777.mgf	F48	FALSE	UniProt	5882	1	1			1	0.0008064	0.005196	S3(Phospho): 97.24; S6(Phospho): 94.64
[K].eSVPEFPLsPPk.[K]	N-Term(TMTpro); S9(Phospho); K12(TMTpro)	1	P16949	P16949	0	3	1	0	1	1	672.361	2015.07	2015.07	-3.38	-0.00227	HCD (High Energy Collision Dissociation)	22.6667	19851	Filtered_TMT_AMG510_batch2_SCoPE_23_H7_1_815.mgf	F22	FALSE	UniProt	11797	1	1			1	0.0008269	0.005338	S9(Phospho): 100
[R].eIAQDFkTDLR.[F]	N-Term(TMTpro); K7(Methyl)	2	P84243; Q16695	P84243; Q16695	1	2	1	0	1	1	537.352	1073.7	1653.91	-350815	-290.109	HCD (High Energy Collision Dissociation)	19.0167	16677	Filtered_TMT_AMG510_batch2_SCoPE_1_F1_1_793.mgf	F1	FALSE	UniProt	0	0	0	5.54		2	0.0008282	0.003284	K7(Methyl): 50; R11(Methyl): 50
[K].aLLAYAFALAGNQDk.[R]	N-Term(TMTpro); K15(Acetyl)	1	P01023	P01023	0	3	0.4882	0	1	1	638.022	1912.05	1912.05	1.53	0.00098	HCD (High Energy Collision Dissociation)	25.9	11419	Filtered_TMT_H358_control_SCoPE_8_C8_1_776.mgf	F47	FALSE	UniProt	9785	1	1			1	0.000833	0.005419	K15(Acetyl): 100
[R].eIAQDFkTDLR.[F]	N-Term(TMTpro); K7(Dimethyl)	2	P84243; Q16695	P84243; Q16695	1	3	1	0	1	1	556.645	1667.92	1667.93	-5.57	-0.0031	HCD (High Energy Collision Dissociation)	12.8167	9078	Filtered_TMT_AMG510_batch2_SCoPE_19_H3_1_811.mgf	F19	FALSE	UniProt	8039	1	1			2	0.000833	0.005398	K7(2xMethyl): 100
[K].gSFkYAWVLDk.[L]	N-Term(TMTpro); K4(Dimethyl); K11(TMTpro)	2	Q05639; P68104	Q05639; P68104	1	3	0.4009	0	1	1	650.712	1950.12	1950.13	-7.19	-0.00467	HCD (High Energy Collision Dissociation)	22.1167	10168	Filtered_TMT_H358_control_SCoPE_4_C4_1_772.mgf	F43	FALSE	UniProt	0	0	0		2.32	2	0.0008366	0.006377	K4(2xMethyl): 100
[K].tSSGTkPSVkPTSATk.[S]	N-Term(TMTpro); K6(Dimethyl); K10(Succinyl); K16(Methyl)	1	Q14966	Q14966	0	4	0.0888	0	1	1	506.534	2023.11	2023.12	-5.49	-0.00278	HCD (High Energy Collision Dissociation)	14.6833	9556	Filtered_TMT_H358_control_SCoPE_19_E3_1_787.mgf	F57	FALSE	UniProt	0	0	0		2.14	1	0.0008472	0.006457	K6(min 1xMethyl): 99.82; K6(2xMethyl): 49.86; K16(min 1xMethyl): 96.39; K16(2xMethyl): 48.15
[R].eIAQDFkTDLR.[F]	N-Term(TMTpro); K7(Formyl)	2	P84243; Q16695	P84243; Q16695	1	3	1	0	1	1	556.635	1667.89	1667.89	-0.66	-0.00037	HCD (High Energy Collision Dissociation)	14.05	6923	Filtered_TMT_H358_control_SCoPE_1_C1_1_769.mgf	F40	FALSE	UniProt	7603	1	1			2	0.0008502	0.005529
[K].eSVPEFPLsPPk.[K]	N-Term(TMTpro); S9(Phospho); K12(TMTpro)	1	P16949	P16949	0	3	0.5113	0	1	1	672.363	2015.07	2015.07	-0.71	-0.00048	HCD (High Energy Collision Dissociation)	23.3667	13659	Filtered_TMT_H358_control_SCoPE_15_D7_1_783.mgf	F53	FALSE	UniProt	11460	1	1			1	0.0008502	0.005518	S9(Phospho): 100
[R].aGDLLEDsPk.[R]	N-Term(TMTpro); S8(Phospho); K10(TMTpro)	1	P51858	P51858	0	2	1	0	1	1	866.954	1732.9	1732.9	-0.93	-0.0008	HCD (High Energy Collision Dissociation)	16.0167	11310	Filtered_TMT_H358_control_SCoPE_20_E4_1_788.mgf	F58	FALSE	UniProt	7510	1	1			1	0.0008569	0.00566	S8(Phospho): 100
[R].kSAPATGGVk.[K]	N-Term(TMTpro); K1(Dimethyl); K10(TMTpro)	1	Q16695	Q16695	1	3	0.1782	0	1	1	517.993	1551.97	1551.97	-4.04	-0.00209	HCD (High Energy Collision Dissociation)	3.6667	1177	Filtered_TMT_AMG510_batch2_SCoPE_5_F5_1_797.mgf	F5	FALSE	UniProt	0	0	0		1.74	1	0.0008624	0.00659	K1(2xMethyl): 100
[K].eEDEEPEsPPEk.[K]	N-Term(TMTpro); S8(Phospho); K12(TMTpro)	1	Q9H1E3	Q9H1E3	0	2	0.337	0	1	1	1051.99	2102.97	2102.97	0.35	0.00037	HCD (High Energy Collision Dissociation)	8.5833	3325	Filtered_TMT_H358_control_SCoPE_16_D8_1_784.mgf	F54	FALSE	UniProt	4701	1	1			1	0.0008831	0.005774	S8(Phospho): 100
[K].gSFkYAWVLDk.[L]	N-Term(TMTpro); K4(Dimethyl); K11(TMTpro)	2	Q05639; P68104	Q05639; P68104	1	2	1	0	1	1	975.568	1950.13	1950.13	-2.63	-0.00257	HCD (High Energy Collision Dissociation)	21.2833	18646	Filtered_TMT_AMG510_batch2_SCoPE_2_F2_1_794.mgf	F2	FALSE	UniProt	6436	1	1			2	0.0008831	0.005755	K4(2xMethyl): 100
[R].aSSHSsQTQGGGSVTk.[K]	N-Term(TMTpro); S6(Phospho); K16(TMTpro)	1	P02545	P02545	0	3	0.0045	0	1	1	736.37	2207.09	2207.09	-0.34	-0.00025	HCD (High Energy Collision Dissociation)	4.65	1752	Filtered_TMT_H358_control_SCoPE_18_E2_1_786.mgf	F56	FALSE	UniProt	11137	1	1			1	0.0008831	0.00575	S2(Phospho): 32.82; S3(Phospho): 32.82; T8(Phospho): 32.82
[R].kSAPATGGVk.[K]	N-Term(TMTpro); K1(Dimethyl); K10(TMTpro)	1	Q16695	Q16695	1	2	0.2646	0	1	1	776.487	1551.97	1551.97	-2.56	-0.00199	HCD (High Energy Collision Dissociation)	3.65	1104	Filtered_TMT_AMG510_batch2_SCoPE_17_H1_1_809.mgf	F17	FALSE	UniProt	2598	1	1			1	0.0009006	0.005986	K1(2xMethyl): 100
[R].eIAQDFkTDLR.[F]	N-Term(TMTpro); K7(Dimethyl)	2	P84243; Q16695	P84243; Q16695	1	3	0.176	0	1	1	556.645	1667.92	1667.93	-5.58	-0.0031	HCD (High Energy Collision Dissociation)	13.0333	9778	Filtered_TMT_AMG510_batch2_SCoPE_14_G6_1_806.mgf	F14	FALSE	UniProt	8039	1	1			2	0.0009059	0.006068	K7(2xMethyl): 97.83
[R].tEERAELAESk.[C]	N-Term(TMTpro); K11(Formyl)	1	P06753	P06753	1	3	0.4762	0	1	1	532.281	1594.83	1594.82	2.75	0.00146	HCD (High Energy Collision Dissociation)	4.2833	997	Filtered_TMT_H358_control_SCoPE_10_D2_1_778.mgf	F49	FALSE	UniProt	6478	1	1			1	0.0009059	0.00609
[R].kSAPATGGVk.[K]	N-Term(TMTpro); K1(Dimethyl); K10(TMTpro)	1	Q16695	Q16695	1	3	0.0472	0	1	1	517.994	1551.97	1551.97	-2.08	-0.00108	HCD (High Energy Collision Dissociation)	4.9833	1351	Filtered_TMT_H358_control_SCoPE_12_D4_1_780.mgf	F51	FALSE	UniProt	0	0	0		1.27	1	0.000932	0.006958	K1(2xMethyl): 99.18
[-].mESYHKPDQQk.[L]	N-Term(Prot)(Acetyl); N-Term(TMTpro); K11(TMTpro)	1	P29401	P29401	0	3	0.3292	0	1	1	681.027	2041.07	2041.07	0.28	0.00019	HCD (High Energy Collision Dissociation)	7.0833	3689	Filtered_TMT_AMG510_batch2_SCoPE_19_H3_1_811.mgf	F19	FALSE	UniProt	0	0	0		2.43	1	0.0009488	0.007063
[K].eSVPEFPLsPPk.[K]	N-Term(TMTpro); S9(Phospho); K12(TMTpro)	1	P16949	P16949	0	3	0.4392	0	1	1	672.362	2015.07	2015.07	-2.23	-0.0015	HCD (High Energy Collision Dissociation)	23.6	13703	Filtered_TMT_H358_control_SCoPE_22_E6_1_790.mgf	F60	FALSE	UniProt	11644	1	1			1	0.0009512	0.006354	S9(Phospho): 100
[K].qLATkAAR.[K]	N-Term(TMTpro); K5(Acetyl)	1	P84243	P84243	1	2	0.1309	0	1	1	602.869	1204.73	1204.73	-2.31	-0.00139	HCD (High Energy Collision Dissociation)	5.4333	2698	Filtered_TMT_AMG510_batch2_SCoPE_5_F5_1_797.mgf	F5	FALSE	UniProt	3877	1	1			1	0.0009512	0.006321	K5(Acetyl): 100
[R].iGYkPQPkPNNR.[S]	N-Term(TMTpro); K4(Methyl); K8(Methyl)	1		Q8NHZ8	0	3	0.15	0	1	1	582.008	1744.01	1744.02	-5.57	-0.00324	HCD (High Energy Collision Dissociation)	26.7833	24958	Filtered_TMT_AMG510_batch2_SCoPE_1_F1_1_793.mgf	F1	FALSE	UniProt	0	0	0		1.2	0	0.0009519	0.007156	K4(Methyl): 98.47; K8(Methyl): 98.44
[R].eIAQDFkTDLR.[F]	N-Term(TMTpro); K7(Methyl)	2	P84243; Q16695	P84243; Q16695	1	3	0.5542	0	1	1	551.972	1653.9	1653.91	-6.16	-0.0034	HCD (High Energy Collision Dissociation)	14.15	10018	Filtered_TMT_H358_control_SCoPE_24_E8_1_792.mgf	F62	FALSE	UniProt	7945	1	1			2	0.0009568	0.006381	K7(Methyl): 100
[R].eIAQDFkTDLR.[F]	N-Term(TMTpro); K7(Methyl)	2	P84243; Q16695	P84243; Q16695	1	2	0.469	0	1	1	827.459	1653.91	1653.91	-1.93	-0.0016	HCD (High Energy Collision Dissociation)	12.6	9558	Filtered_TMT_AMG510_batch2_SCoPE_24_H8_1_816.mgf	F23	FALSE	UniProt	7827	1	1			2	0.0009568	0.006388	K7(Methyl): 100
[K].lSEVAEAIQTVk.[V]	N-Term(TMTpro); K12(Methyl)	1	O95625	O95625	0	3	0.0977	0	1	1	535.984	1605.94	1605.94	-0.49	-0.00026	HCD (High Energy Collision Dissociation)	20.7333	18606	Filtered_TMT_AMG510_batch2_SCoPE_1_F1_1_793.mgf	F1	FALSE	UniProt	0	0	0		1.74	1	0.0009609	0.007316	K12(Methyl): 100
[R].eIAQDFkTDLR.[F]	N-Term(TMTpro); K7(Dimethyl)	2	P84243; Q16695	P84243; Q16695	1	3	0.3702	0	1	1	556.645	1667.92	1667.93	-5.58	-0.0031	HCD (High Energy Collision Dissociation)	13.0333	9778	Filtered_TMT_AMG510_batch2_SCoPE_14_G6_1_806.mgf	F14	FALSE	UniProt	0	0	0		2.62	2	0.0009609	0.007257	K7(2xMethyl): 97.83
[K].sTGGkAPR.[K]	N-Term(TMTpro); K5(Acetyl)	2	P84243; Q16695	P84243; Q16695	1	2	1	0	1	1	737.955	1474.9	1119.64	317295	177.629	HCD (High Energy Collision Dissociation)	3.7167	1106	Filtered_TMT_AMG510_batch2_SCoPE_7_F7_1_799.mgf	F7	FALSE	UniProt	0	0	0	5.62		2	0.000967	0.003841	Inconclusive data
[R].kSAPSTGGVk.[K]	N-Term(TMTpro); K1(Dimethyl); K10(TMTpro)	1	P84243	P84243	1	3	0.2693	0	1	1	523.326	1567.96	1567.97	-1.76	-0.00092	HCD (High Energy Collision Dissociation)	3.8333	1170	Filtered_TMT_AMG510_batch2_SCoPE_16_G8_1_808.mgf	F16	FALSE	UniProt	3468	1	1			1	0.0009698	0.006488	K1(2xMethyl): 100
[R].lSNRPAFMPSEGk.[M]	N-Term(TMTpro); K13(Formyl)	1	O43707	O43707	0	3	0.085	0	1	1	589.314	1765.93	1765.92	2.17	0.00128	HCD (High Energy Collision Dissociation)	11.95	6610	Filtered_TMT_H358_control_SCoPE_23_E7_1_791.mgf	F61	FALSE	UniProt	9033	1	1			1	0.0009809	0.00655
[K].eSEDkPEIEDVGsDEEEEkk.[D]	N-Term(TMTpro); K5(TMTpro); S13(Phospho); K19(TMTpro); K20(TMTpro)	1	P07900	P07900	1	4	0.6291	0	1	1	905.206	3617.8	3617.81	-1.69	-0.00153	HCD (High Energy Collision Dissociation)	13	10653	Filtered_TMT_AMG510_batch2_SCoPE_13_G5_1_805.mgf	F13	FALSE	UniProt	2	1	1			1	0.0009809	0.006654	S13(Phospho): 99.89
[K].qLATkAAR.[K]	N-Term(TMTpro); K5(Acetyl)	1	P84243	P84243	1	2	1	0	1	1	523.836	1046.66	1204.73	-131206	-79.0343	HCD (High Energy Collision Dissociation)	7.8667	4367	Filtered_TMT_AMG510_batch2_SCoPE_22_H6_1_814.mgf	F21	FALSE	UniProt	0	0	0	5.29		1	0.0009843	0.00399	K5(Acetyl): 100
[KR].yEDEINkR.[T]	N-Term(TMTpro); K7(Formyl)	6	P35908; P04264; P02538; P05787; P13647	P35908; P04264; P02538; O95678; P05787; P13647	1	2	1	0	1	1	698.37	1395.73	1398.72	-2133.91	-1.49237	HCD (High Energy Collision Dissociation)	6.35	3293	Filtered_TMT_AMG510_batch2_SCoPE_5_F5_1_797.mgf	F5	FALSE	UniProt	0	0	0	5.36		5	0.0009843	0.004001
[K].eIsDDEAEEEk.[G]	N-Term(TMTpro); S3(Phospho); K11(TMTpro)	1	P08238	P08238	0	2	1	0	1	1	991.458	1981.91	1981.91	-2.45	-0.00242	HCD (High Energy Collision Dissociation)	9.8	5425	Filtered_TMT_H358_control_SCoPE_19_E3_1_787.mgf	F57	FALSE	UniProt	4365	1	1			1	0.0009863	0.006712	S3(Phospho): 100
[R].eIAQDFkTDLR.[F]	N-Term(TMTpro); K7(Dimethyl)	2	P84243; Q16695	P84243; Q16695	1	3	0.1054	0	1	1	556.644	1667.92	1667.93	-6.27	-0.00349	HCD (High Energy Collision Dissociation)	13.3167	10076	Filtered_TMT_AMG510_batch2_SCoPE_5_F5_1_797.mgf	F5	FALSE	UniProt	8134	1	1			2	0.0009863	0.006706	K7(2xMethyl): 100
[K].eSVPEFPLsPPk.[K]	N-Term(TMTpro); S9(Phospho); K12(TMTpro)	1	P16949	P16949	0	2	0.4729	0	1	1	1008.04	2015.07	2015.07	-2.66	-0.00268	HCD (High Energy Collision Dissociation)	22.6333	20175	Filtered_TMT_AMG510_batch2_SCoPE_20_H4_1_812.mgf	F20	FALSE	UniProt	11653	1	1			1	0.0009863	0.006684	S9(Phospho): 100
[K].eSVPEFPLsPPk.[K]	N-Term(TMTpro); S9(Phospho); K12(TMTpro)	1	P16949	P16949	0	3	0.6533	0	1	1	672.359	2015.06	2015.07	-6.67	-0.00448	HCD (High Energy Collision Dissociation)	23.0333	20563	Filtered_TMT_AMG510_batch2_SCoPE_2_F2_1_794.mgf	F2	FALSE	UniProt	11643	1	1			1	0.0009863	0.006677	S9(Phospho): 100
[M].sDkPDmAEIEk.[F]	N-Term(TMTpro); K3(Acetyl); M6(Oxidation); K11(432.30210)	1	P62328	P62328	0	2	1	0	1	1	762.422	1523.84	2057.11	-259234	-266.636	HCD (High Energy Collision Dissociation)	16.2333	12887	Filtered_TMT_AMG510_batch2_SCoPE_16_G8_1_808.mgf	F16	FALSE	UniProt	0	0	0	3.91		1	0.0009879	0.004443	Inconclusive data
[R].kSAPSTGGVk.[K]	N-Term(TMTpro); K1(Dimethyl); K10(432.30210)	1	P84243	P84243	1	3	1	0	1	1	516.289	1546.85	1696.06	-87974.4	-49.7366	HCD (High Energy Collision Dissociation)	9.3167	4996	Filtered_TMT_H358_control_SCoPE_17_E1_1_785.mgf	F55	FALSE	UniProt	0	0	0	5.48		1	0.0009879	0.004466	K10(2xMethyl): 98.07
[M].sDkPDmAEIEk.[F]	N-Term(TMTpro); K3(Acetyl); M6(Oxidation); K11(432.30210)	1	P62328	P62328	0	2	1	0	1	1	772.959	1544.91	2057.11	-248989	-256.099	HCD (High Energy Collision Dissociation)	14.7167	11231	Filtered_TMT_AMG510_batch2_SCoPE_8_F8_1_800.mgf	F8	FALSE	UniProt	0	0	0	3.88		1	0.0009879	0.004363	Inconclusive data
[R].eIAQDFkTDLR.[F]	N-Term(TMTpro); K7(Dimethyl)	2	P84243; Q16695	P84243; Q16695	1	3	1	0	1	1	551.298	1651.88	1667.93	-9621.52	-5.34934	HCD (High Energy Collision Dissociation)	20.1833	16004	Filtered_TMT_AMG510_batch2_SCoPE_4_F4_1_796.mgf	F4	FALSE	UniProt	0	0	0	5.44		2	0.0009879	0.004518	K7(Methyl): 99.94; R11(Methyl): 99.94
[R].kSAPATGGVk.[K]	N-Term(TMTpro); K1(Dimethyl); K10(432.30210)	1	Q16695	Q16695	1	3	1	0	1	1	614.339	1841	1680.07	95791.5	53.6454	HCD (High Energy Collision Dissociation)	11.6167	5319	Filtered_TMT_H358_control_SCoPE_9_D1_1_777.mgf	F48	FALSE	UniProt	0	0	0	4.94		1	0.0009879	0.004193	K1(min 1xMethyl): 97.7; K1(2xMethyl): 48.85; K10(Methyl): 48.85
[K].eSVPEFPLsPPk.[K]	N-Term(TMTpro); S9(Phospho); K12(TMTpro)	1	P16949	P16949	0	3	0.5451	0	1	1	672.361	2015.07	2015.07	-2.64	-0.00177	HCD (High Energy Collision Dissociation)	23.35	10884	Filtered_TMT_H358_control_SCoPE_5_C5_1_773.mgf	F44	FALSE	UniProt	11650	1	1			1	0.0009907	0.006778	S9(Phospho): 100
[R].kSAPATGGVk.[K]	N-Term(TMTpro); K1(Dimethyl); K10(TMTpro)	1	Q16695	Q16695	1	2	0.1409	0	1	1	776.486	1551.97	1551.97	-4.1	-0.00318	HCD (High Energy Collision Dissociation)	3.9333	1362	Filtered_TMT_AMG510_batch2_SCoPE_1_F1_1_793.mgf	F1	FALSE	UniProt	2938	1	1			1	0.0009907	0.006824	K1(2xMethyl): 100
[K].eVsDDEAEEk.[E]	N-Term(TMTpro); S3(Phospho); K10(TMTpro)	1	P07900	P07900	0	2	0.6157	0	1	1	919.928	1838.85	1838.86	-3.29	-0.00302	HCD (High Energy Collision Dissociation)	7.2667	3879	Filtered_TMT_AMG510_batch2_SCoPE_20_H4_1_812.mgf	F20	FALSE	UniProt	4044	1	1			1	0.0009965	0.0069	S3(Phospho): 100
[K].dAPtSPASVASSSSTPSSk.[T]	N-Term(TMTpro); T4(Phospho); K19(TMTpro)	1	Q04726	Q04726	0	3	0.1973	0	1	1	818.072	2452.2	2452.21	-3.29	-0.00269	HCD (High Energy Collision Dissociation)	11.3667	6552	Filtered_TMT_H358_control_SCoPE_21_E5_1_789.mgf	F59	FALSE	UniProt	11811	1	1			1	0.0009965	0.00693	T4(Phospho): 50; S5(Phospho): 50
[K].eSEDkPEIEDVGsDEEEEkk.[D]	N-Term(TMTpro); K5(TMTpro); S13(Phospho); K19(TMTpro); K20(TMTpro)	1	P07900	P07900	1	4	0.7332	0	1	1	905.207	3617.81	3617.81	-0.53	-0.00048	HCD (High Energy Collision Dissociation)	13	8582	Filtered_TMT_AMG510_batch2_SCoPE_9_G1_1_801.mgf	F9	FALSE	UniProt	2	1	1			1	0.0009965	0.006908	S13(Phospho): 100
[R].kSAPATGGVk.[K]	N-Term(TMTpro); K1(Dimethyl); K10(TMTpro)	1	Q16695	Q16695	1	2	0.285	0	1	1	776.487	1551.97	1551.97	-2.6	-0.00202	HCD (High Energy Collision Dissociation)	3.6667	1057	Filtered_TMT_AMG510_batch2_SCoPE_7_F7_1_799.mgf	F7	FALSE	UniProt	2602	1	1			1	0.0009965	0.006923	K1(2xMethyl): 100
[R].eIAQDFkTDLR.[F]	N-Term(TMTpro); K7(Dimethyl)	2	P84243; Q16695	P84243; Q16695	1	3	1	0	1	1	695.066	2083.18	1667.93	248965	138.419	HCD (High Energy Collision Dissociation)	19.1833	15706	Filtered_TMT_AMG510_batch2_SCoPE_10_G2_1_802.mgf	F10	FALSE	UniProt	0	0	0	5.16		2	0.001016	0.00499	K7(2xMethyl): 91.88
[R].eIAQDFkTDLR.[F]	N-Term(TMTpro); K7(Dimethyl)	2	P84243; Q16695	P84243; Q16695	1	3	1	0	1	1	772.771	2316.3	1667.93	388728	216.123	HCD (High Energy Collision Dissociation)	19.05	15803	Filtered_TMT_AMG510_batch2_SCoPE_19_H3_1_811.mgf	F19	FALSE	UniProt	0	0	0	5.48		2	0.001016	0.004929	K7(min 1xMethyl): 66.67; K7(2xMethyl): 33.33; R11(min 1xMethyl): 66.67; R11(2xMethyl): 33.33
[K].lSDGVAVLk.[V]	N-Term(TMTpro); K9(Crotonyl)	1	P10809	P10809	0	2	0.3312	0	1	1	637.386	1273.76	1273.77	-3.81	-0.00243	HCD (High Energy Collision Dissociation)	24.9667	21823	Filtered_TMT_AMG510_batch2_SCoPE_19_H3_1_811.mgf	F19	FALSE	UniProt	3667	1	1			1	0.001032	0.007255	K9(Crotonyl): 100
[-].mESYHkPDQQk.[L]	N-Term(TMTpro); K6(Acetyl); K11(TMTpro)	1	P29401	P29401	0	3	0.4119	0	1	1	681.027	2041.07	2041.07	0.28	0.00019	HCD (High Energy Collision Dissociation)	7.0833	3689	Filtered_TMT_AMG510_batch2_SCoPE_19_H3_1_811.mgf	F19	FALSE	UniProt	12030	1	1			1	0.001032	0.00728	K6(Acetyl): 100
[K].aTNEsEDEIPQLVPIGk.[K]	N-Term(TMTpro); S5(Phospho); K17(TMTpro)	1	O76021	O76021	0	3	0.0112	0	1	1	843.441	2528.31	2528.31	-2.52	-0.00213	HCD (High Energy Collision Dissociation)	24.3833	20933	Filtered_TMT_AMG510_batch2_SCoPE_3_F3_1_795.mgf	F3	FALSE	UniProt	14438	1	1			1	0.001032	0.007205	T2(Phospho): 50; S5(Phospho): 50
[R].aGDLLEDsPk.[R]	N-Term(TMTpro); S8(Phospho); K10(TMTpro)	1	P51858	P51858	0	2	0.3269	0	1	1	866.952	1732.9	1732.9	-2.6	-0.00226	HCD (High Energy Collision Dissociation)	15.9333	7676	Filtered_TMT_H358_control_SCoPE_12_D4_1_780.mgf	F51	FALSE	UniProt	7500	1	1			1	0.001032	0.007167	S8(Phospho): 100
[K].eSEDkPEIEDVGsDEEEEk.[K]	N-Term(TMTpro); K5(TMTpro); S13(Phospho); K19(TMTpro)	1	P07900	P07900	0	4	0.4122	0	1	1	797.136	3185.52	3185.51	4.74	0.00377	HCD (High Energy Collision Dissociation)	13.0333	10068	Filtered_TMT_AMG510_batch2_SCoPE_24_H8_1_816.mgf	F23	FALSE	UniProt	391	1	1			1	0.001032	0.007242	S13(Phospho): 100
[-].mSGSSSVAAMkk.[V]	N-Term(Prot)(Met-loss); N-Term(TMTpro); K11(Succinyl); K12(TMTpro)	1	P63218	P63218	1	2	0.2101	0	1	1	880.992	1760.98	1760.97	2.96	0.00261	HCD (High Energy Collision Dissociation)	9.9167	6312	Filtered_TMT_AMG510_batch2_SCoPE_18_H2_1_810.mgf	F18	FALSE	UniProt	0	0	0		2.76	1	0.001053	0.007771
[K].gNAEGssDEEGk.[L]	N-Term(TMTpro); S6(Phospho); S7(Phospho); K12(TMTpro)	1	P51858	P51858	0	2	0.7184	0	1	1	974.411	1947.82	1947.82	-4	-0.00389	HCD (High Energy Collision Dissociation)	6.2167	2992	Filtered_TMT_H358_control_SCoPE_21_E5_1_789.mgf	F59	FALSE	UniProt	1062	1	1			1	0.001058	0.007421	S6(Phospho): 100; S7(Phospho): 100
[K].mDSTEPPYSQkR.[Y]	N-Term(TMTpro); K11(Dimethyl)	1	P68104	P68104	1	2	0.3009	0	1	1	885.954	1770.9	1770.9	-0.74	-0.00065	HCD (High Energy Collision Dissociation)	4.8167	2024	Filtered_TMT_AMG510_batch2_SCoPE_23_H7_1_815.mgf	F22	FALSE	UniProt	7924	1	1			1	0.001058	0.007406	K11(2xMethyl): 98.24
[-].mSGSSSVAAMkk.[V]	N-Term(Prot)(Met-loss); N-Term(TMTpro); K11(Succinyl); K12(TMTpro)	1	P63218	P63218	1	2	0.2353	0	1	1	880.991	1760.97	1760.97	1.95	0.00172	HCD (High Energy Collision Dissociation)	11.4167	5795	Filtered_TMT_H358_control_SCoPE_22_E6_1_790.mgf	F60	FALSE	UniProt	0	0	0		2.89	1	0.001061	0.007906
[K].mDSTEPAYSEkR.[Y]	N-Term(TMTpro); K11(Dimethyl)	1	Q05639	Q05639	1	3	0.5397	0	1	1	582.628	1745.87	1745.87	-1.06	-0.00062	HCD (High Energy Collision Dissociation)	5.7	2491	Filtered_TMT_H358_control_SCoPE_24_E8_1_792.mgf	F62	FALSE	UniProt	0	0	0		3.15	1	0.001066	0.008008	K11(2xMethyl): 98.66
[K].eSVPEFPLsPPk.[K]	N-Term(TMTpro); S9(Phospho); K12(TMTpro)	1	P16949	P16949	0	3	0.5018	0	1	1	672.361	2015.07	2015.07	-3.38	-0.00227	HCD (High Energy Collision Dissociation)	22.6833	18740	Filtered_TMT_AMG510_batch2_SCoPE_14_G6_1_806.mgf	F14	FALSE	UniProt	11782	1	1			1	0.001067	0.007467	S9(Phospho): 100
[K].aTVTPsPVk.[G]	N-Term(TMTpro); S6(Phospho); K9(TMTpro)	1	Q9H1E3	Q9H1E3	0	2	0.305	0	1	1	794.453	1587.9	1587.9	-1.16	-0.00092	HCD (High Energy Collision Dissociation)	11.1833	7116	Filtered_TMT_AMG510_batch2_SCoPE_3_F3_1_795.mgf	F3	FALSE	UniProt	6300	1	1			1	0.001067	0.007476	S6(Phospho): 100
[K].qLATkAAR.[K]	N-Term(TMTpro); K5(Acetyl)	1	P84243	P84243	1	2	0.0695	0	1	1	602.871	1204.73	1204.73	1.01	0.00061	HCD (High Energy Collision Dissociation)	6.45	2277	Filtered_TMT_H358_control_SCoPE_9_D1_1_777.mgf	F48	FALSE	UniProt	5014	1	1			1	0.001074	0.007666	K5(Acetyl): 100
[R].lPISASHSSkTR.[S]	N-Term(TMTpro); K10(Methyl)	1	P52948	P52948	1	3	0.11	0	1	1	534.645	1601.92	1601.93	-5.37	-0.00287	HCD (High Energy Collision Dissociation)	13.6	9541	Filtered_TMT_AMG510_batch2_SCoPE_10_G2_1_802.mgf	F10	FALSE	UniProt	0	0	0		2.09	1	0.001081	0.008113	K10(Methyl): 99.33
[R].eIAQDFkTDLR.[F]	N-Term(TMTpro); K7(Methyl)	2	P84243; Q16695	P84243; Q16695	1	3	0.323	0	1	1	551.972	1653.9	1653.91	-6.91	-0.00381	HCD (High Energy Collision Dissociation)	13.1333	9863	Filtered_TMT_AMG510_batch2_SCoPE_5_F5_1_797.mgf	F5	FALSE	UniProt	0	0	0		2.91	2	0.001091	0.008206	K7(Methyl): 99.99
[K].aTVTPsPVk.[G]	N-Term(TMTpro); S6(Phospho); K9(TMTpro)	1	Q9H1E3	Q9H1E3	0	2	0.3713	0	1	1	794.454	1587.9	1587.9	-0.26	-0.00021	HCD (High Energy Collision Dissociation)	10.9333	7686	Filtered_TMT_AMG510_batch2_SCoPE_24_H8_1_816.mgf	F23	FALSE	UniProt	6272	1	1			1	0.001094	0.007727	S6(Phospho): 99.99
[K].qLATkAAR.[K]	N-Term(TMTpro); K5(Acetyl)	1	P84243	P84243	1	2	1	0	1	1	555.807	1110.61	1204.73	-78130	-47.0629	HCD (High Energy Collision Dissociation)	8.1	5250	Filtered_TMT_AMG510_batch2_SCoPE_13_G5_1_805.mgf	F13	FALSE	UniProt	0	0	0	5.08		1	0.001099	0.005818	K5(Acetyl): 100
[-].mSGSSSVAAMkk.[V]	N-Term(Prot)(Met-loss); N-Term(TMTpro); K11(Succinyl); K12(TMTpro)	1	P63218	P63218	1	2	0.1407	0	1	1	880.99	1760.97	1760.97	1.13	0.001	HCD (High Energy Collision Dissociation)	11.3	7215	Filtered_TMT_H358_control_SCoPE_18_E2_1_786.mgf	F56	FALSE	UniProt	0	0	0		2.63	1	0.001111	0.008308
[-].mSGSSSVAAMkk.[V]	N-Term(Prot)(Met-loss); N-Term(TMTpro); K11(Succinyl); K12(TMTpro)	1	P63218	P63218	1	2	0.1974	0	1	1	880.99	1760.97	1760.97	1.21	0.00106	HCD (High Energy Collision Dissociation)	10.8833	7523	Filtered_TMT_AMG510_batch2_SCoPE_1_F1_1_793.mgf	F1	FALSE	UniProt	0	0	0		2.33	1	0.001111	0.008385
[R].eIAQDFkTDLR.[F]	N-Term(TMTpro); K7(Dimethyl)	2	P84243; Q16695	P84243; Q16695	1	3	0.2041	0	1	1	556.644	1667.92	1667.93	-6.27	-0.00349	HCD (High Energy Collision Dissociation)	13.3167	10076	Filtered_TMT_AMG510_batch2_SCoPE_5_F5_1_797.mgf	F5	FALSE	UniProt	0	0	0		2.45	2	0.001111	0.008302	K7(2xMethyl): 100
[R].lPSGSGAAsPTGSAVDIR.[A]	N-Term(TMTpro); S9(Phospho)	1	Q09666	Q09666	0	2	0.1741	0	1	1	1014.01	2027.01	2027.01	-0.7	-0.00071	HCD (High Energy Collision Dissociation)	15.05	9657	Filtered_TMT_H358_control_SCoPE_21_E5_1_789.mgf	F59	FALSE	UniProt	9354	1	1			1	0.001113	0.007755	S9(Phospho): 94.68
[R].eIAQDFkTDLR.[F]	N-Term(TMTpro); K7(Methyl)	2	P84243; Q16695	P84243; Q16695	1	3	0.547	0	1	1	551.972	1653.9	1653.91	-6.84	-0.00377	HCD (High Energy Collision Dissociation)	13.8667	7386	Filtered_TMT_H358_control_SCoPE_15_D7_1_783.mgf	F53	FALSE	UniProt	7999	1	1			2	0.001132	0.007906	K7(Methyl): 100
[K].gSFkYAWVLDk.[L]	N-Term(TMTpro); K4(Dimethyl); K11(TMTpro)	2	Q05639; P68104	Q05639; P68104	1	3	0.4239	0	1	1	650.712	1950.12	1950.13	-7.19	-0.00467	HCD (High Energy Collision Dissociation)	22.1167	10168	Filtered_TMT_H358_control_SCoPE_4_C4_1_772.mgf	F43	FALSE	UniProt	6948	1	1			2	0.001161	0.008206	K4(2xMethyl): 100
[R].aAEDDEDDDVDTkk.[Q]	N-Term(TMTpro); K13(256.14230); K14(Dimethyl)	1	P06454	P06454	1	3	1	0	1	1	647.059	1939.16	2154.03	-99749.2	-71.6208	HCD (High Energy Collision Dissociation)	16.0833	8215	Filtered_TMT_H358_control_SCoPE_9_D1_1_777.mgf	F48	FALSE	UniProt	0	0	0	5.35		1	0.001163	0.006181	Inconclusive data
[K].eSVPEFPLsPPk.[K]	N-Term(TMTpro); S9(Phospho); K12(TMTpro)	1	P16949	P16949	0	3	0.5282	0	1	1	672.361	2015.07	2015.07	-3.11	-0.00209	HCD (High Energy Collision Dissociation)	22.5667	19741	Filtered_TMT_AMG510_batch2_SCoPE_23_H7_1_815.mgf	F22	FALSE	UniProt	11696	1	1			1	0.001166	0.00828	S9(Phospho): 100
[K].qPSsPYEDk.[D]	N-Term(TMTpro); S4(Phospho); K9(TMTpro)	1	Q9UQ35	Q9UQ35	0	2	0.1362	0	1	1	869.931	1738.86	1738.85	0.68	0.00059	HCD (High Energy Collision Dissociation)	8.4167	3112	Filtered_TMT_H358_control_SCoPE_1_C1_1_769.mgf	F40	FALSE	UniProt	5899	1	1			1	0.001166	0.00831	S4(Phospho): 99.04
[-].mSDKPDMAEIEk.[F]	N-Term(Prot)(Met-loss+Acetyl); N-Term(TMTpro); K12(TMTpro)	1	P62328	P62328	0	2	0.2588	0	1	1	957.012	1913.02	1913.02	-0.68	-0.00065	HCD (High Energy Collision Dissociation)	15	7656	Filtered_TMT_H358_control_SCoPE_10_D2_1_778.mgf	F49	FALSE	UniProt	0	0	0		1.7	1	0.001171	0.008876
[R].eIAQDFkTDLR.[F]	N-Term(TMTpro); K7(Methyl)	2	P84243; Q16695	P84243; Q16695	1	3	0.2063	0	1	1	551.971	1653.9	1653.91	-8.83	-0.00487	HCD (High Energy Collision Dissociation)	14.0833	6613	Filtered_TMT_H358_control_SCoPE_12_D4_1_780.mgf	F51	FALSE	UniProt	8194	1	1			2	0.001172	0.008396	K7(Methyl): 100
[K].eSVPEFPLsPPk.[K]	N-Term(TMTpro); S9(Phospho); K12(TMTpro)	1	P16949	P16949	0	3	0.5761	0	1	1	672.361	2015.07	2015.07	-3.63	-0.00244	HCD (High Energy Collision Dissociation)	22.8167	19563	Filtered_TMT_AMG510_batch2_SCoPE_3_F3_1_795.mgf	F3	FALSE	UniProt	11776	1	1			1	0.001172	0.008381	S9(Phospho): 100
[K].aTNEsEDEIPQLVPIGk.[K]	N-Term(TMTpro); S5(Phospho); K17(TMTpro)	1	O76021	O76021	0	3	0.0116	0	1	1	843.442	2528.31	2528.31	-0.72	-0.0006	HCD (High Energy Collision Dissociation)	24.55	20698	Filtered_TMT_AMG510_batch2_SCoPE_5_F5_1_797.mgf	F5	FALSE	UniProt	14355	1	1			1	0.001178	0.008404	S5(Phospho): 98.69
[K].aLLAYAFALAGNQDk.[R]	N-Term(TMTpro); K15(Acetyl)	1	P01023	P01023	0	3	0.5387	0	1	1	638.023	1912.05	1912.05	2.56	0.00163	HCD (High Energy Collision Dissociation)	25.75	20484	Filtered_TMT_AMG510_batch2_SCoPE_11_G3_1_803.mgf	F11	FALSE	UniProt	9682	1	1			1	0.001184	0.008425	K15(Acetyl): 100
[K].gSFkYAWVLDk.[L]	N-Term(TMTpro); K4(Dimethyl); K11(TMTpro)	2	Q05639; P68104	Q05639; P68104	1	3	0.5329	0	1	1	650.713	1950.13	1950.13	-4.44	-0.00288	HCD (High Energy Collision Dissociation)	22.2	10478	Filtered_TMT_H358_control_SCoPE_5_C5_1_773.mgf	F44	FALSE	UniProt	6550	1	1			2	0.00119	0.008533	K4(2xMethyl): 100
[K].iALLEEAkk.[K]	N-Term(TMTpro); K8(Acetyl); K9(Methyl)	1	P35241	P35241	1	3	0.0585	0	1	1	458.95	1374.83	1374.85	-13.56	-0.00621	HCD (High Energy Collision Dissociation)	14.4	9972	Filtered_TMT_AMG510_batch2_SCoPE_9_G1_1_801.mgf	F9	FALSE	UniProt	4748	1	1			1	0.00119	0.008508	K8(Acetyl): 99.49; K9(Methyl): 99.49
[R].kSAPSTGGVk.[K]	N-Term(TMTpro); K1(Dimethyl); K10(TMTpro)	1	P84243	P84243	1	3	0.1818	0	1	1	523.325	1567.96	1567.97	-4.29	-0.00224	HCD (High Energy Collision Dissociation)	3.7833	1183	Filtered_TMT_AMG510_batch2_SCoPE_13_G5_1_805.mgf	F13	FALSE	UniProt	0	0	0		2.2	1	0.001201	0.009095	K1(2xMethyl): 100
[K].mDSTEPPYSQkR.[Y]	N-Term(TMTpro); K11(Dimethyl)	1	P68104	P68104	1	2	0.566	0	1	1	885.951	1770.89	1770.9	-4.02	-0.00356	HCD (High Energy Collision Dissociation)	5.6667	2623	Filtered_TMT_H358_control_SCoPE_20_E4_1_788.mgf	F58	FALSE	UniProt	6969	1	1			1	0.001207	0.008664	K11(2xMethyl): 98.51
[M].sDkPDMAEIEk.[F]	N-Term(TMTpro); K3(Acetyl); K11(TMTpro)	1	P62328	P62328	0	2	1	0	1	1	957.014	1913.02	1913.02	1.19	0.00113	HCD (High Energy Collision Dissociation)	14.35	11138	Filtered_TMT_AMG510_batch2_SCoPE_15_G7_1_807.mgf	F15	FALSE	UniProt	11184	1	1			1	0.001213	0.008744	K3(Acetyl): 100
[R].eIAQDFkTDLR.[F]	N-Term(TMTpro); K7(Dimethyl)	2	P84243; Q16695	P84243; Q16695	1	3	1	0	1	1	656.992	1968.96	1667.93	180482	100.344	HCD (High Energy Collision Dissociation)	20.3333	16045	Filtered_TMT_AMG510_batch2_SCoPE_7_F7_1_799.mgf	F7	FALSE	UniProt	0	0	0	4.72		2	0.001229	0.006399	K7(2xMethyl): 97.55
[K].eVsDDEAEEk.[E]	N-Term(TMTpro); S3(Phospho); K10(TMTpro)	1	P07900	P07900	0	2	1	0	1	1	919.929	1838.85	1838.86	-2.03	-0.00187	HCD (High Energy Collision Dissociation)	7.5833	3046	Filtered_TMT_H358_control_SCoPE_15_D7_1_783.mgf	F53	FALSE	UniProt	4107	1	1			1	0.001232	0.008883	S3(Phospho): 100
[K].aTVTPsPVk.[G]	N-Term(TMTpro); S6(Phospho); K9(TMTpro)	1	Q9H1E3	Q9H1E3	0	2	0.3145	0	1	1	794.452	1587.9	1587.9	-2.3	-0.00182	HCD (High Energy Collision Dissociation)	11.7833	5186	Filtered_TMT_H358_control_SCoPE_12_D4_1_780.mgf	F51	FALSE	UniProt	6265	1	1			1	0.001235	0.009004	S6(Phospho): 100
[R].kSAPATGGVk.[K]	N-Term(TMTpro); K1(Dimethyl); K10(TMTpro)	1	Q16695	Q16695	1	3	0.2649	0	1	1	517.993	1551.96	1551.97	-4.71	-0.00243	HCD (High Energy Collision Dissociation)	5.0833	1038	Filtered_TMT_H358_control_SCoPE_7_C7_1_775.mgf	F46	FALSE	UniProt	3078	1	1			1	0.001235	0.009032	K1(2xMethyl): 99.98
[-].mEVKPPPGRPQPDSGR.[R]	N-Term(Prot)(Acetyl); N-Term(TMTpro)	1	P51991	P51991	0	2	0.3179	0	1	1	1047.56	2094.12	2094.11	3.33	0.00349	HCD (High Energy Collision Dissociation)	7.7333	4559	Filtered_TMT_AMG510_batch2_SCoPE_16_G8_1_808.mgf	F16	FALSE	UniProt	0	0	0		1.51	1	0.001241	0.009382
[-].mEVKPPPGRPQPDSGR.[R]	N-Term(Prot)(Acetyl); N-Term(TMTpro)	1	P51991	P51991	0	3	0.1069	0	1	1	698.707	2094.11	2094.11	-0.99	-0.00069	HCD (High Energy Collision Dissociation)	7.45	4088	Filtered_TMT_AMG510_batch2_SCoPE_20_H4_1_812.mgf	F20	FALSE	UniProt	0	0	0		1.59	1	0.001241	0.00934
[-].mSIHFSSPVFTSR.[S]	N-Term(Prot)(Met-loss+Acetyl); N-Term(TMTpro)	1	P08729	P08729	0	3	0.0805	0	1	1	570.973	1710.9	1710.91	-5.83	-0.00332	HCD (High Energy Collision Dissociation)	15.3333	12324	Filtered_TMT_AMG510_batch2_SCoPE_17_H1_1_809.mgf	F17	FALSE	UniProt	0	0	0		1.74	1	0.001241	0.009363
[K].qLATkAAR.[K]	N-Term(TMTpro); K5(Acetyl)	1	P84243	P84243	1	2	0.2219	0	1	1	602.87	1204.73	1204.73	-0.14	-8e-05	HCD (High Energy Collision Dissociation)	5.7833	2854	Filtered_TMT_AMG510_batch2_SCoPE_16_G8_1_808.mgf	F16	FALSE	UniProt	4815	1	1			1	0.001247	0.009165	K5(Acetyl): 100
[R].rNSSEASsGDFLDLk.[G]	N-Term(TMTpro); S8(Phospho); K15(TMTpro)	1	Q9UK76	Q9UK76	1	3	0.1327	0	1	1	772.058	2314.16	2314.16	1.25	0.00097	HCD (High Energy Collision Dissociation)	17.4333	14707	Filtered_TMT_AMG510_batch2_SCoPE_18_H2_1_810.mgf	F18	FALSE	UniProt	12732	1	1			1	0.001247	0.009151	S8(Phospho): 96.36
[R].tEERAELAESk.[C]	N-Term(TMTpro); K11(Formyl)	1	P06753	P06753	1	3	1	0	1	1	580.982	1740.93	1594.82	91614.1	48.7028	HCD (High Energy Collision Dissociation)	9.9833	4320	Filtered_TMT_H358_control_SCoPE_10_D2_1_778.mgf	F49	FALSE	UniProt	0	0	0	5.39		1	0.001253	0.006456
[K].gSFkYAWVLDk.[L]	N-Term(TMTpro); K4(Dimethyl); K11(TMTpro)	2	Q05639; P68104	Q05639; P68104	1	3	0.4721	0	1	1	650.713	1950.12	1950.13	-5.19	-0.00337	HCD (High Energy Collision Dissociation)	20.7333	18662	Filtered_TMT_AMG510_batch2_SCoPE_24_H8_1_816.mgf	F23	FALSE	UniProt	6533	1	1			2	0.001259	0.009208	K4(2xMethyl): 100
[R].aSsHSSQTQGGGSVTk.[K]	N-Term(TMTpro); S3(Phospho); K16(TMTpro)	1	P02545	P02545	0	3	0.0041	0	1	1	736.371	2207.1	2207.09	1.39	0.00102	HCD (High Energy Collision Dissociation)	4.8333	1342	Filtered_TMT_H358_control_SCoPE_9_D1_1_777.mgf	F48	FALSE	UniProt	11471	1	1			1	0.001264	0.009292	S2(Phospho): 49.99; S3(Phospho): 49.99
[R].aTsNVFAMFDQSQIQEFk.[E]	N-Term(TMTpro); S3(Phospho); K18(TMTpro)	1	O14950	O14950	0	3	0.0055	0	1	1	927.127	2779.37	2779.37	0.72	0.00067	HCD (High Energy Collision Dissociation)	25.7667	23302	Filtered_TMT_AMG510_batch2_SCoPE_20_H4_1_812.mgf	F20	FALSE	UniProt	9449	1	1			1	0.001264	0.009296	T2(Phospho): 50; S3(Phospho): 50
[K].gLGkGGAk.[R]	N-Term(TMTpro); K4(Acetyl); K8(TMTpro)	1	P62805	P62805	1	2	0.1059	0	1	1	669.424	1337.84	1337.84	0.56	0.00037	HCD (High Energy Collision Dissociation)	8.4333	4310	Filtered_TMT_H358_control_SCoPE_17_E1_1_785.mgf	F55	FALSE	UniProt	1833	1	1			1	0.001264	0.009346	K4(Acetyl): 100
[R].kSAPATGGVk.[K]	N-Term(TMTpro); K1(Dimethyl); K10(TMTpro)	1	Q16695	Q16695	1	2	0.2892	0	1	1	776.488	1551.97	1551.97	-1.37	-0.00106	HCD (High Energy Collision Dissociation)	3.6	1076	Filtered_TMT_AMG510_batch2_SCoPE_23_H7_1_815.mgf	F22	FALSE	UniProt	2562	1	1			1	0.001275	0.009497	K1(2xMethyl): 100
[R].sGAQASSTPLsPTR.[I]	N-Term(TMTpro); S11(Phospho)	1	P02545	P02545	0	2	0.28	0	1	1	872.429	1743.85	1743.86	-5.07	-0.00442	HCD (High Energy Collision Dissociation)	6.8333	2355	Filtered_TMT_H358_control_SCoPE_12_D4_1_780.mgf	F51	FALSE	UniProt	5795	1	1			1	0.001281	0.009611	S11(Phospho): 99.97
[K].eSEDkPEIEDVGsDEEEEkk.[D]	N-Term(TMTpro); K5(TMTpro); S13(Phospho); K19(TMTpro); K20(TMTpro)	1	P07900	P07900	1	5	0.8366	0	1	1	724.371	3617.83	3617.81	4.22	0.00305	HCD (High Energy Collision Dissociation)	14.0667	9037	Filtered_TMT_H358_control_SCoPE_19_E3_1_787.mgf	F57	FALSE	UniProt	2	1	1			1	0.001286	0.009678	S13(Phospho): 100
[K].lLTPITTLTSEQIQk.[L]	N-Term(TMTpro); K15(Dimethyl)	1	P12111	P12111	0	3	0.0962	0	1	1	673.406	2018.2	2018.21	-1.9	-0.00128	HCD (High Energy Collision Dissociation)	25.7	20408	Filtered_TMT_AMG510_batch2_SCoPE_11_G3_1_803.mgf	F11	FALSE	UniProt	0	0	0		1.56	1	0.001311	0.00987	K15(2xMethyl): 100
[K].aTVTPsPVk.[G]	N-Term(TMTpro); S6(Phospho); K9(TMTpro)	1	Q9H1E3	Q9H1E3	0	2	0.3008	0	1	1	794.453	1587.9	1587.9	-1.53	-0.00121	HCD (High Energy Collision Dissociation)	11.65	6842	Filtered_TMT_H358_control_SCoPE_19_E3_1_787.mgf	F57	FALSE	UniProt	6304	1	1			1	0.001316	0.009861	S6(Phospho): 100
[R].dIQETQMk.[Y]	N-Term(TMTpro); K8(Methyl)	1	Q7Z402	Q7Z402	0	2	1	0	1	1	581.356	1161.7	1310.69	-113672	-74.4949	HCD (High Energy Collision Dissociation)	14.9333	11149	Filtered_TMT_AMG510_batch2_SCoPE_22_H6_1_814.mgf	F21	FALSE	UniProt	0	0	0	3.88		1	0.001327	0.007167	Inconclusive data
[K].aVTkAQk.[K]	N-Term(TMTpro); K4(Acetyl); K7(432.30210)	2	Q16778	Q16778; Q99880	1	2	1	0	1	1	656.411	1311.81	1523.98	-139216	-106.081	HCD (High Energy Collision Dissociation)	13.8	8768	Filtered_TMT_H358_control_SCoPE_19_E3_1_787.mgf	F57	FALSE	UniProt	0	0	0	4.94		1	0.001327	0.007498	K4(Acetyl): 96.91
[K].qLATkAAR.[K]	N-Term(TMTpro); K5(Acetyl)	1	P84243	P84243	1	2	1	0	1	1	778.436	1555.86	1204.73	291459	175.565	HCD (High Energy Collision Dissociation)	8.7333	5460	Filtered_TMT_AMG510_batch2_SCoPE_14_G6_1_806.mgf	F14	FALSE	UniProt	0	0	0	5.31		1	0.001327	0.007297	Inconclusive data
[K].mDSTEPPYSQkR.[Y]	N-Term(TMTpro); K11(Dimethyl)	1	P68104	P68104	1	2	1	0	1	1	849.476	1697.95	1770.9	-41197.4	-36.4783	HCD (High Energy Collision Dissociation)	7.95	3986	Filtered_TMT_AMG510_batch2_SCoPE_10_G2_1_802.mgf	F10	FALSE	UniProt	0	0	0	5.02		1	0.001327	0.007046	Inconclusive data
[R].kSAPSTGGVk.[K]	N-Term(TMTpro); K1(Dimethyl); K10(432.30210)	1	P84243	P84243	1	2	1	0	1	1	695.875	1390.74	1696.06	-180016	-152.659	HCD (High Energy Collision Dissociation)	5.2	2412	Filtered_TMT_AMG510_batch2_SCoPE_1_F1_1_793.mgf	F1	FALSE	UniProt	0	0	0	4.98		1	0.001327	0.007657	Inconclusive data
[M].sDkPDmAEIEk.[F]	N-Term(TMTpro); K3(Acetyl); M6(Oxidation); K11(432.30210)	1	P62328	P62328	0	2	1	0	1	1	749.399	1497.79	2057.11	-271895	-279.659	HCD (High Energy Collision Dissociation)	14.55	10755	Filtered_TMT_AMG510_batch2_SCoPE_22_H6_1_814.mgf	F21	FALSE	UniProt	0	0	0	4.03		1	0.001327	0.007125	K11(Acetyl): 99.88
[R].kSAPATGGVk.[K]	N-Term(TMTpro); K1(Dimethyl); K10(TMTpro)	1	Q16695	Q16695	1	3	0.3084	0	1	1	517.993	1551.97	1551.97	-4.04	-0.00209	HCD (High Energy Collision Dissociation)	3.6667	1177	Filtered_TMT_AMG510_batch2_SCoPE_5_F5_1_797.mgf	F5	FALSE	UniProt	2892	1	1			1	0.001335	0.01001	K1(2xMethyl): 100
[-].mESYHKPDQQk.[L]	N-Term(Prot)(Acetyl); N-Term(TMTpro); K11(TMTpro)	1	P29401	P29401	0	3	0.2062	0	1	1	681.028	2041.07	2041.07	1.9	0.0013	HCD (High Energy Collision Dissociation)	7.1833	3663	Filtered_TMT_AMG510_batch2_SCoPE_3_F3_1_795.mgf	F3	FALSE	UniProt	0	0	0		1.94	1	0.00135	0.01024
[R].kSAPATGGVk.[K]	N-Term(TMTpro); K1(Dimethyl); K10(TMTpro)	1	Q16695	Q16695	1	3	0.3542	0	1	1	517.994	1551.97	1551.97	-3.5	-0.00181	HCD (High Energy Collision Dissociation)	5.0667	1458	Filtered_TMT_H358_control_SCoPE_10_D2_1_778.mgf	F49	FALSE	UniProt	0	0	0		1.92	1	0.001353	0.01029	K1(2xMethyl): 99.99
[K].gTAAAAAAAAAAKVPAkk.[I]	N-Term(TMTpro); K17(Crotonyl); K18(Crotonyl)	1	P50914	P50914	2	2	0.0309	0	1	1	990.079	1979.15	1979.16	-5.05	-0.005	HCD (High Energy Collision Dissociation)	22.7	20711	Filtered_TMT_AMG510_batch2_SCoPE_24_H8_1_816.mgf	F23	FALSE	UniProt	0	0	0		2.59	1	0.001353	0.01031	K13(Crotonyl): 66.67; K17(Crotonyl): 66.67; K18(Crotonyl): 66.67
[K].aLLAYAFALAGNQDk.[R]	N-Term(TMTpro); K15(Acetyl)	1	P01023	P01023	0	3	0.3966	0	1	1	638.023	1912.05	1912.05	2.55	0.00163	HCD (High Energy Collision Dissociation)	25.8	20920	Filtered_TMT_AMG510_batch2_SCoPE_9_G1_1_801.mgf	F9	FALSE	UniProt	9685	1	1			1	0.001355	0.01004	K15(Acetyl): 100
[R].kSAPATGGVk.[K]	N-Term(TMTpro); K1(Dimethyl); K10(TMTpro)	1	Q16695	Q16695	1	3	0.5768	0	1	1	517.994	1551.97	1551.97	-3.03	-0.00157	HCD (High Energy Collision Dissociation)	4.95	975	Filtered_TMT_H358_control_SCoPE_7_C7_1_775.mgf	F46	FALSE	UniProt	2689	1	1			1	0.001362	0.01005	K1(2xMethyl): 100
[R].kSAPATGGVk.[K]	N-Term(TMTpro); K1(Dimethyl); K10(TMTpro)	1	Q16695	Q16695	1	3	0.3053	0	1	1	517.994	1551.97	1551.97	-3.03	-0.00157	HCD (High Energy Collision Dissociation)	4.95	975	Filtered_TMT_H358_control_SCoPE_7_C7_1_775.mgf	F46	FALSE	UniProt	0	0	0		1.31	1	0.001368	0.01044	K1(2xMethyl): 100
[R].eIAQDFkTDLR.[F]	N-Term(TMTpro); K7(Dimethyl)	2	P84243; Q16695	P84243; Q16695	1	3	0.186	0	1	1	556.646	1667.92	1667.93	-3.54	-0.00197	HCD (High Energy Collision Dissociation)	12.35	7734	Filtered_TMT_AMG510_batch2_SCoPE_11_G3_1_803.mgf	F11	FALSE	UniProt	7917	1	1			2	0.001373	0.01015	K7(2xMethyl): 100
[K].dLFDYsPPLHk.[N]	N-Term(TMTpro); S6(Phospho); K11(TMTpro)	1	Q9NYF8	Q9NYF8	0	3	0.3183	0	1	1	674.02	2020.05	2020.04	0.81	0.00055	HCD (High Energy Collision Dissociation)	21.8333	19350	Filtered_TMT_AMG510_batch2_SCoPE_20_H4_1_812.mgf	F20	FALSE	UniProt	11150	1	1			1	0.001373	0.01017	S6(Phospho): 100
[K].aTVTPsPVk.[G]	N-Term(TMTpro); S6(Phospho); K9(TMTpro)	1	Q9H1E3	Q9H1E3	0	2	0.3294	0	1	1	794.453	1587.9	1587.9	-1	-0.00079	HCD (High Energy Collision Dissociation)	11.2667	7807	Filtered_TMT_AMG510_batch2_SCoPE_5_F5_1_797.mgf	F5	FALSE	UniProt	6287	1	1			1	0.001386	0.01019	S6(Phospho): 99.99
[R].aGDLLEDsPk.[R]	N-Term(TMTpro); S8(Phospho); K10(TMTpro)	1	P51858	P51858	0	2	0.1856	0	1	1	866.955	1732.9	1732.9	0.47	0.00041	HCD (High Energy Collision Dissociation)	16.0333	10461	Filtered_TMT_H358_control_SCoPE_21_E5_1_789.mgf	F59	FALSE	UniProt	7580	1	1			1	0.001389	0.01027	S8(Phospho): 100
[K].qLATkAAR.[K]	N-Term(TMTpro); K5(Acetyl)	1	P84243	P84243	1	2	1	0	1	1	626.91	1252.81	1204.73	39908.3	24.0394	HCD (High Energy Collision Dissociation)	14.8667	7574	Filtered_TMT_H358_control_SCoPE_10_D2_1_778.mgf	F49	FALSE	UniProt	0	0	0	4.84		1	0.001413	0.008636	K5(Acetyl): 100
[R].eIAQDFkTDLR.[F]	N-Term(TMTpro); K7(Methyl)	2	P84243; Q16695	P84243; Q16695	1	3	0.4581	0	1	1	551.972	1653.9	1653.91	-6.91	-0.00381	HCD (High Energy Collision Dissociation)	13.1333	9863	Filtered_TMT_AMG510_batch2_SCoPE_5_F5_1_797.mgf	F5	FALSE	UniProt	7962	1	1			2	0.001418	0.01062	K7(Methyl): 99.99
[K].aTVTPsPVk.[G]	N-Term(TMTpro); S6(Phospho); K9(TMTpro)	1	Q9H1E3	Q9H1E3	0	2	0.3571	0	1	1	794.454	1587.9	1587.9	-0.01	-1e-05	HCD (High Energy Collision Dissociation)	11.7	7544	Filtered_TMT_H358_control_SCoPE_18_E2_1_786.mgf	F56	FALSE	UniProt	6290	1	1			1	0.001418	0.01066	S6(Phospho): 100
[K].eSVPEFPLsPPk.[K]	N-Term(TMTpro); S9(Phospho); K12(TMTpro)	1	P16949	P16949	0	3	0.4042	0	1	1	672.362	2015.07	2015.07	-1.93	-0.0013	HCD (High Energy Collision Dissociation)	22.4333	17706	Filtered_TMT_AMG510_batch2_SCoPE_11_G3_1_803.mgf	F11	FALSE	UniProt	11575	1	1			1	0.001424	0.01075	S9(Phospho): 100
[K].aTVTPsPVk.[G]	N-Term(TMTpro); S6(Phospho); K9(TMTpro)	1	Q9H1E3	Q9H1E3	0	2	0.3628	0	1	1	794.453	1587.9	1587.9	-1.3	-0.00103	HCD (High Energy Collision Dissociation)	11.75	4580	Filtered_TMT_H358_control_SCoPE_4_C4_1_772.mgf	F43	FALSE	UniProt	6304	1	1			1	0.001424	0.0107	S6(Phospho): 100
[K].qLATkAAR.[K]	N-Term(TMTpro); K5(Acetyl)	1	P84243	P84243	1	2	0.2469	0	1	1	602.871	1204.73	1204.73	1.08	0.00065	HCD (High Energy Collision Dissociation)	6.5833	3261	Filtered_TMT_H358_control_SCoPE_24_E8_1_792.mgf	F62	FALSE	UniProt	5014	1	1			1	0.001424	0.01072	K5(Acetyl): 100
[K].eSVPEFPLsPPk.[K]	N-Term(TMTpro); S9(Phospho); K12(TMTpro)	1	P16949	P16949	0	3	0.3983	0	1	1	672.363	2015.07	2015.07	-0.07	-5e-05	HCD (High Energy Collision Dissociation)	23.4	17076	Filtered_TMT_H358_control_SCoPE_18_E2_1_786.mgf	F56	FALSE	UniProt	11404	1	1			1	0.001428	0.01078	S9(Phospho): 100
[K].aTNEsEDEIPQLVPIGk.[K]	N-Term(TMTpro); S5(Phospho); K17(TMTpro)	1	O76021	O76021	0	3	0.013	0	1	1	843.444	2528.32	2528.31	1.4	0.00118	HCD (High Energy Collision Dissociation)	24.95	11373	Filtered_TMT_H358_control_SCoPE_16_D8_1_784.mgf	F54	FALSE	UniProt	14194	1	1			1	0.001428	0.01081	T2(Phospho): 50; S5(Phospho): 50
[K].aTVTPsPVk.[G]	N-Term(TMTpro); S6(Phospho); K9(TMTpro)	1	Q9H1E3	Q9H1E3	0	2	0.3027	0	1	1	794.452	1587.9	1587.9	-2.61	-0.00207	HCD (High Energy Collision Dissociation)	10.9833	6582	Filtered_TMT_AMG510_batch2_SCoPE_9_G1_1_801.mgf	F9	FALSE	UniProt	6249	1	1			1	0.001428	0.01088	S6(Phospho): 100
[R].lSPsPTSQR.[S]	N-Term(TMTpro); S4(Phospho)	1	P02545	P02545	0	2	0.2704	0	1	1	678.846	1356.69	1356.68	0.84	0.00057	HCD (High Energy Collision Dissociation)	6.9	3161	Filtered_TMT_H358_control_SCoPE_17_E1_1_785.mgf	F55	FALSE	UniProt	2759	1	1			1	0.001428	0.01084	S4(Phospho): 99.21
[-].mESYHKPDQQk.[L]	N-Term(Prot)(Acetyl); N-Term(TMTpro); K11(TMTpro)	1	P29401	P29401	0	3	0.2095	0	1	1	681.029	2041.07	2041.07	2.42	0.00165	HCD (High Energy Collision Dissociation)	7.1333	4117	Filtered_TMT_AMG510_batch2_SCoPE_24_H8_1_816.mgf	F23	FALSE	UniProt	0	0	0		1.48	1	0.001439	0.01112
[M].sDkPDmAEIEk.[F]	N-Term(TMTpro); K3(Acetyl); M6(Oxidation); K11(432.30210)	1	P62328	P62328	0	2	1	0	1	1	446.265	891.522	2057.11	-566614	-582.793	HCD (High Energy Collision Dissociation)	15.8833	11385	Filtered_TMT_AMG510_batch2_SCoPE_7_F7_1_799.mgf	F7	FALSE	UniProt	0	0	0	3.8		1	0.001448	0.009207	K11(Acetyl): 97.27
[R].eIAQDFkTDLR.[F]	N-Term(TMTpro); K7(Methyl)	2	P84243; Q16695	P84243; Q16695	1	2	1	0	1	1	958.52	1916.03	1653.91	158484	131.06	HCD (High Energy Collision Dissociation)	18.9	15628	Filtered_TMT_AMG510_batch2_SCoPE_19_H3_1_811.mgf	F19	FALSE	UniProt	0	0	0	5.28		2	0.001448	0.008835	Inconclusive data
[K].eSVPEFPLsPPk.[K]	N-Term(TMTpro); S9(Phospho); K12(TMTpro)	1	P16949	P16949	0	2	0.1874	0	1	1	1008.04	2015.07	2015.07	-2.58	-0.0026	HCD (High Energy Collision Dissociation)	22.3333	17592	Filtered_TMT_AMG510_batch2_SCoPE_11_G3_1_803.mgf	F11	FALSE	UniProt	11657	1	1			1	0.001453	0.01099	S9(Phospho): 100
[K].lSDGVAVLk.[V]	N-Term(TMTpro); K9(Crotonyl)	1	P10809	P10809	0	2	0.1814	0	1	1	637.386	1273.76	1273.77	-3.01	-0.00191	HCD (High Energy Collision Dissociation)	24.5667	20019	Filtered_TMT_AMG510_batch2_SCoPE_12_G4_1_804.mgf	F12	FALSE	UniProt	0	0	0		2.26	1	0.001468	0.01134	K9(Crotonyl): 100
[R].fDGLQLELTk.[N]	N-Term(TMTpro); K10(Formyl)	1	Q8NCX0	Q8NCX0	0	3	1	0	1	1	823.462	2468.37	1495.83	650165	324.179	HCD (High Energy Collision Dissociation)	24.5167	22323	Filtered_TMT_AMG510_batch2_SCoPE_17_H1_1_809.mgf	F17	FALSE	UniProt	0	0	0	3.63		1	0.001485	0.009685
[R].kSAPSTGGVk.[K]	N-Term(TMTpro); K1(Dimethyl); K10(432.30210)	1	P84243	P84243	1	2	1	0	1	1	769.917	1538.83	1696.06	-92705.9	-78.6175	HCD (High Energy Collision Dissociation)	6.15	2667	Filtered_TMT_AMG510_batch2_SCoPE_6_F6_1_798.mgf	F6	FALSE	UniProt	0	0	0	5.06		1	0.001485	0.009573	K10(2xMethyl): 92.41
[K].gLGkGGAk.[R]	N-Term(TMTpro); K4(Acetyl); K8(TMTpro)	1	P62805	P62805	1	2	0.1957	0	1	1	669.424	1337.84	1337.84	1.48	0.00099	HCD (High Energy Collision Dissociation)	8.1333	3381	Filtered_TMT_H358_control_SCoPE_15_D7_1_783.mgf	F53	FALSE	UniProt	1636	1	1			1	0.001495	0.01122	K4(Acetyl): 100
[K].eSEDkPEIEDVGsDEEEEkk.[D]	N-Term(TMTpro); K5(TMTpro); S13(Phospho); K19(TMTpro); K20(TMTpro)	1	P07900	P07900	1	4	0.7189	0	1	1	905.206	3617.8	3617.81	-2.26	-0.00205	HCD (High Energy Collision Dissociation)	12.9333	9772	Filtered_TMT_AMG510_batch2_SCoPE_17_H1_1_809.mgf	F17	FALSE	UniProt	3	1	1			1	0.001513	0.01133	S13(Phospho): 100
[K].eSVPEFPLsPPk.[K]	N-Term(TMTpro); S9(Phospho); K12(TMTpro)	1	P16949	P16949	0	3	0.5287	0	1	1	672.359	2015.06	2015.07	-5.87	-0.00394	HCD (High Energy Collision Dissociation)	22.7	20256	Filtered_TMT_AMG510_batch2_SCoPE_20_H4_1_812.mgf	F20	FALSE	UniProt	11679	1	1			1	0.001524	0.01148	S9(Phospho): 100
[K].eSVPEFPLsPPk.[K]	N-Term(TMTpro); S9(Phospho); K12(TMTpro)	1	P16949	P16949	0	2	0.4	0	1	1	1008.04	2015.08	2015.07	0.63	0.00063	HCD (High Energy Collision Dissociation)	22.45	17709	Filtered_TMT_AMG510_batch2_SCoPE_11_G3_1_803.mgf	F11	FALSE	UniProt	11309	1	1			1	0.001524	0.01152	S9(Phospho): 100
[K].gLGkGGAk.[R]	N-Term(TMTpro); K4(Acetyl); K8(TMTpro)	1	P62805	P62805	1	2	0.1246	0	1	1	669.425	1337.84	1337.84	2.97	0.00199	HCD (High Energy Collision Dissociation)	7.0833	3246	Filtered_TMT_AMG510_batch2_SCoPE_10_G2_1_802.mgf	F10	FALSE	UniProt	1305	1	1			1	0.001524	0.0115	K4(Acetyl): 100
[K].gLGkGGAk.[R]	N-Term(TMTpro); K4(Acetyl); K8(432.30210)	1	P62805	P62805	1	2	1	0	1	1	704.412	1407.82	1465.93	-39645.8	-29.0591	HCD (High Energy Collision Dissociation)	11.5667	8163	Filtered_TMT_AMG510_batch2_SCoPE_15_G7_1_807.mgf	F15	FALSE	UniProt	0	0	0	4.87		1	0.001553	0.01015	Inconclusive data
[K].sSSPAPADIAQTVQEDLR.[T]	N-Term(TMTpro); S1(Phospho)	1	Q13283	Q13283	0	3	0.0048	0	1	1	757.04	2269.11	2269.1	1.57	0.00119	HCD (High Energy Collision Dissociation)	23.8667	22024	Filtered_TMT_AMG510_batch2_SCoPE_1_F1_1_793.mgf	F1	FALSE	UniProt	10202	1	1			1	0.001566	0.01172	S1(Phospho): 97.61
[-].mSDKPDMAEIEk.[F]	N-Term(Prot)(Met-loss+Acetyl); N-Term(TMTpro); K12(TMTpro)	1	P62328	P62328	0	2	0.3603	0	1	1	957.012	1913.02	1913.02	-0.29	-0.00028	HCD (High Energy Collision Dissociation)	15.1333	10752	Filtered_TMT_H358_control_SCoPE_18_E2_1_786.mgf	F56	FALSE	UniProt	0	0	0		1.36	1	0.001566	0.01207
[K].eSVPEFPLsPPk.[K]	N-Term(TMTpro); S9(Phospho); K12(TMTpro)	1	P16949	P16949	0	3	0.504	0	1	1	672.36	2015.06	2015.07	-5.06	-0.0034	HCD (High Energy Collision Dissociation)	23.2667	16382	Filtered_TMT_AMG510_batch2_SCoPE_6_F6_1_798.mgf	F6	FALSE	UniProt	11670	1	1			1	0.00159	0.01197	S9(Phospho): 100
[R].fDGLQLELTk.[N]	N-Term(TMTpro); K10(Formyl)	1	Q8NCX0	Q8NCX0	0	3	1	0	1	1	762.43	2285.27	1495.83	527761	263.147	HCD (High Energy Collision Dissociation)	23.5667	20611	Filtered_TMT_AMG510_batch2_SCoPE_23_H7_1_815.mgf	F22	FALSE	UniProt	0	0	0	3.82		1	0.001592	0.01105
[K].qLATkAAR.[K]	N-Term(TMTpro); K5(Acetyl)	1	P84243	P84243	1	2	1	0	1	1	687.417	1373.83	1204.73	140358	84.5472	HCD (High Energy Collision Dissociation)	11.85	7494	Filtered_TMT_H358_control_SCoPE_20_E4_1_788.mgf	F58	FALSE	UniProt	0	0	0	5.03		1	0.001592	0.01124	Inconclusive data
[R].eIAQDFkTDLR.[F]	N-Term(TMTpro); K7(Methyl)	2	P84243; Q16695	P84243; Q16695	1	3	1	0	1	1	736.721	2208.15	1653.91	335105	184.745	HCD (High Energy Collision Dissociation)	20	15451	Filtered_TMT_AMG510_batch2_SCoPE_11_G3_1_803.mgf	F11	FALSE	UniProt	0	0	0	4.71		2	0.001592	0.01096	K7(Methyl): 95.28
[K].aQCDEYCIQGDNcFPIMFPPNDPk.[A]	N-Term(TMTpro); C13(Trioxidation); K24(Acetyl)	1	P22079	P22079	0	2	1	0	1	1	585.838	1170.67	3139.35	-627098	-984.34	HCD (High Energy Collision Dissociation)	18.8167	9708	Filtered_TMT_H358_control_SCoPE_11_D3_1_779.mgf	F50	FALSE	UniProt	0	0	0	3.74		1	0.001592	0.01112	K24(Acetyl): 100
[K].qLATkAAR.[K]	N-Term(TMTpro); K5(Acetyl)	1	P84243	P84243	1	2	1	0	1	1	815.444	1629.88	1204.73	352898	212.574	HCD (High Energy Collision Dissociation)	8.6333	5426	Filtered_TMT_AMG510_batch2_SCoPE_16_G8_1_808.mgf	F16	FALSE	UniProt	0	0	0	5.34		1	0.001592	0.01104	K5(Acetyl): 100
[K].hTLGEVWVQk.[T]	N-Term(TMTpro); K10(Crotonyl)	1	Q96D46	Q96D46	0	3	1	0	1	1	630.681	1890.03	1568.88	204703	107.051	HCD (High Energy Collision Dissociation)	15.6333	12485	Filtered_TMT_AMG510_batch2_SCoPE_15_G7_1_807.mgf	F15	FALSE	UniProt	0	0	0	3.83		1	0.001592	0.0111	Inconclusive data
[K].eSVPEFPLsPPk.[K]	N-Term(TMTpro); S9(Phospho); K12(TMTpro)	1	P16949	P16949	0	3	0.0551	0	1	1	672.365	2015.08	2015.07	2.67	0.00179	HCD (High Energy Collision Dissociation)	22.8167	20369	Filtered_TMT_AMG510_batch2_SCoPE_20_H4_1_812.mgf	F20	FALSE	UniProt	11254	1	1			1	0.001595	0.01199	S9(Phospho): 100
[R].kSAPATGGVk.[K]	N-Term(TMTpro); K1(Dimethyl); K10(TMTpro)	1	Q16695	Q16695	1	3	0.1385	0	1	1	517.994	1551.97	1551.97	-3.08	-0.00159	HCD (High Energy Collision Dissociation)	4.8833	1158	Filtered_TMT_H358_control_SCoPE_1_C1_1_769.mgf	F40	FALSE	UniProt	2689	1	1			1	0.001614	0.01208	K1(2xMethyl): 99.99
[R].eIAQDFkTDLR.[F]	N-Term(TMTpro); K7(Methyl)	2	P84243; Q16695	P84243; Q16695	1	3	0.1155	0	1	1	551.971	1653.9	1653.91	-8.32	-0.00459	HCD (High Energy Collision Dissociation)	14.2167	9730	Filtered_TMT_H358_control_SCoPE_20_E4_1_788.mgf	F58	FALSE	UniProt	8204	1	1			2	0.001618	0.01218	K7(Methyl): 99.99
[R].sGAQASSTPLsPTR.[I]	N-Term(TMTpro); S11(Phospho)	1	P02545	P02545	0	2	0.2243	0	1	1	872.435	1743.86	1743.86	2.13	0.00186	HCD (High Energy Collision Dissociation)	6.2	2947	Filtered_TMT_AMG510_batch2_SCoPE_19_H3_1_811.mgf	F19	FALSE	UniProt	6498	1	1			1	0.001624	0.01224	S6(Phospho): 33.33; S7(Phospho): 33.33; T8(Phospho): 33.33
[K].dLFDYsPPLHk.[N]	N-Term(TMTpro); S6(Phospho); K11(TMTpro)	1	Q9NYF8	Q9NYF8	0	3	0.1403	0	1	1	674.018	2020.04	2020.04	-1.46	-0.00099	HCD (High Energy Collision Dissociation)	21.8	17388	Filtered_TMT_AMG510_batch2_SCoPE_9_G1_1_801.mgf	F9	FALSE	UniProt	11078	1	1			1	0.001631	0.01225	S6(Phospho): 100
[K].gLGkGGAk.[R]	N-Term(TMTpro); K4(Acetyl); K8(TMTpro)	1	P62805	P62805	1	2	0.031	0	1	1	669.426	1337.84	1337.84	3.56	0.00238	HCD (High Energy Collision Dissociation)	6.9667	3020	Filtered_TMT_AMG510_batch2_SCoPE_11_G3_1_803.mgf	F11	FALSE	UniProt	1311	1	1			1	0.001636	0.01232	K4(Acetyl): 100
[-].mSGSSSVAAMkk.[V]	N-Term(Prot)(Met-loss); N-Term(TMTpro); K11(Succinyl); K12(TMTpro)	1	P63218	P63218	1	2	0.1908	0	1	1	880.991	1760.97	1760.97	2.3	0.00203	HCD (High Energy Collision Dissociation)	11.2667	6549	Filtered_TMT_H358_control_SCoPE_19_E3_1_787.mgf	F57	FALSE	UniProt	0	0	0		2.83	1	0.00164	0.01252
[R].eIAQDFkTDLR.[F]	N-Term(TMTpro); K7(Methyl)	2	P84243; Q16695	P84243; Q16695	1	3	0.3333	0	1	1	551.971	1653.9	1653.91	-8.83	-0.00487	HCD (High Energy Collision Dissociation)	14.0833	6613	Filtered_TMT_H358_control_SCoPE_12_D4_1_780.mgf	F51	FALSE	UniProt	0	0	0		2.46	2	0.00164	0.0125	K7(Methyl): 100
[R].lSPsPTSQR.[S]	N-Term(TMTpro); S4(Phospho)	1	P02545	P02545	0	2	0.2825	0	1	1	678.847	1356.69	1356.68	1.19	0.00081	HCD (High Energy Collision Dissociation)	6.3333	3101	Filtered_TMT_AMG510_batch2_SCoPE_23_H7_1_815.mgf	F22	FALSE	UniProt	2745	1	1			1	0.001641	0.01236	S4(Phospho): 98.75
[K].gSFkYAWVLDk.[L]	N-Term(TMTpro); K4(Dimethyl); K11(TMTpro)	2	Q05639; P68104	Q05639; P68104	1	2	0.483	0	1	1	975.571	1950.13	1950.13	-0.1	-0.0001	HCD (High Energy Collision Dissociation)	21.9333	20019	Filtered_TMT_AMG510_batch2_SCoPE_1_F1_1_793.mgf	F1	FALSE	UniProt	6098	1	1			2	0.001641	0.01239	K4(2xMethyl): 100
[-].mSIHFSSPVFTSR.[S]	N-Term(Prot)(Met-loss+Acetyl); N-Term(TMTpro)	1	P08729	P08729	0	3	0.1237	0	1	1	570.973	1710.9	1710.91	-5	-0.00285	HCD (High Energy Collision Dissociation)	17.3833	8005	Filtered_TMT_H358_control_SCoPE_4_C4_1_772.mgf	F43	FALSE	UniProt	0	0	0		1.94	1	0.001656	0.01254
[K].aTVTPsPVk.[G]	N-Term(TMTpro); S6(Phospho); K9(TMTpro)	1	Q9H1E3	Q9H1E3	0	2	0.2792	0	1	1	794.454	1587.9	1587.9	0.5	0.00039	HCD (High Energy Collision Dissociation)	10.7667	7162	Filtered_TMT_AMG510_batch2_SCoPE_18_H2_1_810.mgf	F18	FALSE	UniProt	6192	1	1			1	0.001665	0.01256	S6(Phospho): 100
[K].aVTkAQk.[K]	N-Term(TMTpro); K4(Acetyl); K7(432.30210)	2	Q16778	Q16778; Q99880	1	2	1	0	1	1	500.3	999.592	1523.98	-344089	-262.192	HCD (High Energy Collision Dissociation)	10.8333	6277	Filtered_TMT_AMG510_batch2_SCoPE_11_G3_1_803.mgf	F11	FALSE	UniProt	0	0	0	4.72		1	0.001673	0.01173	Inconclusive data
[KR].yEDEINkR.[T]	N-Term(TMTpro); K7(Formyl)	6	P35908; P04264; P02538; P05787; P13647	P35908; P04264; P02538; O95678; P05787; P13647	1	3	1	0	1	1	530.318	1588.94	1398.72	135996	63.4067	HCD (High Energy Collision Dissociation)	11.5667	5923	Filtered_TMT_H358_control_SCoPE_22_E6_1_790.mgf	F60	FALSE	UniProt	0	0	0	4.78		5	0.001673	0.01173
[R].eIAQDFkTDLR.[F]	N-Term(TMTpro); K7(Dimethyl)	2	P84243; Q16695	P84243; Q16695	1	3	0.2922	0	1	1	556.645	1667.92	1667.93	-4.88	-0.00272	HCD (High Energy Collision Dissociation)	14.1167	6795	Filtered_TMT_H358_control_SCoPE_16_D8_1_784.mgf	F54	FALSE	UniProt	8036	1	1			2	0.001684	0.0126	K7(2xMethyl): 99.99
[K].eSEDkPEIEDVGsDEEEEkk.[D]	N-Term(TMTpro); K5(TMTpro); S13(Phospho); K19(TMTpro); K20(TMTpro)	1	P07900	P07900	1	4	0.5608	0	1	1	905.207	3617.81	3617.81	-0.99	-0.00089	HCD (High Energy Collision Dissociation)	13.9167	6843	Filtered_TMT_H358_control_SCoPE_9_D1_1_777.mgf	F48	FALSE	UniProt	2	1	1			1	0.001688	0.01272	S13(Phospho): 100
[K].eIAIVHsDAEk.[E]	N-Term(TMTpro); S7(Phospho); K11(TMTpro)	1	Q9H307	Q9H307	0	3	0.1049	0	1	1	634.007	1900.01	1900.01	-0.82	-0.00052	HCD (High Energy Collision Dissociation)	13.4	8950	Filtered_TMT_H358_control_SCoPE_20_E4_1_788.mgf	F58	FALSE	UniProt	10417	1	1			1	0.001688	0.01264	S7(Phospho): 100
[-].mSGSSSVAAMkk.[V]	N-Term(Prot)(Met-loss); N-Term(TMTpro); K11(Succinyl); K12(TMTpro)	1	P63218	P63218	1	2	0.211	0	1	1	880.99	1760.97	1760.97	0.67	0.00059	HCD (High Energy Collision Dissociation)	11.45	7464	Filtered_TMT_H358_control_SCoPE_24_E8_1_792.mgf	F62	FALSE	UniProt	0	0	0		2.37	1	0.001694	0.01305
[K].eSVPEFPLsPPk.[K]	N-Term(TMTpro); S9(Phospho); K12(TMTpro)	1	P16949	P16949	0	2	1	0	1	1	1008.04	2015.08	2015.07	3.28	0.0033	HCD (High Energy Collision Dissociation)	22.7167	18545	Filtered_TMT_AMG510_batch2_SCoPE_15_G7_1_807.mgf	F15	FALSE	UniProt	11277	1	1			1	0.001694	0.01275	S9(Phospho): 100
[-].mSGSSSVAAMkk.[V]	N-Term(Prot)(Met-loss); N-Term(TMTpro); K11(Succinyl); K12(TMTpro)	1	P63218	P63218	1	2	0.178	0	1	1	880.99	1760.97	1760.97	1.5	0.00132	HCD (High Energy Collision Dissociation)	10.4167	7082	Filtered_TMT_AMG510_batch2_SCoPE_16_G8_1_808.mgf	F16	FALSE	UniProt	0	0	0		2.36	1	0.001698	0.0132
[K].eSVPEFPLsPPk.[K]	N-Term(TMTpro); S9(Phospho); K12(TMTpro)	1	P16949	P16949	0	3	1	0	1	1	672.365	2015.08	2015.07	2.34	0.00157	HCD (High Energy Collision Dissociation)	23.4667	10572	Filtered_TMT_H358_control_SCoPE_6_C6_1_774.mgf	F45	FALSE	UniProt	11214	1	1			1	0.001698	0.01283	S9(Phospho): 100
[-].mSGSSSVAAMkk.[V]	N-Term(Prot)(Met-loss); N-Term(TMTpro); K11(Succinyl); K12(TMTpro)	1	P63218	P63218	1	2	0.2537	0	1	1	880.991	1760.97	1760.97	2.37	0.00208	HCD (High Energy Collision Dissociation)	10.5667	6056	Filtered_TMT_AMG510_batch2_SCoPE_7_F7_1_799.mgf	F7	FALSE	UniProt	0	0	0		2.72	1	0.001698	0.01319
[K].hTLGEVWVQk.[T]	N-Term(TMTpro); K10(Crotonyl)	1	Q96D46	Q96D46	0	3	0.1467	0	1	1	523.635	1568.89	1568.88	9.18	0.0048	HCD (High Energy Collision Dissociation)	9.4167	5564	Filtered_TMT_AMG510_batch2_SCoPE_22_H6_1_814.mgf	F21	FALSE	UniProt	6549	1	1			1	0.001703	0.01297	K10(Crotonyl): 100
[-].mSGSSSVAAMkk.[V]	N-Term(Prot)(Met-loss); N-Term(TMTpro); K11(Succinyl); K12(TMTpro)	1	P63218	P63218	1	2	0.181	0	1	1	880.993	1760.98	1760.97	4.32	0.0038	HCD (High Energy Collision Dissociation)	10.1	6452	Filtered_TMT_AMG510_batch2_SCoPE_20_H4_1_812.mgf	F20	FALSE	UniProt	0	0	0		2.32	1	0.001713	0.01332
[K].qLATkAAR.[K]	N-Term(TMTpro); K5(Acetyl)	1	P84243	P84243	1	2	0.019	0	1	1	602.87	1204.73	1204.73	-0.27	-0.00016	HCD (High Energy Collision Dissociation)	5.5333	2323	Filtered_TMT_AMG510_batch2_SCoPE_7_F7_1_799.mgf	F7	FALSE	UniProt	4815	1	1			1	0.001722	0.01306	K5(Acetyl): 100
[-].mESYHKPDQQk.[L]	N-Term(Prot)(Acetyl); N-Term(TMTpro); K11(TMTpro)	1	P29401	P29401	0	3	0.1872	0	1	1	681.029	2041.07	2041.07	2.66	0.00181	HCD (High Energy Collision Dissociation)	7.0833	3603	Filtered_TMT_AMG510_batch2_SCoPE_22_H6_1_814.mgf	F21	FALSE	UniProt	0	0	0		1.87	1	0.001731	0.01344
[R].iSHLVLPVQPENALk.[R]	N-Term(TMTpro); K15(Crotonyl)	1	Q5JTV8	Q5JTV8	0	4	0.104	0	1	1	508.303	2030.19	2030.2	-3.26	-0.00165	HCD (High Energy Collision Dissociation)	14.9167	10926	Filtered_TMT_AMG510_batch2_SCoPE_10_G2_1_802.mgf	F10	FALSE	UniProt	0	0	0		1.73	1	0.001731	0.01344	K15(Crotonyl): 100
[K].lLTPITTLTSEQIQk.[L]	N-Term(TMTpro); K15(Dimethyl)	1	P12111	P12111	0	3	0.2429	0	1	1	673.405	2018.2	2018.21	-2.64	-0.00177	HCD (High Energy Collision Dissociation)	25.7333	21351	Filtered_TMT_AMG510_batch2_SCoPE_4_F4_1_796.mgf	F4	FALSE	UniProt	0	0	0		1.77	1	0.001743	0.01366	K15(2xMethyl): 100
[R].eIAQDFkTDLR.[F]	N-Term(TMTpro); K7(Methyl)	2	P84243; Q16695	P84243; Q16695	1	3	1	0	1	1	551.973	1653.91	1653.91	-4.72	-0.0026	HCD (High Energy Collision Dissociation)	12.55	9012	Filtered_TMT_AMG510_batch2_SCoPE_23_H7_1_815.mgf	F22	FALSE	UniProt	7855	1	1			2	0.001745	0.0132	K7(Methyl): 100
[K].aLLAYAFALAGNQDk.[R]	N-Term(TMTpro); K15(Acetyl)	1	P01023	P01023	0	3	1	0	1	1	638.026	1912.06	1912.05	6.61	0.00421	HCD (High Energy Collision Dissociation)	25.9	24326	Filtered_TMT_AMG510_batch2_SCoPE_1_F1_1_793.mgf	F1	FALSE	UniProt	9720	1	1			1	0.001751	0.01323	K15(Acetyl): 100
[R].rNsSEASSGDFLDLk.[G]	N-Term(TMTpro); S3(Phospho); K15(TMTpro)	1	Q9UK76	Q9UK76	1	3	0.0427	0	1	1	772.059	2314.16	2314.16	2.27	0.00175	HCD (High Energy Collision Dissociation)	17.7667	13403	Filtered_TMT_AMG510_batch2_SCoPE_4_F4_1_796.mgf	F4	FALSE	UniProt	12825	1	1			1	0.001755	0.01327	S3(Phospho): 49.62; S4(Phospho): 49.62
[K].eAEEGEDDRDsANGEDDS.[-]	N-Term(TMTpro); S11(Phospho)	1	P07910	P07910	1	2	0.2245	0	1	1	1162.43	2323.85	2323.86	-4.27	-0.00497	HCD (High Energy Collision Dissociation)	3.4167	603	Filtered_TMT_H358_control_SCoPE_10_D2_1_778.mgf	F49	FALSE	UniProt	105	1	1			1	0.001755	0.01337	S11(Phospho): 100
[K].aTVTPsPVk.[G]	N-Term(TMTpro); S6(Phospho); K9(TMTpro)	1	Q9H1E3	Q9H1E3	0	2	0.3119	0	1	1	794.451	1587.9	1587.9	-3.16	-0.00251	HCD (High Energy Collision Dissociation)	11.1167	7711	Filtered_TMT_AMG510_batch2_SCoPE_14_G6_1_806.mgf	F14	FALSE	UniProt	6233	1	1			1	0.001773	0.01348	S6(Phospho): 100
[K].gSFkYAWVLDk.[L]	N-Term(TMTpro); K4(Dimethyl); K11(TMTpro)	2	Q05639; P68104	Q05639; P68104	1	3	0.3578	0	1	1	650.715	1950.13	1950.13	-2.59	-0.00168	HCD (High Energy Collision Dissociation)	20.9833	16895	Filtered_TMT_AMG510_batch2_SCoPE_16_G8_1_808.mgf	F16	FALSE	UniProt	0	0	0		2.18	2	0.001797	0.01434	K4(2xMethyl): 100
[K].qLATkAAR.[K]	N-Term(TMTpro); K5(Acetyl)	1	P84243	P84243	1	2	1	0	1	1	559.856	1118.7	1204.73	-71408.8	-43.0142	HCD (High Energy Collision Dissociation)	8.7167	4681	Filtered_TMT_AMG510_batch2_SCoPE_7_F7_1_799.mgf	F7	FALSE	UniProt	0	0	0	5.07		1	0.001797	0.0122	K5(Acetyl): 100
[-].mSGSSSVAAMkk.[V]	N-Term(Prot)(Met-loss); N-Term(TMTpro); K11(Succinyl); K12(TMTpro)	1	P63218	P63218	1	2	0.2446	0	1	1	880.992	1760.98	1760.97	2.92	0.00257	HCD (High Energy Collision Dissociation)	10.0667	6595	Filtered_TMT_AMG510_batch2_SCoPE_17_H1_1_809.mgf	F17	FALSE	UniProt	0	0	0		2.78	1	0.001815	0.01457
[-].mSGSSSVAAMkk.[V]	N-Term(Prot)(Met-loss); N-Term(TMTpro); K11(Succinyl); K12(TMTpro)	1	P63218	P63218	1	2	0.2083	0	1	1	880.992	1760.98	1760.97	3.23	0.00284	HCD (High Energy Collision Dissociation)	10.3667	6328	Filtered_TMT_AMG510_batch2_SCoPE_3_F3_1_795.mgf	F3	FALSE	UniProt	0	0	0		2.4	1	0.00182	0.01459
[K].aEAQAQYSAAVAk.[G]	N-Term(TMTpro); K13(Formyl)	1	Q14624	Q14624	0	2	1	0	1	1	557.342	1113.68	1639.86	-320871	-263.092	HCD (High Energy Collision Dissociation)	9.65	6253	Filtered_TMT_AMG510_batch2_SCoPE_17_H1_1_809.mgf	F17	FALSE	UniProt	0	0	0	3.73		1	0.001831	0.01259
[K].gLGkGGAk.[R]	N-Term(TMTpro); K4(Acetyl); K8(432.30210)	1	P62805	P62805	1	2	1	0	1	1	619.362	1237.72	1465.93	-155681	-114.109	HCD (High Energy Collision Dissociation)	11	7552	Filtered_TMT_AMG510_batch2_SCoPE_5_F5_1_797.mgf	F5	FALSE	UniProt	0	0	0	5.05		1	0.001831	0.01257	K4(Acetyl): 97.15
[R].kSAPATGGVk.[K]	N-Term(TMTpro); K1(Dimethyl); K10(TMTpro)	1	Q16695	Q16695	1	2	0.2672	0	1	1	776.489	1551.97	1551.97	-0.39	-0.0003	HCD (High Energy Collision Dissociation)	3.85	1237	Filtered_TMT_AMG510_batch2_SCoPE_13_G5_1_805.mgf	F13	FALSE	UniProt	2550	1	1			1	0.001833	0.01377	K1(2xMethyl): 100
[K].gSFkYAWVLDk.[L]	N-Term(TMTpro); K4(Dimethyl); K11(TMTpro)	2	Q05639; P68104	Q05639; P68104	1	2	0.3564	0	1	1	975.57	1950.13	1950.13	-1.19	-0.00116	HCD (High Energy Collision Dissociation)	20.9833	18274	Filtered_TMT_AMG510_batch2_SCoPE_8_F8_1_800.mgf	F8	FALSE	UniProt	6247	1	1			2	0.001833	0.01381	K4(2xMethyl): 100
[K].mDSTEPAYSEkR.[Y]	N-Term(TMTpro); K11(Dimethyl)	1	Q05639	Q05639	1	3	0.6135	0	1	1	582.628	1745.87	1745.87	-1.06	-0.00062	HCD (High Energy Collision Dissociation)	5.7	2491	Filtered_TMT_H358_control_SCoPE_24_E8_1_792.mgf	F62	FALSE	UniProt	7172	1	1			1	0.001844	0.01386	K11(2xMethyl): 98.66
[R].tEERAELAESk.[C]	N-Term(TMTpro); K11(Formyl)	1	P06753	P06753	1	3	0.4374	0	1	1	532.281	1594.83	1594.82	2.7	0.00144	HCD (High Energy Collision Dissociation)	4.2667	1050	Filtered_TMT_H358_control_SCoPE_9_D1_1_777.mgf	F48	FALSE	UniProt	6465	1	1			1	0.00185	0.01395
[K].qLATkAAR.[K]	N-Term(TMTpro); K5(Acetyl)	1	P84243	P84243	1	2	1	0	1	1	702.892	1404.78	1204.73	166047	100.021	HCD (High Energy Collision Dissociation)	11.65	7601	Filtered_TMT_H358_control_SCoPE_24_E8_1_792.mgf	F62	FALSE	UniProt	0	0	0	5.01		1	0.001874	0.013	K5(Acetyl): 100
[M].sDkPDmAEIEk.[F]	N-Term(TMTpro); K3(Acetyl); M6(Oxidation); K11(432.30210)	1	P62328	P62328	0	2	1	0	1	1	918.547	1836.09	2057.11	-107443	-110.511	HCD (High Energy Collision Dissociation)	22.65	15108	Filtered_TMT_H358_control_SCoPE_21_E5_1_789.mgf	F59	FALSE	UniProt	0	0	0	3.29		1	0.001914	0.01322	Inconclusive data
[R].rNsSEASSGDFLDLk.[G]	N-Term(TMTpro); S3(Phospho); K15(TMTpro)	1	Q9UK76	Q9UK76	1	3	0.1372	0	1	1	772.056	2314.15	2314.16	-0.99	-0.00076	HCD (High Energy Collision Dissociation)	18.4333	16036	Filtered_TMT_AMG510_batch2_SCoPE_1_F1_1_793.mgf	F1	FALSE	UniProt	12452	1	1			1	0.001934	0.01438	S3(Phospho): 99.98
[R].kSAPSTGGVk.[K]	N-Term(TMTpro); K1(Dimethyl); K10(TMTpro)	1	P84243	P84243	1	2	1	0	1	1	784.486	1567.96	1567.97	-1.31	-0.00102	HCD (High Energy Collision Dissociation)	3.6333	945	Filtered_TMT_AMG510_batch2_SCoPE_9_G1_1_801.mgf	F9	FALSE	UniProt	3377	1	1			1	0.001945	0.01448	K1(2xMethyl): 100
[K].aTVTPsPVk.[G]	N-Term(TMTpro); S6(Phospho); K9(TMTpro)	1	Q9H1E3	Q9H1E3	0	2	0.2558	0	1	1	794.453	1587.9	1587.9	-0.56	-0.00044	HCD (High Energy Collision Dissociation)	11.7333	5226	Filtered_TMT_H358_control_SCoPE_16_D8_1_784.mgf	F54	FALSE	UniProt	6293	1	1			1	0.001951	0.0145	S6(Phospho): 100
[R].fDGLQLELTk.[N]	N-Term(TMTpro); K10(Formyl)	1	Q8NCX0	Q8NCX0	0	3	0.2989	0	1	1	499.275	1495.81	1495.83	-15.25	-0.0076	HCD (High Energy Collision Dissociation)	16.1333	12218	Filtered_TMT_AMG510_batch2_SCoPE_10_G2_1_802.mgf	F10	FALSE	UniProt	5745	1	1			1	0.001956	0.0145
[-].mESYHKPDQQk.[L]	N-Term(Prot)(Acetyl); N-Term(TMTpro); K11(TMTpro)	1	P29401	P29401	0	3	0.25	0	1	1	681.027	2041.07	2041.07	0.36	0.00025	HCD (High Energy Collision Dissociation)	8.2333	2832	Filtered_TMT_H358_control_SCoPE_2_C2_1_770.mgf	F41	FALSE	UniProt	0	0	0		1.68	1	0.001958	0.01584
[K].eSVPEFPLsPPk.[K]	N-Term(TMTpro); S9(Phospho); K12(TMTpro)	1	P16949	P16949	0	2	1	0	1	1	1008.04	2015.07	2015.07	-0.43	-0.00044	HCD (High Energy Collision Dissociation)	23.2	16337	Filtered_TMT_AMG510_batch2_SCoPE_6_F6_1_798.mgf	F6	FALSE	UniProt	11439	1	1			1	0.001962	0.01457	S9(Phospho): 100
[K].eEEEGISQEssEEEQ.[-]	N-Term(TMTpro); S10(Phospho); S11(Phospho)	1	P17096	P17096	0	2	0.268	0	1	1	1101.91	2202.81	2202.82	-4.65	-0.00512	HCD (High Energy Collision Dissociation)	8	3168	Filtered_TMT_H358_control_SCoPE_11_D3_1_779.mgf	F50	FALSE	UniProt	63	1	1			1	0.001968	0.01464	S10(Phospho): 100; S11(Phospho): 100
[R].eIAQDFkTDLR.[F]	N-Term(TMTpro); K7(Methyl)	2	P84243; Q16695	P84243; Q16695	1	3	0.4235	0	1	1	551.972	1653.9	1653.91	-6.73	-0.00371	HCD (High Energy Collision Dissociation)	12.55	9507	Filtered_TMT_AMG510_batch2_SCoPE_24_H8_1_816.mgf	F23	FALSE	UniProt	0	0	0		3.4	2	0.001968	0.01591	K7(Methyl): 99.99
[R].kSAPSTGGVk.[K]	N-Term(TMTpro); K1(Dimethyl); K10(TMTpro)	1	P84243	P84243	1	2	0.2045	0	1	1	784.486	1567.96	1567.97	-1.61	-0.00126	HCD (High Energy Collision Dissociation)	3.6	1113	Filtered_TMT_AMG510_batch2_SCoPE_5_F5_1_797.mgf	F5	FALSE	UniProt	3454	1	1			1	0.001991	0.01477	K1(2xMethyl): 100
[-].mESYHKPDQQk.[L]	N-Term(Prot)(Acetyl); N-Term(TMTpro); K11(TMTpro)	1	P29401	P29401	0	2	0.2549	0	1	1	1021.04	2041.07	2041.07	0.97	0.00099	HCD (High Energy Collision Dissociation)	7.3333	3511	Filtered_TMT_AMG510_batch2_SCoPE_7_F7_1_799.mgf	F7	FALSE	UniProt	0	0	0		1.53	1	0.001992	0.01597
[-].mESYHKPDQQk.[L]	N-Term(Prot)(Acetyl); N-Term(TMTpro); K11(TMTpro)	1	P29401	P29401	0	3	0.1837	0	1	1	681.029	2041.07	2041.07	2.07	0.00141	HCD (High Energy Collision Dissociation)	7.1667	3974	Filtered_TMT_AMG510_batch2_SCoPE_17_H1_1_809.mgf	F17	FALSE	UniProt	0	0	0		1.96	1	0.001996	0.01607
[K].atNESEDEIPQLVPIGk.[K]	N-Term(TMTpro); T2(Phospho); K17(TMTpro)	1	O76021	O76021	0	3	0.0344	0	1	1	843.441	2528.31	2528.31	-1.87	-0.00158	HCD (High Energy Collision Dissociation)	24.2333	22050	Filtered_TMT_AMG510_batch2_SCoPE_18_H2_1_810.mgf	F18	FALSE	UniProt	14443	1	1			1	0.001996	0.0148	T2(Phospho): 50; S5(Phospho): 50
[R].kSAPSTGGVk.[K]	N-Term(TMTpro); K1(Dimethyl); K10(TMTpro)	1	P84243	P84243	1	3	0.3069	0	1	1	523.325	1567.96	1567.97	-3.87	-0.00202	HCD (High Energy Collision Dissociation)	4.7667	1277	Filtered_TMT_H358_control_SCoPE_11_D3_1_779.mgf	F50	FALSE	UniProt	0	0	0		2.77	1	0.002003	0.01614	K1(2xMethyl): 100
[K].aASQPTSLAPEk.[L]	N-Term(TMTpro); K12(Methyl)	1	Q96N66	Q96N66	0	2	1	0	1	1	914.998	1828.99	1517.85	204986	155.569	HCD (High Energy Collision Dissociation)	25.1333	21195	Filtered_TMT_AMG510_batch2_SCoPE_5_F5_1_797.mgf	F5	FALSE	UniProt	0	0	0	3.89		1	0.002008	0.01404	K12(Methyl): 100
[R].rNSsEASSGDFLDLk.[G]	N-Term(TMTpro); S4(Phospho); K15(TMTpro)	1	Q9UK76	Q9UK76	1	3	0.0095	0	1	1	772.057	2314.16	2314.16	-0.38	-0.0003	HCD (High Energy Collision Dissociation)	17.1167	12541	Filtered_TMT_AMG510_batch2_SCoPE_11_G3_1_803.mgf	F11	FALSE	UniProt	12492	1	1			1	0.002014	0.01492	S3(Phospho): 49.58; S4(Phospho): 49.58
[K].aTVTPsPVk.[G]	N-Term(TMTpro); S6(Phospho); K9(TMTpro)	1	Q9H1E3	Q9H1E3	0	2	0.3599	0	1	1	794.453	1587.9	1587.9	-1.34	-0.00107	HCD (High Energy Collision Dissociation)	10.9833	7038	Filtered_TMT_AMG510_batch2_SCoPE_22_H6_1_814.mgf	F21	FALSE	UniProt	6302	1	1			1	0.002014	0.01493	S6(Phospho): 100
[K].eSVPEFPLsPPk.[K]	N-Term(TMTpro); S9(Phospho); K12(TMTpro)	1	P16949	P16949	0	3	0.4067	0	1	1	672.361	2015.07	2015.07	-2.61	-0.00175	HCD (High Energy Collision Dissociation)	22.4333	18426	Filtered_TMT_AMG510_batch2_SCoPE_12_G4_1_804.mgf	F12	FALSE	UniProt	11656	1	1			1	0.002036	0.01515	S9(Phospho): 100
[K].eEDEEPEsPPEk.[K]	N-Term(TMTpro); S8(Phospho); K12(TMTpro)	1	Q9H1E3	Q9H1E3	0	2	0.4567	0	1	1	1051.98	2102.96	2102.97	-1.86	-0.00196	HCD (High Energy Collision Dissociation)	8.5833	3181	Filtered_TMT_H358_control_SCoPE_1_C1_1_769.mgf	F40	FALSE	UniProt	4341	1	1			1	0.002045	0.01534	S8(Phospho): 100
[R].rNSSEASsGDFLDLk.[G]	N-Term(TMTpro); S8(Phospho); K15(TMTpro)	1	Q9UK76	Q9UK76	1	3	0.1297	0	1	1	772.058	2314.16	2314.16	0.56	0.00043	HCD (High Energy Collision Dissociation)	18.65	8985	Filtered_TMT_H358_control_SCoPE_5_C5_1_773.mgf	F44	FALSE	UniProt	12632	1	1			1	0.002045	0.01522	S8(Phospho): 99.91
[K].qPSsPYEDk.[D]	N-Term(TMTpro); S4(Phospho); K9(TMTpro)	1	Q9UQ35	Q9UQ35	0	2	1	0	1	1	869.93	1738.85	1738.85	-1.22	-0.00106	HCD (High Energy Collision Dissociation)	8.3667	3681	Filtered_TMT_H358_control_SCoPE_22_E6_1_790.mgf	F60	FALSE	UniProt	5804	1	1			1	0.002045	0.0152	S4(Phospho): 99.99
[-].mSIHFSSPVFTSR.[S]	N-Term(Prot)(Met-loss+Acetyl); N-Term(TMTpro)	1	P08729	P08729	0	3	0.1722	0	1	1	570.975	1710.91	1710.91	-1.5	-0.00085	HCD (High Energy Collision Dissociation)	16.4	13719	Filtered_TMT_AMG510_batch2_SCoPE_1_F1_1_793.mgf	F1	FALSE	UniProt	0	0	0		1.8	1	0.002052	0.01653
[R].rNSsEASSGDFLDLk.[G]	N-Term(TMTpro); S4(Phospho); K15(TMTpro)	1	Q9UK76	Q9UK76	1	3	0.0742	0	1	1	772.059	2314.16	2314.16	2.11	0.00163	HCD (High Energy Collision Dissociation)	18.85	14251	Filtered_TMT_H358_control_SCoPE_24_E8_1_792.mgf	F62	FALSE	UniProt	12830	1	1			1	0.002086	0.01557	S4(Phospho): 98.16
[R].eIAQDFkTDLR.[F]	N-Term(TMTpro); K7(Dimethyl)	2	P84243; Q16695	P84243; Q16695	1	3	0.2582	0	1	1	556.645	1667.92	1667.93	-5.4	-0.003	HCD (High Energy Collision Dissociation)	12.5667	8527	Filtered_TMT_AMG510_batch2_SCoPE_12_G4_1_804.mgf	F12	FALSE	UniProt	8045	1	1			2	0.002098	0.01563	K7(2xMethyl): 100
[M].sDkPDMAEIEk.[F]	N-Term(TMTpro); K3(Acetyl); K11(TMTpro)	1	P62328	P62328	0	2	1	0	1	1	957.012	1913.02	1913.02	-1.22	-0.00117	HCD (High Energy Collision Dissociation)	14.4833	9929	Filtered_TMT_AMG510_batch2_SCoPE_7_F7_1_799.mgf	F7	FALSE	UniProt	10900	1	1			1	0.00211	0.01571	K3(Acetyl): 100
[R].eIAQDFkTDLR.[F]	N-Term(TMTpro); K7(Methyl)	2	P84243; Q16695	P84243; Q16695	1	3	0.46	0	1	1	551.971	1653.9	1653.91	-8.32	-0.00459	HCD (High Energy Collision Dissociation)	14.2167	9730	Filtered_TMT_H358_control_SCoPE_20_E4_1_788.mgf	F58	FALSE	UniProt	0	0	0		3	2	0.002113	0.01693	K7(Methyl): 99.99
[K].lSDGVAVLk.[V]	N-Term(TMTpro); K9(Crotonyl)	1	P10809	P10809	0	2	0.4032	0	1	1	637.386	1273.76	1273.77	-3.77	-0.0024	HCD (High Energy Collision Dissociation)	25.05	19941	Filtered_TMT_AMG510_batch2_SCoPE_15_G7_1_807.mgf	F15	FALSE	UniProt	0	0	0		1.86	1	0.002113	0.01694	K9(Crotonyl): 100
[K].lLTPITTLTSEQIQk.[L]	N-Term(TMTpro); K15(Dimethyl)	1	P12111	P12111	0	3	0.1264	0	1	1	673.404	2018.2	2018.21	-4.47	-0.003	HCD (High Energy Collision Dissociation)	25.8667	16078	Filtered_TMT_H358_control_SCoPE_17_E1_1_785.mgf	F55	FALSE	UniProt	0	0	0		1.82	1	0.002141	0.01709	K15(2xMethyl): 100
[R].kSAPATGGVk.[K]	N-Term(TMTpro); K1(Dimethyl); K10(TMTpro)	1	Q16695	Q16695	1	2	0.2498	0	1	1	776.489	1551.97	1551.97	-0.88	-0.00068	HCD (High Energy Collision Dissociation)	3.4667	816	Filtered_TMT_AMG510_batch2_SCoPE_11_G3_1_803.mgf	F11	FALSE	UniProt	2559	1	1			1	0.002157	0.0159	K1(2xMethyl): 100
[R].lSPsPTSQR.[S]	N-Term(TMTpro); S4(Phospho)	1	P02545	P02545	0	2	0.2955	0	1	1	678.846	1356.69	1356.68	0.69	0.00047	HCD (High Energy Collision Dissociation)	6.2833	2958	Filtered_TMT_AMG510_batch2_SCoPE_18_H2_1_810.mgf	F18	FALSE	UniProt	2770	1	1			1	0.002169	0.01593	S4(Phospho): 98.76
[K].lSDGVAVLk.[V]	N-Term(TMTpro); K9(Crotonyl)	1	P10809	P10809	0	2	0.2811	0	1	1	637.386	1273.76	1273.77	-3.01	-0.00191	HCD (High Energy Collision Dissociation)	24.5667	20019	Filtered_TMT_AMG510_batch2_SCoPE_12_G4_1_804.mgf	F12	FALSE	UniProt	3721	1	1			1	0.002187	0.01603	K9(Crotonyl): 100
[-].mESYHkPDQQk.[L]	N-Term(TMTpro); K6(Acetyl); K11(TMTpro)	1	P29401	P29401	0	3	0.1399	0	1	1	681.028	2041.07	2041.07	1.9	0.0013	HCD (High Energy Collision Dissociation)	7.1833	3663	Filtered_TMT_AMG510_batch2_SCoPE_3_F3_1_795.mgf	F3	FALSE	UniProt	12284	1	1			1	0.002191	0.01614	K6(Acetyl): 100
[K].qLATkAAR.[K]	N-Term(TMTpro); K5(Acetyl)	1	P84243	P84243	1	2	1	0	1	1	641.397	1281.79	1204.73	63958.2	38.5263	HCD (High Energy Collision Dissociation)	12.25	6885	Filtered_TMT_H358_control_SCoPE_23_E7_1_791.mgf	F61	FALSE	UniProt	0	0	0	5.18		1	0.002193	0.01491	K5(Acetyl): 100
[K].eSVPEFPLsPPk.[K]	N-Term(TMTpro); S9(Phospho); K12(TMTpro)	1	P16949	P16949	0	3	0.45	0	1	1	672.359	2015.06	2015.07	-6.75	-0.00453	HCD (High Energy Collision Dissociation)	23.5167	11397	Filtered_TMT_H358_control_SCoPE_2_C2_1_770.mgf	F41	FALSE	UniProt	11624	1	1			1	0.002195	0.01623	S9(Phospho): 100
[-].mSIHFSSPVFTSR.[S]	N-Term(Prot)(Met-loss+Acetyl); N-Term(TMTpro)	1	P08729	P08729	0	3	0.4799	0	1	1	570.971	1710.9	1710.91	-9.41	-0.00537	HCD (High Energy Collision Dissociation)	17.4667	9008	Filtered_TMT_H358_control_SCoPE_11_D3_1_779.mgf	F50	FALSE	UniProt	0	0	0		2.98	1	0.002196	0.01758
[K].dMVQDLLDFk.[D]	N-Term(TMTpro); K10(Formyl)	1	Q13619	Q13619	0	2	1	0	1	1	778.405	1555.8	1555.8	1.48	0.00115	HCD (High Energy Collision Dissociation)	9.4	2954	Filtered_TMT_H358_control_SCoPE_7_C7_1_775.mgf	F46	FALSE	UniProt	5793	1	1			1	0.0022	0.01632
[KR].yEDEINkR.[T]	N-Term(TMTpro); K7(Formyl)	6	P35908; P04264; P02538; P05787; P13647	P35908; P04264; P02538; O95678; P05787; P13647	1	2	1	0	1	1	897.005	1793	1398.72	281890	197.142	HCD (High Energy Collision Dissociation)	6.1333	3350	Filtered_TMT_AMG510_batch2_SCoPE_13_G5_1_805.mgf	F13	FALSE	UniProt	0	0	0	4.68		5	0.002204	0.01528
[K].qLATkAAR.[K]	N-Term(TMTpro); K5(Acetyl)	1	P84243	P84243	1	2	1	0	1	1	698.877	1396.75	1204.73	159382	96.0066	HCD (High Energy Collision Dissociation)	8.6333	4610	Filtered_TMT_AMG510_batch2_SCoPE_7_F7_1_799.mgf	F7	FALSE	UniProt	0	0	0	4.96		1	0.002204	0.01492	Inconclusive data
[K].aAPEASsPPASPLQHLLPGk.[A]	N-Term(TMTpro); S7(Phospho); K20(TMTpro)	1	Q96TA1	Q96TA1	0	3	0.0089	0	1	1	886.151	2656.44	2656.44	1.62	0.00144	HCD (High Energy Collision Dissociation)	23.1	18791	Filtered_TMT_AMG510_batch2_SCoPE_15_G7_1_807.mgf	F15	FALSE	UniProt	10502	1	1			1	0.002206	0.01634	S6(Phospho): 49.98; S7(Phospho): 49.98
[R].kSAPATGGVk.[K]	N-Term(TMTpro); K1(Dimethyl); K10(TMTpro)	1	Q16695	Q16695	1	2	0.1627	0	1	1	776.488	1551.97	1551.97	-1.51	-0.00117	HCD (High Energy Collision Dissociation)	4.5	1049	Filtered_TMT_H358_control_SCoPE_5_C5_1_773.mgf	F44	FALSE	UniProt	0	0	0		2.09	1	0.002225	0.01773	K1(2xMethyl): 100
[K].qLATkAAR.[K]	N-Term(TMTpro); K5(Acetyl)	1	P84243	P84243	1	2	0.2907	0	1	1	602.87	1204.73	1204.73	-0.22	-0.00013	HCD (High Energy Collision Dissociation)	6.5	2368	Filtered_TMT_H358_control_SCoPE_13_D5_1_781.mgf	F52	FALSE	UniProt	4815	1	1			1	0.002232	0.01658	K5(Acetyl): 100
[R].asSHSSQTQGGGSVTk.[K]	N-Term(TMTpro); S2(Phospho); K16(TMTpro)	1	P02545	P02545	0	3	0.0927	0	1	1	736.369	2207.09	2207.09	-1.56	-0.00115	HCD (High Energy Collision Dissociation)	4.5	1725	Filtered_TMT_H358_control_SCoPE_21_E5_1_789.mgf	F59	FALSE	UniProt	10876	1	1			1	0.002255	0.01675	S2(Phospho): 32.67; S3(Phospho): 32.67; S5(Phospho): 32.67
[K].eSVPEFPLsPPk.[K]	N-Term(TMTpro); S9(Phospho); K12(TMTpro)	1	P16949	P16949	0	3	0.5864	0	1	1	672.363	2015.07	2015.07	-0.73	-0.00049	HCD (High Energy Collision Dissociation)	22.7	17985	Filtered_TMT_AMG510_batch2_SCoPE_16_G8_1_808.mgf	F16	FALSE	UniProt	11454	1	1			1	0.002265	0.01692	S9(Phospho): 100
[-].mEVKPPPGRPQPDSGR.[R]	N-Term(Prot)(Acetyl); N-Term(TMTpro)	1	P51991	P51991	0	2	0.2444	0	1	1	1047.56	2094.11	2094.11	-0.78	-0.00081	HCD (High Energy Collision Dissociation)	8.3333	4284	Filtered_TMT_AMG510_batch2_SCoPE_6_F6_1_798.mgf	F6	FALSE	UniProt	0	0	0		1.35	1	0.002278	0.01821
[K].sSSPAPADIAQTVQEDLR.[T]	N-Term(TMTpro); S1(Phospho)	1	Q13283	Q13283	0	3	0.0001	0	1	1	757.039	2269.1	2269.1	-0.76	-0.00058	HCD (High Energy Collision Dissociation)	23.3333	19865	Filtered_TMT_AMG510_batch2_SCoPE_22_H6_1_814.mgf	F21	FALSE	UniProt	9944	1	1			1	0.002298	0.01721	S1(Phospho): 49.51; S2(Phospho): 49.51
[K].eSVPEFPLsPPk.[K]	N-Term(TMTpro); S9(Phospho); K12(TMTpro)	1	P16949	P16949	0	2	0.4627	0	1	1	1008.04	2015.08	2015.07	2.26	0.00228	HCD (High Energy Collision Dissociation)	22.4833	20249	Filtered_TMT_AMG510_batch2_SCoPE_13_G5_1_805.mgf	F13	FALSE	UniProt	11220	1	1			1	0.002301	0.01733	S9(Phospho): 100
[R].aSsHSSQTQGGGSVTk.[K]	N-Term(TMTpro); S3(Phospho); K16(TMTpro)	1	P02545	P02545	0	3	0.0042	0	1	1	736.368	2207.09	2207.09	-2.65	-0.00195	HCD (High Energy Collision Dissociation)	4.8667	1641	Filtered_TMT_H358_control_SCoPE_17_E1_1_785.mgf	F55	FALSE	UniProt	10926	1	1			1	0.00233	0.01755	S2(Phospho): 49.71; S3(Phospho): 49.71
[-].mSGSSSVAAMkk.[V]	N-Term(Prot)(Met-loss); N-Term(TMTpro); K11(Succinyl); K12(TMTpro)	1	P63218	P63218	1	2	0.0604	0	1	1	880.989	1760.97	1760.97	-0.26	-0.00023	HCD (High Energy Collision Dissociation)	11.4	4964	Filtered_TMT_H358_control_SCoPE_12_D4_1_780.mgf	F51	FALSE	UniProt	0	0	0		1.82	1	0.002331	0.01858
[-].mSGSSSVAAMkk.[V]	N-Term(Prot)(Met-loss); N-Term(TMTpro); K11(Succinyl); K12(TMTpro)	1	P63218	P63218	1	2	0.2064	0	1	1	880.991	1760.98	1760.97	2.45	0.00215	HCD (High Energy Collision Dissociation)	10.2833	5835	Filtered_TMT_AMG510_batch2_SCoPE_4_F4_1_796.mgf	F4	FALSE	UniProt	0	0	0		2.81	1	0.002331	0.0185
[K].aTNEsEDEIPQLVPIGk.[K]	N-Term(TMTpro); S5(Phospho); K17(TMTpro)	1	O76021	O76021	0	3	0.0122	0	1	1	843.44	2528.31	2528.31	-3.46	-0.00292	HCD (High Energy Collision Dissociation)	24.7333	17175	Filtered_TMT_AMG510_batch2_SCoPE_6_F6_1_798.mgf	F6	FALSE	UniProt	14442	1	1			1	0.002335	0.01763	T2(Phospho): 50; S5(Phospho): 50
[-].mSGSSSVAAMkk.[V]	N-Term(Prot)(Met-loss); N-Term(TMTpro); K11(Succinyl); K12(TMTpro)	1	P63218	P63218	1	2	0.251	0	1	1	880.988	1760.97	1760.97	-1.01	-0.00089	HCD (High Energy Collision Dissociation)	11.3333	5304	Filtered_TMT_H358_control_SCoPE_13_D5_1_781.mgf	F52	FALSE	UniProt	0	0	0		2.59	1	0.002341	0.01871
[-].mSGSSSVAAMkk.[V]	N-Term(Prot)(Met-loss); N-Term(TMTpro); K11(Succinyl); K12(TMTpro)	1	P63218	P63218	1	2	0.2047	0	1	1	880.99	1760.97	1760.97	1.64	0.00144	HCD (High Energy Collision Dissociation)	10.0667	6418	Filtered_TMT_AMG510_batch2_SCoPE_23_H7_1_815.mgf	F22	FALSE	UniProt	0	0	0		2.98	1	0.002345	0.01875
[R].eIAQDFkTDLR.[F]	N-Term(TMTpro); K7(Methyl)	2	P84243; Q16695	P84243; Q16695	1	2	0.4505	0	1	1	827.452	1653.9	1653.91	-9.91	-0.00819	HCD (High Energy Collision Dissociation)	13	9675	Filtered_TMT_AMG510_batch2_SCoPE_15_G7_1_807.mgf	F15	FALSE	UniProt	8051	1	1			2	0.00235	0.01784	K7(Methyl): 100
[-].mSGSSSVAAMkk.[V]	N-Term(Prot)(Met-loss); N-Term(TMTpro); K11(Succinyl); K12(TMTpro)	1	P63218	P63218	1	2	0.207	0	1	1	880.991	1760.98	1760.97	2.52	0.00222	HCD (High Energy Collision Dissociation)	10.15	6739	Filtered_TMT_AMG510_batch2_SCoPE_17_H1_1_809.mgf	F17	FALSE	UniProt	0	0	0		2.56	1	0.002359	0.01882
[K].qLATkAAR.[K]	N-Term(TMTpro); K5(Acetyl)	1	P84243	P84243	1	2	1	0	1	1	531.827	1062.65	1204.73	-117940	-71.0431	HCD (High Energy Collision Dissociation)	14.9667	7525	Filtered_TMT_H358_control_SCoPE_11_D3_1_779.mgf	F50	FALSE	UniProt	0	0	0	4.57		1	0.002376	0.01671	K5(Acetyl): 100
[-].mESYHkPDQQk.[L]	N-Term(TMTpro); K6(Acetyl); K11(432.30210)	1	P29401	P29401	0	2	1	0	1	1	852.41	1703.81	2169.16	-214529	-232.674	HCD (High Energy Collision Dissociation)	10.8167	6999	Filtered_TMT_AMG510_batch2_SCoPE_19_H3_1_811.mgf	F19	FALSE	UniProt	0	0	0	3.19		1	0.002376	0.01685	K11(Acetyl): 95.89
[truncated: 364 more rows]

## Sheet: Decoy Matches
Annotated Sequence	Modifications	# Proteins	Protein Accessions	# Missed Cleavages	Charge	DeltaCn	Rank	Search Engine Rank	m/z [Da]	MH+ [Da]	Theo. MH+ [Da]	DeltaM [ppm]	Deltam/z [Da]	RT [min]	First Scan	Spectrum File	File ID	Amanda Score	CharmeRT Combined Score	Search Space	MS Amanda Rank	Search Depth	MSFraggerScore	XCorr	# Protein Groups	Percolator q-Value	Percolator PEP
[truncated: 1,494 more rows]

[truncated: 3 more sheets: Q-value bins, Unpaired t-tests, Spectra doubly assigned]
