# Supplementary material for: Insights into protein post-translational modification landscapes of individual human cells by trapped ion mobility time-of-flight mass spectrometry
Source: Nat Commun. 2022 Nov 25;13:7246. doi: 10.1038/s41467-022-34919-w (PMC9700839; doi:10.1038/s41467-022-34919-w)
Supplement: Supplementary file 3 — Supplementary Datasets 1-11 [file 41467_2022_34919_MOESM3_ESM.zip › SData3.xlsm]

## Sheet: Main
Main
#	Contaminant	UniProt	Accession	Protein group accessions	Description	MW[kDa]	TMTPro9_channels_127-131-only				Abundances
							# Unique peptides	Coverage	# Peptides	# PSMs	Sum	127N	128N	129N	130N	131N	127N	128N	129N	130N	131N	127N	128N	129N	130N	131N	127N	128N	129N	130N	131N	127N	128N	129N	130N	131N	127N	128N	129N	130N	131N	127N	128N	129N	130N	131N	127N	128N	129N
927		ü	Q09666		Neuroblast differentiation-associated protein AHNAK OS=Homo sapiens OX=9606 GN=AHNAK PE=1 SV=2	628.699	402	0.446689	406	2340	2323985	16556	17135	9461	6097	33064	14512	13584	11681	13830	24907	11725	11625	8035	8472	23772	9999	11923	7584	10894	21473	16055	13165	11636	7226	23770	8304	10570	5254	6499	12410	16270	14309	8747	11539	22543	15549	15942	10096
648		ü	Q15149	Q9Y5A7	Plectin OS=Homo sapiens OX=9606 GN=PLEC PE=1 SV=3	531.466	384	0.594364	395	3636	4383144	29123	32063	23214	10531	60389	114795	134208	84566	113574	293651	78544	60174	39939	26551	89979	17654	15401	11395	10825	30016	29324	24628	18353	12876	41554	14101	16571	9916	9851	37954	16173	17976	12308	12264	70212	19685	21804	14782
1321		ü	P35579		Myosin-9 OS=Homo sapiens OX=9606 GN=MYH9 PE=1 SV=4	226.392	147	0.509184	163	1019	832118	5261	4968	3508	1566	10384	6285	4228	3953	5326	8549	5588	4328	3459	2882	9155	8034	6093	3542	2414	9800	6520	5913	3490	2352	9690	2381	3884	2323	2800	3404	4122	3779	1754	2663	5996	4715	6507	3071
1398		ü	O75369		Filamin-B OS=Homo sapiens OX=9606 GN=FLNB PE=1 SV=2	277.99	134	0.431207	152	884	739847	6165	11859	8166	2235	28590	12051	10516	10498	9314	16797	7411	5114	3040	2357	9290	3279	3061	2203	1673	5310	2987	3799	2624	2509	4804	2818	3404	2208	1992	2608	3328	3078	2292	2799	5121	3254	2561	2320
506		ü	P21333		Filamin-A OS=Homo sapiens OX=9606 GN=FLNA PE=1 SV=4	280.564	133	0.473366	153	1162	1111463	29078	19746	21103	8377	55568	13845	11677	10383	16917	24545	6881	5340	3830	3485	11785	4029	2826	2708	3562	6476	8460	10067	4960	3469	12647	3353	4330	2231	2005	4652	5270	6259	3904	3410	9235	6096	7906	3669
752		ü	Q14204	Q6AI08; Q9UNY4; Q9UPU5	Cytoplasmic dynein 1 heavy chain 1 OS=Homo sapiens OX=9606 GN=DYNC1H1 PE=1 SV=5	532.072	97	0.180801	97	345	352785	2629	2384	831	921	3932	1831	1048	1156	2194	2448	2062	1333	1186	1200	1993	1204	1258	1173	899	2229	2347	1861	1244	1430	2225	1152	1416	687	519	1175	1161	1706	1272	895	2720	1901	1449	943
1019		ü	Q13813		Spectrin alpha chain, non-erythrocytic 1 OS=Homo sapiens OX=9606 GN=SPTAN1 PE=1 SV=3	284.364	92	0.309466	92	422	262267	2147	2107	1245	567	2505	2184	1054	1334	1776	2482	1973	2280	1260	1176	3394	1176	1057	868	989	2780	699	1253	709	992	2163	415	617	421	592	367	863	786	649	494	1231	3422	2413	1969
1282		ü	Q8IVF2		Protein AHNAK2 OS=Homo sapiens OX=9606 GN=AHNAK2 PE=1 SV=2	616.242	88	0.115272	92	298	260775	1615	1210	1329	1170	4266	2718	2455	2339	1483	7894	1457	1092	680	391	2180	1080	931	528	568	1544	1453	2180	814	978	2062	784	809	527	393	534	1582	1037	417	1087	2090	687	1240	1332
317		ü	P49327	P28340	Fatty acid synthase OS=Homo sapiens OX=9606 GN=FASN PE=1 SV=3	273.254	85	0.292712	86	501	527780	3732	2564	1574	1059	7702	2518	2442	2240	3252	4499	3141	2725	2001	2607	5434	2376	2365	1223	1523	4215	2138	1724	1870	1407	3364	1889	3168	1104	1033	2500	2090	2049	1156	2136	4091	2551	2079	1730
1651		ü	Q01082		Spectrin beta chain, non-erythrocytic 1 OS=Homo sapiens OX=9606 GN=SPTBN1 PE=1 SV=2	274.439	79	0.301184	82	310	561899	1570	1796	1159	459	2159	1789	1234	1535	1715	3468	978	518	606	296	1512	1859	1532	1366	1389	3121	1303	1200	898	519	2627	1235	929	648	1110	1718	1119	777	805	999	1917	1399	1662	571
1068		ü	P02545		Prelamin-A/C OS=Homo sapiens OX=9606 GN=LMNA PE=1 SV=1	74.095	71	0.677711	72	871	981478	14560	12336	5242	1920	18341	6599	6695	4606	8512	10356	7459	4910	4639	2940	11738	4811	3315	2628	2058	6746	5333	4734	3322	2840	7082	4608	9153	4945	3739	9474	4320	3968	1819	2674	6064	3068	4342	3521
1395		ü	P19338		Nucleolin OS=Homo sapiens OX=9606 GN=NCL PE=1 SV=3	76.568	58	0.428169	58	499	815712	8370	9591	5064	2125	14776	3655	3446	2345	4407	6374	5048	4189	1841	2430	5297	4343	3813	2622	2669	8307	5469	3625	3443	1958	10662	2899	3812	818	2576	2509	1846	2909	1722	1475	3860	3438	3716	2317
1787		ü	P05787	sp	Keratin, type II cytoskeletal 8 OS=Homo sapiens OX=9606 GN=KRT8 PE=1 SV=7	53.671	58	0.592133	68	697	490485	4570	4121	2076	1173	7958	3249	2498	2488	3458	6610	3875	3032	813	1365	5337	2478	3639	1813	1455	4299	3084	1839	2084	2883	4946	2440	2255	1153	966	2457	2864	4007	2110	2535	6253	1994	1658	1716
1381		ü	O43707	Q9H254	Alpha-actinin-4 OS=Homo sapiens OX=9606 GN=ACTN4 PE=1 SV=2	104.788	53	0.514819	68	382	259903	1686	1696	618	719	3073	1286	640	967	2284	1932	713	864	952	645	2453	1400	921	844	762	1693	1340	743	934	1019	1579	1559	519	671	366	1453	2104	1876	986	1566	2604	676	1154	418
1611		ü	P10809		60 kDa heat shock protein, mitochondrial OS=Homo sapiens OX=9606 GN=HSPD1 PE=1 SV=2	61.016	52	0.614311	52	423	424088	2863	2592	1781	1600	5446	3727	2358	1857	4640	3840	3365	2456	2259	1900	4228	2777	2669	1777	1215	3680	2184	2295	1269	827	2812	1270	2651	691	606	1247	1588	2061	1391	960	2806	2266	2385	1955
1092		ü	P11021		Endoplasmic reticulum chaperone BiP OS=Homo sapiens OX=9606 GN=HSPA5 PE=1 SV=2	72.288	51	0.535168	57	410	440917	3640	2994	2700	977	6195	7672	7323	5734	4897	12886	6250	3117	3713	2534	7838	2547	2113	1973	1236	2639	2861	1388	1349	887	3918	1455	2490	1240	1339	2772	3560	3169	1570	1760	4042	2262	2277	1706
1649		ü	P78527		DNA-dependent protein kinase catalytic subunit OS=Homo sapiens OX=9606 GN=PRKDC PE=1 SV=3	468.788	51	0.113857	51	181	141592	1129	996	799	541	2453	394	425	587	678	1679	1544	1391	705	660	1399	2383	2071	2380	1585	3054	449	566	281	399	618	55	64	0	0	143	414	777	306	433	425	956	1024	148
1517		ü	Q00610		Clathrin heavy chain 1 OS=Homo sapiens OX=9606 GN=CLTC PE=1 SV=5	191.493	50	0.252537	50	269	240533	1779	998	1613	547	3271	2137	2225	1710	1429	3641	867	984	920	984	2796	526	914	583	840	1076	1293	2006	1136	1024	1652	977	831	474	140	839	1122	887	557	321	1952	1516	1682	925
1410		ü	P13639		Elongation factor 2 OS=Homo sapiens OX=9606 GN=EEF2 PE=1 SV=4	95.277	49	0.318182	50	498	313564	3531	3007	1678	1194	5081	2195	1751	2020	2311	4695	2530	1721	1350	1434	3883	1738	929	1109	1832	2713	2185	1137	603	340	3361	941	1339	555	583	1093	1402	2418	1680	1407	3160	1700	2252	1098
122		ü	P58107		Epiplakin OS=Homo sapiens OX=9606 GN=EPPK1 PE=1 SV=3	555.316	48	0.102987	57	366	197831	3027	2230	1132	760	3650	912	1305	989	866	1453	1024	1094	1086	306	1825	1931	1876	1303	1174	2962	917	888	377	293	1328	3630	4274	2014	2367	5319	1058	1113	658	581	1362	1192	725	676
1952		ü	P46940	Q86VI3	Ras GTPase-activating-like protein IQGAP1 OS=Homo sapiens OX=9606 GN=IQGAP1 PE=1 SV=1	189.134	48	0.258298	52	204	145118	918	873	1090	180	1700	1171	653	531	854	2244	1076	789	584	537	2345	806	1200	638	916	1720	1856	1055	794	754	2101	482	738	273	201	775	457	829	864	479	899	778	565	316
725		ü	P07237		Protein disulfide-isomerase OS=Homo sapiens OX=9606 GN=P4HB PE=1 SV=3	57.081	46	0.635827	46	377	470136	6061	4595	3579	1992	9848	3708	5938	3527	4933	9046	4523	3301	2883	2297	6411	2981	2688	1133	1549	3900	2798	2783	1975	1529	5184	861	1822	1084	1237	2385	2949	3190	1891	1619	4188	4240	4505	2188
1077		ü	P04406		Glyceraldehyde-3-phosphate dehydrogenase OS=Homo sapiens OX=9606 GN=GAPDH PE=1 SV=3	36.03	46	0.653731	46	675	722881	5612	13022	3113	1775	9806	5591	4765	4448	6072	8400	5745	3942	2001	1357	8931	3435	3033	2462	2361	6500	4411	3250	2610	1393	5400	1955	4279	1761	2545	4541	2572	3605	1961	2553	5994	4233	3953	1744
173		ü	P13667		Protein disulfide-isomerase A4 OS=Homo sapiens OX=9606 GN=PDIA4 PE=1 SV=2	72.887	45	0.403101	45	242	422387	1024	1119	782	303	1182	1384	1325	789	1189	1666	1001	854	869	987	1970	462	789	150	689	1286	613	684	279	235	950	730	778	234	309	687	723	742	1637	596	3545	1375	843	697
1423		ü	P31948		Stress-induced-phosphoprotein 1 OS=Homo sapiens OX=9606 GN=STIP1 PE=1 SV=1	62.599	45	0.504604	45	273	225394	2489	1324	1017	509	3530	962	1008	1325	747	2010	1202	1221	876	526	2105	1032	1225	873	760	1223	2316	1844	1516	947	2622	830	934	487	253	757	1319	1279	1221	1110	2597	1229	1659	691
1608		ü	P06733		Alpha-enolase OS=Homo sapiens OX=9606 GN=ENO1 PE=1 SV=2	47.139	45	0.629032	46	574	655000	4936	7372	2445	854	11649	3771	4540	3774	4870	7871	5153	2829	2353	1878	9382	4733	4646	2579	2176	6462	5382	3723	2495	1788	7224	2109	3063	1140	1775	2640	2514	3660	2013	2066	3941	4646	4012	2234
904		ü	P50990		T-complex protein 1 subunit theta OS=Homo sapiens OX=9606 GN=CCT8 PE=1 SV=4	59.583	44	0.514599	44	242	196546	2313	1684	1573	619	2497	644	561	600	593	1067	727	856	489	361	1271	862	505	557	653	1579	1312	928	762	497	1619	2029	1560	776	844	1845	1131	655	629	975	1310	1051	1234	409
1709		ü	P14618		Pyruvate kinase PKM OS=Homo sapiens OX=9606 GN=PKM PE=1 SV=4	57.9	44	0.551789	44	548	740811	7047	5241	4455	1422	13538	4136	3817	3486	5246	6913	4606	4144	1932	1843	8557	4305	4182	2727	3258	7843	6322	5161	3407	2089	8676	3914	5096	1302	3349	6849	2894	3322	1490	2318	4915	3335	4437	2235
69		ü	P08729	sp	Keratin, type II cytoskeletal 7 OS=Homo sapiens OX=9606 GN=KRT7 PE=1 SV=5	51.354	42	0.533049	49	350	375385	4761	3419	2164	1109	5665	4432	3708	3044	2734	7259	4465	2832	1780	892	4636	1662	1813	833	1048	3328	2779	2342	1909	1247	3568	2557	2871	1685	1702	3228	2612	2030	1601	2359	3183	4305	3068	1478
231		ü	P07900		Heat shock protein HSP 90-alpha OS=Homo sapiens OX=9606 GN=HSP90AA1 PE=1 SV=5	84.607	41	0.504098	69	578	390813	4172	3014	2341	1063	6147	2417	1822	2244	3227	4188	3907	2284	1225	1096	5044	2071	1681	1073	1210	2912	2399	2321	1405	1773	3070	1535	3201	1133	1257	2609	1814	3549	1537	1714	2206	1646	1928	1325
15		ü	P11586	Q6UB35	C-1-tetrahydrofolate synthase, cytoplasmic OS=Homo sapiens OX=9606 GN=MTHFD1 PE=1 SV=3	101.495	40	0.360428	41	246	144941	949	775	451	212	1190	843	879	448	477	1554	800	1304	522	644	1509	261	704	763	426	1516	1545	1121	732	310	1473	543	594	135	211	841	1338	1045	1179	1574	2427	478	724	617
827		ü	P05783	sp	Keratin, type I cytoskeletal 18 OS=Homo sapiens OX=9606 GN=KRT18 PE=1 SV=2	48.029	40	0.593023	41	631	562855	4169	2978	2230	996	7428	2457	1933	1918	2256	4800	3531	1987	1567	1224	5314	1243	2074	1237	1364	2881	1920	1962	1047	1208	2781	2049	2636	1133	1630	2085	1717	1695	1155	755	3118	2047	1397	1340
1054		ü	P07355		Annexin A2 OS=Homo sapiens OX=9606 GN=ANXA2 PE=1 SV=2	38.58	40	0.59587	40	340	570067	9217	5136	2684	1251	12240	3448	3725	2602	5286	7361	4087	3126	2826	3244	7208	3858	2601	1415	2021	5008	4098	3503	2666	2264	6202	2343	2125	1522	1189	2713	2770	2657	1608	1419	4934	2920	3789	1852
235		ü	P18206		Vinculin OS=Homo sapiens OX=9606 GN=VCL PE=1 SV=4	123.722	39	0.286596	39	123	122375	182	362	442	159	1119	490	81	165	354	484	426	178	304	250	478	768	769	422	653	632	947	791	531	351	1318	0	0	64	141	99	440	424	239	206	630	803	254	515
874		ü	P26038		Moesin OS=Homo sapiens OX=9606 GN=MSN PE=1 SV=3	67.778	39	0.490468	58	336	268383	655	656	382	43	1732	1155	624	723	843	694	561	1068	951	339	2117	468	781	475	246	916	588	588	403	356	663	388	1010	229	501	1082	651	509	501	853	955	964	831	494
1426		ü	Q9P2E9		Ribosome-binding protein 1 OS=Homo sapiens OX=9606 GN=RRBP1 PE=1 SV=5	152.365	39	0.197872	39	114	96190	1571	1844	838	85	3192	1175	992	1225	751	1921	417	469	230	442	733	325	458	155	436	409	957	636	387	302	640	79	95	49	0	297	515	652	400	547	1097	301	354	474
1631		ü	P52272		Heterogeneous nuclear ribonucleoprotein M OS=Homo sapiens OX=9606 GN=HNRNPM PE=1 SV=3	77.464	39	0.446575	39	243	145556	407	375	206	314	723	1238	602	1265	1205	1844	1397	440	900	385	1719	713	830	79	312	847	37	123	0	0	157	149	94	0	0	37	512	403	429	257	1376	777	1193	267
768		ü	P29401		Transketolase OS=Homo sapiens OX=9606 GN=TKT PE=1 SV=3	67.835	38	0.47512	38	248	311964	2668	2798	1791	455	3481	3163	2998	2767	5474	5657	3413	2222	3441	2153	6443	1874	2166	939	1198	2540	3406	1878	741	963	2965	1374	1511	805	579	1733	2621	3683	1195	1200	4266	1469	1755	607
937		ü	P11142		Heat shock cognate 71 kDa protein OS=Homo sapiens OX=9606 GN=HSPA8 PE=1 SV=1	70.854	38	0.606811	62	674	380404	5281	4960	3112	1907	11227	3096	2392	1638	3057	4186	3323	1391	1389	1438	4650	1838	2665	1656	1453	3339	1786	2094	1646	1037	4102	1317	1642	1128	950	1378	1761	2040	521	1215	2338	2799	2257	1242
438		ü	P08727	sp	Keratin, type I cytoskeletal 19 OS=Homo sapiens OX=9606 GN=KRT19 PE=1 SV=4	44.079	37	0.72	50	618	455684	3273	3460	1754	1134	6168	2539	1798	1661	2217	3482	4096	3808	3545	2647	11181	2754	2472	1347	1402	4638	3305	3308	2394	2364	5236	1812	4532	1373	1267	2645	2720	3818	1406	2187	4396	1692	1806	1289
809		ü	Q13263		Transcription intermediary factor 1-beta OS=Homo sapiens OX=9606 GN=TRIM28 PE=1 SV=5	88.493	37	0.330539	37	224	186976	2036	2334	1595	1195	9339	576	348	585	951	893	836	866	406	232	1133	2502	997	588	695	1877	612	480	291	256	668	835	672	525	354	566	983	748	520	448	1004	706	728	391
1254		ü	P12956		X-ray repair cross-complementing protein 6 OS=Homo sapiens OX=9606 GN=XRCC6 PE=1 SV=2	69.799	37	0.446634	37	198	175770	1106	900	405	280	1586	903	607	908	796	1449	954	829	613	485	1621	1266	570	339	540	1007	1017	466	536	193	1174	315	389	0	358	300	818	1200	630	445	1110	1134	1145	327
1607		ü	P38646		Stress-70 protein, mitochondrial OS=Homo sapiens OX=9606 GN=HSPA9 PE=1 SV=2	73.635	37	0.427099	39	212	157871	1242	1093	678	474	2044	690	390	519	694	1035	1064	692	466	572	1490	896	555	596	518	853	539	391	330	629	868	976	902	321	437	962	969	1022	2086	499	1144	847	578	680
1810		ü	P02786		Transferrin receptor protein 1 OS=Homo sapiens OX=9606 GN=TFRC PE=1 SV=2	84.818	37	0.410526	37	157	144810	1456	1452	803	293	3005	1072	600	587	1213	1148	840	608	557	440	1036	547	666	803	464	1492	599	928	524	639	1250	512	586	143	102	655	1613	1295	438	948	2705	2839	1418	1760
112		ü	P11216		Glycogen phosphorylase, brain form OS=Homo sapiens OX=9606 GN=PYGB PE=1 SV=5	96.635	36	0.340451	47	262	256658	2668	2239	1475	1288	12093	1773	2047	1008	1579	3490	1452	504	544	826	2006	1368	1742	1115	607	2238	2074	1675	961	1028	1945	718	708	354	626	874	1731	1481	830	511	2914	1194	2069	1506
780		ü	P05023		Sodium/potassium-transporting ATPase subunit alpha-1 OS=Homo sapiens OX=9606 GN=ATP1A1 PE=1 SV=1	112.824	36	0.231672	36	180	154211	2463	1990	1390	389	2658	3695	1682	2376	1241	4767	1217	1321	363	701	1402	1978	1304	812	480	1417	1145	588	390	1067	5553	76	647	312	259	340	1413	547	241	395	1189	800	619	221
900		ü	P42704		Leucine-rich PPR motif-containing protein, mitochondrial OS=Homo sapiens OX=9606 GN=LRPPRC PE=1 SV=3	157.805	35	0.22023	35	149	109199	1170	1143	412	411	1638	519	687	471	483	1472	1386	685	206	382	1058	367	299	225	168	497	338	357	649	89	697	0	0	0	0	16	359	216	238	387	701	1120	725	266
1133		ü	P07814		Bifunctional glutamate/proline--tRNA ligase OS=Homo sapiens OX=9606 GN=EPRS1 PE=1 SV=5	170.483	35	0.181878	37	105	74660	498	328	338	318	764	587	707	527	612	821	559	164	764	293	1430	173	226	144	225	661	156	97	0	51	139	53	1112	113	238	0	324	455	313	112	671	688	567	176
1172		ü	P30101		Protein disulfide-isomerase A3 OS=Homo sapiens OX=9606 GN=PDIA3 PE=1 SV=4	56.747	35	0.491089	35	220	258117	1734	1759	1500	853	3791	1204	1085	1141	1789	1636	3203	2078	1752	1334	2695	1105	1492	890	1205	2630	2728	1772	1195	985	3796	736	1326	458	368	1050	956	1703	558	753	1837	1764	1577	936
84		ü	P13010		X-ray repair cross-complementing protein 5 OS=Homo sapiens OX=9606 GN=XRCC5 PE=1 SV=3	82.652	33	0.379781	34	154	130057	981	1121	377	414	1556	968	490	477	1107	1000	1046	710	422	254	1514	446	735	594	319	1339	723	574	235	464	1330	341	576	137	124	379	918	542	644	417	1299	699	594	349
225		ü	P08670	P12036	Vimentin OS=Homo sapiens OX=9606 GN=VIM PE=1 SV=4	53.619	33	0.581545	36	307	232264	1628	1408	1336	593	4137	1455	1233	1043	1019	2237	938	829	771	936	1899	1961	1254	981	732	2078	760	828	547	296	894	1968	2053	1123	1047	1995	928	1051	704	328	1992	2204	1896	340
691		ü	P20700		Lamin-B1 OS=Homo sapiens OX=9606 GN=LMNB1 PE=1 SV=2	66.368	33	0.401024	36	190	144599	749	1051	362	322	2133	550	462	592	557	1342	957	2675	2276	1843	7122	349	172	253	235	1023	454	511	156	260	618	348	394	635	323	491	568	774	559	965	1430	460	546	175
889		ü	P00558	P07205	Phosphoglycerate kinase 1 OS=Homo sapiens OX=9606 GN=PGK1 PE=1 SV=3	44.586	33	0.544365	43	401	347717	14123	8494	7262	2051	17058	1981	2202	1903	1920	3259	3582	2444	1666	1279	4714	1585	1682	1176	611	3319	2723	2173	1789	1338	3992	1173	1477	777	691	1565	1055	1381	1056	1005	2499	1769	1472	1150
1271		ü	P22314		Ubiquitin-like modifier-activating enzyme 1 OS=Homo sapiens OX=9606 GN=UBA1 PE=1 SV=3	117.774	33	0.258979	33	154	120749	1305	962	597	345	1980	646	657	285	903	1054	579	552	574	385	1285	368	337	0	248	502	1407	1613	1393	522	4202	741	873	218	583	1401	232	226	117	309	341	847	190	136
1299		ü	P0DMV9		Heat shock 70 kDa protein 1B OS=Homo sapiens OX=9606 GN=HSPA1B PE=1 SV=1	70.009	33	0.402496	43	359	204102	1127	1871	1317	359	1758	1243	1833	842	1710	3718	1117	722	564	625	1714	827	1138	936	756	1717	921	623	946	582	958	940	1186	394	702	2227	1540	1253	930	908	1999	855	1213	712
470		ü	P35221		Catenin alpha-1 OS=Homo sapiens OX=9606 GN=CTNNA1 PE=1 SV=1	100.009	32	0.299117	32	130	111001	1364	941	662	253	1823	923	791	336	668	1685	467	412	125	224	691	401	614	564	569	1596	909	803	504	637	1079	430	339	322	354	629	731	210	360	238	789	1019	601	529
607		ü	Q9Y266		Nuclear migration protein nudC OS=Homo sapiens OX=9606 GN=NUDC PE=1 SV=1	38.219	31	0.558912	31	129	97286	1342	636	482	0	1811	296	303	231	328	393	925	362	171	217	822	173	72	480	217	697	428	199	106	227	396	231	267	176	306	731	1734	1636	1370	1693	2143	595	61	222
103		ü	P14625	Q58FF3	Endoplasmin OS=Homo sapiens OX=9606 GN=HSP90B1 PE=1 SV=1	92.411	30	0.368618	43	302	179328	994	815	660	725	8004	1497	1467	1089	1169	2671	2713	1507	796	1306	3232	1026	1381	684	936	1109	1732	1296	1190	562	2729	1037	1273	497	555	1399	1062	718	629	854	2040	1001	1235	374
458		ü	Q9Y4L1		Hypoxia up-regulated protein 1 OS=Homo sapiens OX=9606 GN=HYOU1 PE=1 SV=1	111.266	30	0.267267	30	134	112963	358	517	248	458	1895	441	613	430	389	1312	801	260	335	252	1517	474	344	188	815	747	337	580	258	327	701	463	269	185	169	418	629	423	236	352	741	844	762	249
761		ü	P08238		Heat shock protein HSP 90-beta OS=Homo sapiens OX=9606 GN=HSP90AB1 PE=1 SV=4	83.212	30	0.519337	60	478	322758	3287	3172	1650	1103	7413	2313	2809	2247	2853	4009	3245	2037	1498	722	3451	1656	1757	1916	1441	3187	1454	1562	882	792	1772	922	1114	544	457	1218	1316	1246	574	929	3024	1611	2240	1190
1325		ü	P78371		T-complex protein 1 subunit beta OS=Homo sapiens OX=9606 GN=CCT2 PE=1 SV=4	57.452	30	0.394393	30	130	126013	449	894	697	279	1361	1709	1120	787	1299	1448	1723	1023	712	638	1474	790	984	565	762	800	357	937	626	481	1432	879	800	418	471	1522	767	698	318	448	946	688	718	505
543		ü	P06744		Glucose-6-phosphate isomerase OS=Homo sapiens OX=9606 GN=GPI PE=1 SV=4	63.107	29	0.331541	29	151	170007	797	638	232	691	2582	848	1157	617	373	952	970	920	770	134	1730	892	722	492	903	1243	1748	1342	808	557	1468	1921	1341	1139	772	1899	723	455	388	358	956	1436	958	618
846		ü	P12814		Alpha-actinin-1 OS=Homo sapiens OX=9606 GN=ACTN1 PE=1 SV=2	102.993	29	0.439462	43	229	138629	863	1110	876	617	2748	891	648	511	1119	1952	485	174	328	132	814	985	306	547	502	1126	5359	5131	3176	1443	7685	439	524	43	124	351	216	445	418	306	668	865	442	511
935		ü	P15311		Ezrin OS=Homo sapiens OX=9606 GN=EZR PE=1 SV=4	69.37	29	0.515358	51	330	172116	2133	1770	928	439	4728	724	676	298	1173	1039	1889	661	649	697	1692	805	1148	125	226	1413	2674	1696	1482	975	2948	1081	500	639	682	1397	1477	1539	526	1194	1721	1092	767	519
1005		ü	P20810		Calpastatin OS=Homo sapiens OX=9606 GN=CAST PE=1 SV=4	76.526	29	0.357345	29	102	72550	974	1464	869	457	1285	441	363	459	735	663	688	901	710	377	3615	0	103	23	47	214	302	264	387	367	573	889	811	345	609	884	407	344	376	224	675	792	448	357
1180		ü	P61978		Heterogeneous nuclear ribonucleoprotein K OS=Homo sapiens OX=9606 GN=HNRNPK PE=1 SV=1	50.944	29	0.468682	29	209	239907	1374	1741	1090	752	3646	2307	1892	2083	2888	4233	2431	1370	987	1008	2509	1086	1072	443	783	1587	1289	1251	750	252	1802	534	1243	298	151	1265	902	1059	782	257	1513	726	814	745
1275		ü	P27824		Calnexin OS=Homo sapiens OX=9606 GN=CANX PE=1 SV=2	67.526	29	0.280405	29	138	132270	465	349	549	420	2005	347	1019	1183	1058	1969	875	632	283	128	1154	103	526	332	161	468	894	467	570	307	1356	69	301	236	306	442	490	297	281	260	510	360	444	325
1812		ü	Q9Y5B9		FACT complex subunit SPT16 OS=Homo sapiens OX=9606 GN=SUPT16H PE=1 SV=1	119.838	29	0.207259	29	125	131545	625	761	470	175	1033	572	377	393	665	860	325	233	413	380	1071	795	368	585	345	1212	543	488	123	105	269	450	585	116	286	496	559	547	378	354	813	191	272	217
1816		ü	P48643		T-complex protein 1 subunit epsilon OS=Homo sapiens OX=9606 GN=CCT5 PE=1 SV=1	59.633	29	0.314233	29	94	133096	251	270	105	71	574	731	288	879	326	1311	11147	9498	7881	4291	13251	280	870	417	661	990	386	1308	387	612	1241	1331	920	347	982	2056	730	316	260	271	459	1437	1572	943
253		ü	P55072		Transitional endoplasmic reticulum ATPase OS=Homo sapiens OX=9606 GN=VCP PE=1 SV=4	89.266	28	0.327543	28	119	121870	1264	8565	2043	657	2874	451	293	324	521	886	1235	1207	581	843	1792	994	571	329	1087	2187	498	439	245	532	618	270	81	186	79	495	750	771	350	291	1145	1012	1012	366
385		ü	Q02878		60S ribosomal protein L6 OS=Homo sapiens OX=9606 GN=RPL6 PE=1 SV=3	32.708	28	0.548611	28	167	216103	7422	5703	1128	795	6092	1433	1100	1147	791	1778	1473	1364	1006	402	1512	982	1123	794	888	1548	1665	1532	1066	1128	1982	625	961	357	260	874	1629	2135	1418	1671	3041	697	1454	433
599		ü	P11413		Glucose-6-phosphate 1-dehydrogenase OS=Homo sapiens OX=9606 GN=G6PD PE=1 SV=4	59.219	28	0.429126	28	178	340178	2697	2450	1340	524	3677	1108	1198	854	1240	2120	1873	1331	727	1038	2529	1322	655	548	379	2019	1158	602	774	485	984	1142	803	723	380	1053	1283	1573	616	747	2277	580	945	637
1002		ü	Q00839		Heterogeneous nuclear ribonucleoprotein U OS=Homo sapiens OX=9606 GN=HNRNPU PE=1 SV=6	90.528	28	0.198788	28	158	183703	2056	1638	1097	701	5108	830	1144	567	1861	2504	996	938	488	594	988	850	874	528	642	1876	1612	1068	935	455	1532	482	601	320	342	607	767	690	445	943	1233	1326	1263	725
670		ü	Q14697		Neutral alpha-glucosidase AB OS=Homo sapiens OX=9606 GN=GANAB PE=1 SV=3	106.807	27	0.271186	27	183	162949	2357	1461	1093	945	3566	1140	733	717	1149	1850	963	311	762	214	1297	690	895	306	1022	2202	811	753	564	572	1575	827	321	261	309	835	1077	1084	433	944	2310	1344	984	524
1113		ü	P43243		Matrin-3 OS=Homo sapiens OX=9606 GN=MATR3 PE=1 SV=2	94.565	27	0.27863	27	159	114263	508	842	861	408	1485	749	136	438	944	1675	739	570	560	290	1450	147	211	221	152	455	439	405	275	291	452	522	294	231	273	488	439	350	293	400	839	275	182	66
1268		ü	P25705		ATP synthase subunit alpha, mitochondrial OS=Homo sapiens OX=9606 GN=ATP5F1A PE=1 SV=1	59.714	27	0.479204	27	125	148594	1710	1226	1018	664	1894	2810	772	1107	1633	3818	1103	469	538	216	1111	1777	1183	305	386	1181	2937	2944	1327	2294	3511	518	313	136	434	624	1047	851	835	725	607	914	382	370
60		ü	Q12906	Q96SI9	Interleukin enhancer-binding factor 3 OS=Homo sapiens OX=9606 GN=ILF3 PE=1 SV=3	95.279	26	0.262864	32	137	103083	828	637	304	250	1138	905	1191	802	1280	1876	950	1127	397	394	2225	341	315	415	187	690	921	459	100	287	645	620	1050	127	339	339	277	390	118	400	1001	526	568	678
238		ü	P31947		14-3-3 protein sigma OS=Homo sapiens OX=9606 GN=SFN PE=1 SV=1	27.757	26	0.572581	31	245	94837	342	171	472	73	739	687	519	499	413	675	472	664	524	374	766	43	194	0	245	343	709	351	249	337	767	1228	1148	603	699	1676	297	112	217	229	155	493	295	282
403		ü	Q04637	O43432	Eukaryotic translation initiation factor 4 gamma 1 OS=Homo sapiens OX=9606 GN=EIF4G1 PE=1 SV=4	175.382	26	0.175109	31	112	61306	389	404	204	61	947	972	585	640	1063	1579	130	0	119	98	690	128	181	242	301	609	417	308	68	199	558	298	300	69	62	105	95	84	117	116	350	213	361	399
1064		ü	P40939		Trifunctional enzyme subunit alpha, mitochondrial OS=Homo sapiens OX=9606 GN=HADHA PE=1 SV=2	82.947	26	0.263434	26	110	93865	713	810	849	112	1556	566	484	253	271	774	482	434	89	496	1123	644	274	246	1019	995	603	411	262	258	558	219	108	140	373	84	1808	1214	618	981	2162	647	961	264
1124		ü	P23588		Eukaryotic translation initiation factor 4B OS=Homo sapiens OX=9606 GN=EIF4B PE=1 SV=2	69.11	26	0.258592	26	94	59229	59	127	117	0	464	345	373	416	225	647	115	143	69	90	305	129	56	19	0	66	220	92	87	37	250	164	130	0	39	90	140	170	75	143	469	294	159	127
1198		ü	P12277		Creatine kinase B-type OS=Homo sapiens OX=9606 GN=CKB PE=1 SV=1	42.617	26	0.535433	26	290	204604	1102	648	948	613	2409	1580	735	643	1586	3510	1233	1397	1397	878	2652	1051	677	396	579	2438	847	557	535	482	973	929	874	447	88	735	287	1069	889	1090	1656	1203	827	698
1648		ü	Q92598		Heat shock protein 105 kDa OS=Homo sapiens OX=9606 GN=HSPH1 PE=1 SV=1	96.804	26	0.301865	30	130	127209	948	494	674	280	1859	615	500	399	555	727	157	212	81	142	319	0	275	223	180	584	3496	3555	1602	2562	4416	844	976	386	357	631	0	314	0	209	250	4178	3790	2783
1771		ü	Q08211		ATP-dependent RNA helicase A OS=Homo sapiens OX=9606 GN=DHX9 PE=1 SV=4	140.869	26	0.227559	26	160	142908	1437	406	592	261	2368	1010	1063	347	1061	1731	393	509	948	0	1608	513	490	96	829	992	554	339	0	324	1082	912	937	458	421	698	567	546	609	862	1245	1285	1211	417
1989		ü	Q16891		MICOS complex subunit MIC60 OS=Homo sapiens OX=9606 GN=IMMT PE=1 SV=1	83.626	26	0.233509	26	74	40929	394	246	303	238	781	408	244	174	335	626	215	169	0	78	204	130	33	257	114	192	468	379	146	227	711	73	0	66	0	0	52	183	113	323	71	213	294	121
13		ü	P26641		Elongation factor 1-gamma OS=Homo sapiens OX=9606 GN=EEF1G PE=1 SV=3	50.087	25	0.320366	25	196	248779	1438	1364	1018	938	4972	1460	1231	914	2147	1479	2127	1483	1358	880	4704	977	987	452	561	1445	1216	1407	1324	1040	3640	727	1522	603	178	1555	1098	1808	625	607	2020	1514	1665	1191
111		ü	P27816		Microtubule-associated protein 4 OS=Homo sapiens OX=9606 GN=MAP4 PE=1 SV=3	120.93	25	0.178819	25	96	78611	270	353	329	0	894	360	212	177	99	323	965	507	366	559	1761	718	460	540	147	1447	407	558	164	186	880	1366	976	620	597	781	684	586	282	346	799	173	414	140
356		ü	Q13200		26S proteasome non-ATPase regulatory subunit 2 OS=Homo sapiens OX=9606 GN=PSMD2 PE=1 SV=3	100.136	25	0.197137	25	75	73247	693	498	261	283	1763	781	675	749	1074	3157	519	750	307	202	621	760	944	194	194	832	296	217	154	70	288	0	137	0	103	121	411	307	234	571	585	599	496	122
748		ü	Q8NC51		Plasminogen activator inhibitor 1 RNA-binding protein OS=Homo sapiens OX=9606 GN=SERBP1 PE=1 SV=2	44.938	25	0.389706	25	105	114043	619	656	421	201	1456	208	111	138	432	654	376	741	154	303	756	226	160	0	48	645	547	417	393	224	1526	137	362	218	0	295	989	505	673	319	572	442	614	159
1079		ü	P26639		Threonine--tRNA ligase 1, cytoplasmic OS=Homo sapiens OX=9606 GN=TARS1 PE=1 SV=3	83.382	25	0.239281	25	80	79293	509	955	248	287	620	159	782	216	348	528	572	653	565	232	1472	464	193	409	773	799	557	672	362	478	909	617	782	81	195	994	626	576	274	594	632	509	584	450
1269		ü	P06576		ATP synthase subunit beta, mitochondrial OS=Homo sapiens OX=9606 GN=ATP5F1B PE=1 SV=3	56.525	25	0.438563	25	179	134858	761	1011	502	440	1590	615	651	690	855	1426	932	671	157	246	1505	804	1059	595	605	906	1120	807	341	507	1194	242	410	59	0	405	847	561	917	523	886	772	427	599
1337		ü	P62701		40S ribosomal protein S4, X isoform OS=Homo sapiens OX=9606 GN=RPS4X PE=1 SV=2	29.579	25	0.555133	25	148	133691	1677	478	551	363	1542	1075	764	1092	1305	1924	1291	864	523	581	2346	627	1073	634	404	1662	798	1127	532	917	1640	518	602	284	300	273	812	624	363	725	1073	491	660	225
1656		ü	O75083		WD repeat-containing protein 1 OS=Homo sapiens OX=9606 GN=WDR1 PE=1 SV=4	66.152	25	0.331683	25	140	108569	1155	1042	750	283	1908	809	302	546	619	1173	342	703	464	327	1265	522	807	165	218	1038	1107	918	821	718	1086	320	206	60	421	264	303	328	170	229	638	986	1022	759
1978		ü	Q13428		Treacle protein OS=Homo sapiens OX=9606 GN=TCOF1 PE=1 SV=3	152.015	25	0.103495	25	71	41911	160	0	142	55	81	296	229	524	70	243	345	0	116	88	438	14	0	0	55	132	335	195	404	288	484	64	96	0	63	274	102	293	276	103	195	230	578	234
32		ü	Q00341		Vigilin OS=Homo sapiens OX=9606 GN=HDLBP PE=1 SV=2	141.368	24	0.156151	24	72	122255	350	248	148	94	354	663	366	203	481	1020	869	333	295	557	1427	244	123	147	0	110	64	74	64	47	478	0	0	0	59	29	1663	1055	270	531	1351	436	15	0
37		ü	P39023		60S ribosomal protein L3 OS=Homo sapiens OX=9606 GN=RPL3 PE=1 SV=2	46.08	24	0.310174	24	133	151135	1139	1131	581	452	1997	855	965	635	850	1530	692	262	495	320	1082	577	841	278	434	1072	910	856	571	311	1285	368	433	120	293	659	1163	1278	713	801	1369	574	939	321
83		ü	P11388	Q02880	DNA topoisomerase 2-alpha OS=Homo sapiens OX=9606 GN=TOP2A PE=1 SV=3	174.276	24	0.159373	30	110	40536	81	182	219	0	297	121	0	104	175	463	168	431	353	58	212	61	0	59	129	51	1323	332	298	290	1493	81	68	0	121	105	149	83	0	57	385	0	129	0
358		ü	Q14247		Src substrate cortactin OS=Homo sapiens OX=9606 GN=CTTN PE=1 SV=2	61.549	24	0.3	24	91	62403	243	351	135	71	709	247	430	234	508	770	1367	808	1180	365	1934	106	46	0	143	282	146	0	205	63	587	273	186	269	55	300	237	276	297	179	228	353	393	282
916		ü	P09874		Poly [ADP-ribose] polymerase 1 OS=Homo sapiens OX=9606 GN=PARP1 PE=1 SV=4	113.012	24	0.22288	24	101	87329	326	572	160	199	525	260	268	391	557	808	427	620	268	328	883	290	566	159	364	453	133	150	57	0	56	198	208	117	0	128	481	510	325	149	660	958	471	344
923		ü	P08195		4F2 cell-surface antigen heavy chain OS=Homo sapiens OX=9606 GN=SLC3A2 PE=1 SV=3	67.952	24	0.35873	24	137	197162	1017	1464	626	291	3314	1339	556	886	911	2173	1521	1435	1092	555	3237	1401	654	826	629	2423	1080	1100	360	643	1702	537	506	589	339	789	1085	1160	856	465	1952	1145	1468	1238
959		ü	P30153	P30154	Serine/threonine-protein phosphatase 2A 65 kDa regulatory subunit A alpha isoform OS=Homo sapiens OX=9606 GN=PPP2R1A PE=1 SV=4	65.267	24	0.344652	25	133	125486	946	741	704	305	1615	759	497	360	723	1482	568	347	373	353	1036	653	228	74	274	1067	1817	989	566	1139	1463	545	852	470	126	773	556	323	256	394	450	1080	1154	396
1127		ü	P22626		Heterogeneous nuclear ribonucleoproteins A2/B1 OS=Homo sapiens OX=9606 GN=HNRNPA2B1 PE=1 SV=2	37.407	24	0.606232	26	151	463573	1422	784	574	290	1766	1503	1225	980	893	2516	488	1216	559	740	1895	553	550	307	164	1134	1610	1495	658	708	2845	675	582	261	152	686	570	951	299	564	1249	235	500	333
1183		ü	P12429		Annexin A3 OS=Homo sapiens OX=9606 GN=ANXA3 PE=1 SV=3	36.353	24	0.563468	24	94	86680	741	538	306	81	896	383	221	216	125	618	278	459	144	218	913	643	275	308	146	1076	351	406	331	200	796	383	207	114	142	217	699	745	645	704	851	236	369	244
1222		ü	P23246		Splicing factor, proline- and glutamine-rich OS=Homo sapiens OX=9606 GN=SFPQ PE=1 SV=2	76.102	24	0.292786	25	163	142935	2269	1736	319	334	2235	1364	1153	1083	446	1790	1177	299	301	326	606	506	618	486	65	649	937	760	295	326	910	1211	1249	379	856	634	931	997	632	438	1348	446	346	0
1382		ü	P49588		Alanine--tRNA ligase, cytoplasmic OS=Homo sapiens OX=9606 GN=AARS1 PE=1 SV=2	106.743	24	0.191116	24	96	67252	1112	1233	605	444	1938	244	261	382	247	493	200	317	306	59	1035	242	147	177	0	298	89	128	0	146	399	139	92	0	0	65	511	175	586	343	1001	370	429	480
1482		ü	P04083		Annexin A1 OS=Homo sapiens OX=9606 GN=ANXA1 PE=1 SV=2	38.69	24	0.589595	24	190	268733	2434	2675	1119	865	5355	2288	1718	1774	2312	3635	2085	1397	1038	1082	2993	1690	3110	859	1115	2509	1830	1628	1383	854	2841	1841	1964	845	1113	1892	1427	1733	726	1240	2801	1953	1889	613
1582		ü	P17844		Probable ATP-dependent RNA helicase DDX5 OS=Homo sapiens OX=9606 GN=DDX5 PE=1 SV=1	69.105	24	0.368078	31	151	104020	930	644	566	241	1558	1228	541	494	322	1348	702	407	487	404	852	635	347	308	320	715	556	664	231	397	914	199	288	427	99	326	300	322	52	413	298	398	397	282
1686		ü	Q14980		Nuclear mitotic apparatus protein 1 OS=Homo sapiens OX=9606 GN=NUMA1 PE=1 SV=2	238.115	24	0.104965	24	61	38514	0	0	0	0	0	360	187	459	498	698	17	0	17	68	116	106	141	0	89	91	284	168	244	150	353	0	0	0	61	0	0	116	249	174	460	230	262	49
1767		ü	P11940		Polyadenylate-binding protein 1 OS=Homo sapiens OX=9606 GN=PABPC1 PE=1 SV=2	70.626	24	0.334906	32	177	120178	1508	1833	976	274	2717	987	511	322	406	1052	1018	820	401	983	2462	305	783	548	409	1250	418	611	226	147	478	404	497	285	541	328	573	555	213	293	945	312	541	282
1042		ü	P23396		40S ribosomal protein S3 OS=Homo sapiens OX=9606 GN=RPS3 PE=1 SV=2	26.671	23	0.62963	23	170	202801	2158	1567	692	345	2034	2343	1098	1188	1526	2301	1410	602	371	247	2146	455	441	305	602	1211	1225	1487	1117	1044	2866	906	1154	296	606	1364	859	1047	637	1041	1780	2983	1761	1287
1232		ü	P53396		ATP-citrate synthase OS=Homo sapiens OX=9606 GN=ACLY PE=1 SV=3	120.762	23	0.200727	23	111	88043	681	737	543	165	1562	982	675	1018	1045	1892	1180	1388	1377	596	3316	370	225	198	697	870	352	0	204	7	599	81	268	0	0	266	509	941	394	289	365	1312	816	270
1281		ü	P04843		Dolichyl-diphosphooligosaccharide--protein glycosyltransferase subunit 1 OS=Homo sapiens OX=9606 GN=RPN1 PE=1 SV=1	68.527	23	0.286656	23	103	89346	596	639	279	108	1602	632	98	623	809	659	894	972	1203	445	2370	578	589	305	341	739	1007	690	121	569	672	1935	2815	1512	924	849	653	505	111	490	484	687	242	267
1296		ü	P00338		L-lactate dehydrogenase A chain OS=Homo sapiens OX=9606 GN=LDHA PE=1 SV=2	36.665	23	0.427711	24	184	275156	1968	1903	1216	296	4479	2192	1738	1712	2494	3372	1893	1354	986	900	3335	2423	1264	1332	1154	2726	1437	923	799	795	2574	1011	1664	1087	702	1075	599	1349	798	404	1716	1538	1257	987
1515		ü	P06748		Nucleophosmin OS=Homo sapiens OX=9606 GN=NPM1 PE=1 SV=2	32.555	23	0.595238	23	196	369345	2203	3197	2659	620	4760	1316	424	1708	1794	2142	2028	1128	522	1069	2817	8857	12422	8275	6577	15356	1758	1561	1111	797	2274	601	2020	275	1029	993	1244	2054	607	990	2786	1570	1113	790
1735		ü	P50454		Serpin H1 OS=Homo sapiens OX=9606 GN=SERPINH1 PE=1 SV=2	46.411	23	0.547847	23	124	124524	797	713	154	453	1638	825	934	713	773	1548	745	627	500	737	642	630	434	308	226	1419	400	377	61	243	576	538	1062	531	644	526	651	487	331	129	631	35	278	531
1806		ü	P05455		Lupus La protein OS=Homo sapiens OX=9606 GN=SSB PE=1 SV=2	46.808	23	0.338235	23	95	76859	1089	518	333	283	1092	952	280	441	260	964	611	714	559	359	1394	237	262	64	453	532	894	401	580	462	757	560	259	337	705	634	534	463	130	446	1145	701	1067	568
288		ü	Q9NTK5		Obg-like ATPase 1 OS=Homo sapiens OX=9606 GN=OLA1 PE=1 SV=2	44.715	22	0.277778	22	87	79552	1471	1020	1020	330	1805	599	131	485	334	1063	1968	743	451	812	2003	130	0	73	128	135	908	716	252	788	1058	221	191	138	103	346	284	278	0	333	577	398	487	258
717		ü	P49321		Nuclear autoantigenic sperm protein OS=Homo sapiens OX=9606 GN=NASP PE=1 SV=2	85.186	22	0.178934	22	80	87695	1074	627	240	456	502	588	562	362	459	763	781	520	344	351	1026	644	518	492	674	9354	1227	1956	1450	849	2099	53	391	169	0	366	255	166	183	57	672	718	1018	163
1357		ü	P40227		T-complex protein 1 subunit zeta OS=Homo sapiens OX=9606 GN=CCT6A PE=1 SV=3	57.988	22	0.295669	22	110	103445	972	716	810	329	1889	148	687	411	146	398	4786	2477	2179	1081	5216	65	424	122	250	385	343	276	171	155	671	432	469	334	198	369	463	410	403	313	745	680	421	126
1480		ü	P51858		Hepatoma-derived growth factor OS=Homo sapiens OX=9606 GN=HDGF PE=1 SV=1	26.772	22	0.491667	23	125	90480	310	311	438	206	1135	532	440	619	428	534	212	181	0	215	991	765	704	256	263	560	902	1115	834	91	1265	359	143	319	246	179	62	167	102	207	369	225	123	209
1508		ü	P14868		Aspartate--tRNA ligase, cytoplasmic OS=Homo sapiens OX=9606 GN=DARS1 PE=1 SV=2	57.1	22	0.373253	22	104	86755	800	887	437	140	2601	474	622	370	237	771	677	406	179	263	923	200	258	289	157	647	1262	609	399	323	1025	298	447	111	0	354	351	364	356	470	1552	334	443	388
138		ü	Q99832		T-complex protein 1 subunit eta OS=Homo sapiens OX=9606 GN=CCT7 PE=1 SV=2	59.329	21	0.327808	21	83	120484	3795	2170	877	400	3175	740	699	1045	899	1235	750	778	645	477	1273	704	711	591	558	955	514	364	450	161	1169	234	614	266	367	601	412	580	260	315	1047	559	818	722
209		ü	P50991		T-complex protein 1 subunit delta OS=Homo sapiens OX=9606 GN=CCT4 PE=1 SV=4	57.888	21	0.315399	21	162	125852	2333	996	848	506	2679	492	457	75	1105	1052	301	725	428	204	1234	376	452	222	198	898	743	844	795	811	877	203	166	315	139	158	163	505	221	471	892	601	439	208
282		ü	P33176		Kinesin-1 heavy chain OS=Homo sapiens OX=9606 GN=KIF5B PE=1 SV=1	109.617	21	0.218069	21	69	47633	398	634	251	89	876	400	187	561	322	843	438	59	99	234	674	150	112	233	61	198	355	192	198	363	523	107	0	47	0	114	45	0	130	0	428	455	199	152
412		ü	Q15046		Lysine--tRNA ligase OS=Homo sapiens OX=9606 GN=KARS1 PE=1 SV=3	68.005	21	0.217755	21	81	89462	320	405	450	320	1137	535	279	273	550	1025	768	625	511	637	1580	163	330	94	195	561	119	83	65	121	404	172	96	166	221	334	385	579	282	273	432	987	1154	297
756		ü	P40926		Malate dehydrogenase, mitochondrial OS=Homo sapiens OX=9606 GN=MDH2 PE=1 SV=3	35.481	21	0.443787	21	116	111239	1417	1045	687	456	3455	418	483	500	566	1118	341	489	129	82	1003	769	519	367	531	913	306	389	184	72	796	147	684	27	328	465	376	124	461	484	954	489	575	265
953		ü	P34932		Heat shock 70 kDa protein 4 OS=Homo sapiens OX=9606 GN=HSPA4 PE=1 SV=4	94.271	21	0.209524	25	101	63421	241	236	412	105	736	715	712	449	628	864	491	197	271	32	382	1113	1107	692	706	1410	758	612	604	610	930	355	104	204	130	115	0	292	111	559	392	172	176	57
963		ü	Q14566		DNA replication licensing factor MCM6 OS=Homo sapiens OX=9606 GN=MCM6 PE=1 SV=1	92.831	21	0.18514	21	81	43981	398	685	355	115	982	74	75	201	0	108	274	0	104	89	354	140	64	102	105	232	379	0	118	148	317	127	399	59	76	375	448	389	435	203	317	526	502	116
1159		ü	Q03252		Lamin-B2 OS=Homo sapiens OX=9606 GN=LMNB2 PE=1 SV=4	69.906	21	0.304839	24	117	39416	243	213	132	0	618	330	568	351	150	799	0	192	55	53	88	0	244	39	58	167	382	89	35	73	353	619	509	590	316	647	0	388	151	81	190	281	339	392
1373		ü	P55884		Eukaryotic translation initiation factor 3 subunit B OS=Homo sapiens OX=9606 GN=EIF3B PE=1 SV=3	92.424	21	0.219902	21	67	57632	228	147	150	139	610	97	180	129	361	142	103	94	74	269	219	305	345	164	181	815	138	124	0	77	254	179	167	122	182	314	51	273	0	267	381	505	97	244
1537		ü	Q02790		Peptidyl-prolyl cis-trans isomerase FKBP4 OS=Homo sapiens OX=9606 GN=FKBP4 PE=1 SV=3	51.772	21	0.318083	21	78	43112	2133	1466	965	280	1512	64	326	101	184	43	401	114	96	99	361	166	534	145	0	208	510	476	320	45	1891	29	54	0	0	59	168	210	132	0	282	604	330	527
1687		ü	P23284		Peptidyl-prolyl cis-trans isomerase B OS=Homo sapiens OX=9606 GN=PPIB PE=1 SV=2	23.728	21	0.518519	21	114	176333	1569	1967	895	543	3144	1167	1495	1157	967	2252	1765	1240	847	948	2267	677	867	266	562	1441	649	785	362	188	1469	594	363	158	292	454	1000	755	333	254	2374	1317	766	564
1769		ü	Q7L1Q6		Basic leucine zipper and W2 domain-containing protein 1 OS=Homo sapiens OX=9606 GN=BZW1 PE=1 SV=1	48.013	21	0.286396	21	117	108127	313	787	414	333	874	696	614	412	515	895	1485	1504	1693	1056	2574	545	128	245	280	495	576	69	126	195	664	73	534	107	337	482	218	396	199	141	329	529	676	394
1792		ü	Q15233		Non-POU domain-containing octamer-binding protein OS=Homo sapiens OX=9606 GN=NONO PE=1 SV=4	54.197	21	0.314225	24	185	113226	409	1032	784	447	1715	658	340	650	830	1442	800	745	386	433	1022	581	279	447	287	709	460	797	350	309	797	101	484	78	0	138	1891	1426	958	1371	2923	736	647	337
1811		ü	O60701		UDP-glucose 6-dehydrogenase OS=Homo sapiens OX=9606 GN=UGDH PE=1 SV=1	54.989	21	0.334008	21	118	145308	648	1484	479	345	1361	658	681	741	1169	1319	856	905	418	692	1188	764	236	379	694	803	515	612	442	362	1184	552	290	115	260	748	4757	5642	2913	2798	5124	1352	1307	699
1854		ü	P41250		Glycine--tRNA ligase OS=Homo sapiens OX=9606 GN=GARS1 PE=1 SV=3	83.113	21	0.186739	21	73	51514	451	420	322	145	692	355	450	325	632	1728	0	0	186	68	621	219	70	271	229	152	408	344	352	119	306	67	49	165	58	0	304	334	238	83	408	594	833	906
1855		ü	Q7KZF4		Staphylococcal nuclease domain-containing protein 1 OS=Homo sapiens OX=9606 GN=SND1 PE=1 SV=1	101.934	21	0.21978	21	75	77313	3446	2051	627	496	2432	373	101	212	129	479	754	303	263	369	283	1077	498	167	341	620	668	700	221	196	1123	80	339	87	156	323	372	329	396	290	759	269	341	423
1911		ü	P62258		14-3-3 protein epsilon OS=Homo sapiens OX=9606 GN=YWHAE PE=1 SV=1	29.155	21	0.592157	26	187	114340	672	440	170	130	1057	130	244	179	164	863	354	421	331	252	790	762	707	747	169	1141	658	524	620	156	820	265	306	69	184	435	207	367	261	137	544	487	214	254
1931		ü	P37802		Transgelin-2 OS=Homo sapiens OX=9606 GN=TAGLN2 PE=1 SV=3	22.377	21	0.643216	21	228	237940	659	1010	472	228	2308	1829	1414	1315	1068	3355	1207	692	448	567	1629	604	697	549	511	1375	1054	787	474	274	1788	2136	2692	1301	846	2744	1086	1195	583	747	1407	714	764	468
534		ü	P25205		DNA replication licensing factor MCM3 OS=Homo sapiens OX=9606 GN=MCM3 PE=1 SV=3	90.924	20	0.201733	20	45	46934	696	624	152	292	1172	57	346	57	89	331	94	217	261	64	526	146	133	158	83	407	243	203	145	147	466	132	353	74	0	108	106	128	78	384	187	152	187	80
572		ü	P36578		60S ribosomal protein L4 OS=Homo sapiens OX=9606 GN=RPL4 PE=1 SV=5	47.667	20	0.334895	20	72	124482	820	956	412	296	856	1155	823	1128	533	2058	820	795	334	500	1797	800	108	790	548	1304	488	662	397	312	1477	124	111	0	0	205	715	363	633	451	804	828	447	574
590		ü	P49411		Elongation factor Tu, mitochondrial OS=Homo sapiens OX=9606 GN=TUFM PE=1 SV=2	49.51	20	0.338496	20	129	108535	809	892	674	563	2868	417	704	841	752	1536	1189	942	1000	465	1450	664	415	621	194	408	339	499	138	371	904	108	135	0	0	73	893	910	583	702	1091	1011	779	478
964		ü	O60506		Heterogeneous nuclear ribonucleoprotein Q OS=Homo sapiens OX=9606 GN=SYNCRIP PE=1 SV=2	69.56	20	0.346709	27	153	96910	925	995	440	221	1834	1266	789	571	624	1355	860	650	1156	309	1280	768	691	398	698	1087	628	476	700	307	664	413	476	179	145	552	415	388	313	809	1342	682	871	358
1004		ü	P07195		L-lactate dehydrogenase B chain OS=Homo sapiens OX=9606 GN=LDHB PE=1 SV=2	36.615	20	0.377246	21	96	118778	1225	923	890	267	2346	609	504	393	451	1534	1064	735	291	514	1758	527	647	293	274	558	1322	756	534	399	2195	432	425	264	455	276	513	712	226	683	954	292	397	192
1029		ü	Q08945		FACT complex subunit SSRP1 OS=Homo sapiens OX=9606 GN=SSRP1 PE=1 SV=1	81.024	20	0.215797	20	49	73716	467	243	196	225	499	203	562	253	415	506	781	765	453	427	1031	530	457	282	375	1084	576	311	75	194	891	67	0	0	0	172	631	506	1008	459	1538	435	166	300
1072		ü	Q92945		Far upstream element-binding protein 2 OS=Homo sapiens OX=9606 GN=KHSRP PE=1 SV=4	73.07	20	0.327707	23	113	219090	407	626	360	76	564	358	261	401	63	328	440	329	210	57	538	209	73	0	190	321	1057	1506	449	452	1389	481	260	316	355	475	80	180	75	0	73	388	601	342
1161		ü	P16615		Sarcoplasmic/endoplasmic reticulum calcium ATPase 2 OS=Homo sapiens OX=9606 GN=ATP2A2 PE=1 SV=1	114.683	20	0.158349	20	77	60601	486	413	100	166	631	272	120	183	123	290	798	580	184	372	1318	279	972	768	469	1505	442	148	319	134	399	74	208	0	128	94	317	216	165	0	276	805	573	456
1196		ü	Q14978		Nucleolar and coiled-body phosphoprotein 1 OS=Homo sapiens OX=9606 GN=NOLC1 PE=1 SV=2	73.56	20	0.147353	20	73	62686	77	331	154	0	433	318	266	70	505	386	399	262	257	108	855	132	0	148	0	225	731	553	571	101	709	211	266	277	183	358	58	174	72	0	123	198	300	281
1223		ü	Q01518	P40123	Adenylyl cyclase-associated protein 1 OS=Homo sapiens OX=9606 GN=CAP1 PE=1 SV=5	51.869	20	0.353684	23	99	69688	174	500	295	151	1300	617	101	80	467	579	205	399	126	307	608	343	161	114	75	413	223	509	507	402	1303	107	108	0	0	0	215	230	244	184	543	679	1147	344
1413		ü	P31939		Bifunctional purine biosynthesis protein ATIC OS=Homo sapiens OX=9606 GN=ATIC PE=1 SV=3	64.575	20	0.334459	20	64	52146	857	348	421	329	816	474	272	172	423	339	413	123	156	53	699	321	580	464	310	340	393	517	144	384	642	53	325	114	250	375	214	260	151	112	462	438	373	80
1500		ü	P12004		Proliferating cell nuclear antigen OS=Homo sapiens OX=9606 GN=PCNA PE=1 SV=1	28.75	20	0.40613	20	120	355329	768	555	467	39	1249	304	787	809	1073	1502	787	522	169	325	1318	583	660	395	466	1193	287	682	553	130	793	419	314	234	0	126	514	459	869	359	727	814	1003	431
1671		ü	Q14152		Eukaryotic translation initiation factor 3 subunit A OS=Homo sapiens OX=9606 GN=EIF3A PE=1 SV=1	166.468	20	0.12301	20	62	77730	148	208	80	108	590	125	253	0	377	566	1062	711	618	408	1457	502	587	91	371	682	341	381	55	121	239	0	0	0	0	0	728	530	398	400	1079	166	353	224
1674		ü	P40925		Malate dehydrogenase, cytoplasmic OS=Homo sapiens OX=9606 GN=MDH1 PE=1 SV=4	36.403	20	0.338323	20	116	121244	709	912	206	190	750	407	340	405	740	993	474	403	284	409	625	626	806	350	664	1002	1552	868	502	414	1059	241	451	272	201	293	451	394	0	94	446	542	418	183
1805		ü	Q13435		Splicing factor 3B subunit 2 OS=Homo sapiens OX=9606 GN=SF3B2 PE=1 SV=2	100.165	20	0.17095	20	50	38514	404	201	83	0	703	318	321	105	341	407	159	92	216	62	316	190	122	94	67	123	620	545	277	402	1087	89	71	0	0	204	94	221	99	0	563	270	0	0
340		ü	P26640		Valine--tRNA ligase OS=Homo sapiens OX=9606 GN=VARS1 PE=1 SV=4	140.387	19	0.181171	19	59	36199	180	123	0	65	330	164	150	55	0	115	281	186	64	0	767	575	656	303	258	983	258	136	153	120	203	0	0	0	0	89	84	0	0	101	58	210	135	0
686		ü	P22102		Trifunctional purine biosynthetic protein adenosine-3 OS=Homo sapiens OX=9606 GN=GART PE=1 SV=1	107.699	19	0.149505	19	59	40606	257	340	324	198	765	475	461	194	188	776	325	230	89	145	526	386	360	637	53	547	0	81	89	0	181	122	218	56	97	258	191	221	123	200	248	167	130	76
1251		ü	O95433		Activator of 90 kDa heat shock protein ATPase homolog 1 OS=Homo sapiens OX=9606 GN=AHSA1 PE=1 SV=1	38.25	19	0.464497	19	93	66778	561	394	371	223	1496	649	871	639	2654	1207	552	87	108	174	396	304	281	385	370	518	440	192	314	139	638	190	283	83	191	364	429	652	370	350	479	1694	1351	939
1428		ü	Q9UQ80		Proliferation-associated protein 2G4 OS=Homo sapiens OX=9606 GN=PA2G4 PE=1 SV=3	43.759	19	0.324873	19	94	74083	533	211	0	218	755	452	399	230	331	493	670	524	83	368	698	84	0	0	51	45	154	0	51	75	549	333	676	267	212	583	307	295	358	154	329	226	311	202
1431		ü	P61247		40S ribosomal protein S3a OS=Homo sapiens OX=9606 GN=RPS3A PE=1 SV=2	29.926	19	0.405303	19	125	167441	2096	1245	602	563	2463	1279	1892	882	1868	2779	965	1214	1188	852	2409	5408	1581	3056	6300	7103	718	605	291	350	1097	972	1108	217	663	1464	440	417	246	327	509	744	812	385
1436		ü	P55786		Puromycin-sensitive aminopeptidase OS=Homo sapiens OX=9606 GN=NPEPPS PE=1 SV=2	103.211	19	0.202394	19	60	57120	134	624	369	122	1170	245	103	152	205	569	563	374	523	136	1101	248	443	457	132	376	229	185	342	53	227	98	96	121	188	51	754	195	291	460	522	787	703	573
1761		ü	P49368		T-complex protein 1 subunit gamma OS=Homo sapiens OX=9606 GN=CCT3 PE=1 SV=4	60.495	19	0.321101	19	95	93896	1681	665	906	387	3472	670	496	648	440	921	745	275	333	397	1356	253	232	229	301	588	679	422	260	240	860	361	223	170	38	236	562	541	449	440	875	275	457	119
1785		ü	P52209		6-phosphogluconate dehydrogenase, decarboxylating OS=Homo sapiens OX=9606 GN=PGD PE=1 SV=3	53.106	19	0.207039	19	99	92817	901	791	404	161	1982	520	248	225	1120	858	664	450	141	104	972	454	550	187	470	915	1182	534	421	467	1292	129	61	73	195	521	653	925	535	284	945	170	318	351
1944		ü	P27797		Calreticulin OS=Homo sapiens OX=9606 GN=CALR PE=1 SV=1	48.112	19	0.364508	19	108	95212	1457	1012	658	179	1318	417	906	900	1103	1248	1344	737	649	521	1712	508	294	57	110	586	774	797	354	220	987	513	535	54	121	287	665	818	602	781	422	610	146	270
2		ü	Q9UGI8		Testin OS=Homo sapiens OX=9606 GN=TES PE=1 SV=1	47.964	18	0.287411	18	75	107026	373	162	67	101	553	669	535	600	553	1181	308	0	98	245	149	273	180	0	107	388	665	529	371	134	669	611	885	183	375	1214	308	160	0	133	383	536	436	480
6		ü	P04075	sp	Fructose-bisphosphate aldolase A OS=Homo sapiens OX=9606 GN=ALDOA PE=1 SV=2	39.395	18	0.431319	21	340	203660	1589	1715	1157	467	4199	776	592	560	442	1293	899	707	638	745	1414	412	441	696	233	1115	1440	899	573	486	1320	456	223	0	250	830	887	845	701	375	837	961	727	667
467		ü	Q16881		Thioredoxin reductase 1, cytoplasmic OS=Homo sapiens OX=9606 GN=TXNRD1 PE=1 SV=3	70.862	18	0.186441	18	92	99547	1225	514	763	192	1859	722	322	331	444	1004	576	226	471	85	1124	0	264	145	250	359	353	578	275	295	697	336	525	55	224	952	462	556	417	525	853	444	402	294
940		ü	Q12797		Aspartyl/asparaginyl beta-hydroxylase OS=Homo sapiens OX=9606 GN=ASPH PE=1 SV=3	85.809	18	0.176781	18	41	53876	356	345	223	93	1380	462	78	472	757	1016	293	508	74	121	585	220	485	310	124	581	451	156	54	0	173	0	63	82	60	130	182	268	116	429	556	498	591	458
976		ü	P68104		Elongation factor 1-alpha 1 OS=Homo sapiens OX=9606 GN=EEF1A1 PE=1 SV=1	50.109	18	0.424242	36	367	246760	2512	2612	1173	894	5159	2224	1868	1815	2992	3065	1289	1180	948	964	2343	1952	1828	1038	1181	2937	1368	1711	1629	761	3065	387	453	285	809	1355	1668	2719	918	1424	3997	1119	1693	1019
1313		ü	P60174		Triosephosphate isomerase OS=Homo sapiens OX=9606 GN=TPI1 PE=1 SV=4	26.653	18	0.461847	18	115	228253	1507	2040	1089	659	2839	1362	807	1216	1798	2126	1126	704	891	454	2176	2630	1280	886	637	2307	1586	1163	1740	436	2542	352	724	630	310	616	1268	981	190	648	1718	729	1048	784
1330		ü	P46777		60S ribosomal protein L5 OS=Homo sapiens OX=9606 GN=RPL5 PE=1 SV=3	34.341	18	0.282828	18	102	100415	1762	889	843	392	2191	114	264	175	373	652	869	650	732	269	965	552	319	51	82	504	679	767	462	178	584	1491	417	766	1179	1630	607	602	267	393	780	481	757	239
1491		ü	P23526		Adenosylhomocysteinase OS=Homo sapiens OX=9606 GN=AHCY PE=1 SV=4	47.685	18	0.314815	19	49	74665	325	630	361	520	1763	249	519	350	373	867	707	465	202	213	844	641	398	307	246	591	621	301	96	228	408	0	182	0	209	142	616	538	497	372	1070	866	521	128
1569		ü	O43143	Q14562	Pre-mRNA-splicing factor ATP-dependent RNA helicase DHX15 OS=Homo sapiens OX=9606 GN=DHX15 PE=1 SV=2	90.875	18	0.230189	19	52	51146	584	319	371	153	1149	351	137	204	155	429	401	197	285	168	908	93	140	49	61	653	278	153	151	232	260	215	163	96	238	487	437	274	141	178	915	247	299	186
1764		ü	Q9UHD8		Septin-9 OS=Homo sapiens OX=9606 GN=SEPTIN9 PE=1 SV=2	65.361	18	0.230375	18	67	45331	85	359	211	0	162	270	128	352	583	696	59	66	146	65	158	153	212	88	143	259	177	272	152	122	324	0	65	0	0	0	53	352	353	22	188	295	150	88
1937		ü	O15144		Actin-related protein 2/3 complex subunit 2 OS=Homo sapiens OX=9606 GN=ARPC2 PE=1 SV=1	34.311	18	0.333333	18	68	80508	328	176	253	67	698	427	519	625	815	1621	826	376	374	458	984	643	414	682	417	576	880	401	646	384	691	580	888	96	186	712	1032	166	85	194	551	616	163	550
105		ü	Q96AE4		Far upstream element-binding protein 1 OS=Homo sapiens OX=9606 GN=FUBP1 PE=1 SV=3	67.518	17	0.214286	21	82	39324	419	207	276	121	435	74	51	171	0	66	338	93	49	0	275	110	29	0	92	122	115	63	85	39	62	0	51	114	129	71	0	0	0	58	51	45	109	37
205		ü	Q14974		Importin subunit beta-1 OS=Homo sapiens OX=9606 GN=KPNB1 PE=1 SV=2	97.108	17	0.211187	17	100	70911	254	371	287	231	790	272	961	694	715	627	496	284	321	555	1101	165	531	92	231	657	263	339	234	0	122	55	55	69	111	49	469	511	95	443	340	354	849	683
206		ü	Q9Y224		RNA transcription, translation and transport factor protein OS=Homo sapiens OX=9606 GN=RTRAF PE=1 SV=1	28.051	17	0.372951	17	51	56672	377	350	364	261	559	3573	2613	1740	2428	3979	177	356	40	62	480	30	72	272	89	258	222	111	37	43	160	463	276	88	208	361	51	174	156	48	495	100	209	73
228		ü	Q16658		Fascin OS=Homo sapiens OX=9606 GN=FSCN1 PE=1 SV=3	54.496	17	0.312373	17	151	184848	1412	725	633	431	1446	1782	996	591	378	1773	1427	814	566	579	2516	1530	1199	990	704	1880	2750	2098	1060	1416	2956	620	607	445	497	996	1346	1333	1236	638	2869	634	551	269
461		ü	O43390		Heterogeneous nuclear ribonucleoprotein R OS=Homo sapiens OX=9606 GN=HNRNPR PE=1 SV=1	70.899	17	0.330174	24	123	68959	1407	647	698	227	1911	743	1194	555	871	1515	838	678	714	330	1192	370	362	376	61	424	344	327	118	83	498	100	127	0	0	0	530	465	448	746	1180	371	455	261
580		ü	Q86UE4		Protein LYRIC OS=Homo sapiens OX=9606 GN=MTDH PE=1 SV=2	63.799	17	0.245704	17	54	36967	197	234	6	171	263	81	377	152	170	494	0	49	125	128	199	101	109	125	106	336	165	0	55	105	117	45	0	63	148	0	133	178	92	310	304	0	155	43
837		ü	P60842		Eukaryotic initiation factor 4A-I OS=Homo sapiens OX=9606 GN=EIF4A1 PE=1 SV=1	46.125	17	0.401478	28	156	76390	770	655	302	101	1020	64	168	386	541	399	466	345	128	202	528	132	400	186	47	469	554	415	248	113	860	440	273	346	333	668	436	636	289	160	718	602	501	494
857		ü	P33991		DNA replication licensing factor MCM4 OS=Homo sapiens OX=9606 GN=MCM4 PE=1 SV=5	96.498	17	0.141367	17	36	47938	438	213	132	276	909	291	508	391	459	1026	357	65	261	39	115	89	166	66	0	77	156	0	0	100	123	0	0	0	107	0	262	130	132	188	426	321	417	315
865		ü	P22234		Multifunctional protein ADE2 OS=Homo sapiens OX=9606 GN=PAICS PE=1 SV=3	47.049	17	0.272941	17	99	124770	1645	1666	797	238	1597	1124	755	638	302	1135	842	312	578	283	1089	193	401	259	45	393	782	797	347	520	990	916	964	1119	618	1561	460	87	396	106	198	134	412	325
1078		ü	P80723		Brain acid soluble protein 1 OS=Homo sapiens OX=9606 GN=BASP1 PE=1 SV=2	22.68	17	0.810573	17	79	78929	7096	7736	3824	1166	10957	442	158	6	403	381	273	299	47	136	562	403	355	367	400	510	434	108	187	111	358	207	340	79	93	172	210	0	183	0	130	640	341	229
1101		ü	P07910		Heterogeneous nuclear ribonucleoproteins C1/C2 OS=Homo sapiens OX=9606 GN=HNRNPC PE=1 SV=4	33.65	17	0.330065	17	137	141732	767	803	450	360	1714	914	1221	793	941	960	1679	1407	1091	1767	2443	193	737	213	234	751	709	654	341	189	1747	1119	1074	987	579	1170	766	837	553	430	1329	820	740	595
1169		ü	P05198		Eukaryotic translation initiation factor 2 subunit 1 OS=Homo sapiens OX=9606 GN=EIF2S1 PE=1 SV=3	36.089	17	0.396825	17	90	73822	401	646	299	423	835	571	490	472	504	870	383	65	172	146	374	303	474	342	130	429	495	504	175	304	600	252	413	108	104	169	124	318	168	241	414	572	486	244
1380		ü	Q8WUM4		Programmed cell death 6-interacting protein OS=Homo sapiens OX=9606 GN=PDCD6IP PE=1 SV=1	95.963	17	0.131336	17	56	55821	431	423	40	349	2128	560	516	515	404	1076	269	71	118	63	493	67	492	159	86	516	2636	1535	810	662	1763	0	0	0	0	48	270	262	141	202	341	438	468	293
1467		ü	P55265		Double-stranded RNA-specific adenosine deaminase OS=Homo sapiens OX=9606 GN=ADAR PE=1 SV=4	135.981	17	0.120718	17	29	18228	0	0	55	0	81	98	29	0	0	198	76	75	0	63	499	254	200	72	136	66	260	138	239	178	444	83	85	61	72	96	138	63	67	52	295	405	157	105
1479		ü	P43490		Nicotinamide phosphoribosyltransferase OS=Homo sapiens OX=9606 GN=NAMPT PE=1 SV=1	55.487	17	0.313646	17	38	61282	386	236	101	67	335	112	162	326	219	515	832	359	363	202	780	1893	1004	1022	467	511	291	57	287	82	318	78	203	63	0	175	421	304	273	115	553	376	195	0
1532		ü	Q96TA1	Q9P0K7	Protein Niban 2 OS=Homo sapiens OX=9606 GN=NIBAN2 PE=1 SV=3	84.085	17	0.183646	18	59	65673	701	965	962	440	2858	567	177	216	307	696	95	104	96	237	368	342	348	242	199	496	2152	2165	3063	1539	5096	0	290	172	164	136	167	472	180	483	387	285	439	362
1580		ü	P18124		60S ribosomal protein L7 OS=Homo sapiens OX=9606 GN=RPL7 PE=1 SV=1	29.207	17	0.399194	17	64	85477	294	820	359	235	1343	351	248	129	727	429	509	700	268	666	1596	1098	1785	739	856	1519	1224	433	646	500	773	122	290	91	258	59	540	497	353	235	694	432	540	575
1644		ü	Q15084		Protein disulfide-isomerase A6 OS=Homo sapiens OX=9606 GN=PDIA6 PE=1 SV=1	48.091	17	0.388636	17	59	80723	638	938	511	376	661	247	351	238	358	588	703	842	650	382	1309	234	180	251	206	317	589	1071	623	473	1205	0	304	316	60	494	223	403	261	432	481	353	229	49
1729		ü	Q14157		Ubiquitin-associated protein 2-like OS=Homo sapiens OX=9606 GN=UBAP2L PE=1 SV=2	114.465	17	0.195032	17	51	47172	611	302	133	47	782	707	507	170	401	691	361	196	168	292	749	491	468	238	216	292	698	561	346	187	666	0	211	0	186	328	149	174	336	130	508	148	250	118
1828		ü	P63244		Receptor of activated protein C kinase 1 OS=Homo sapiens OX=9606 GN=RACK1 PE=1 SV=3	35.055	17	0.391167	17	111	301297	484	813	125	79	665	693	664	583	622	778	1017	520	564	187	1379	408	178	189	277	694	164	385	384	211	664	301	487	0	57	579	315	520	236	614	729	873	778	689
1843		ü	P14314		Glucosidase 2 subunit beta OS=Homo sapiens OX=9606 GN=PRKCSH PE=1 SV=2	59.388	17	0.24053	17	38	41183	510	372	378	224	1073	104	228	37	401	489	169	67	0	54	510	50	183	79	222	260	267	67	59	0	313	223	399	293	197	503	184	55	57	47	502	239	112	194
2008		ü	P11387		DNA topoisomerase 1 OS=Homo sapiens OX=9606 GN=TOP1 PE=1 SV=2	90.669	17	0.150327	17	58	54891	375	412	370	679	3764	41	84	91	228	171	45	202	97	0	526	193	138	243	140	354	232	110	156	61	352	209	177	0	285	584	367	191	286	328	377	180	108	0
41		ü	P28838		Cytosol aminopeptidase OS=Homo sapiens OX=9606 GN=LAP3 PE=1 SV=3	56.131	16	0.26975	16	63	82471	1368	648	469	148	1555	418	566	587	181	872	332	325	454	228	563	587	907	940	708	2188	139	216	157	137	647	162	0	95	65	59	233	246	287	218	1377	374	114	196
174		ü	P18669		Phosphoglycerate mutase 1 OS=Homo sapiens OX=9606 GN=PGAM1 PE=1 SV=2	28.786	16	0.374016	16	100	128287	792	906	130	129	1778	353	639	547	585	1056	818	593	505	466	1597	400	572	189	820	1044	2716	1717	1106	417	3005	1278	1678	307	132	1187	319	474	352	341	863	780	630	146
434		ü	Q96PK6		RNA-binding protein 14 OS=Homo sapiens OX=9606 GN=RBM14 PE=1 SV=2	69.449	16	0.216741	16	76	57793	479	343	275	276	723	199	217	163	140	355	515	253	448	150	1540	53	0	0	0	0	152	202	158	114	278	75	50	65	48	0	180	171	0	6	184	205	57	212
497		ü	P34897		Serine hydroxymethyltransferase, mitochondrial OS=Homo sapiens OX=9606 GN=SHMT2 PE=1 SV=3	55.958	16	0.234127	16	61	44352	425	227	228	76	469	318	71	51	0	132	43	248	191	98	175	196	135	0	70	428	134	88	0	178	173	149	225	0	117	87	170	160	190	178	225	273	265	70
639		ü	O75533		Splicing factor 3B subunit 1 OS=Homo sapiens OX=9606 GN=SF3B1 PE=1 SV=3	145.738	16	0.136503	16	61	35056	456	223	348	211	1116	863	462	298	208	641	365	338	417	246	470	54	110	53	121	370	573	343	623	270	647	196	57	91	0	169	0	99	62	0	195	292	261	178
647		ü	P30041		Peroxiredoxin-6 OS=Homo sapiens OX=9606 GN=PRDX6 PE=1 SV=3	25.019	16	0.553571	16	69	70928	470	170	256	121	1118	423	504	809	431	1295	288	128	284	139	1027	1032	538	398	232	764	892	428	1093	614	1196	76	197	156	0	194	107	360	289	324	773	791	645	391
705		ü	O14950		Myosin regulatory light chain 12B OS=Homo sapiens OX=9606 GN=MYL12B PE=1 SV=2	19.767	16	0.546512	16	95	111972	1650	1119	824	393	1880	552	490	518	457	550	653	621	484	536	997	640	687	497	466	898	690	281	517	255	861	249	786	393	92	430	479	1153	605	275	2111	288	769	306
730		ü	Q99623		Prohibitin-2 OS=Homo sapiens OX=9606 GN=PHB2 PE=1 SV=2	33.276	16	0.414716	16	59	38580	208	0	67	124	2256	534	599	614	81	444	210	114	115	107	0	80	0	0	0	161	160	0	100	0	0	71	41	0	110	0	0	44	114	55	0	329	345	248
784		ü	O76094		Signal recognition particle subunit SRP72 OS=Homo sapiens OX=9606 GN=SRP72 PE=1 SV=3	74.56	16	0.180328	16	43	27863	203	79	54	169	420	322	209	119	231	350	381	0	53	302	605	464	296	162	379	880	200	371	246	401	713	24	0	209	0	98	321	168	0	162	215	176	73	0
899		ü	Q9UQ35		Serine/arginine repetitive matrix protein 2 OS=Homo sapiens OX=9606 GN=SRRM2 PE=1 SV=2	299.438	16	0.0850291	16	58	32248	241	293	228	0	735	237	220	112	158	63	1598	1061	1157	414	1525	131	199	82	214	236	140	246	151	50	351	98	75	47	0	50	53	200	131	160	361	318	228	198
922		ü	O14980		Exportin-1 OS=Homo sapiens OX=9606 GN=XPO1 PE=1 SV=1	123.306	16	0.144725	16	58	39173	709	276	70	176	590	338	85	211	278	604	105	66	101	125	679	206	71	0	159	599	267	240	59	0	188	0	338	59	165	146	682	397	170	546	669	397	145	172
1033		ü	P35232		Prohibitin OS=Homo sapiens OX=9606 GN=PHB PE=1 SV=1	29.786	16	0.474265	16	72	62710	633	501	418	0	957	525	310	550	626	1122	326	345	234	89	631	385	206	200	207	811	109	171	212	242	548	186	140	118	62	263	332	501	233	194	924	394	211	286
1163		ü	Q9P258		Protein RCC2 OS=Homo sapiens OX=9606 GN=RCC2 PE=1 SV=2	56.049	16	0.199234	16	64	48986	716	284	169	409	480	761	239	389	177	509	250	193	71	44	302	362	308	208	92	657	520	270	74	270	732	510	924	278	347	910	15	87	74	24	109	177	154	296
1427		ü	Q00688		Peptidyl-prolyl cis-trans isomerase FKBP3 OS=Homo sapiens OX=9606 GN=FKBP3 PE=1 SV=1	25.161	16	0.415179	16	59	61467	389	261	182	151	514	498	450	590	514	569	656	333	379	203	845	338	315	167	122	262	346	358	251	240	571	0	42	0	158	282	406	381	371	485	683	586	337	168
1497		ü	P00491		Purine nucleoside phosphorylase OS=Homo sapiens OX=9606 GN=PNP PE=1 SV=2	32.097	16	0.422145	16	54	47914	495	276	339	322	480	567	535	270	386	696	298	272	89	94	945	215	140	302	286	351	235	170	156	83	468	316	206	0	0	404	78	0	0	59	205	408	169	0
1563		ü	Q07157		Tight junction protein ZO-1 OS=Homo sapiens OX=9606 GN=TJP1 PE=1 SV=3	195.34	16	0.0881007	16	27	29086	39	48	81	0	62	333	143	126	155	615	0	0	0	0	237	55	25	0	57	102	33	0	0	0	0	0	0	0	0	0	329	186	156	519	789	0	201	76
1602		ü	P13797		Plastin-3 OS=Homo sapiens OX=9606 GN=PLS3 PE=1 SV=4	70.766	16	0.288889	24	59	44117	176	15	49	114	131	365	159	240	582	390	215	77	97	0	463	352	166	165	267	348	183	69	63	0	333	62	41	6	177	239	123	172	328	55	941	841	596	469
1696		ü	Q9UHX1		Poly(U)-binding-splicing factor PUF60 OS=Homo sapiens OX=9606 GN=PUF60 PE=1 SV=1	59.838	16	0.264758	16	65	58219	324	315	438	150	614	469	276	128	203	243	200	195	336	0	620	84	171	146	69	537	219	144	73	151	456	199	189	84	7	448	386	397	172	358	593	363	690	420
2009		ü	O00410	O60518	Importin-5 OS=Homo sapiens OX=9606 GN=IPO5 PE=1 SV=4	123.55	16	0.149499	17	62	35023	502	53	159	0	710	373	351	167	428	942	451	92	431	160	623	100	383	304	294	330	485	114	101	107	347	83	274	351	90	219	89	219	153	59	85	91	299	0
39		ü	P29692		Elongation factor 1-delta OS=Homo sapiens OX=9606 GN=EEF1D PE=1 SV=5	31.103	15	0.516014	17	221	157540	1647	1321	792	516	2712	1107	993	613	1051	1682	1229	819	445	401	1577	842	626	507	379	1919	1058	955	540	489	2023	304	1037	268	165	915	2022	3417	1514	1260	2275	743	957	279
77		ü	Q86VP6		Cullin-associated NEDD8-dissociated protein 1 OS=Homo sapiens OX=9606 GN=CAND1 PE=1 SV=2	136.289	15	0.095935	15	60	45534	610	585	871	424	2020	286	498	154	164	378	39	255	149	211	294	214	145	27	122	190	194	80	362	76	346	52	0	0	0	166	0	46	60	29	183	345	401	215
87		ü	Q9NZM1		Myoferlin OS=Homo sapiens OX=9606 GN=MYOF PE=1 SV=1	234.561	15	0.0684134	15	39	48887	0	301	0	0	88	768	215	267	165	760	267	450	420	271	636	84	136	44	155	306	256	0	48	194	254	0	0	0	0	0	55	126	0	0	143	170	66	0
133		ü	O15231		Zinc finger protein 185 OS=Homo sapiens OX=9606 GN=ZNF185 PE=1 SV=3	73.48	15	0.268505	15	74	47710	2708	2634	1378	660	3902	395	175	242	158	97	177	154	204	0	182	60	182	0	275	288	374	751	683	429	1540	103	152	164	105	325	135	61	41	89	110	94	190	65
191		ü	Q15393		Splicing factor 3B subunit 3 OS=Homo sapiens OX=9606 GN=SF3B3 PE=1 SV=4	135.492	15	0.139688	15	42	47792	158	238	60	158	570	200	83	59	0	77	470	265	440	93	711	221	350	73	219	558	169	395	134	176	333	61	274	81	0	71	268	161	325	280	253	392	422	198
289		ü	P39019		40S ribosomal protein S19 OS=Homo sapiens OX=9606 GN=RPS19 PE=1 SV=2	16.051	15	0.634483	15	109	97933	549	939	535	225	1043	174	362	283	580	597	357	332	209	84	390	1240	774	488	510	1301	890	651	771	434	815	107	0	0	85	99	810	629	204	334	761	874	601	226
388		ü	O75534		Cold shock domain-containing protein E1 OS=Homo sapiens OX=9606 GN=CSDE1 PE=1 SV=2	88.829	15	0.170426	15	34	52054	176	461	81	36	584	252	196	588	334	418	369	367	169	336	373	0	414	154	196	612	384	395	312	215	387	56	198	255	195	440	177	574	339	541	516	458	361	51
499		ü	Q9Y490		Talin-1 OS=Homo sapiens OX=9606 GN=TLN1 PE=1 SV=3	269.599	15	0.0653286	15	37	29413	770	206	303	244	889	139	415	321	174	345	37	93	0	287	309	187	53	47	105	133	146	67	89	73	129	176	89	44	0	61	357	266	236	118	568	229	575	147
545		ü	P16949		Stathmin OS=Homo sapiens OX=9606 GN=STMN1 PE=1 SV=3	17.292	15	0.503356	15	102	89060	1697	1452	1081	211	2993	523	354	920	1241	1415	569	294	267	391	884	428	319	149	152	377	480	149	423	253	1125	500	115	137	243	461	539	259	151	254	282	942	634	126
573		ü	P17987		T-complex protein 1 subunit alpha OS=Homo sapiens OX=9606 GN=TCP1 PE=1 SV=1	60.306	15	0.188849	15	102	109904	306	171	308	76	531	1076	649	779	737	1238	523	382	249	610	1056	197	129	205	251	206	694	848	718	747	661	270	474	249	697	737	293	514	262	365	618	470	337	154
719		ü	P04844		Dolichyl-diphosphooligosaccharide--protein glycosyltransferase subunit 2 OS=Homo sapiens OX=9606 GN=RPN2 PE=1 SV=3	69.241	15	0.263074	15	49	41581	338	338	374	74	1162	542	372	328	601	662	316	425	146	125	387	360	211	42	127	411	265	595	0	225	193	0	81	0	0	32	229	332	134	74	421	499	509	838
797		ü	P55060		Exportin-2 OS=Homo sapiens OX=9606 GN=CSE1L PE=1 SV=3	110.346	15	0.132853	15	52	67637	298	454	127	0	816	167	406	236	502	618	235	166	0	56	286	100	169	129	97	306	199	146	324	363	330	0	222	112	220	264	308	734	481	145	59	361	264	148
909		ü	P49736		DNA replication licensing factor MCM2 OS=Homo sapiens OX=9606 GN=MCM2 PE=1 SV=4	101.832	15	0.181416	15	49	48841	1035	357	935	1204	1767	295	351	283	355	925	424	94	110	139	829	0	0	0	0	0	0	208	0	0	49	0	42	0	0	80	634	244	309	550	1506	138	0	262
1115		ü	Q9Y265		RuvB-like 1 OS=Homo sapiens OX=9606 GN=RUVBL1 PE=1 SV=1	50.196	15	0.320175	15	36	32976	285	408	0	74	216	512	0	134	212	188	674	467	202	55	537	113	177	195	0	229	70	0	101	153	108	108	307	76	117	0	158	166	37	67	254	277	365	62
1231		ü	Q9NQW6		Anillin OS=Homo sapiens OX=9606 GN=ANLN PE=1 SV=2	124.122	15	0.107651	15	50	33676	150	184	119	0	309	175	79	0	101	88	298	348	246	231	394	60	205	122	183	412	169	848	474	363	1407	26	63	253	0	0	88	158	311	285	236	365	295	117
1286		ü	P14866		Heterogeneous nuclear ribonucleoprotein L OS=Homo sapiens OX=9606 GN=HNRNPL PE=1 SV=2	64.092	15	0.21562	15	66	54726	908	899	463	480	1530	401	336	261	769	589	682	357	112	432	1023	204	395	63	183	376	135	0	0	0	154	315	95	0	120	255	47	100	210	0	65	207	188	0
1456		ü	P46781		40S ribosomal protein S9 OS=Homo sapiens OX=9606 GN=RPS9 PE=1 SV=3	22.578	15	0.510309	15	74	114952	1225	668	613	379	2551	612	800	786	774	904	356	316	204	124	916	386	603	231	407	1102	721	619	475	349	1210	430	388	217	234	296	265	350	458	333	449	783	672	312
1535		ü	O00567		Nucleolar protein 56 OS=Homo sapiens OX=9606 GN=NOP56 PE=1 SV=4	66.009	15	0.237374	15	52	51980	373	643	213	0	1424	1196	900	630	705	1462	176	126	176	121	325	393	422	136	453	524	395	89	219	117	614	76	127	0	170	197	476	387	155	181	614	184	588	354
1599		ü	P37837		Transaldolase OS=Homo sapiens OX=9606 GN=TALDO1 PE=1 SV=2	37.516	15	0.272997	15	53	62710	687	895	363	338	1051	309	265	550	352	1085	182	0	63	0	152	52	139	353	164	353	754	594	255	256	847	366	240	104	59	388	152	128	213	227	417	316	483	342
1633		ü	P16144		Integrin beta-4 OS=Homo sapiens OX=9606 GN=ITGB4 PE=1 SV=5	202.039	15	0.103732	15	47	75660	125	230	35	40	302	109	155	50	211	305	132	316	203	119	223	366	367	155	503	926	346	241	106	187	333	151	135	87	95	55	134	164	286	167	379	89	164	58
1681		ü	P00505		Aspartate aminotransferase, mitochondrial OS=Homo sapiens OX=9606 GN=GOT2 PE=1 SV=3	47.487	15	0.3	15	59	57612	607	383	277	0	234	189	180	77	336	636	754	1175	880	386	1225	488	111	313	424	492	228	145	98	74	230	0	0	0	0	0	189	84	46	304	450	116	320	329
1757		ü	P20042		Eukaryotic translation initiation factor 2 subunit 2 OS=Homo sapiens OX=9606 GN=EIF2S2 PE=1 SV=2	38.364	15	0.453453	15	67	51303	382	590	420	39	1256	446	201	350	524	322	210	731	525	364	626	371	75	40	105	455	294	150	336	178	249	297	608	233	184	798	575	331	80	182	352	567	281	322
1871		ü	P05556		Integrin beta-1 OS=Homo sapiens OX=9606 GN=ITGB1 PE=1 SV=2	88.357	15	0.146617	15	40	53659	614	683	157	254	1144	643	462	449	411	824	252	79	204	209	967	144	95	93	67	397	143	108	88	0	352	185	296	62	42	0	64	136	129	131	258	259	303	188
1934		ü	Q99497		Parkinson disease protein 7 OS=Homo sapiens OX=9606 GN=PARK7 PE=1 SV=2	19.878	15	0.608466	15	78	115187	912	1825	567	459	2627	687	1056	633	580	1253	795	492	512	44	892	201	192	226	296	578	1375	1052	469	300	961	992	1014	655	690	1264	533	996	484	894	264	283	359	21
170		ü	P07996		Thrombospondin-1 OS=Homo sapiens OX=9606 GN=THBS1 PE=1 SV=2	129.3	14	0.126496	14	32	21553	0	67	0	0	58	110	160	63	0	165	0	88	114	0	71	239	64	59	236	255	229	44	97	146	101	143	0	47	0	79	0	0	46	77	123	65	0	69
189		ü	P00390		Glutathione reductase, mitochondrial OS=Homo sapiens OX=9606 GN=GSR PE=1 SV=2	56.221	14	0.168582	14	56	37594	445	428	97	213	617	131	101	207	0	570	370	237	178	291	549	148	263	130	169	230	213	212	167	153	0	76	79	0	191	117	232	265	142	151	169	551	431	207
214		ü	P35998		26S proteasome regulatory subunit 7 OS=Homo sapiens OX=9606 GN=PSMC2 PE=1 SV=3	48.603	14	0.293303	14	40	34266	677	229	183	0	559	256	57	244	180	602	301	287	294	309	781	320	330	154	73	190	78	27	31	79	51	78	39	85	14	266	247	350	91	190	125	145	113	206
342		ü	Q9Y617		Phosphoserine aminotransferase OS=Homo sapiens OX=9606 GN=PSAT1 PE=1 SV=2	40.397	14	0.262162	14	73	77666	557	332	528	319	1305	695	344	466	538	808	594	210	247	146	588	382	459	279	182	474	372	442	266	409	571	0	0	0	67	0	224	246	127	42	297	404	249	194
384		ü	Q16555		Dihydropyrimidinase-related protein 2 OS=Homo sapiens OX=9606 GN=DPYSL2 PE=1 SV=1	62.255	14	0.267483	14	47	55542	552	969	484	202	1433	271	364	111	422	748	420	428	190	45	427	776	607	626	36	775	158	536	173	134	465	0	139	0	0	45	162	62	286	134	642	383	210	126
389		ü	P36957		Dihydrolipoyllysine-residue succinyltransferase component of 2-oxoglutarate dehydrogenase complex, mitochondrial OS=Homo sapiens OX=9606 GN=DLST PE=1 SV=4	48.724	14	0.183223	14	64	48824	725	434	423	397	1173	166	45	283	258	599	326	368	245	215	483	340	132	170	150	115	372	297	377	278	424	150	168	78	97	336	76	228	0	305	443	244	658	469
413		ü	P54819		Adenylate kinase 2, mitochondrial OS=Homo sapiens OX=9606 GN=AK2 PE=1 SV=2	26.461	14	0.523013	14	37	48282	100	520	94	0	380	213	322	395	201	609	398	364	269	0	517	167	0	71	37	283	241	245	158	108	319	176	247	402	175	457	311	106	139	86	209	608	287	511
501		ü	Q99460		26S proteasome non-ATPase regulatory subunit 1 OS=Homo sapiens OX=9606 GN=PSMD1 PE=1 SV=2	105.769	14	0.124869	14	28	22679	30	151	141	0	126	68	0	55	220	109	54	0	0	111	47	0	216	0	0	138	43	0	32	104	250	0	0	53	0	0	63	61	137	0	285	196	65	66
551		ü	P29317	P54753	Ephrin type-A receptor 2 OS=Homo sapiens OX=9606 GN=EPHA2 PE=1 SV=2	108.197	14	0.116803	15	50	36431	655	690	279	51	816	324	159	372	381	564	483	357	307	224	873	255	67	180	210	413	274	0	174	0	184	102	113	0	0	35	222	151	141	68	213	81	241	49
738		ü	P36952		Serpin B5 OS=Homo sapiens OX=9606 GN=SERPINB5 PE=1 SV=2	42.073	14	0.336	14	47	56635	407	271	211	0	555	988	407	663	1003	1209	154	185	154	85	849	113	224	61	81	573	308	298	262	206	767	127	375	40	188	498	324	143	64	169	1036	251	301	0
883		ü	Q16851		UTP--glucose-1-phosphate uridylyltransferase OS=Homo sapiens OX=9606 GN=UGP2 PE=1 SV=5	56.905	14	0.192913	14	32	17794	203	128	116	0	127	98	104	60	0	159	182	112	163	49	290	67	0	42	0	91	330	286	176	131	208	180	0	0	0	80	171	0	0	277	223	0	122	169
902		ü	P21796		Voltage-dependent anion-selective channel protein 1 OS=Homo sapiens OX=9606 GN=VDAC1 PE=1 SV=2	30.754	14	0.416961	15	69	56543	175	309	333	195	443	236	361	181	100	538	473	178	286	228	615	630	659	284	487	1058	648	504	595	434	1519	234	133	132	37	334	202	482	379	260	774	347	290	256
1032		ü	P67936		Tropomyosin alpha-4 chain OS=Homo sapiens OX=9606 GN=TPM4 PE=1 SV=3	28.504	14	0.524194	28	150	93192	689	505	388	64	812	1205	925	956	1272	1641	300	420	299	408	720	363	431	291	318	390	665	357	431	288	285	261	176	152	240	759	522	784	259	453	757	417	505	555
1122		ü	P41091		Eukaryotic translation initiation factor 2 subunit 3 OS=Homo sapiens OX=9606 GN=EIF2S3 PE=1 SV=3	51.077	14	0.235169	14	75	72908	552	563	695	323	715	874	401	909	698	1828	269	197	335	85	579	453	458	421	275	433	472	290	299	0	396	355	311	38	186	533	672	295	111	246	484	352	81	190
1219		ü	P13073		Cytochrome c oxidase subunit 4 isoform 1, mitochondrial OS=Homo sapiens OX=9606 GN=COX4I1 PE=1 SV=1	19.564	14	0.390533	14	27	19804	118	57	0	0	403	92	55	0	142	281	41	0	0	0	144	613	754	780	656	951	51	0	0	0	0	0	0	0	55	0	64	91	81	19	285	658	251	111
1243		ü	P36871		Phosphoglucomutase-1 OS=Homo sapiens OX=9606 GN=PGM1 PE=1 SV=3	61.411	14	0.202847	14	40	33663	276	422	101	80	494	58	233	15	175	404	270	442	59	122	330	114	521	313	287	188	170	89	201	0	410	45	224	121	53	0	51	75	0	138	140	197	102	107
1418		ü	P35222		Catenin beta-1 OS=Homo sapiens OX=9606 GN=CTNNB1 PE=1 SV=1	85.442	14	0.142125	16	49	53879	954	962	963	707	2533	254	57	318	1934	279	371	353	262	129	741	222	417	403	249	1029	0	154	0	16	382	65	0	0	0	55	94	525	82	206	747	104	186	213
1421		ü	P15880		40S ribosomal protein S2 OS=Homo sapiens OX=9606 GN=RPS2 PE=1 SV=2	31.305	14	0.426621	14	42	147959	1142	716	514	292	2348	687	984	1194	1026	1998	1101	767	723	907	1862	1112	571	1046	511	1672	1676	920	746	970	2679	176	429	400	83	198	562	245	352	543	779	752	535	560
1451		ü	Q06210		Glutamine--fructose-6-phosphate aminotransferase [isomerizing] 1 OS=Homo sapiens OX=9606 GN=GFPT1 PE=1 SV=3	78.756	14	0.175966	14	37	42496	329	170	57	60	220	131	98	218	273	311	406	53	242	165	498	302	242	126	103	140	211	123	61	133	449	0	0	0	0	0	358	387	83	175	377	266	404	198
1562		ü	Q15459		Splicing factor 3A subunit 1 OS=Homo sapiens OX=9606 GN=SF3A1 PE=1 SV=1	88.831	14	0.138714	14	54	64020	2976	1973	1166	463	3800	299	224	189	385	484	224	172	123	59	331	444	532	0	95	356	305	290	251	120	455	132	471	310	165	472	247	232	253	266	155	231	204	94
1575		ü	Q14847		LIM and SH3 domain protein 1 OS=Homo sapiens OX=9606 GN=LASP1 PE=1 SV=2	29.698	14	0.444444	14	93	80742	130	217	69	185	307	981	614	440	1504	652	1007	487	1028	286	1442	917	713	205	302	1296	448	139	185	75	307	317	496	411	574	1285	39	104	76	45	497	302	166	114
1690		ü	O75643		U5 small nuclear ribonucleoprotein 200 kDa helicase OS=Homo sapiens OX=9606 GN=SNRNP200 PE=1 SV=2	244.353	14	0.0561798	14	32	21192	172	144	73	29	356	71	0	83	180	207	62	79	87	0	138	63	38	183	82	256	96	272	385	74	98	241	81	32	88	201	0	0	0	140	53	0	0	0
1715		ü	P12268	P20839	Inosine-5'-monophosphate dehydrogenase 2 OS=Homo sapiens OX=9606 GN=IMPDH2 PE=1 SV=2	55.77	14	0.250973	17	73	70539	216	195	0	99	727	435	173	523	668	662	497	632	456	294	1066	271	87	177	145	579	486	350	375	65	737	303	578	176	71	319	290	199	261	355	202	247	295	0
1716		ü	Q9UKM9		RNA-binding protein Raly OS=Homo sapiens OX=9606 GN=RALY PE=1 SV=1	32.444	14	0.333333	14	73	52445	353	232	78	140	488	460	283	114	381	693	73	101	341	82	243	322	368	257	331	423	619	556	792	350	1149	595	321	176	164	243	329	0	0	38	61	59	47	0
1817		ü	Q14126		Desmoglein-2 OS=Homo sapiens OX=9606 GN=DSG2 PE=1 SV=2	122.218	14	0.170841	14	25	14921	0	72	0	0	128	138	272	0	76	392	206	187	77	104	223	186	61	0	75	166	152	101	63	0	0	0	0	0	0	0	73	125	166	60	338	117	71	215
1824		ü	P09960		Leukotriene A-4 hydrolase OS=Homo sapiens OX=9606 GN=LTA4H PE=1 SV=2	69.241	14	0.176759	14	36	61107	405	431	147	0	759	392	243	355	564	757	225	200	0	171	186	166	258	173	167	369	409	450	535	111	1081	161	69	0	126	131	215	347	124	199	474	419	378	285
1825		ü	Q9H4M9	Q9NZN4; Q7Z569	EH domain-containing protein 1 OS=Homo sapiens OX=9606 GN=EHD1 PE=1 SV=2	60.589	14	0.329588	17	86	49296	493	579	203	198	925	1357	580	290	574	703	510	350	440	128	802	188	0	79	169	255	478	250	283	244	614	201	349	116	0	326	198	156	85	363	230	0	135	137
1849		ü	O14818		Proteasome subunit alpha type-7 OS=Homo sapiens OX=9606 GN=PSMA7 PE=1 SV=1	27.87	14	0.504032	14	50	447506	411	5174	693	333	1289	382	313	268	425	662	811	804	824	466	1569	828	504	315	346	952	434	300	229	71	770	72	284	0	212	97	682	510	168	255	253	451	482	159
1969		ü	Q8N1F7		Nuclear pore complex protein Nup93 OS=Homo sapiens OX=9606 GN=NUP93 PE=1 SV=2	93.43	14	0.141636	14	36	31530	97	0	41	0	152	305	308	263	376	595	1051	612	280	329	1295	138	85	0	83	271	0	0	0	0	274	60	197	74	66	206	54	96	140	58	160	89	106	80
2010		ü	P30084		Enoyl-CoA hydratase, mitochondrial OS=Homo sapiens OX=9606 GN=ECHS1 PE=1 SV=4	31.367	14	0.3	14	43	40365	248	385	0	226	382	167	145	86	140	384	188	391	286	160	880	65	67	0	95	193	165	124	227	0	340	0	0	41	0	0	0	220	0	202	67	98	387	342
22		ü	P46977		Dolichyl-diphosphooligosaccharide--protein glycosyltransferase subunit STT3A OS=Homo sapiens OX=9606 GN=STT3A PE=1 SV=2	80.477	13	0.120567	13	34	32785	45	271	147	0	231	201	63	276	133	335	89	42	90	89	95	0	0	108	0	150	3041	2318	1249	1174	3160	0	39	0	0	64	204	0	53	0	75	72	102	240
53		ü	Q8WW12		PEST proteolytic signal-containing nuclear protein OS=Homo sapiens OX=9606 GN=PCNP PE=1 SV=2	18.913	13	0.58427	13	25	16223	79	19	0	0	0	652	512	199	215	331	56	0	68	0	70	0	67	0	146	64	140	60	71	0	156	0	97	42	0	155	45	60	77	67	474	209	155	68
246		ü	P52565		Rho GDP-dissociation inhibitor 1 OS=Homo sapiens OX=9606 GN=ARHGDIA PE=1 SV=3	23.193	13	0.264706	13	56	402820	152012	67210	31519	10953	99020	175	320	318	110	312	0	115	434	173	260	288	568	159	191	609	744	329	136	100	942	33	93	0	0	191	595	590	310	153	428	0	148	172
255		ü	O15427		Monocarboxylate transporter 4 OS=Homo sapiens OX=9606 GN=SLC16A3 PE=1 SV=1	49.437	13	0.15914	13	57	55683	334	609	241	311	1229	243	219	173	185	124	651	226	349	57	431	139	270	222	199	307	290	17	333	167	482	156	520	172	284	602	440	157	0	266	108	1115	577	201
383		ü	P46783		40S ribosomal protein S10 OS=Homo sapiens OX=9606 GN=RPS10 PE=1 SV=1	18.886	13	0.472727	14	75	63338	165	490	123	125	589	278	303	107	423	710	409	507	164	49	1037	579	556	280	600	937	190	71	141	304	350	210	612	174	160	252	360	140	150	196	348	814	1090	310
408		ü	O75390		Citrate synthase, mitochondrial OS=Homo sapiens OX=9606 GN=CS PE=1 SV=2	51.68	13	0.17382	13	51	56545	290	518	0	166	687	341	359	283	252	407	47	429	287	156	232	264	449	306	119	422	249	323	365	178	833	107	106	85	70	93	54	379	174	181	611	971	1360	985
452		ü	O43175		D-3-phosphoglycerate dehydrogenase OS=Homo sapiens OX=9606 GN=PHGDH PE=1 SV=4	56.614	13	0.198874	13	30	34957	53	569	180	113	117	46	366	204	247	493	485	190	328	61	386	543	53	208	312	269	365	472	204	224	386	215	68	61	0	116	325	282	111	260	359	215	344	76
556		ü	O60716		Catenin delta-1 OS=Homo sapiens OX=9606 GN=CTNND1 PE=1 SV=1	108.103	13	0.166322	13	38	38207	196	72	211	27	276	197	81	205	223	288	337	70	169	74	428	110	233	101	297	347	180	150	0	0	97	0	0	0	0	0	154	70	143	76	158	186	96	0
617		ü	Q04917		14-3-3 protein eta OS=Homo sapiens OX=9606 GN=YWHAH PE=1 SV=4	28.201	13	0.410569	19	161	42959	393	412	358	30	693	211	96	117	422	285	363	63	155	297	646	171	222	117	110	305	0	0	0	0	0	253	80	0	0	106	160	204	214	93	271	278	258	0
636		ü	P62753		40S ribosomal protein S6 OS=Homo sapiens OX=9606 GN=RPS6 PE=1 SV=1	28.663	13	0.297189	13	93	126863	613	437	492	61	1009	792	416	743	1256	957	640	546	345	531	1289	960	1627	545	624	1158	1104	825	650	304	882	521	995	722	1152	1217	754	627	172	422	1313	729	972	467
659		ü	Q9UKY7		Protein CDV3 homolog OS=Homo sapiens OX=9606 GN=CDV3 PE=1 SV=1	27.318	13	0.368217	13	55	18873	284	177	91	0	201	57	136	71	50	106	250	115	117	149	398	144	61	0	0	73	0	0	0	0	85	0	53	0	0	171	65	100	45	75	271	186	130	0
660		ü	P23919		Thymidylate kinase OS=Homo sapiens OX=9606 GN=DTYMK PE=1 SV=4	23.804	13	0.349057	13	41	48358	368	470	294	87	1247	162	127	478	355	663	221	71	245	80	218	14	127	0	0	225	47	188	0	148	445	239	39	280	148	139	129	126	165	265	357	265	382	572
852		ü	P61604		10 kDa heat shock protein, mitochondrial OS=Homo sapiens OX=9606 GN=HSPE1 PE=1 SV=2	10.925	13	0.627451	13	77	160902	1073	585	1142	313	2946	796	1278	1524	1653	1962	1043	920	914	678	1642	576	993	543	552	1195	929	964	485	651	1840	285	1000	201	286	1152	691	403	234	179	784	1089	1055	915
926		ü	P47897		Glutamine--tRNA ligase OS=Homo sapiens OX=9606 GN=QARS1 PE=1 SV=1	87.743	13	0.202581	15	30	30726	318	278	0	115	438	371	336	203	72	754	63	48	0	159	141	446	155	362	472	724	138	169	172	146	196	50	66	45	127	185	330	479	190	95	219	154	586	149
1103		ü	P14923		Junction plakoglobin OS=Homo sapiens OX=9606 GN=JUP PE=1 SV=3	81.693	13	0.186577	15	40	31634	63	49	137	0	113	119	177	57	301	213	251	189	155	0	693	259	344	117	85	376	75	0	40	43	52	47	154	50	0	138	0	275	157	95	242	186	210	102
1155		ü	P62424		60S ribosomal protein L7a OS=Homo sapiens OX=9606 GN=RPL7A PE=1 SV=2	29.977	13	0.319549	13	55	92890	886	716	184	171	1794	736	447	563	528	511	650	775	113	760	872	467	435	119	204	531	615	428	119	369	942	490	775	374	147	564	348	295	233	241	639	631	473	616
1181		ü	P24534		Elongation factor 1-beta OS=Homo sapiens OX=9606 GN=EEF1B2 PE=1 SV=3	24.748	13	0.591111	15	150	161918	1279	1359	631	514	2710	708	471	693	545	583	752	566	85	427	1057	628	897	228	674	1174	884	934	1176	529	1674	661	967	338	292	835	511	572	301	372	1502	612	484	240
1236		ü	O00151		PDZ and LIM domain protein 1 OS=Homo sapiens OX=9606 GN=PDLIM1 PE=1 SV=4	36.049	13	0.364742	13	53	34873	458	487	414	126	956	43	0	180	169	219	412	71	110	176	435	154	154	75	71	293	284	308	194	291	329	47	144	0	71	77	259	258	50	242	285	198	141	105
1266		ü	P51572		B-cell receptor-associated protein 31 OS=Homo sapiens OX=9606 GN=BCAP31 PE=1 SV=3	27.974	13	0.357724	13	48	38550	358	595	180	353	932	61	150	178	75	239	342	124	397	132	411	0	335	15	391	594	812	841	359	387	1898	50	95	71	0	105	397	116	225	59	115	85	96	130
1270		ü	P13693		Translationally-controlled tumor protein OS=Homo sapiens OX=9606 GN=TPT1 PE=1 SV=1	19.583	13	0.354651	13	82	58208	1174	641	988	367	3380	137	134	128	0	266	189	137	138	176	543	143	421	379	505	373	446	867	257	360	1090	90	190	78	88	59	49	414	233	208	410	222	221	0
1277		ü	Q9NUQ9		CYFIP-related Rac1 interactor B OS=Homo sapiens OX=9606 GN=CYRIB PE=1 SV=1	36.725	13	0.348765	13	31	21268	79	76	0	0	168	217	0	33	65	56	104	0	106	0	208	86	0	0	0	55	694	1223	510	251	1595	323	222	129	0	38	0	0	0	112	0	103	50	169
1314		ü	Q9UQB8		Brain-specific angiogenesis inhibitor 1-associated protein 2 OS=Homo sapiens OX=9606 GN=BAIAP2 PE=1 SV=1	60.83	13	0.192029	13	23	23112	72	55	70	67	261	208	51	0	63	155	0	0	0	0	73	180	0	0	0	230	0	130	190	158	114	0	102	0	43	120	83	34	107	64	74	77	0	0
1342		ü	Q9NYF8		Bcl-2-associated transcription factor 1 OS=Homo sapiens OX=9606 GN=BCLAF1 PE=1 SV=2	106.059	13	0.0967391	13	37	33660	130	54	0	0	0	551	155	177	530	278	440	108	95	179	303	0	0	46	0	60	0	0	0	0	0	0	0	76	0	0	140	114	231	163	187	60	0	0
1371		ü	O43242		26S proteasome non-ATPase regulatory subunit 3 OS=Homo sapiens OX=9606 GN=PSMD3 PE=1 SV=2	60.939	13	0.217228	13	27	35614	0	68	0	0	0	316	87	0	52	0	219	242	87	103	236	117	143	63	146	219	258	43	211	281	350	0	117	0	75	0	117	124	135	165	377	479	122	509
1394		ü	P09429		High mobility group protein B1 OS=Homo sapiens OX=9606 GN=HMGB1 PE=1 SV=3	24.878	13	0.306977	15	74	115365	1091	731	566	190	1188	520	697	553	1052	1804	580	203	135	93	1244	259	626	340	383	956	1412	1554	1507	727	2349	732	892	404	417	806	421	359	236	446	982	545	256	0
1452		ü	P55084	Q9ULE3	Trifunctional enzyme subunit beta, mitochondrial OS=Homo sapiens OX=9606 GN=HADHB PE=1 SV=3	51.262	13	0.234177	13	46	40311	345	345	183	78	413	243	182	54	312	466	285	255	159	194	540	140	93	53	77	101	207	250	210	20	547	337	73	218	96	326	61	112	0	139	226	631	151	60
1524		ü	P41252		Isoleucine--tRNA ligase, cytoplasmic OS=Homo sapiens OX=9606 GN=IARS1 PE=1 SV=2	144.406	13	0.123613	13	33	54335	1953	2043	1028	737	5990	326	126	259	371	872	257	356	253	319	556	226	0	160	58	366	338	317	140	130	246	68	71	0	97	218	323	0	167	118	53	547	275	376
1528		ü	Q6P2Q9		Pre-mRNA-processing-splicing factor 8 OS=Homo sapiens OX=9606 GN=PRPF8 PE=1 SV=2	273.427	13	0.0475375	13	27	17847	1401	1113	579	378	998	0	0	0	0	0	254	119	63	0	96	112	219	169	126	307	64	0	0	0	91	0	0	0	0	0	0	0	0	0	0	0	0	0
1628		ü	P62750		60S ribosomal protein L23a OS=Homo sapiens OX=9606 GN=RPL23A PE=1 SV=1	17.684	13	0.378205	13	78	148895	1080	501	649	508	4356	889	898	1184	1430	2423	1128	573	452	695	2019	836	769	330	574	1450	696	728	553	212	852	424	432	598	487	802	346	479	439	289	1004	680	851	588
1669		ü	O43852		Calumenin OS=Homo sapiens OX=9606 GN=CALU PE=1 SV=2	37.084	13	0.393651	13	44	35916	577	241	477	128	1318	62	225	354	435	554	176	45	101	71	90	61	0	53	0	0	228	675	310	77	623	68	92	134	63	391	73	210	57	65	151	36	453	147
1867		ü	P62191	Q8NB90	26S proteasome regulatory subunit 4 OS=Homo sapiens OX=9606 GN=PSMC1 PE=1 SV=1	49.154	13	0.263636	15	62	39341	779	384	622	35	594	378	140	307	303	406	491	118	187	68	513	305	446	183	116	360	635	283	346	594	635	141	141	92	0	39	225	200	37	173	148	173	200	108
1883		ü	Q06323		Proteasome activator complex subunit 1 OS=Homo sapiens OX=9606 GN=PSME1 PE=1 SV=1	28.705	13	0.417671	13	40	99227	773	965	651	335	1402	336	165	264	722	803	580	204	192	263	727	453	646	455	289	1078	157	318	212	319	408	469	137	147	192	435	602	504	163	457	1003	595	342	536
1887		ü	P29966		Myristoylated alanine-rich C-kinase substrate OS=Homo sapiens OX=9606 GN=MARCKS PE=1 SV=4	31.536	13	0.472892	15	62	93441	238	150	200	69	395	6903	6057	3486	3246	7825	480	97	116	105	360	69	192	71	140	405	67	0	109	0	131	73	47	82	0	0	181	168	0	59	252	5796	4375	2613
58		ü	P26373		60S ribosomal protein L13 OS=Homo sapiens OX=9606 GN=RPL13 PE=1 SV=4	24.247	12	0.398104	13	114	135052	1473	1170	421	512	1188	474	625	599	555	960	835	749	401	491	1437	1702	1331	258	744	1153	565	433	858	870	1854	315	431	297	147	232	582	256	318	135	548	502	409	338
71		ü	Q99961		Endophilin-A2 OS=Homo sapiens OX=9606 GN=SH3GL1 PE=1 SV=1	41.464	12	0.258152	12	61	40844	103	186	234	0	508	242	541	383	677	926	290	339	479	225	1133	237	196	70	196	287	183	133	167	0	350	306	273	150	107	58	187	147	19	183	390	355	143	234
142		ü	Q9Y230		RuvB-like 2 OS=Homo sapiens OX=9606 GN=RUVBL2 PE=1 SV=3	51.125	12	0.269978	12	27	32718	129	110	60	0	301	581	67	313	126	849	163	124	78	34	136	401	246	0	198	645	157	100	67	230	179	85	199	59	105	209	267	143	62	251	493	388	177	214
154		ü	P17980		26S proteasome regulatory subunit 6A OS=Homo sapiens OX=9606 GN=PSMC3 PE=1 SV=3	49.172	12	0.220957	12	30	24013	491	160	327	0	2394	0	167	229	271	351	190	73	79	58	253	38	222	212	120	178	204	229	185	61	380	0	0	0	0	0	0	121	75	0	69	123	187	49
256		ü	P23381		Tryptophan--tRNA ligase, cytoplasmic OS=Homo sapiens OX=9606 GN=WARS1 PE=1 SV=2	53.132	12	0.227176	12	18	15325	279	433	195	0	1399	0	0	0	0	0	0	0	45	0	95	85	0	0	53	80	0	0	0	0	70	86	75	77	12	159	170	0	0	89	238	0	51	57
297		ü	Q9NSD9		Phenylalanine--tRNA ligase beta subunit OS=Homo sapiens OX=9606 GN=FARSB PE=1 SV=3	66.074	12	0.171477	12	32	40922	310	145	58	117	446	253	405	346	477	672	226	260	39	55	113	127	283	89	172	278	330	0	187	173	162	132	99	87	55	0	109	160	170	98	577	152	212	142
316		ü	P62906		60S ribosomal protein L10a OS=Homo sapiens OX=9606 GN=RPL10A PE=1 SV=2	24.816	12	0.299539	12	75	79327	651	803	146	180	748	393	41	373	394	726	733	326	598	271	1138	229	709	166	379	841	585	461	555	311	1055	39	287	132	201	424	149	483	192	263	444	395	578	534
366		ü	O43399		Tumor protein D54 OS=Homo sapiens OX=9606 GN=TPD52L2 PE=1 SV=2	22.224	12	0.524272	12	65	76898	430	854	340	162	1935	163	642	393	347	787	346	248	302	278	593	869	675	954	296	1031	652	528	270	322	678	388	567	141	361	295	177	496	114	693	542	224	266	353
372		ü	Q14764		Major vault protein OS=Homo sapiens OX=9606 GN=MVP PE=1 SV=4	99.266	12	0.132139	12	21	11508	203	309	81	0	101	0	83	63	0	145	0	0	0	0	0	0	40	0	0	0	177	122	47	105	56	0	305	49	0	133	0	0	49	0	0	174	0	69
432		ü	P30040		Endoplasmic reticulum resident protein 29 OS=Homo sapiens OX=9606 GN=ERP29 PE=1 SV=4	28.975	12	0.306513	12	39	60745	149	91	79	0	242	71	169	369	162	589	782	414	732	229	993	331	226	80	181	272	576	341	465	160	457	797	210	316	156	579	58	129	186	62	263	203	15	121
436		ü	Q14444		Caprin-1 OS=Homo sapiens OX=9606 GN=CAPRIN1 PE=1 SV=2	78.318	12	0.148096	12	39	108901	169	145	0	0	151	407	16	226	175	271	130	259	47	166	280	191	305	112	0	199	121	238	135	0	171	68	200	40	77	279	66	220	136	190	396	16	73	92
502		ü	P52292		Importin subunit alpha-1 OS=Homo sapiens OX=9606 GN=KPNA2 PE=1 SV=1	57.826	12	0.196597	12	38	44554	444	207	57	0	651	135	179	84	407	106	1150	910	633	467	1313	75	185	127	89	230	186	0	54	0	0	267	246	124	76	172	386	720	249	474	709	539	411	326
571		ü	P04264	sp	Keratin, type II cytoskeletal 1 OS=Homo sapiens OX=9606 GN=KRT1 PE=1 SV=6	65.999	12	0.166149	17	111	89302	820	3792	836	253	1120	263	501	449	2045	486	262	43	71	230	267	283	345	0	152	239	286	244	37	154	321	118	208	0	0	140	33	145	104	37	85	344	123	175
701		ü	P17655		Calpain-2 catalytic subunit OS=Homo sapiens OX=9606 GN=CAPN2 PE=1 SV=6	79.945	12	0.124286	12	98	55202	234	202	516	0	307	52	110	259	286	436	290	300	413	552	708	188	194	65	0	487	635	231	353	110	554	445	162	77	105	422	342	271	168	649	401	898	1146	758
936		ü	Q9Y2W1		Thyroid hormone receptor-associated protein 3 OS=Homo sapiens OX=9606 GN=THRAP3 PE=1 SV=2	108.601	12	0.109948	12	51	32171	141	265	368	0	346	214	254	125	318	179	287	264	235	28	947	0	228	167	0	135	69	100	0	41	172	321	84	73	0	92	212	500	116	138	434	492	301	294
973		ü	P30086		Phosphatidylethanolamine-binding protein 1 OS=Homo sapiens OX=9606 GN=PEBP1 PE=1 SV=3	21.044	12	0.459893	12	44	46549	862	920	310	589	1818	133	245	63	40	387	0	461	269	264	1916	0	161	107	0	565	212	143	225	190	398	265	232	205	98	461	392	52	253	199	396	161	263	137
994		ü	Q32MZ4	Q9Y608	Leucine-rich repeat flightless-interacting protein 1 OS=Homo sapiens OX=9606 GN=LRRFIP1 PE=1 SV=2	89.199	12	0.115099	13	33	19894	25	71	140	0	418	48	187	164	184	77	166	136	118	0	241	0	74	141	0	0	178	125	283	178	29	58	276	295	65	169	0	0	0	0	0	0	0	69
1001		ü	P60709	Q562R1	Actin, cytoplasmic 1 OS=Homo sapiens OX=9606 GN=ACTB PE=1 SV=1	41.71	12	0.552	42	834	323201	1535	1146	1012	78	2489	5061	2193	1298	5936	3642	1459	768	448	927	1696	1222	961	422	686	1523	733	1055	760	365	1469	1221	447	608	430	863	543	699	644	551	1745	1623	1285	688
1015		ü	Q92499		ATP-dependent RNA helicase DDX1 OS=Homo sapiens OX=9606 GN=DDX1 PE=1 SV=2	82.38	12	0.116216	12	30	24849	0	0	53	0	78	179	158	44	103	185	149	139	86	45	204	146	257	31	169	663	234	351	228	180	353	72	65	155	47	29	0	89	71	138	189	181	133	225
1031		ü	O15355		Protein phosphatase 1G OS=Homo sapiens OX=9606 GN=PPM1G PE=1 SV=1	59.235	12	0.21978	12	44	25941	115	732	118	203	472	0	133	50	82	250	256	396	330	77	343	68	119	0	29	32	53	295	115	150	403	143	496	65	87	313	56	0	0	59	68	7	208	0
1168		ü	P07737		Profilin-1 OS=Homo sapiens OX=9606 GN=PFN1 PE=1 SV=2	15.045	12	0.635714	12	92	136478	1027	1173	837	221	3020	892	962	698	1122	1318	1191	396	629	680	1621	262	423	362	381	903	834	948	730	294	967	684	556	293	315	935	405	648	200	502	657	815	793	244
1177		ü	P62805		Histone H4 OS=Homo sapiens OX=9606 GN=H4C1 PE=1 SV=2	11.36	12	0.553398	12	128	206908	1422	1016	1310	374	4334	947	989	1032	2849	2135	1079	1176	268	1005	1848	798	1236	395	435	1179	1410	1426	594	482	1874	462	741	65	164	665	963	1804	713	867	1476	1056	1668	854
1369		ü	P83731		60S ribosomal protein L24 OS=Homo sapiens OX=9606 GN=RPL24 PE=1 SV=1	17.768	12	0.382166	12	65	59841	1147	1985	487	396	1732	447	845	523	814	670	671	344	135	307	822	414	347	119	0	730	142	217	268	232	332	83	46	0	90	211	323	364	0	292	368	164	394	132
1558		ü	P38919		Eukaryotic initiation factor 4A-III OS=Homo sapiens OX=9606 GN=EIF4A3 PE=1 SV=4	46.841	12	0.272506	15	69	58939	401	137	396	297	959	121	369	0	379	330	851	764	466	210	1872	87	299	127	201	297	63	63	137	122	0	308	51	71	0	37	377	698	291	357	431	955	370	365
1591		ü	Q9HAV7		GrpE protein homolog 1, mitochondrial OS=Homo sapiens OX=9606 GN=GRPEL1 PE=1 SV=2	24.264	12	0.368664	12	52	48628	270	171	247	255	683	240	246	215	102	269	192	128	187	164	629	232	109	7	41	206	992	481	118	55	627	237	332	92	97	303	14	88	137	81	316	549	621	448
1678		ü	Q99613		Eukaryotic translation initiation factor 3 subunit C OS=Homo sapiens OX=9606 GN=EIF3C PE=1 SV=1	105.278	12	0.107338	12	36	37989	254	236	197	58	354	476	543	503	256	699	152	37	183	137	501	242	234	185	376	559	130	0	91	0	76	70	223	0	53	185	351	296	325	530	549	1219	1490	1136
1682		ü	P39748		Flap endonuclease 1 OS=Homo sapiens OX=9606 GN=FEN1 PE=1 SV=1	42.566	12	0.231579	12	44	62044	708	683	216	51	1336	152	47	63	0	218	53	78	175	23	305	177	173	100	71	387	100	0	113	101	285	114	0	59	0	97	118	196	0	128	135	112	142	39
1697		ü	Q7L014		Probable ATP-dependent RNA helicase DDX46 OS=Homo sapiens OX=9606 GN=DDX46 PE=1 SV=2	117.29	12	0.0766246	12	25	35129	566	561	337	432	2522	78	95	111	70	312	2156	2194	2030	706	3257	61	87	0	0	172	205	0	116	0	438	0	0	0	0	0	65	0	0	55	67	219	117	142
1707		ü	Q14019		Coactosin-like protein OS=Homo sapiens OX=9606 GN=COTL1 PE=1 SV=3	15.935	12	0.394366	12	85	119821	426	735	549	216	1226	383	492	732	473	1055	491	169	93	242	498	229	273	0	0	256	715	578	808	399	1262	321	655	43	160	253	70	378	271	315	530	1043	265	83
1819		ü	P62195	Q8NB90	26S proteasome regulatory subunit 8 OS=Homo sapiens OX=9606 GN=PSMC5 PE=1 SV=1	45.597	12	0.288177	15	64	62227	435	527	469	306	831	41	222	139	59	176	2061	760	913	1022	2353	140	115	0	0	271	248	164	236	420	635	227	0	70	98	97	237	94	342	79	77	515	128	327
1919		ü	P09651		Heterogeneous nuclear ribonucleoprotein A1 OS=Homo sapiens OX=9606 GN=HNRNPA1 PE=1 SV=5	38.723	12	0.327957	16	105	71648	509	444	309	12	1340	563	408	711	1160	801	546	322	699	316	1413	227	288	204	0	270	565	559	538	197	807	628	287	121	117	676	110	210	47	342	470	346	313	318
1923		ü	P78344		Eukaryotic translation initiation factor 4 gamma 2 OS=Homo sapiens OX=9606 GN=EIF4G2 PE=1 SV=1	102.297	12	0.117971	12	36	16159	74	194	54	0	197	89	0	0	0	88	97	71	0	0	194	170	111	113	192	71	61	47	187	165	344	0	58	0	83	47	1049	1254	652	530	1308	385	276	34
1932		ü	P62249		40S ribosomal protein S16 OS=Homo sapiens OX=9606 GN=RPS16 PE=1 SV=2	16.435	12	0.616438	12	92	104257	1771	1513	679	225	3166	472	704	319	643	1027	726	566	372	211	1460	620	584	68	440	1090	805	676	744	989	1108	128	427	0	138	300	277	399	84	679	438	1292	573	693
1963		ü	Q08380		Galectin-3-binding protein OS=Homo sapiens OX=9606 GN=LGALS3BP PE=1 SV=1	65.289	12	0.223932	12	42	70628	129	128	57	0	25	157	0	164	243	207	0	222	47	56	143	177	0	0	81	1299	0	39	280	90	221	63	0	201	46	143	57	51	86	0	263	0	0	48
1973		ü	Q9UJZ1		Stomatin-like protein 2, mitochondrial OS=Homo sapiens OX=9606 GN=STOML2 PE=1 SV=1	38.51	12	0.328652	12	53	27926	212	328	262	0	682	66	166	173	139	67	151	6	176	43	68	67	350	280	0	221	88	71	0	62	175	89	229	210	40	43	96	93	108	0	442	0	0	0
8		ü	P63104		14-3-3 protein zeta/delta OS=Homo sapiens OX=9606 GN=YWHAZ PE=1 SV=1	27.728	11	0.595918	19	227	125967	957	1826	841	356	2586	1022	772	521	532	1369	888	414	426	315	1522	1001	794	369	570	1688	1762	678	808	799	2396	456	1058	310	653	761	708	707	176	414	716	416	596	259
18		ü	Q99729		Heterogeneous nuclear ribonucleoprotein A/B OS=Homo sapiens OX=9606 GN=HNRNPAB PE=1 SV=2	36.202	11	0.186747	11	50	42385	221	345	73	0	0	379	170	143	235	242	527	252	0	282	505	422	89	39	184	129	130	259	260	0	142	0	0	0	0	0	228	116	104	84	346	525	706	92
89		ü	P08621		U1 small nuclear ribonucleoprotein 70 kDa OS=Homo sapiens OX=9606 GN=SNRNP70 PE=1 SV=2	51.526	11	0.167048	11	38	29377	443	312	181	167	817	0	0	71	0	142	819	158	182	141	620	67	143	82	98	87	192	51	0	85	242	0	447	384	152	388	0	185	85	39	0	221	385	298
96		ü	P05388		60S acidic ribosomal protein P0 OS=Homo sapiens OX=9606 GN=RPLP0 PE=1 SV=1	34.252	11	0.205047	11	33	44222	402	183	416	211	954	96	217	269	455	192	174	126	77	80	160	302	262	148	116	349	925	945	921	349	1518	366	145	121	0	279	423	951	608	131	795	147	285	0
130		ü	Q13268		Dehydrogenase/reductase SDR family member 2, mitochondrial OS=Homo sapiens OX=9606 GN=DHRS2 PE=1 SV=4	29.908	11	0.25	11	74	135934	1072	948	923	360	1821	1242	1427	1858	3055	2778	2269	1149	743	1256	2336	733	1054	1274	548	1320	772	750	786	391	1180	380	742	61	421	462	475	615	310	315	507	1349	1224	610
157		ü	Q9NR30	Q9BQ39	Nucleolar RNA helicase 2 OS=Homo sapiens OX=9606 GN=DDX21 PE=1 SV=5	87.29	11	0.144317	12	28	19807	52	0	0	0	135	190	200	297	569	957	0	0	0	0	0	0	0	0	0	51	115	254	0	278	337	413	264	250	100	491	141	0	67	37	36	156	56	224
162		ü	P08865		40S ribosomal protein SA OS=Homo sapiens OX=9606 GN=RPSA PE=1 SV=4	32.833	11	0.325424	11	70	87936	326	304	176	230	860	110	420	229	660	974	667	553	478	382	690	705	299	288	252	612	172	517	57	73	371	400	478	106	0	289	43	450	431	413	675	202	561	142
263		ü	Q9UNF0		Protein kinase C and casein kinase substrate in neurons protein 2 OS=Homo sapiens OX=9606 GN=PACSIN2 PE=1 SV=2	55.704	11	0.154321	11	28	37324	385	570	227	242	1251	154	258	305	327	605	992	295	278	600	933	170	0	92	31	329	455	68	239	152	164	0	154	163	65	59	103	204	0	239	52	73	0	0
283		ü	Q8N163		Cell cycle and apoptosis regulator protein 2 OS=Homo sapiens OX=9606 GN=CCAR2 PE=1 SV=2	102.838	11	0.134345	11	29	30397	54	12	0	65	29	253	390	160	292	2714	53	43	96	0	222	216	0	85	297	196	134	196	107	105	122	0	128	0	0	0	57	86	0	105	309	172	113	93
292		ü	Q13283		Ras GTPase-activating protein-binding protein 1 OS=Homo sapiens OX=9606 GN=G3BP1 PE=1 SV=1	52.132	11	0.257511	11	79	70040	354	538	557	0	1432	443	336	438	548	829	334	179	245	188	903	403	128	300	114	495	318	108	0	128	501	468	233	62	102	311	533	447	306	243	1118	781	500	428
399		ü	Q9UBT2		SUMO-activating enzyme subunit 2 OS=Homo sapiens OX=9606 GN=UBA2 PE=1 SV=2	71.179	11	0.110937	11	32	23096	73	33	73	0	73	62	55	108	251	65	545	243	195	159	439	292	0	98	121	62	46	0	123	0	265	0	0	0	0	0	43	170	19	58	0	0	0	0
424		ü	Q15181		Inorganic pyrophosphatase OS=Homo sapiens OX=9606 GN=PPA1 PE=1 SV=2	32.639	11	0.384083	12	72	70833	908	561	388	133	1635	484	414	381	497	716	572	279	186	326	942	464	274	205	304	408	549	567	385	509	696	126	0	0	104	73	477	355	166	227	702	467	160	301
451		ü	P13796		Plastin-2 OS=Homo sapiens OX=9606 GN=LCP1 PE=1 SV=6	70.244	11	0.232855	16	66	66185	328	241	225	112	426	220	62	137	403	557	588	558	461	61	947	138	293	113	224	170	471	442	171	342	668	126	395	176	72	186	169	136	143	39	221	178	279	114
478		ü	O75874	P48735	Isocitrate dehydrogenase [NADP] cytoplasmic OS=Homo sapiens OX=9606 GN=IDH1 PE=1 SV=2	46.63	11	0.243961	12	43	54278	10075	5114	2431	1067	6876	106	72	142	222	254	815	314	135	0	774	355	348	213	166	401	390	208	70	56	134	255	167	148	160	136	48	67	193	80	160	346	49	0
583		ü	P16401		Histone H1.5 OS=Homo sapiens OX=9606 GN=H1-5 PE=1 SV=3	22.566	11	0.358407	14	82	110858	820	1296	575	335	2432	498	784	478	868	690	1236	1527	457	761	1520	200	315	477	585	838	729	462	1160	213	2209	564	272	182	475	268	152	65	0	222	476	655	1106	523
591		ü	P00367	sp	Glutamate dehydrogenase 1, mitochondrial OS=Homo sapiens OX=9606 GN=GLUD1 PE=1 SV=2	61.359	11	0.193548	11	24	23882	168	416	0	0	321	101	0	0	0	75	290	102	0	67	177	289	319	116	52	124	0	0	99	0	0	79	49	71	0	130	436	312	47	84	272	61	92	0
676		ü	P28066		Proteasome subunit alpha type-5 OS=Homo sapiens OX=9606 GN=PSMA5 PE=1 SV=3	26.394	11	0.381743	11	39	31661	248	306	401	97	946	268	144	145	446	359	331	90	368	185	578	313	273	349	323	390	51	431	253	92	214	114	109	0	138	0	242	116	0	261	340	252	294	107
813		ü	P84098		60S ribosomal protein L19 OS=Homo sapiens OX=9606 GN=RPL19 PE=1 SV=1	23.451	11	0.295918	11	61	69710	478	499	384	120	970	533	545	335	453	868	849	471	199	457	1194	315	228	670	250	783	707	455	636	353	620	186	385	97	31	499	263	214	474	183	792	576	564	182
872		ü	Q14694		Ubiquitin carboxyl-terminal hydrolase 10 OS=Homo sapiens OX=9606 GN=USP10 PE=1 SV=2	87.08	11	0.125313	11	25	21067	0	89	46	0	125	67	0	0	141	276	0	0	33	0	0	538	368	172	0	240	0	0	0	0	117	259	278	218	67	216	0	0	0	0	0	197	0	109
887		ü	O76021		Ribosomal L1 domain-containing protein 1 OS=Homo sapiens OX=9606 GN=RSL1D1 PE=1 SV=3	54.939	11	0.210204	11	45	37027	281	240	200	61	695	83	112	118	225	288	338	234	0	235	626	86	76	63	198	319	177	209	235	156	439	0	0	113	0	39	166	42	0	0	124	120	188	157
908		ü	P62899		60S ribosomal protein L31 OS=Homo sapiens OX=9606 GN=RPL31 PE=1 SV=1	14.454	11	0.448	11	55	54781	297	164	213	0	519	426	351	450	960	481	406	300	184	370	679	610	368	529	269	2812	260	0	0	63	233	160	292	65	51	136	356	812	454	476	1026	59	193	140
911		ü	Q9NYL9		Tropomodulin-3 OS=Homo sapiens OX=9606 GN=TMOD3 PE=1 SV=1	39.57	11	0.303977	11	33	28252	0	0	0	0	113	252	120	226	135	423	70	96	155	63	252	51	214	184	143	308	281	191	56	0	536	231	130	75	46	143	45	76	0	67	557	320	0	135
988		ü	P33993		DNA replication licensing factor MCM7 OS=Homo sapiens OX=9606 GN=MCM7 PE=1 SV=4	81.257	11	0.116829	11	31	28923	154	106	253	0	358	553	662	309	275	934	43	90	146	0	180	264	166	57	176	140	189	416	87	0	76	0	69	0	0	53	159	0	67	0	0	0	0	137
1066		ü	P61221		ATP-binding cassette sub-family E member 1 OS=Homo sapiens OX=9606 GN=ABCE1 PE=1 SV=1	67.271	11	0.138564	11	38	26445	54	239	152	0	294	477	395	224	496	2945	111	0	69	223	159	0	203	0	210	0	145	42	0	43	229	62	51	0	0	132	298	450	310	232	413	259	146	0
1142		ü	P61353		60S ribosomal protein L27 OS=Homo sapiens OX=9606 GN=RPL27 PE=1 SV=2	15.788	11	0.507353	11	89	79177	347	503	212	159	595	522	663	591	664	664	475	284	83	378	735	125	265	65	251	351	213	6	137	154	410	210	59	0	57	96	479	410	593	307	481	1359	1027	629
1190		ü	P37108		Signal recognition particle 14 kDa protein OS=Homo sapiens OX=9606 GN=SRP14 PE=1 SV=2	14.561	11	0.389706	11	37	31485	338	178	299	0	289	139	437	446	879	461	539	404	64	72	653	323	318	206	245	482	107	231	122	45	148	0	161	132	55	234	296	508	187	345	426	364	297	234
1237		ü	Q92841		Probable ATP-dependent RNA helicase DDX17 OS=Homo sapiens OX=9606 GN=DDX17 PE=1 SV=2	80.222	11	0.203018	18	87	45456	587	212	115	58	665	158	205	203	187	319	653	219	233	39	442	57	172	0	31	266	201	247	91	149	355	0	71	66	0	0	164	214	237	74	318	428	235	81
1252		ü	P63241		Eukaryotic translation initiation factor 5A-1 OS=Homo sapiens OX=9606 GN=EIF5A PE=1 SV=2	16.821	11	0.253247	11	59	82264	696	892	383	394	2143	484	164	435	679	789	648	371	421	215	903	366	815	306	545	1425	654	1034	753	261	1827	152	693	281	151	240	725	458	377	167	1134	524	965	192
1259		ü	P46778		60S ribosomal protein L21 OS=Homo sapiens OX=9606 GN=RPL21 PE=1 SV=2	18.553	11	0.34375	11	51	48818	561	424	260	277	4239	182	506	382	677	1079	145	95	101	35	654	223	182	233	151	311	200	342	257	39	686	0	0	0	0	0	114	308	301	416	707	275	231	272
1264		ü	Q9Y262		Eukaryotic translation initiation factor 3 subunit L OS=Homo sapiens OX=9606 GN=EIF3L PE=1 SV=1	66.684	11	0.171986	11	25	28829	218	489	242	0	788	271	105	245	687	496	458	289	152	128	428	131	98	60	43	186	123	0	0	70	182	326	127	0	87	95	276	109	38	0	581	270	90	60
1415		ü	P21589		5'-nucleotidase OS=Homo sapiens OX=9606 GN=NT5E PE=1 SV=1	63.327	11	0.144599	11	46	99841	541	767	266	0	707	18106	3529	4276	2979	15112	966	1130	558	374	1158	1337	845	958	438	1872	118	83	65	0	223	153	245	77	0	86	192	195	216	188	420	595	667	505
1425		ü	P60660		Myosin light polypeptide 6 OS=Homo sapiens OX=9606 GN=MYL6 PE=1 SV=2	16.919	11	0.516556	11	81	65023	737	577	442	170	1411	259	186	230	433	550	440	161	153	337	629	344	198	175	143	477	324	457	53	336	684	178	154	38	151	690	217	125	61	0	157	384	513	471
1460		ü	O14979		Heterogeneous nuclear ribonucleoprotein D-like OS=Homo sapiens OX=9606 GN=HNRNPDL PE=1 SV=3	46.409	11	0.152381	12	68	46615	777	468	660	435	1289	350	597	106	64	246	436	454	63	83	709	383	117	272	285	245	181	86	121	44	365	55	82	0	0	0	265	55	70	122	342	63	124	77
1606		ü	P07954		Fumarate hydratase, mitochondrial OS=Homo sapiens OX=9606 GN=FH PE=1 SV=3	54.602	11	0.154902	11	38	23883	89	71	0	127	129	128	75	0	159	332	105	233	209	82	371	253	383	65	0	312	118	208	161	87	186	0	141	221	0	0	80	174	95	119	180	0	0	60
1808		ü	Q03135		Caveolin-1 OS=Homo sapiens OX=9606 GN=CAV1 PE=1 SV=4	20.458	11	0.337079	11	55	72764	140	176	269	51	398	241	292	57	351	487	441	122	340	158	749	2339	3736	3713	75	6968	578	498	493	177	552	238	685	287	127	401	222	344	153	175	613	57	186	150
1878		ü	Q1KMD3		Heterogeneous nuclear ribonucleoprotein U-like protein 2 OS=Homo sapiens OX=9606 GN=HNRNPUL2 PE=1 SV=1	85.052	11	0.109772	11	30	25777	0	0	0	0	0	122	83	101	205	302	0	0	0	0	0	60	64	18	73	111	150	78	0	71	162	0	0	0	0	0	137	114	97	0	101	55	0	129
1929		ü	P22087	A6NHQ2	rRNA 2'-O-methyltransferase fibrillarin OS=Homo sapiens OX=9606 GN=FBL PE=1 SV=2	33.763	11	0.271028	13	41	60468	195	0	65	0	568	1097	529	382	2605	1372	972	502	470	424	1765	177	343	58	346	63	235	202	0	74	142	127	129	137	0	68	156	150	143	70	256	282	0	199
1938		ü	Q00325		Phosphate carrier protein, mitochondrial OS=Homo sapiens OX=9606 GN=SLC25A3 PE=1 SV=2	40.069	11	0.223757	11	39	29143	0	323	0	49	201	125	134	107	271	0	522	394	365	241	775	81	102	164	81	246	237	181	209	103	551	0	94	0	0	130	199	264	138	254	120	0	63	146
1957		ü	Q86UP2		Kinectin OS=Homo sapiens OX=9606 GN=KTN1 PE=1 SV=1	156.179	11	0.0788504	11	22	15288	181	174	233	0	197	315	226	401	121	1153	0	44	0	65	195	0	99	49	102	249	0	240	118	268	388	0	0	0	0	0	0	0	182	73	160	0	92	0
1960		ü	P09496		Clathrin light chain A OS=Homo sapiens OX=9606 GN=CLTA PE=1 SV=1	27.06	11	0.193548	11	38	34200	440	361	104	62	299	53	79	21	87	0	56	0	0	0	92	66	196	156	126	260	95	42	218	0	171	71	74	44	61	0	129	176	128	51	279	0	121	55
3		ü	Q13185		Chromobox protein homolog 3 OS=Homo sapiens OX=9606 GN=CBX3 PE=1 SV=4	20.798	10	0.36612	11	30	34496	290	268	68	122	267	121	61	0	347	143	195	51	0	6	369	107	65	0	121	183	233	652	420	299	263	144	0	0	0	146	441	445	0	240	380	53	6	91
66		ü	P54578		Ubiquitin carboxyl-terminal hydrolase 14 OS=Homo sapiens OX=9606 GN=USP14 PE=1 SV=3	56.033	10	0.15587	10	29	18817	70	39	61	0	298	132	156	7	313	0	190	185	0	234	389	0	0	65	29	0	0	144	0	82	235	129	275	62	85	157	129	0	0	317	215	170	280	88
80		ü	P62820	Q86YS6; P20338; Q9H082	Ras-related protein Rab-1A OS=Homo sapiens OX=9606 GN=RAB1A PE=1 SV=3	22.663	10	0.55122	18	83	27467	422	178	132	47	404	176	150	75	248	258	98	204	0	230	288	166	346	57	171	268	49	156	49	161	271	192	74	115	79	0	0	0	0	0	0	347	204	263
169		ü	Q92734		Protein TFG OS=Homo sapiens OX=9606 GN=TFG PE=1 SV=2	43.421	10	0.165	10	34	28149	335	213	116	0	266	17	127	125	107	334	285	246	73	197	347	0	0	116	260	258	100	57	0	132	108	74	0	54	0	97	108	243	65	45	82	830	179	661
237		ü	Q16531		DNA damage-binding protein 1 OS=Homo sapiens OX=9606 GN=DDB1 PE=1 SV=1	126.887	10	0.0877193	10	27	35743	204	314	138	70	419	291	162	250	113	509	206	35	63	59	162	0	0	234	173	185	906	67	126	87	283	0	110	0	45	45	0	312	166	307	210	623	331	412
243		ü	P56192		Methionine--tRNA ligase, cytoplasmic OS=Homo sapiens OX=9606 GN=MARS1 PE=1 SV=2	101.052	10	0.116667	10	20	12626	143	160	0	0	165	70	0	50	63	55	161	62	53	0	0	0	0	65	0	32	101	48	185	165	199	105	209	0	82	81	0	0	0	0	0	0	57	0
300		ü	P04792		Heat shock protein beta-1 OS=Homo sapiens OX=9606 GN=HSPB1 PE=1 SV=2	22.768	10	0.380488	10	72	115587	1176	905	565	90	1316	338	594	433	274	553	946	239	238	223	605	468	606	432	231	1162	406	706	282	152	381	1353	727	780	209	1011	428	534	215	404	486	413	429	372
324		ü	Q96HC4		PDZ and LIM domain protein 5 OS=Homo sapiens OX=9606 GN=PDLIM5 PE=1 SV=5	63.904	10	0.145973	10	21	28319	183	202	49	69	244	120	162	67	119	236	0	174	160	135	160	133	78	155	140	127	212	54	73	0	90	0	0	0	0	0	0	0	0	0	132	63	82	75
397		ü	P25786		Proteasome subunit alpha type-1 OS=Homo sapiens OX=9606 GN=PSMA1 PE=1 SV=1	29.537	10	0.338403	10	46	42613	259	296	241	156	596	166	290	263	221	360	366	48	85	65	139	76	78	54	33	110	95	233	93	138	220	0	0	0	0	0	71	0	64	240	213	704	74	250
433		ü	Q08J23		RNA cytosine C(5)-methyltransferase NSUN2 OS=Homo sapiens OX=9606 GN=NSUN2 PE=1 SV=2	86.416	10	0.127771	10	33	36316	109	153	0	0	455	0	73	0	0	193	620	296	1832	399	2756	68	0	0	39	59	0	0	0	0	0	0	0	0	0	0	0	0	55	49	113	125	60	198
445		ü	P62491		Ras-related protein Rab-11A OS=Homo sapiens OX=9606 GN=RAB11A PE=1 SV=3	24.378	10	0.333333	11	86	42913	480	251	255	85	625	108	91	49	45	166	523	320	515	351	461	202	282	37	0	39	245	221	113	124	460	0	151	157	45	172	197	284	83	232	82	183	191	78
483		ü	P62277		40S ribosomal protein S13 OS=Homo sapiens OX=9606 GN=RPS13 PE=1 SV=2	17.212	10	0.417219	10	78	164691	751	719	335	158	1666	600	643	661	322	999	513	238	450	508	1052	230	415	132	476	222	369	291	444	356	869	242	450	190	99	775	396	363	87	360	852	510	880	208
490		ü	P06493	P06239; Q00535; P11802; P07948; Q14004; Q96C03	Cyclin-dependent kinase 1 OS=Homo sapiens OX=9606 GN=CDK1 PE=1 SV=3	34.074	10	0.383838	14	42	17065	0	45	0	0	215	0	181	126	128	194	0	0	0	0	186	565	263	345	239	331	0	0	53	47	166	0	0	0	0	0	50	81	82	58	125	68	70	93
541		ü	P11766		Alcohol dehydrogenase class-3 OS=Homo sapiens OX=9606 GN=ADH5 PE=1 SV=4	39.698	10	0.173797	10	28	52450	337	428	347	0	535	274	473	154	143	578	493	205	94	122	385	23	105	119	297	288	0	103	135	147	53	0	77	0	0	90	404	202	29	220	264	171	189	72
547		ü	P33992		DNA replication licensing factor MCM5 OS=Homo sapiens OX=9606 GN=MCM5 PE=1 SV=5	82.233	10	0.132153	10	35	46798	427	0	268	98	472	591	123	308	288	425	107	0	19	0	38	394	190	0	236	361	137	178	91	179	341	0	256	82	53	197	176	66	45	57	60	361	429	136
606		ü	Q12904		Aminoacyl tRNA synthase complex-interacting multifunctional protein 1 OS=Homo sapiens OX=9606 GN=AIMP1 PE=1 SV=2	34.331	10	0.253205	10	29	21328	321	56	136	85	572	94	67	0	89	274	161	53	182	190	489	69	0	0	116	47	292	140	68	298	408	0	83	0	0	37	143	101	61	399	318	500	460	296
697		ü	Q9UHB9		Signal recognition particle subunit SRP68 OS=Homo sapiens OX=9606 GN=SRP68 PE=1 SV=2	70.686	10	0.137161	10	25	18723	0	235	0	0	0	168	232	66	94	354	152	160	64	118	168	0	72	0	0	0	86	0	0	20	64	0	179	46	0	0	0	0	55	61	73	122	0	56
712		ü	Q9P2J5		Leucine--tRNA ligase, cytoplasmic OS=Homo sapiens OX=9606 GN=LARS1 PE=1 SV=2	134.379	10	0.0722789	10	22	28376	249	188	99	188	477	194	121	212	93	330	176	0	319	206	153	123	49	0	79	289	225	136	0	437	469	0	124	111	166	65	84	254	0	120	199	59	92	15
771		ü	O00515		Ladinin-1 OS=Homo sapiens OX=9606 GN=LAD1 PE=1 SV=2	57.097	10	0.172147	10	54	37885	210	229	193	61	177	268	569	274	310	983	182	147	196	135	282	46	69	38	0	112	583	253	166	0	565	225	61	0	0	45	69	0	0	0	48	318	193	560
835		ü	P62280		40S ribosomal protein S11 OS=Homo sapiens OX=9606 GN=RPS11 PE=1 SV=3	18.419	10	0.310127	10	34	66886	514	891	485	224	1076	620	291	574	228	503	1408	1657	1529	848	2073	423	357	205	186	353	412	236	299	356	332	1567	1803	770	679	1635	1090	794	865	544	990	535	467	430
861		ü	O75947		ATP synthase subunit d, mitochondrial OS=Homo sapiens OX=9606 GN=ATP5PD PE=1 SV=3	18.479	10	0.465839	10	37	20369	91	83	49	0	209	67	0	59	261	139	139	41	128	72	493	104	239	74	0	151	169	63	165	96	118	147	98	93	0	153	67	239	0	0	226	40	78	85
1000		ü	P25788		Proteasome subunit alpha type-3 OS=Homo sapiens OX=9606 GN=PSMA3 PE=1 SV=2	28.415	10	0.305882	10	42	51615	433	532	255	88	509	623	378	238	137	919	1052	2039	991	3054	1856	269	361	291	236	531	295	252	140	55	232	223	107	190	57	303	359	270	177	127	350	693	87	269
1022		ü	O76003		Glutaredoxin-3 OS=Homo sapiens OX=9606 GN=GLRX3 PE=1 SV=2	37.408	10	0.250746	10	17	25466	953	290	201	91	1003	1203	199	626	221	671	489	272	317	228	806	274	146	76	121	160	41	146	0	0	0	0	0	0	0	0	54	209	66	137	303	64	99	99
1084		ü	O60841		Eukaryotic translation initiation factor 5B OS=Homo sapiens OX=9606 GN=EIF5B PE=1 SV=4	138.742	10	0.0909836	10	20	28657	106	0	0	0	175	43	118	77	0	213	136	153	212	53	116	0	125	0	0	80	151	122	41	247	139	0	0	0	0	62	0	0	44	55	16	356	0	308
1137		ü	Q15691		Microtubule-associated protein RP/EB family member 1 OS=Homo sapiens OX=9606 GN=MAPRE1 PE=1 SV=3	29.98	10	0.283582	10	38	48756	251	63	232	0	469	303	114	51	98	436	9	110	171	106	182	93	356	155	0	325	105	155	30	69	468	179	128	56	45	119	0	135	0	112	134	143	95	95
1151		ü	P62495		Eukaryotic peptide chain release factor subunit 1 OS=Homo sapiens OX=9606 GN=ETF1 PE=1 SV=3	49	10	0.201373	10	29	33713	66	26	193	140	367	1355	904	1287	2153	1624	90	171	0	59	266	31	0	0	0	128	793	139	467	392	1340	87	135	0	41	115	96	93	62	187	7	120	242	62
1167		ü	Q9HB71		Calcyclin-binding protein OS=Homo sapiens OX=9606 GN=CACYBP PE=1 SV=2	26.194	10	0.25	10	37	30406	287	188	57	140	175	61	106	118	25	305	197	91	162	66	329	103	259	88	261	148	179	116	194	45	121	126	123	0	178	123	207	0	92	197	322	173	193	0
1194		ü	Q07666	O75525	KH domain-containing, RNA-binding, signal transduction-associated protein 1 OS=Homo sapiens OX=9606 GN=KHDRBS1 PE=1 SV=1	48.197	10	0.173815	13	43	47965	764	3511	390	118	848	132	130	127	59	89	32	341	225	50	158	187	333	69	180	257	0	142	137	80	152	133	384	0	98	257	41	116	67	159	175	66	51	207
1215		ü	P18621		60S ribosomal protein L17 OS=Homo sapiens OX=9606 GN=RPL17 PE=1 SV=3	21.383	10	0.402174	10	66	80732	468	412	590	206	938	387	163	58	524	382	859	295	473	254	660	149	349	156	55	318	470	23	279	251	552	369	734	208	91	314	0	286	53	126	381	289	234	183
1272		ü	Q9H910		Jupiter microtubule associated homolog 2 OS=Homo sapiens OX=9606 GN=JPT2 PE=1 SV=1	20.051	10	0.526316	10	57	24681	162	110	129	63	471	1115	266	328	0	880	350	188	285	183	269	42	128	105	151	300	564	509	197	136	356	55	103	41	58	0	47	178	119	116	227	86	35	0
1295		ü	O75367		Core histone macro-H2A.1 OS=Homo sapiens OX=9606 GN=MACROH2A1 PE=1 SV=4	39.592	10	0.268817	10	38	72180	313	770	149	57	1102	223	418	120	266	395	287	54	56	215	846	261	430	324	323	726	139	108	154	0	449	223	192	82	121	134	896	646	518	421	666	270	197	246
1356		ü	Q16181	Q92599; Q14141	Septin-7 OS=Homo sapiens OX=9606 GN=SEPTIN7 PE=1 SV=2	50.648	10	0.226545	10	34	19489	71	0	230	0	22	0	140	0	62	214	271	244	146	85	318	59	185	0	71	283	162	162	107	48	284	212	70	158	198	121	0	45	125	0	0	0	201	0
1359		ü	Q9H9B4		Sideroflexin-1 OS=Homo sapiens OX=9606 GN=SFXN1 PE=1 SV=4	35.596	10	0.304348	10	37	27430	0	0	0	0	167	75	142	0	47	209	72	0	0	63	125	0	0	0	0	0	0	186	142	87	286	179	380	184	67	294	217	238	338	621	2667	110	87	111
1461		ü	Q9Y3F4		Serine-threonine kinase receptor-associated protein OS=Homo sapiens OX=9606 GN=STRAP PE=1 SV=1	38.414	10	0.248571	10	31	25722	267	308	102	144	506	159	202	0	57	61	60	0	41	257	133	43	102	328	66	74	61	53	43	0	144	0	358	87	113	194	53	87	37	95	134	16	303	0
1483		ü	Q9HDC9		Adipocyte plasma membrane-associated protein OS=Homo sapiens OX=9606 GN=APMAP PE=1 SV=2	46.451	10	0.194712	10	39	34139	396	196	174	214	887	262	189	421	302	462	240	59	92	55	288	167	235	74	61	204	45	141	111	78	118	250	49	0	0	0	37	144	0	137	0	52	0	232
1593		ü	O15143		Actin-related protein 2/3 complex subunit 1B OS=Homo sapiens OX=9606 GN=ARPC1B PE=1 SV=3	40.923	10	0.206989	10	32	26986	0	0	86	151	132	75	314	217	0	147	394	457	212	123	473	310	261	208	140	192	185	339	237	395	79	71	145	0	0	47	271	384	401	196	573	81	0	140
1677		ü	P35613		Basigin OS=Homo sapiens OX=9606 GN=BSG PE=1 SV=2	42.174	10	0.218182	10	63	56479	299	499	159	123	431	128	208	0	516	679	113	131	75	71	305	198	176	79	0	442	232	333	297	250	517	302	889	273	77	238	226	60	90	193	251	373	247	184
1728		ü	P62826		GTP-binding nuclear protein Ran OS=Homo sapiens OX=9606 GN=RAN PE=1 SV=3	24.408	10	0.300926	10	66	102768	802	742	282	241	1882	372	264	835	251	418	915	317	345	155	734	189	33	182	250	706	420	592	642	199	1335	563	318	104	179	644	443	137	306	279	535	1691	670	799
1831		ü	Q6DD88		Atlastin-3 OS=Homo sapiens OX=9606 GN=ATL3 PE=1 SV=1	60.503	10	0.12939	10	18	46470	433	45	0	65	313	381	612	167	442	825	836	545	469	169	904	316	598	0	171	116	388	183	388	284	674	0	65	0	0	0	249	337	61	75	547	447	387	226
1837		ü	P07384		Calpain-1 catalytic subunit OS=Homo sapiens OX=9606 GN=CAPN1 PE=1 SV=1	81.838	10	0.12605	10	36	26151	109	63	161	52	99	307	356	357	169	548	91	116	63	72	142	0	47	0	0	279	0	0	0	0	0	112	249	57	88	271	155	0	62	0	54	136	128	31
1886		ü	P06454		Prothymosin alpha OS=Homo sapiens OX=9606 GN=PTMA PE=1 SV=2	12.196	10	0.234234	10	53	77249	219	192	318	133	558	381	186	210	132	179	89	120	63	123	348	143	448	61	0	376	882	814	626	362	1213	0	200	0	0	58	99	136	0	0	272	116	334	125
7		ü	P04632		Calpain small subunit 1 OS=Homo sapiens OX=9606 GN=CAPNS1 PE=1 SV=1	28.298	9	0.268657	9	41	24480	141	141	64	0	519	243	73	71	276	126	35	102	209	48	203	109	179	91	130	193	339	236	120	199	359	39	211	120	52	167	60	207	76	0	181	185	64	188
10		ü	Q05639		Elongation factor 1-alpha 2 OS=Homo sapiens OX=9606 GN=EEF1A2 PE=1 SV=1	50.438	9	0.358531	27	223	48480	346	196	153	0	412	348	43	361	458	290	130	214	80	86	232	311	446	137	259	413	200	220	212	0	568	136	256	192	95	204	101	119	59	251	442	186	129	0
98		ü	Q9BXJ9		N-alpha-acetyltransferase 15, NatA auxiliary subunit OS=Homo sapiens OX=9606 GN=NAA15 PE=1 SV=1	101.208	9	0.0750577	9	26	34183	247	150	194	52	260	0	0	0	130	159	88	0	209	0	602	13	45	0	73	230	161	112	0	43	155	0	0	0	0	0	96	234	60	93	197	191	181	0
114		ü	P30050		60S ribosomal protein L12 OS=Homo sapiens OX=9606 GN=RPL12 PE=1 SV=1	17.808	9	0.333333	9	36	67052	241	81	207	155	349	37	156	399	155	313	410	199	282	239	206	0	337	71	138	685	1177	932	419	415	930	517	688	423	226	676	0	95	333	151	51	190	313	199
139		ü	P51991		Heterogeneous nuclear ribonucleoprotein A3 OS=Homo sapiens OX=9606 GN=HNRNPA3 PE=1 SV=2	39.571	9	0.320106	12	59	43640	701	517	377	253	991	208	335	232	618	596	286	32	63	169	238	0	195	0	101	204	39	72	47	0	179	523	823	79	137	555	272	171	41	199	577	135	167	113
145		ü	Q13347		Eukaryotic translation initiation factor 3 subunit I OS=Homo sapiens OX=9606 GN=EIF3I PE=1 SV=1	36.479	9	0.206154	9	28	37287	115	208	163	0	461	366	371	156	37	108	176	75	122	20	103	116	334	389	424	590	173	19	40	109	478	428	188	64	86	355	1486	1351	1233	639	2520	132	85	97
147		ü	Q8NE71		ATP-binding cassette sub-family F member 1 OS=Homo sapiens OX=9606 GN=ABCF1 PE=1 SV=2	95.866	9	0.0840237	9	19	12943	0	102	0	0	83	0	0	0	0	0	184	111	84	110	293	0	164	262	59	127	198	172	317	59	134	0	0	0	0	0	128	79	53	293	228	21	196	195
159		ü	O00571	O15523	ATP-dependent RNA helicase DDX3X OS=Homo sapiens OX=9606 GN=DDX3X PE=1 SV=3	73.198	9	0.296073	24	107	21153	42	208	119	0	206	61	55	0	125	0	389	37	69	98	528	171	269	105	75	160	183	109	37	81	268	45	83	0	0	36	0	49	0	71	0	350	154	134
163		ü	Q6XQN6		Nicotinate phosphoribosyltransferase OS=Homo sapiens OX=9606 GN=NAPRT PE=1 SV=2	57.542	9	0.120818	9	59	33321	160	581	81	100	460	290	96	166	106	387	173	113	43	194	317	515	248	190	249	794	321	291	155	0	661	116	65	75	120	180	370	155	204	35	448	656	553	267
201		ü	P26583		High mobility group protein B2 OS=Homo sapiens OX=9606 GN=HMGB2 PE=1 SV=2	24.019	9	0.220096	10	23	21419	299	327	196	46	386	188	239	0	213	269	207	77	76	0	204	70	144	0	110	151	179	127	169	0	326	330	0	144	82	257	163	42	0	0	185	0	55	63
224		ü	P09382		Galectin-1 OS=Homo sapiens OX=9606 GN=LGALS1 PE=1 SV=2	14.706	9	0.385185	9	64	83575	919	1043	192	316	2039	314	588	363	261	584	462	468	212	1796	794	169	55	92	190	307	260	904	298	394	642	297	597	282	166	278	132	525	0	537	272	273	217	366
261		ü	Q96G03		Phosphoglucomutase-2 OS=Homo sapiens OX=9606 GN=PGM2 PE=1 SV=4	68.24	9	0.0931373	9	26	26185	81	134	0	0	307	100	0	243	115	226	519	0	193	187	338	0	51	0	0	0	370	170	62	85	296	0	61	0	0	0	120	0	65	64	176	0	104	0
332		ü	Q9UBE0		SUMO-activating enzyme subunit 1 OS=Homo sapiens OX=9606 GN=SAE1 PE=1 SV=1	38.426	9	0.222543	9	16	14345	37	241	403	192	843	0	219	99	112	95	66	35	69	0	144	54	0	34	0	39	112	242	0	0	0	0	135	129	57	76	224	66	82	93	345	35	0	0
380		ü	Q99436		Proteasome subunit beta type-7 OS=Homo sapiens OX=9606 GN=PSMB7 PE=1 SV=1	29.946	9	0.256318	9	32	46779	246	286	145	81	491	89	0	72	0	84	169	149	126	97	229	138	143	0	107	389	164	245	54	52	390	4244	3302	2411	2810	7513	155	240	107	0	366	475	186	152
391		ü	Q9UN86		Ras GTPase-activating protein-binding protein 2 OS=Homo sapiens OX=9606 GN=G3BP2 PE=1 SV=2	54.088	9	0.157676	9	26	25114	384	137	131	99	434	41	100	143	0	213	76	47	119	0	95	0	93	80	59	87	152	226	0	211	17	148	114	59	49	198	47	59	35	0	134	0	168	46
440		ü	O60610		Protein diaphanous homolog 1 OS=Homo sapiens OX=9606 GN=DIAPH1 PE=1 SV=2	141.258	9	0.0424528	9	21	10468	0	0	0	0	0	76	0	106	64	65	291	275	99	73	154	0	0	0	0	47	0	224	0	0	146	0	0	0	0	137	96	115	0	138	161	48	54	0
456		ü	Q13098		COP9 signalosome complex subunit 1 OS=Homo sapiens OX=9606 GN=GPS1 PE=1 SV=4	55.501	9	0.156823	9	23	9931	197	240	140	0	446	0	0	0	0	0	0	0	0	0	0	108	0	0	49	51	233	57	49	19	0	59	152	0	0	0	0	0	0	0	0	209	179	65
493		ü	P38159	Q96E39	RNA-binding motif protein, X chromosome OS=Homo sapiens OX=9606 GN=RBMX PE=1 SV=3	42.306	9	0.424552	23	178	438073	603	259	117	325	776	201	90	193	217	547	406	837	296	305	955	0	144	124	188	369	521	71	750	307	814	88	99	28	0	142	68430	78409	51383	49030	148639	64	140	60
562		ü	P18077		60S ribosomal protein L35a OS=Homo sapiens OX=9606 GN=RPL35A PE=1 SV=2	12.53	9	0.445455	9	55	59211	825	443	425	410	1340	431	714	373	413	1087	978	542	447	495	1524	134	415	130	159	381	294	120	276	67	301	542	341	114	312	649	233	684	145	399	543	23	176	119
581		ü	P62269		40S ribosomal protein S18 OS=Homo sapiens OX=9606 GN=RPS18 PE=1 SV=3	17.708	9	0.381579	9	77	76012	591	548	155	221	728	517	618	377	609	957	476	597	376	295	906	345	314	157	493	670	488	432	564	87	910	122	200	0	51	87	988	759	554	787	1021	532	311	290
594		ü	P24821		Tenascin OS=Homo sapiens OX=9606 GN=TNC PE=1 SV=3	240.7	9	0.0458882	9	22	29023	495	60	153	48	833	244	259	88	292	0	670	727	202	137	723	356	202	0	62	509	129	0	97	0	71	0	70	0	0	0	81	0	311	426	473	559	769	116
741		ü	P45880		Voltage-dependent anion-selective channel protein 2 OS=Homo sapiens OX=9606 GN=VDAC2 PE=1 SV=2	31.547	9	0.207483	10	56	43021	445	710	323	161	501	625	257	162	550	652	146	0	173	146	203	277	54	102	71	68	273	105	114	0	430	113	45	159	169	51	213	222	218	90	584	144	226	352
750		ü	Q15599		Na(+)/H(+) exchange regulatory cofactor NHE-RF2 OS=Homo sapiens OX=9606 GN=SLC9A3R2 PE=1 SV=2	37.391	9	0.240356	9	32	34515	30	335	0	63	281	145	74	178	161	237	53	87	109	56	114	25	39	0	26	140	264	0	85	0	45	0	148	49	0	49	93	155	65	0	45	252	495	183
774		ü	Q9UMS4		Pre-mRNA-processing factor 19 OS=Homo sapiens OX=9606 GN=PRPF19 PE=1 SV=1	55.146	9	0.136905	9	32	27724	0	219	89	0	358	90	69	0	153	125	65	0	0	55	64	85	30	49	95	116	406	401	359	192	522	88	191	169	125	173	70	50	131	148	424	254	285	63
814		ü	P31153		S-adenosylmethionine synthase isoform type-2 OS=Homo sapiens OX=9606 GN=MAT2A PE=1 SV=1	43.633	9	0.18481	9	38	38618	44	343	198	307	325	159	0	59	192	168	258	41	128	89	314	0	0	0	129	0	188	166	145	49	283	53	0	73	0	139	425	356	46	224	210	172	133	131
828		ü	P50502	Q8IZP2	Hsc70-interacting protein OS=Homo sapiens OX=9606 GN=ST13 PE=1 SV=2	41.305	9	0.230352	13	34	18872	126	116	0	79	63	124	67	261	45	383	491	274	420	168	86	0	31	56	64	0	80	0	76	0	70	193	134	138	0	104	61	123	0	67	85	71	63	64
847		ü	Q12931		Heat shock protein 75 kDa, mitochondrial OS=Homo sapiens OX=9606 GN=TRAP1 PE=1 SV=3	80.06	9	0.12358	9	26	20752	286	280	187	0	396	307	253	282	459	766	117	29	201	0	152	130	486	61	108	395	500	347	0	0	567	200	155	69	142	478	112	94	75	198	172	180	121	125
851		ü	P40121		Macrophage-capping protein OS=Homo sapiens OX=9606 GN=CAPG PE=1 SV=2	38.474	9	0.244253	9	36	59921	359	278	358	91	433	0	53	95	87	154	605	261	103	319	482	110	68	148	0	327	1710	1728	934	1693	2630	384	337	158	122	252	125	127	43	194	269	66	101	180
853		ü	O60664		Perilipin-3 OS=Homo sapiens OX=9606 GN=PLIN3 PE=1 SV=3	47.046	9	0.258065	9	23	31610	165	334	170	81	560	17	33	174	363	227	137	241	95	60	264	0	0	42	41	106	63	136	93	163	357	240	231	50	296	274	33	259	6	236	404	91	99	0
877		ü	Q92900		Regulator of nonsense transcripts 1 OS=Homo sapiens OX=9606 GN=UPF1 PE=1 SV=2	124.267	9	0.0912312	9	20	21767	123	97	75	143	467	219	220	87	165	245	102	319	59	156	124	176	336	87	206	482	0	99	0	51	152	0	0	0	0	0	0	133	171	35	262	196	288	0
888		ü	P40429		60S ribosomal protein L13a OS=Homo sapiens OX=9606 GN=RPL13A PE=1 SV=2	23.562	9	0.256158	9	51	98461	1159	376	459	190	1794	429	260	347	261	687	387	338	0	221	513	371	268	79	124	192	307	1278	276	212	696	453	469	280	190	690	119	335	129	0	475	243	409	254
942		ü	O00231		26S proteasome non-ATPase regulatory subunit 11 OS=Homo sapiens OX=9606 GN=PSMD11 PE=1 SV=3	47.434	9	0.227488	9	17	18098	53	0	0	0	79	41	76	59	46	323	298	162	153	102	82	93	155	296	0	116	79	123	87	0	152	0	0	0	0	0	222	146	190	51	0	39	65	44
954		ü	P17096		High mobility group protein HMG-I/HMG-Y OS=Homo sapiens OX=9606 GN=HMGA1 PE=1 SV=3	11.669	9	0.514019	9	80	123656	1036	614	237	39	1828	786	437	577	255	1307	3552	1464	904	910	3082	447	613	494	232	865	804	575	737	408	1788	432	522	482	480	625	452	836	550	239	765	776	943	370
1024		ü	P62081		40S ribosomal protein S7 OS=Homo sapiens OX=9606 GN=RPS7 PE=1 SV=1	22.113	9	0.335052	9	40	43927	269	389	116	35	920	152	321	165	263	270	67	109	0	0	106	336	526	164	317	548	216	266	120	95	139	45	118	0	119	143	376	631	559	368	1059	411	663	396
1038		ü	P33316		Deoxyuridine 5'-triphosphate nucleotidohydrolase, mitochondrial OS=Homo sapiens OX=9606 GN=DUT PE=1 SV=4	26.547	9	0.333333	9	59	30010	174	79	0	74	323	349	394	78	59	191	272	209	85	69	309	164	63	149	0	319	192	99	128	55	322	69	87	48	130	59	61	92	0	0	200	439	211	121
1061		ü	Q6PKG0	Q659C4	La-related protein 1 OS=Homo sapiens OX=9606 GN=LARP1 PE=1 SV=2	123.434	9	0.0720803	9	28	26973	0	0	0	0	190	431	109	181	183	405	113	77	0	0	141	75	95	42	75	270	129	57	107	169	0	0	0	0	0	0	172	0	0	0	65	417	203	70
1082		ü	P61981		14-3-3 protein gamma OS=Homo sapiens OX=9606 GN=YWHAG PE=1 SV=2	28.285	9	0.534413	18	143	20490	341	204	145	0	1129	114	171	88	330	259	107	0	75	128	167	0	0	71	47	105	445	137	39	188	312	67	248	49	70	223	104	45	133	69	308	83	271	0
1088		ü	Q12905		Interleukin enhancer-binding factor 2 OS=Homo sapiens OX=9606 GN=ILF2 PE=1 SV=2	43.035	9	0.235897	9	39	29913	499	745	280	179	1030	110	206	190	45	446	356	283	151	0	405	63	63	51	65	199	390	142	178	251	177	93	297	49	58	249	0	307	135	308	190	188	98	0
1098		ü	Q9H6S3		Epidermal growth factor receptor kinase substrate 8-like protein 2 OS=Homo sapiens OX=9606 GN=EPS8L2 PE=1 SV=2	80.57	9	0.146853	9	13	13641	390	121	158	80	395	93	144	112	133	494	351	68	0	0	267	74	0	0	0	0	118	0	120	0	44	0	0	0	0	0	43	115	49	58	116	241	162	0
1171		ü	Q15019		Septin-2 OS=Homo sapiens OX=9606 GN=SEPTIN2 PE=1 SV=1	41.461	9	0.232687	9	24	20823	104	180	82	0	138	149	0	37	201	174	184	179	104	66	202	0	0	54	0	0	375	199	77	131	214	152	99	156	161	0	291	45	85	211	153	98	71	0
1197		ü	P54136		Arginine--tRNA ligase, cytoplasmic OS=Homo sapiens OX=9606 GN=RARS1 PE=1 SV=2	75.331	9	0.134848	9	16	31848	145	0	496	0	653	272	387	414	564	1416	92	47	142	69	293	147	169	309	413	315	86	109	262	124	429	33	0	0	0	0	369	67	217	340	655	309	172	214
1244		ü	P62910		60S ribosomal protein L32 OS=Homo sapiens OX=9606 GN=RPL32 PE=1 SV=2	15.85	9	0.266667	9	29	19527	44	204	193	0	305	0	105	85	0	237	196	106	0	0	82	166	288	205	341	448	86	61	77	0	61	75	273	0	0	61	0	0	0	0	74	59	79	64
1291		ü	Q96HE7		ERO1-like protein alpha OS=Homo sapiens OX=9606 GN=ERO1A PE=1 SV=2	54.358	9	0.15812	9	57	63460	443	1149	1201	156	2035	197	355	314	218	445	170	73	0	106	451	0	205	27	85	330	306	71	0	192	378	111	176	72	132	111	0	360	161	246	137	124	263	83
1315		ü	O60869		Endothelial differentiation-related factor 1 OS=Homo sapiens OX=9606 GN=EDF1 PE=1 SV=1	16.359	9	0.425676	9	32	15464	0	0	0	0	0	117	173	71	110	60	76	79	0	0	0	133	169	137	217	630	431	104	81	67	435	99	229	218	0	194	0	0	0	0	0	102	0	210
1335		ü	P16403		Histone H1.2 OS=Homo sapiens OX=9606 GN=H1-2 PE=1 SV=2	21.352	9	0.446009	17	100	68911	216	595	157	241	1367	396	276	403	936	216	126	76	87	49	297	474	99	549	116	514	252	494	763	514	683	607	871	321	294	439	501	657	370	99	624	250	178	46
1440		ü	P04439	P10321; P13747	HLA class I histocompatibility antigen, A alpha chain OS=Homo sapiens OX=9606 GN=HLA-A PE=1 SV=2	40.815	9	0.326027	12	68	38527	281	504	49	150	950	428	377	105	35	375	384	359	624	289	743	344	246	62	233	151	35	112	284	0	47	121	62	0	0	0	165	405	139	201	419	270	248	119
1657		ü	P61158		Actin-related protein 3 OS=Homo sapiens OX=9606 GN=ACTR3 PE=1 SV=3	47.341	9	0.198565	9	49	27027	191	146	75	103	287	378	335	154	319	635	223	34	152	86	257	61	46	66	0	0	79	77	62	0	108	0	0	0	0	0	68	0	0	0	138	373	211	116
1700		ü	Q96C19		EF-hand domain-containing protein D2 OS=Homo sapiens OX=9606 GN=EFHD2 PE=1 SV=1	26.68	9	0.229167	9	50	385543	198	191	156	67	220	179	0	0	420	466	251	199	199	69	819	279	398	352	150	244	149	0	79	169	382	0	0	272	0	258	343	240	105	269	386	109570	65272	39220
1726		ü	P35659		Protein DEK OS=Homo sapiens OX=9606 GN=DEK PE=1 SV=1	42.648	9	0.168	9	45	29511	160	335	144	0	361	108	83	85	160	271	201	140	0	45	374	102	312	325	171	505	0	55	58	0	203	0	65	21	148	219	414	334	423	309	1021	51	124	57
1736		ü	P50395		Rab GDP dissociation inhibitor beta OS=Homo sapiens OX=9606 GN=GDI2 PE=1 SV=2	50.631	9	0.319101	16	62	20793	0	53	47	0	186	54	164	0	124	193	147	142	0	72	462	123	127	0	0	185	376	156	242	244	148	0	57	62	0	46	84	254	0	0	425	318	236	315
1809		ü	P31350		Ribonucleoside-diphosphate reductase subunit M2 OS=Homo sapiens OX=9606 GN=RRM2 PE=1 SV=1	44.849	9	0.187661	9	38	25539	50	545	191	149	466	583	371	289	366	520	212	74	61	126	324	0	0	124	0	204	0	46	0	0	65	0	0	0	58	87	0	0	161	0	188	401	0	254
1815		ü	P08708		40S ribosomal protein S17 OS=Homo sapiens OX=9606 GN=RPS17 PE=1 SV=2	15.54	9	0.466667	9	38	37319	277	257	199	166	770	473	276	322	226	701	232	116	158	0	289	0	121	0	106	0	0	0	0	0	116	116	48	0	134	151	98	148	127	39	278	419	120	0
1958		ü	Q16401		26S proteasome non-ATPase regulatory subunit 5 OS=Homo sapiens OX=9606 GN=PSMD5 PE=1 SV=3	56.16	9	0.190476	9	25	33540	166	177	142	35	594	349	65	283	430	491	494	177	367	58	470	218	199	449	85	447	0	0	0	56	325	0	0	0	0	0	144	350	79	244	434	381	150	0
25		ü	P61026	Q86YS6; P20338; Q9H082	Ras-related protein Rab-10 OS=Homo sapiens OX=9606 GN=RAB10 PE=1 SV=1	22.527	8	0.45	12	50	27547	190	55	182	0	174	485	281	115	235	505	193	80	285	296	515	112	162	209	119	233	83	64	157	216	282	0	0	0	0	0	120	101	74	391	266	350	323	97
49		ü	P18754		Regulator of chromosome condensation OS=Homo sapiens OX=9606 GN=RCC1 PE=1 SV=1	44.941	8	0.206651	8	32	32625	0	0	0	0	0	187	161	212	0	49	184	253	269	109	141	144	0	91	186	248	306	139	106	105	234	118	59	0	57	67	0	115	0	163	0	600	295	197
51		ü	P24539		ATP synthase F(0) complex subunit B1, mitochondrial OS=Homo sapiens OX=9606 GN=ATP5PB PE=1 SV=2	28.89	8	0.195312	8	20	16697	202	223	51	129	407	151	0	99	166	324	61	0	155	0	178	84	0	73	0	139	1061	560	291	155	1006	55	94	54	43	84	0	59	0	62	241	0	0	155
127		ü	P28074		Proteasome subunit beta type-5 OS=Homo sapiens OX=9606 GN=PSMB5 PE=1 SV=3	28.462	8	0.307985	8	25	38181	415	541	56	366	1025	14	0	47	0	0	96	144	96	98	83	79	269	61	280	142	284	158	144	285	319	51	0	0	65	126	302	59	146	105	76	312	167	0
156		ü	O95292		Vesicle-associated membrane protein-associated protein B/C OS=Homo sapiens OX=9606 GN=VAPB PE=1 SV=3	27.211	8	0.226337	9	36	28674	146	178	112	69	718	91	154	289	312	314	65	0	0	254	61	729	525	1079	453	1716	135	81	244	42	488	142	182	0	43	81	65	180	53	109	212	153	184	105
166		ü	O60264	P28370	SWI/SNF-related matrix-associated actin-dependent regulator of chromatin subfamily A member 5 OS=Homo sapiens OX=9606 GN=SMARCA5 PE=1 SV=1	121.828	8	0.122624	11	29	26462	0	73	0	0	42	0	0	0	0	0	76	0	0	0	90	0	0	83	0	365	0	0	0	0	0	0	0	0	0	0	13	62	0	0	0	0	0	0
259		ü	Q9Y2X3		Nucleolar protein 58 OS=Homo sapiens OX=9606 GN=NOP58 PE=1 SV=1	59.541	8	0.166352	8	15	15464	72	0	143	56	221	69	111	140	69	49	73	126	67	0	194	0	77	217	0	54	0	127	0	0	0	0	0	0	0	0	0	0	0	0	0	119	113	0
314		ü	P39656		Dolichyl-diphosphooligosaccharide--protein glycosyltransferase 48 kDa subunit OS=Homo sapiens OX=9606 GN=DDOST PE=1 SV=4	50.769	8	0.175439	8	27	43506	356	128	51	85	242	426	481	221	341	931	412	79	101	0	405	64	263	76	165	343	130	178	132	69	424	98	0	62	0	79	391	131	6	165	300	401	773	322
404		ü	P61086		Ubiquitin-conjugating enzyme E2 K OS=Homo sapiens OX=9606 GN=UBE2K PE=1 SV=3	22.393	8	0.305	8	27	30633	68	621	196	156	497	146	392	0	302	426	325	147	195	83	150	169	61	0	65	109	175	50	37	38	157	0	129	0	132	0	151	222	79	122	261	334	183	180
465		ü	O75822		Eukaryotic translation initiation factor 3 subunit J OS=Homo sapiens OX=9606 GN=EIF3J PE=1 SV=2	29.045	8	0.248062	8	40	43738	0	81	53	23	283	725	253	248	386	731	67	116	53	107	291	93	124	71	62	83	157	184	112	226	247	347	94	61	148	330	0	52	0	0	0	241	296	225
481		ü	P62316		Small nuclear ribonucleoprotein Sm D2 OS=Homo sapiens OX=9606 GN=SNRPD2 PE=1 SV=1	13.518	8	0.288136	8	30	49645	812	771	586	79	847	924	522	581	725	1114	231	58	130	116	515	302	240	83	143	231	412	606	270	87	404	166	104	0	52	165	300	319	176	0	260	145	56	42
486		ü	P20618		Proteasome subunit beta type-1 OS=Homo sapiens OX=9606 GN=PSMB1 PE=1 SV=2	26.472	8	0.360996	8	47	35927	107	287	270	0	361	453	360	668	343	728	513	338	314	63	304	307	267	128	169	609	431	415	15	55	391	65	59	101	70	60	127	412	49	172	219	137	134	39
507		ü	P62917		60S ribosomal protein L8 OS=Homo sapiens OX=9606 GN=RPL8 PE=1 SV=2	28.007	8	0.272374	8	107	103105	223	60	73	41	425	1093	800	689	875	936	718	504	321	266	1091	415	161	436	306	581	1662	277	442	298	697	541	211	203	167	496	428	496	195	245	1378	801	758	416
510		ü	P50402		Emerin OS=Homo sapiens OX=9606 GN=EMD PE=1 SV=1	28.976	8	0.385827	8	44	31848	118	163	42	278	480	326	68	275	83	109	240	379	59	133	434	100	65	109	0	0	157	310	187	0	116	0	0	0	0	0	0	139	50	0	258	322	173	197
519		ü	O60763		General vesicular transport factor p115 OS=Homo sapiens OX=9606 GN=USO1 PE=1 SV=2	107.828	8	0.0654886	8	17	14045	306	341	239	0	365	0	0	0	138	101	201	144	0	0	137	270	130	46	131	137	323	46	0	0	55	0	100	29	151	115	106	0	0	0	71	0	0	0
544		ü	O95757		Heat shock 70 kDa protein 4L OS=Homo sapiens OX=9606 GN=HSPA4L PE=1 SV=3	94.453	8	0.128725	11	38	17222	0	125	0	0	208	0	0	0	95	0	0	41	0	0	143	51	0	69	49	61	59	12	220	31	36	0	0	0	0	0	0	0	0	162	0	0	0	119
565		ü	P51665		26S proteasome non-ATPase regulatory subunit 7 OS=Homo sapiens OX=9606 GN=PSMD7 PE=1 SV=2	37.002	8	0.209877	8	10	17865	353	444	346	99	410	0	0	0	0	0	452	117	58	0	59	191	73	71	47	79	0	0	0	0	0	0	0	0	0	0	187	146	63	0	57	329	71	0
656		ü	Q9UKD2		mRNA turnover protein 4 homolog OS=Homo sapiens OX=9606 GN=MRTO4 PE=1 SV=2	27.543	8	0.221757	8	16	12271	0	123	0	0	336	0	0	0	59	0	0	47	0	0	0	47	75	83	0	102	0	85	0	0	0	104	0	153	0	203	72	142	0	0	0	472	273	212
662		ü	P27635		60S ribosomal protein L10 OS=Homo sapiens OX=9606 GN=RPL10 PE=1 SV=4	24.588	8	0.247664	8	56	57563	558	730	607	272	975	401	578	317	363	387	369	335	106	207	464	468	432	18	123	993	524	216	342	339	582	344	452	0	153	407	222	127	100	206	212	639	529	434
681		ü	Q96I24		Far upstream element-binding protein 3 OS=Homo sapiens OX=9606 GN=FUBP3 PE=1 SV=2	61.602	8	0.185315	10	36	33189	220	120	63	0	60	269	278	71	362	469	0	0	0	75	140	1625	534	531	595	1884	0	89	87	0	81	0	90	0	0	0	71	111	118	327	200	71	51	131
708		ü	P62829		60S ribosomal protein L23 OS=Homo sapiens OX=9606 GN=RPL23 PE=1 SV=1	14.856	8	0.342857	8	54	34542	308	446	120	35	784	406	365	354	505	601	704	841	227	237	434	432	242	105	214	237	123	132	0	0	202	41	414	274	117	218	286	53	59	127	461	0	126	89
711		ü	Q9Y3I0		RNA-splicing ligase RtcB homolog OS=Homo sapiens OX=9606 GN=RTCB PE=1 SV=1	55.175	8	0.166337	8	26	29479	0	79	230	136	284	62	0	81	106	117	149	0	187	121	322	296	198	260	120	126	153	166	77	35	170	42	251	195	0	486	0	49	0	0	153	386	280	228
716		ü	Q12849		G-rich sequence factor 1 OS=Homo sapiens OX=9606 GN=GRSF1 PE=1 SV=3	53.093	8	0.141667	8	24	23256	498	126	138	154	327	0	144	157	187	412	43	57	122	0	267	57	321	0	62	170	219	0	0	148	402	140	228	176	299	213	137	53	58	79	118	468	230	387
772		ü	P12830		Cadherin-1 OS=Homo sapiens OX=9606 GN=CDH1 PE=1 SV=3	97.396	8	0.0873016	8	35	44599	174	233	69	0	423	119	256	282	222	117	83	52	55	53	276	0	118	0	63	177	0	0	0	46	56	103	125	153	62	250	0	61	0	179	54	326	265	104
788		ü	P62333		26S proteasome regulatory subunit 10B OS=Homo sapiens OX=9606 GN=PSMC6 PE=1 SV=1	44.145	8	0.156812	8	17	32460	0	0	0	0	230	641	183	318	89	197	59	82	53	0	90	44	0	57	0	187	61	0	30	137	71	2464	2183	1670	821	3197	211	0	0	31	184	191	290	118
870		ü	Q9UN81		LINE-1 retrotransposable element ORF1 protein OS=Homo sapiens OX=9606 GN=L1RE1 PE=1 SV=1	40.031	8	0.150888	8	26	24769	509	150	306	0	710	49	0	55	147	0	124	202	197	292	388	127	0	0	139	0	121	35	0	71	200	93	722	228	103	366	82	41	0	0	600	60	240	103
951		ü	P01023	P20742	Alpha-2-macroglobulin OS=Homo sapiens OX=9606 GN=A2M PE=1 SV=3	163.188	8	0.0427408	10	30	16908	29	71	0	74	67	0	0	0	0	0	96	144	160	59	127	0	0	0	0	0	16	251	0	129	120	0	0	0	0	0	0	0	0	0	0	43	34	132
956		ü	P46779		60S ribosomal protein L28 OS=Homo sapiens OX=9606 GN=RPL28 PE=1 SV=3	15.738	8	0.372263	8	48	52495	813	523	248	92	659	149	138	0	157	103	211	324	149	237	182	133	80	248	290	286	385	677	470	332	805	711	639	254	291	545	298	45	127	362	515	121	428	99
996		ü	Q27J81		Inverted formin-2 OS=Homo sapiens OX=9606 GN=INF2 PE=1 SV=2	135.54	8	0.0776621	8	27	26200	51	67	62	0	161	97	84	93	97	40	0	0	109	69	0	0	71	0	115	107	0	73	0	0	120	51	107	53	122	47	41	113	0	0	138	82	135	126
1069		ü	P67809		Y-box-binding protein 1 OS=Homo sapiens OX=9606 GN=YBX1 PE=1 SV=3	35.903	8	0.453704	11	54	23436	106	57	170	66	170	73	243	644	188	334	64	274	192	150	225	83	57	0	0	49	51	162	91	134	131	6	204	55	131	215	76	136	56	228	17	85	251	242
1094		ü	P82979		SAP domain-containing ribonucleoprotein OS=Homo sapiens OX=9606 GN=SARNP PE=1 SV=3	23.656	8	0.22381	8	39	48433	262	482	0	0	445	170	136	72	236	297	29	111	225	119	567	60	159	120	231	306	651	258	262	125	404	0	258	215	41	197	188	223	126	297	264	2234	1060	1074
1147		ü	Q9Y3A5		Ribosome maturation protein SBDS OS=Homo sapiens OX=9606 GN=SBDS PE=1 SV=4	28.745	8	0.276	8	14	19941	261	203	118	79	448	0	51	0	0	85	253	96	0	73	91	0	23	0	77	66	0	71	0	53	46	0	0	0	0	0	0	0	0	0	0	0	0	0
1148		ü	P45973		Chromobox protein homolog 5 OS=Homo sapiens OX=9606 GN=CBX5 PE=1 SV=1	22.211	8	0.335079	8	20	26278	128	145	80	104	619	116	151	164	280	137	514	560	300	0	138	0	71	130	58	45	112	300	0	104	0	73	89	0	0	0	214	376	124	163	143	103	312	135
1175		ü	O15372		Eukaryotic translation initiation factor 3 subunit H OS=Homo sapiens OX=9606 GN=EIF3H PE=1 SV=1	39.905	8	0.204545	8	12	13097	383	205	101	0	327	73	78	106	185	235	65	0	0	0	0	35	126	116	0	247	187	0	0	58	59	0	0	45	0	181	0	0	0	0	0	56	103	0
1188		ü	Q96B97		SH3 domain-containing kinase-binding protein 1 OS=Homo sapiens OX=9606 GN=SH3KBP1 PE=1 SV=2	73.082	8	0.145865	8	14	11640	0	0	0	0	0	40	0	0	293	0	79	89	0	0	245	0	121	0	67	131	36	0	94	102	64	0	58	0	0	0	32	0	0	132	52	125	74	33
1203		ü	P62888		60S ribosomal protein L30 OS=Homo sapiens OX=9606 GN=RPL30 PE=1 SV=2	12.776	8	0.304348	8	56	42497	571	619	258	62	1054	234	395	59	337	192	614	286	71	129	259	149	140	62	0	256	228	147	110	15	136	71	0	216	71	238	269	141	58	79	12	110	82	134
1245		ü	Q9Y2Z0		Protein SGT1 homolog OS=Homo sapiens OX=9606 GN=SUGT1 PE=1 SV=3	40.998	8	0.161644	8	16	16063	63	109	141	0	259	84	174	0	0	33	166	210	45	0	469	0	0	0	51	169	103	122	135	0	153	291	0	53	0	108	273	17	159	233	195	60	0	0
1262		ü	O60437		Periplakin OS=Homo sapiens OX=9606 GN=PPL PE=1 SV=4	204.623	8	0.0484055	8	14	6577	0	0	0	0	0	0	0	0	0	0	0	60	0	0	173	58	54	0	0	0	0	0	0	0	0	0	0	0	0	0	0	0	0	0	0	0	0	0
1267		ü	Q9UHB6		LIM domain and actin-binding protein 1 OS=Homo sapiens OX=9606 GN=LIMA1 PE=1 SV=1	85.173	8	0.0764163	8	10	7632	88	197	111	0	167	0	102	167	0	126	0	0	56	0	49	0	0	0	0	97	0	0	73	0	75	0	71	0	0	66	208	93	0	0	90	0	0	0
1292		ü	P38117		Electron transfer flavoprotein subunit beta OS=Homo sapiens OX=9606 GN=ETFB PE=1 SV=3	27.826	8	0.243137	8	41	47649	40	135	235	0	394	119	175	367	268	304	154	0	48	41	325	71	178	60	201	199	907	482	59	491	452	0	0	0	0	0	243	117	0	0	639	304	521	225
1302		ü	Q86V81		THO complex subunit 4 OS=Homo sapiens OX=9606 GN=ALYREF PE=1 SV=3	26.872	8	0.287938	8	48	33859	126	279	250	133	466	209	171	130	176	357	0	193	0	214	203	164	279	0	14	187	242	104	45	58	149	0	111	115	46	40	399	59	68	102	155	572	286	154
1352		ü	P62263		40S ribosomal protein S14 OS=Homo sapiens OX=9606 GN=RPS14 PE=1 SV=3	16.263	8	0.390728	8	42	67713	890	1423	188	288	1951	288	324	369	360	445	521	407	237	80	656	748	310	122	174	623	178	204	172	376	523	223	94	155	303	298	356	346	0	221	720	198	90	230
1390		ü	O14744		Protein arginine N-methyltransferase 5 OS=Homo sapiens OX=9606 GN=PRMT5 PE=1 SV=4	72.638	8	0.0973312	8	21	20278	87	77	0	45	90	240	336	201	374	388	40	232	59	133	192	48	265	96	296	414	37	76	0	0	85	100	0	121	44	0	206	65	234	73	226	125	203	225
1474		ü	Q9NRX4		14 kDa phosphohistidine phosphatase OS=Homo sapiens OX=9606 GN=PHPT1 PE=1 SV=1	13.824	8	0.384	8	24	25934	264	510	0	51	425	0	0	103	0	214	302	72	83	60	325	202	220	100	75	243	127	300	69	157	186	1243	1896	385	631	2156	0	168	93	68	0	208	189	118
1547		ü	P11166		Solute carrier family 2, facilitated glucose transporter member 1 OS=Homo sapiens OX=9606 GN=SLC2A1 PE=1 SV=2	54.049	8	0.113821	8	21	41206	171	71	95	0	467	51	116	116	154	230	394	515	376	81	970	233	240	68	7	477	113	0	0	191	186	101	19	0	0	47	138	0	162	236	502	197	332	193
1564		ü	P20290		Transcription factor BTF3 OS=Homo sapiens OX=9606 GN=BTF3 PE=1 SV=1	22.154	8	0.349515	10	31	16295	158	143	0	0	64	225	317	73	162	63	190	0	83	0	80	0	244	70	153	281	88	114	0	0	73	0	69	0	0	152	0	0	0	0	0	0	108	7
1566		ü	O43795	Q9UBC5	Unconventional myosin-Ib OS=Homo sapiens OX=9606 GN=MYO1B PE=1 SV=3	131.902	8	0.0616197	9	28	18153	0	0	0	0	0	0	704	44	137	321	281	119	57	179	351	204	100	29	88	69	0	0	0	0	0	0	0	0	0	0	53	182	0	0	140	47	90	0
1596		ü	P05161		Ubiquitin-like protein ISG15 OS=Homo sapiens OX=9606 GN=ISG15 PE=1 SV=5	17.876	8	0.278788	8	67	94041	2339	1112	1047	338	3384	709	1099	772	478	1138	850	1079	411	292	1080	77	274	235	142	50	695	832	383	791	839	242	480	275	220	645	460	333	277	394	420	274	432	257
1646		ü	P40222		Alpha-taxilin OS=Homo sapiens OX=9606 GN=TXLNA PE=1 SV=3	61.853	8	0.0842491	8	21	14042	179	113	0	67	261	0	76	0	55	47	0	70	0	124	224	0	0	0	0	0	219	232	0	68	91	0	0	0	0	0	0	0	0	0	0	0	0	0
1653		ü	P47756		F-actin-capping protein subunit beta OS=Homo sapiens OX=9606 GN=CAPZB PE=1 SV=4	31.331	8	0.205776	8	37	35459	124	188	124	133	463	265	244	39	203	114	430	84	204	361	312	0	247	0	90	587	62	141	0	71	0	161	310	95	0	224	583	207	316	97	469	587	2586	1072
1665		ü	Q8N1G4		Leucine-rich repeat-containing protein 47 OS=Homo sapiens OX=9606 GN=LRRC47 PE=1 SV=1	63.434	8	0.169811	8	21	18089	35	88	0	0	113	56	0	0	0	139	235	207	63	0	85	0	137	52	0	0	149	56	145	51	0	0	0	0	0	0	111	173	90	49	30	137	191	282
1668		ü	Q13442		28 kDa heat- and acid-stable phosphoprotein OS=Homo sapiens OX=9606 GN=PDAP1 PE=1 SV=1	20.618	8	0.209945	8	17	13156	101	347	133	72	833	0	0	0	57	0	0	0	0	78	364	188	335	0	0	99	151	93	14	91	101	0	0	61	0	333	0	108	0	55	161	139	0	0
1748		ü	Q15008		26S proteasome non-ATPase regulatory subunit 6 OS=Homo sapiens OX=9606 GN=PSMD6 PE=1 SV=1	45.502	8	0.190231	8	22	17302	0	73	0	0	41	443	194	116	262	314	79	0	137	0	363	0	142	70	65	139	214	0	0	60	0	0	0	0	0	0	97	0	0	0	88	55	0	0
1798		ü	O00303		Eukaryotic translation initiation factor 3 subunit F OS=Homo sapiens OX=9606 GN=EIF3F PE=1 SV=1	37.54	8	0.190476	8	29	20386	162	102	47	57	79	103	73	67	0	225	148	142	0	169	484	83	90	171	131	71	0	0	0	0	162	0	0	0	0	0	0	0	0	0	0	390	218	80
1803		ü	P62244		40S ribosomal protein S15a OS=Homo sapiens OX=9606 GN=RPS15A PE=1 SV=2	14.83	8	0.461538	8	59	92083	413	431	280	147	821	816	576	422	589	1121	404	397	240	167	757	179	394	89	191	334	958	473	618	424	1241	179	263	83	102	69	650	687	229	447	722	91	374	135
1836		ü	Q9H0D6		5'-3' exoribonuclease 2 OS=Homo sapiens OX=9606 GN=XRN2 PE=1 SV=1	108.513	8	0.0673684	8	17	22608	223	701	335	84	970	230	77	0	194	83	251	235	138	107	312	79	113	73	131	376	286	0	134	66	210	96	51	0	46	0	36	92	89	93	69	256	405	118
1880		ü	P35527	sp	Keratin, type I cytoskeletal 9 OS=Homo sapiens OX=9606 GN=KRT9 PE=1 SV=3	62.027	8	0.136437	9	37	25366	239	142	232	41	220	128	49	84	122	146	0	0	0	0	0	0	0	0	0	0	0	0	0	0	0	0	114	75	59	31	0	0	0	79	0	46	0	0
1918		ü	Q14258		E3 ubiquitin/ISG15 ligase TRIM25 OS=Homo sapiens OX=9606 GN=TRIM25 PE=1 SV=2	70.928	8	0.0809524	8	17	26613	302	263	0	190	457	254	78	0	304	285	52	253	121	0	60	120	122	164	120	479	135	0	0	0	79	47	82	91	93	131	0	225	165	29	65	332	285	211
1921		ü	Q9NUU7		ATP-dependent RNA helicase DDX19A OS=Homo sapiens OX=9606 GN=DDX19A PE=1 SV=1	53.941	8	0.0962343	8	11	20974	275	511	537	0	1012	42	58	0	0	0	89	37	76	117	132	1707	1615	1313	799	3221	0	0	54	0	0	0	65	0	56	0	0	0	67	0	0	192	243	275
1922		ü	Q6ZRV2		Protein FAM83H OS=Homo sapiens OX=9606 GN=FAM83H PE=1 SV=3	127.044	8	0.0983885	8	13	12390	0	0	0	0	0	0	0	0	0	0	403	368	298	0	783	71	0	0	0	0	0	0	0	0	0	0	0	0	0	0	0	0	0	0	0	55	177	111
1954		ü	P50213		Isocitrate dehydrogenase [NAD] subunit alpha, mitochondrial OS=Homo sapiens OX=9606 GN=IDH3A PE=1 SV=1	39.566	8	0.172131	8	26	30378	457	252	211	73	553	0	0	111	0	247	233	161	0	98	562	147	147	126	379	55	0	0	0	45	103	110	0	47	117	56	270	258	176	118	516	84	79	320
2014		ü	P25685		DnaJ homolog subfamily B member 1 OS=Homo sapiens OX=9606 GN=DNAJB1 PE=1 SV=4	38.02	8	0.197059	8	20	20318	203	65	0	0	150	188	0	0	0	91	0	0	0	0	133	49	191	0	0	219	212	82	190	0	382	0	97	0	0	0	114	41	0	0	123	180	0	80
2016		ü	P25789		Proteasome subunit alpha type-4 OS=Homo sapiens OX=9606 GN=PSMA4 PE=1 SV=1	29.465	8	0.195402	8	33	47386	65	290	175	57	411	651	294	379	233	590	180	0	0	0	113	0	0	0	0	227	213	0	73	0	148	0	0	0	0	118	106	57	190	68	151	116	202	164
29		ü	Q9H1E3		Nuclear ubiquitous casein and cyclin-dependent kinase substrate 1 OS=Homo sapiens OX=9606 GN=NUCKS1 PE=1 SV=1	27.28	7	0.201646	7	44	31088	140	334	397	288	609	168	132	123	313	218	104	0	193	261	279	263	101	0	0	178	479	260	326	127	342	88	278	86	214	243	290	194	193	144	518	0	222	93
57		ü	P27695		DNA-(apurinic or apyrimidinic site) endonuclease OS=Homo sapiens OX=9606 GN=APEX1 PE=1 SV=2	35.532	7	0.216981	7	39	41916	504	257	404	203	957	65	200	53	125	465	372	365	240	79	410	227	67	254	50	735	469	397	632	440	807	318	239	357	316	535	340	148	169	103	386	55	99	70
135		ü	Q13257		Mitotic spindle assembly checkpoint protein MAD2A OS=Homo sapiens OX=9606 GN=MAD2L1 PE=1 SV=1	23.495	7	0.160976	7	27	23101	0	0	0	0	50	109	179	284	514	292	188	67	158	0	63	198	110	72	0	267	0	0	81	0	0	0	0	0	0	0	0	0	71	64	129	71	195	97
136		ü	Q9UKV3		Apoptotic chromatin condensation inducer in the nucleus OS=Homo sapiens OX=9606 GN=ACIN1 PE=1 SV=2	151.771	7	0.049217	7	12	19486	123	132	0	0	210	61	59	164	220	552	95	41	0	0	211	17	0	0	0	0	100	69	95	0	0	0	0	0	0	0	79	60	63	53	138	166	0	0
143		ü	O14974		Protein phosphatase 1 regulatory subunit 12A OS=Homo sapiens OX=9606 GN=PPP1R12A PE=1 SV=1	115.211	7	0.0504854	7	27	13857	203	73	111	49	53	0	97	145	0	50	41	0	88	73	155	58	218	41	147	286	423	227	289	207	1020	39	0	0	0	0	145	120	67	82	0	208	128	92
153		ü	O95994		Anterior gradient protein 2 homolog OS=Homo sapiens OX=9606 GN=AGR2 PE=1 SV=1	19.967	7	0.314286	7	51	36072	770	710	762	48	1285	125	166	65	262	274	274	82	0	64	289	79	773	217	132	349	223	198	256	0	579	0	152	0	73	0	78	60	36	161	353	217	154	79
184		ü	P43487		Ran-specific GTPase-activating protein OS=Homo sapiens OX=9606 GN=RANBP1 PE=1 SV=1	23.296	7	0.38806	7	9	19909	95	180	96	0	360	114	0	76	245	278	0	83	83	0	125	136	63	0	0	186	231	149	0	272	650	50	82	70	0	58	53	118	0	393	528	228	152	171
216		ü	P29373		Cellular retinoic acid-binding protein 2 OS=Homo sapiens OX=9606 GN=CRABP2 PE=1 SV=2	15.683	7	0.246377	7	25	18194	251	236	69	0	742	144	90	274	49	221	0	332	99	201	202	61	71	33	157	0	138	45	89	51	305	0	0	61	0	0	0	78	0	0	122	0	0	0
218		ü	Q04837		Single-stranded DNA-binding protein, mitochondrial OS=Homo sapiens OX=9606 GN=SSBP1 PE=1 SV=1	17.249	7	0.452703	7	28	15662	143	135	190	0	435	439	622	115	613	551	176	65	56	194	256	0	0	0	0	37	181	48	71	122	211	226	148	143	8	226	0	0	0	0	0	0	97	0
226		ü	P09012		U1 small nuclear ribonucleoprotein A OS=Homo sapiens OX=9606 GN=SNRPA PE=1 SV=3	31.259	7	0.248227	9	22	8112	89	269	112	0	608	234	328	180	141	346	0	0	0	0	0	0	118	0	50	0	61	136	174	281	173	129	83	77	0	99	0	0	0	0	0	17	0	0
229		ü	Q9NR45		Sialic acid synthase OS=Homo sapiens OX=9606 GN=NANS PE=1 SV=2	40.281	7	0.155989	7	23	10462	0	136	0	142	637	297	120	72	131	296	0	0	0	0	0	63	0	0	0	70	75	201	56	0	153	35	0	0	79	0	0	0	0	0	0	0	0	0
230		ü	P50914		60S ribosomal protein L14 OS=Homo sapiens OX=9606 GN=RPL14 PE=1 SV=4	23.417	7	0.24186	7	17	35744	408	509	262	123	1254	127	345	325	95	456	124	0	183	0	217	53	61	83	232	232	473	486	240	65	558	242	301	0	78	298	0	50	66	0	75	222	429	115
241		ü	P31946		14-3-3 protein beta/alpha OS=Homo sapiens OX=9606 GN=YWHAB PE=1 SV=3	28.065	7	0.51626	18	187	16691	116	0	87	30	811	56	112	0	160	166	0	119	126	0	152	7	70	149	29	150	49	74	0	0	144	236	859	227	370	495	0	0	0	54	0	44	37	108
245		ü	Q9H3N1		Thioredoxin-related transmembrane protein 1 OS=Homo sapiens OX=9606 GN=TMX1 PE=1 SV=1	31.771	7	0.146429	7	32	26868	132	104	190	55	123	335	367	45	49	428	429	166	367	254	432	173	62	105	43	91	103	57	67	29	364	0	0	0	0	0	260	52	183	220	63	118	279	227
285		ü	P35908	sp	Keratin, type II cytoskeletal 2 epidermal OS=Homo sapiens OX=9606 GN=KRT2 PE=1 SV=2	65.393	7	0.131455	11	40	8073	281	70	133	0	356	212	0	0	0	60	126	56	0	0	47	0	0	0	0	0	0	0	0	0	0	0	0	0	68	0	0	0	0	0	0	92	0	0
305		ü	P51648		Aldehyde dehydrogenase family 3 member A2 OS=Homo sapiens OX=9606 GN=ALDH3A2 PE=1 SV=1	54.813	7	0.160825	7	24	13156	119	57	93	110	210	54	55	57	96	317	174	0	0	0	0	80	66	0	60	43	81	0	0	0	0	51	0	146	0	0	173	51	63	69	244	54	178	0
319		ü	Q86XP3		ATP-dependent RNA helicase DDX42 OS=Homo sapiens OX=9606 GN=DDX42 PE=1 SV=1	102.912	7	0.0671642	7	20	11935	123	57	0	0	143	0	0	0	54	84	43	65	94	130	347	345	63	274	44	119	0	0	0	0	105	70	100	125	0	55	59	65	0	161	139	0	0	63
321		ü	Q13151		Heterogeneous nuclear ribonucleoprotein A0 OS=Homo sapiens OX=9606 GN=HNRNPA0 PE=1 SV=1	30.822	7	0.291803	8	12	33574	107	141	45	0	326	37	158	118	196	147	220	86	167	59	98	0	0	81	0	166	120	65	0	69	0	63	0	63	46	0	0	202	0	0	255	350	125	43
360		ü	P49591		Serine--tRNA ligase, cytoplasmic OS=Homo sapiens OX=9606 GN=SARS1 PE=1 SV=3	58.74	7	0.11284	7	28	27461	215	272	150	109	648	0	96	65	0	109	72	91	0	0	0	0	0	0	0	0	68	77	0	0	102	652	1003	535	921	1203	0	0	0	0	67	0	0	0
362		ü	P27708		CAD protein OS=Homo sapiens OX=9606 GN=CAD PE=1 SV=3	242.829	7	0.0350562	7	9	14755	69	0	0	0	59	59	189	0	83	286	66	0	0	0	84	76	79	0	53	42	0	0	0	0	116	0	0	0	0	0	98	54	0	61	135	525	276	48
373		ü	P62328		Thymosin beta-4 OS=Homo sapiens OX=9606 GN=TMSB4X PE=1 SV=2	5.05	7	0.431818	7	40	24209	257	232	0	0	126	148	65	0	97	89	1574	1480	322	414	2458	43	0	0	57	75	0	0	0	0	0	78	129	61	121	114	59	468	0	413	435	52	122	0
407		ü	P42224		Signal transducer and activator of transcription 1-alpha/beta OS=Homo sapiens OX=9606 GN=STAT1 PE=1 SV=2	87.28	7	0.0866667	7	14	22485	79	0	65	0	0	405	62	151	71	273	107	338	77	56	114	137	61	135	0	39	114	103	0	75	159	0	0	0	0	0	0	0	0	165	107	62	0	65
441		ü	Q8N684		Cleavage and polyadenylation specificity factor subunit 7 OS=Homo sapiens OX=9606 GN=CPSF7 PE=1 SV=1	52.018	7	0.135881	7	14	6795	0	0	0	0	0	57	284	45	274	377	0	49	0	0	0	0	0	0	0	0	83	172	0	0	47	0	0	0	0	0	56	0	0	0	0	421	201	122
527		ü	Q08257		Quinone oxidoreductase OS=Homo sapiens OX=9606 GN=CRYZ PE=1 SV=1	35.185	7	0.18541	7	11	13955	0	0	0	0	0	272	0	49	306	318	70	43	0	161	200	61	89	0	102	321	128	0	0	53	143	0	0	0	0	0	253	164	231	192	570	71	98	0
566		ü	P62847		40S ribosomal protein S24 OS=Homo sapiens OX=9606 GN=RPS24 PE=1 SV=1	15.413	7	0.300752	7	76	53034	409	238	266	248	580	277	298	425	263	451	390	70	71	51	443	320	529	181	178	449	430	291	158	164	110	258	355	156	87	353	230	331	193	113	600	277	243	130
595		ü	Q8WXF1		Paraspeckle component 1 OS=Homo sapiens OX=9606 GN=PSPC1 PE=1 SV=1	58.706	7	0.120459	9	40	31672	25	264	126	0	130	57	0	120	0	65	57	178	176	45	354	112	85	0	0	95	417	195	502	243	2231	198	0	0	0	210	224	36	109	57	80	137	289	65
603		ü	P49755		Transmembrane emp24 domain-containing protein 10 OS=Homo sapiens OX=9606 GN=TMED10 PE=1 SV=2	24.96	7	0.273973	7	24	34462	628	523	201	75	535	70	95	250	189	419	468	299	280	225	624	42	69	0	151	215	168	103	0	0	351	55	0	0	154	102	93	59	0	0	280	113	132	153
604		ü	Q96AG4		Leucine-rich repeat-containing protein 59 OS=Homo sapiens OX=9606 GN=LRRC59 PE=1 SV=1	34.909	7	0.172638	7	28	47243	335	114	233	106	370	65	136	221	75	201	522	107	172	85	441	427	384	159	510	419	482	401	289	93	610	0	327	224	107	111	0	124	43	95	118	368	210	302
632		ü	P61326		Protein mago nashi homolog OS=Homo sapiens OX=9606 GN=MAGOH PE=1 SV=1	17.153	7	0.452055	7	24	18332	41	97	0	0	85	57	284	117	449	283	68	132	49	0	255	235	106	112	80	163	65	177	0	0	193	221	422	307	268	205	68	56	61	42	0	0	0	0
643		ü	O14737		Programmed cell death protein 5 OS=Homo sapiens OX=9606 GN=PDCD5 PE=1 SV=3	14.276	7	0.304	7	23	15979	336	135	42	59	269	0	0	78	0	87	231	284	0	0	128	0	0	0	0	0	0	16	0	44	142	0	47	0	0	0	0	0	0	0	98	166	209	0
698		ü	P62841		40S ribosomal protein S15 OS=Homo sapiens OX=9606 GN=RPS15 PE=1 SV=2	17.029	7	0.255172	7	26	17977	55	21	7	55	222	0	149	103	0	0	301	132	0	0	185	0	41	172	0	65	0	0	0	0	0	195	162	75	58	94	0	0	79	0	91	144	65	71
732		ü	Q9UHV9		Prefoldin subunit 2 OS=Homo sapiens OX=9606 GN=PFDN2 PE=1 SV=1	16.638	7	0.402597	7	30	26210	525	849	126	285	638	117	54	269	175	87	103	315	55	91	172	95	0	130	59	0	55	17	79	0	104	41	54	35	133	52	81	0	125	216	178	158	99	0
779		ü	Q13310		Polyadenylate-binding protein 4 OS=Homo sapiens OX=9606 GN=PABPC4 PE=1 SV=1	70.738	7	0.173913	15	58	21190	313	235	520	0	895	164	0	53	137	51	67	109	67	0	59	0	341	207	330	531	79	45	60	86	143	0	0	93	41	213	111	17	29	122	134	229	255	366
802		ü	Q9ULV4		Coronin-1C OS=Homo sapiens OX=9606 GN=CORO1C PE=1 SV=1	53.215	7	0.101266	7	23	21321	282	85	177	49	382	0	125	49	151	265	0	98	61	76	67	127	75	221	0	74	49	0	0	0	0	0	51	126	84	111	282	51	128	0	224	82	192	343
803		ü	Q9BUJ2		Heterogeneous nuclear ribonucleoprotein U-like protein 1 OS=Homo sapiens OX=9606 GN=HNRNPUL1 PE=1 SV=2	95.679	7	0.0794393	7	17	21490	1213	535	330	0	686	81	0	0	0	0	273	129	0	0	215	0	121	78	208	171	148	53	67	0	0	0	92	163	60	0	59	203	172	258	535	0	93	152
804		ü	E9PAV3		Nascent polypeptide-associated complex subunit alpha, muscle-specific form OS=Homo sapiens OX=9606 GN=NACA PE=1 SV=1	205.295	7	0.0370549	7	33	55277	837	564	76	107	1390	321	302	218	289	668	130	168	111	51	194	209	88	8	342	340	0	274	70	0	39	62	170	0	0	158	258	374	238	200	191	39	323	182
806		ü	P61160		Actin-related protein 2 OS=Homo sapiens OX=9606 GN=ACTR2 PE=1 SV=1	44.732	7	0.152284	7	26	31843	319	211	66	0	597	0	66	143	125	143	234	312	0	0	436	0	63	39	0	94	261	64	23	105	531	357	243	268	21	163	0	32	43	52	43	429	371	204
816		ü	P60228		Eukaryotic translation initiation factor 3 subunit E OS=Homo sapiens OX=9606 GN=EIF3E PE=1 SV=1	52.187	7	0.155056	7	21	20061	85	81	0	0	168	0	250	67	83	53	0	196	138	80	316	0	0	61	0	225	81	92	61	169	187	248	56	118	132	47	245	250	149	110	747	63	158	0
845		ü	P23528		Cofilin-1 OS=Homo sapiens OX=9606 GN=CFL1 PE=1 SV=3	18.491	7	0.506024	15	110	77175	499	267	113	66	1391	393	862	324	702	806	625	517	66	51	661	581	142	175	280	579	918	354	702	167	956	354	409	409	50	430	213	182	89	212	539	867	626	404
849		ü	O60832		H/ACA ribonucleoprotein complex subunit DKC1 OS=Homo sapiens OX=9606 GN=DKC1 PE=1 SV=3	57.638	7	0.0992218	7	17	54042	0	0	0	0	0	0	35	166	0	133	0	0	0	0	0	89	0	0	0	0	152	58	62	87	0	0	0	0	0	57	0	0	0	0	0	53	135	0
895		ü	Q99584		Protein S100-A13 OS=Homo sapiens OX=9606 GN=S100A13 PE=1 SV=1	11.464	7	0.479592	7	28	64269	313	1889	173	336	804	1009	276	689	578	897	375	196	298	279	451	60	185	0	162	331	484	469	423	67	706	464	346	0	238	177	249	517	57	281	231	930	1172	812
929		ü	P30533		Alpha-2-macroglobulin receptor-associated protein OS=Homo sapiens OX=9606 GN=LRPAP1 PE=1 SV=1	41.441	7	0.112045	7	20	13321	698	376	270	0	252	152	109	0	138	51	188	94	115	0	154	0	125	120	43	0	81	0	0	0	47	51	0	0	0	69	0	0	0	0	0	0	112	65
974		ü	P55769		NHP2-like protein 1 OS=Homo sapiens OX=9606 GN=SNU13 PE=1 SV=3	14.165	7	0.367188	7	35	49824	243	450	167	133	571	297	444	278	446	211	0	110	0	105	101	384	243	123	354	158	320	272	240	227	389	284	364	71	0	728	112	297	47	169	486	472	86	258
1017		ü	P00492		Hypoxanthine-guanine phosphoribosyltransferase OS=Homo sapiens OX=9606 GN=HPRT1 PE=1 SV=2	24.564	7	0.275229	7	27	59548	201	227	364	69	658	480	312	470	309	844	430	274	306	47	542	586	605	439	162	447	130	250	95	54	299	91	79	0	191	253	280	124	156	381	458	360	253	67
1020		ü	P19623		Spermidine synthase OS=Homo sapiens OX=9606 GN=SRM PE=1 SV=1	33.803	7	0.225166	7	23	17663	78	216	66	0	16	93	134	64	61	0	201	184	0	122	0	136	52	45	68	0	233	141	208	71	73	148	227	0	70	109	0	0	0	0	176	123	271	45
1023		ü	P51149		Ras-related protein Rab-7a OS=Homo sapiens OX=9606 GN=RAB7A PE=1 SV=1	23.475	7	0.347826	7	16	33524	554	463	339	138	637	133	203	24	331	388	260	96	225	132	539	79	199	225	217	131	124	91	0	240	314	0	45	83	107	147	213	237	74	176	237	152	206	117
1044		ü	Q14696		LRP chaperone MESD OS=Homo sapiens OX=9606 GN=MESD PE=1 SV=2	26.06	7	0.200855	7	23	22416	0	77	57	0	144	0	238	93	92	170	55	0	172	0	213	0	0	0	57	0	0	0	57	0	0	229	373	318	360	544	0	111	189	88	94	238	91	186
1045		ü	Q14166		Tubulin--tyrosine ligase-like protein 12 OS=Homo sapiens OX=9606 GN=TTLL12 PE=1 SV=2	74.356	7	0.13354	7	11	6112	0	0	0	0	0	0	0	0	0	0	0	0	0	0	0	68	0	0	0	0	0	0	0	94	63	0	0	0	0	0	0	81	0	0	0	281	128	84
1118		ü	Q9UHD1		Cysteine and histidine-rich domain-containing protein 1 OS=Homo sapiens OX=9606 GN=CHORDC1 PE=1 SV=2	37.466	7	0.114458	7	11	15255	95	58	266	0	115	225	113	120	319	262	374	34	0	0	199	0	0	0	0	0	0	62	0	0	0	0	0	0	0	0	0	0	0	0	0	100	70	110
1220		ü	Q96I99		Succinate--CoA ligase [GDP-forming] subunit beta, mitochondrial OS=Homo sapiens OX=9606 GN=SUCLG2 PE=1 SV=2	46.481	7	0.104167	7	14	21084	0	0	0	0	0	306	68	169	98	392	0	77	0	0	0	0	0	0	60	190	0	0	0	0	126	60	37	0	0	0	0	0	0	72	0	0	0	0
1250		ü	O75396		Vesicle-trafficking protein SEC22b OS=Homo sapiens OX=9606 GN=SEC22B PE=1 SV=4	24.578	7	0.330233	7	18	9946	134	0	0	0	155	0	0	0	0	78	110	33	76	7	313	0	0	0	0	64	115	63	131	0	63	53	69	0	0	0	0	0	0	59	41	261	110	139
1293		ü	P17931		Galectin-3 OS=Homo sapiens OX=9606 GN=LGALS3 PE=1 SV=5	26.136	7	0.264	7	56	114581	1197	1162	423	528	1821	678	393	196	241	1228	3161	1907	1486	694	3670	888	657	175	345	632	483	179	344	174	571	107	722	439	125	592	274	412	453	56	645	449	205	134
1298		ü	P16070		CD44 antigen OS=Homo sapiens OX=9606 GN=CD44 PE=1 SV=3	81.487	7	0.0700809	7	17	28909	447	200	163	62	342	402	225	97	106	677	219	296	127	30	402	80	0	0	292	211	58	0	42	86	73	0	0	0	0	0	223	281	119	313	290	269	187	254
1320		ü	P31689		DnaJ homolog subfamily A member 1 OS=Homo sapiens OX=9606 GN=DNAJA1 PE=1 SV=2	44.839	7	0.0881612	7	19	41943	116	671	183	134	578	259	149	171	285	485	115	179	198	169	670	55	160	292	125	256	358	284	264	300	624	325	90	297	219	281	187	258	182	124	279	508	266	187
1354		ü	P26368		Splicing factor U2AF 65 kDa subunit OS=Homo sapiens OX=9606 GN=U2AF2 PE=1 SV=4	53.467	7	0.145263	7	42	42633	356	273	339	118	751	910	346	494	440	508	308	102	233	0	397	339	0	94	69	241	238	231	151	282	389	76	357	370	0	160	285	498	68	364	244	533	441	219
1374		ü	P06703		Protein S100-A6 OS=Homo sapiens OX=9606 GN=S100A6 PE=1 SV=1	10.173	7	0.544444	7	69	218101	3027	2060	3015	626	7143	2633	1415	1045	1911	2180	1177	927	708	1255	2421	1513	1083	493	843	1586	1084	1144	1146	550	1211	369	491	230	653	287	1138	1075	284	490	1452	1026	771	313
1399		ü	P60903		Protein S100-A10 OS=Homo sapiens OX=9606 GN=S100A10 PE=1 SV=2	11.196	7	0.360825	7	41	91932	775	401	691	204	1183	738	734	487	417	1128	1002	584	735	145	956	544	510	313	122	1138	481	676	553	63	987	65	421	0	105	83	505	391	419	493	810	622	409	21
1400		ü	P36542		ATP synthase subunit gamma, mitochondrial OS=Homo sapiens OX=9606 GN=ATP5F1C PE=1 SV=1	32.975	7	0.171141	7	22	22089	125	109	0	0	156	312	179	170	150	419	49	38	247	105	349	0	57	0	0	145	43	55	0	0	82	174	193	78	0	119	99	63	80	0	214	225	510	178
1450		ü	P11177		Pyruvate dehydrogenase E1 component subunit beta, mitochondrial OS=Homo sapiens OX=9606 GN=PDHB PE=1 SV=3	39.208	7	0.150418	7	10	27291	0	0	0	0	67	0	85	0	0	0	462	99	293	160	0	21	92	67	52	128	179	357	0	63	145	160	308	41	0	155	61	0	0	159	0	110	120	42
1454		ü	P68400		Casein kinase II subunit alpha OS=Homo sapiens OX=9606 GN=CSNK2A1 PE=1 SV=1	45.115	7	0.209719	7	15	21814	27	0	164	43	337	278	0	132	158	214	79	117	73	45	109	334	133	292	82	467	383	241	85	573	648	94	58	199	248	327	86	0	60	0	0	435	104	137
1457		ü	Q07955		Serine/arginine-rich splicing factor 1 OS=Homo sapiens OX=9606 GN=SRSF1 PE=1 SV=2	27.728	7	0.225806	7	73	75474	144	385	106	118	566	494	270	505	126	569	343	199	196	181	242	185	193	173	86	127	118	89	45	95	478	351	338	168	88	449	0	230	0	340	200	205	164	108
1485		ü	Q9Y277		Voltage-dependent anion-selective channel protein 3 OS=Homo sapiens OX=9606 GN=VDAC3 PE=1 SV=1	30.639	7	0.144876	8	18	18295	51	0	79	0	144	101	0	113	116	145	138	79	105	0	198	77	0	54	89	0	0	0	0	0	271	0	63	0	0	45	107	129	0	0	0	0	0	0
1512		ü	P49790		Nuclear pore complex protein Nup153 OS=Homo sapiens OX=9606 GN=NUP153 PE=1 SV=2	153.843	7	0.0671186	7	10	4172	142	54	53	71	205	0	0	0	28	81	0	0	0	0	0	0	0	0	0	0	0	0	0	0	73	0	0	0	0	0	0	0	0	0	0	69	0	0
1530		ü	Q9UL46		Proteasome activator complex subunit 2 OS=Homo sapiens OX=9606 GN=PSME2 PE=1 SV=4	27.384	7	0.32636	7	18	23881	77	52	194	0	127	200	65	0	138	115	474	364	129	138	478	103	113	121	119	90	53	15	173	50	100	137	68	0	0	112	215	128	140	0	239	85	66	58
1541		ü	O76070		Gamma-synuclein OS=Homo sapiens OX=9606 GN=SNCG PE=1 SV=2	13.323	7	0.440945	7	19	16514	350	210	162	0	319	0	0	0	56	0	0	0	0	0	0	0	0	0	0	83	108	119	150	0	215	64	0	0	0	0	70	73	179	0	83	117	98	59
1542		ü	Q9NZB2		Constitutive coactivator of PPAR-gamma-like protein 1 OS=Homo sapiens OX=9606 GN=FAM120A PE=1 SV=2	121.811	7	0.0599284	7	16	7251	0	338	0	0	0	0	0	0	0	0	62	0	0	0	304	75	118	52	0	0	44	127	54	71	613	0	0	0	0	0	0	0	0	0	0	93	0	0
1565		ü	Q9GZT3		SRA stem-loop-interacting RNA-binding protein, mitochondrial OS=Homo sapiens OX=9606 GN=SLIRP PE=1 SV=1	12.341	7	0.541284	7	22	17752	125	0	83	0	96	164	0	51	53	124	143	62	81	208	485	142	178	180	0	216	43	194	31	0	102	94	70	54	0	0	183	125	0	0	70	42	71	0
1586		ü	P23229		Integrin alpha-6 OS=Homo sapiens OX=9606 GN=ITGA6 PE=1 SV=5	126.526	7	0.0734513	7	23	13774	80	129	0	0	152	0	0	0	0	0	169	356	194	55	320	0	0	0	0	0	238	102	163	0	306	125	69	189	74	68	130	92	27	80	211	59	133	0
1603		ü	P61019		Ras-related protein Rab-2A OS=Homo sapiens OX=9606 GN=RAB2A PE=1 SV=1	23.531	7	0.273585	7	16	41691	632	372	248	144	476	800	345	245	992	889	397	198	214	61	913	174	88	288	225	403	187	233	94	69	146	79	79	0	0	129	349	478	120	67	373	158	303	165
1680		ü	Q8TCT9		Minor histocompatibility antigen H13 OS=Homo sapiens OX=9606 GN=HM13 PE=1 SV=1	41.462	7	0.129973	7	31	71928	0	0	0	0	145	365	130	37	85	210	527	434	72	69	796	142	71	0	61	101	0	65	0	0	151	223	133	266	0	331	15	0	0	41	0	38	83	0
1717		ü	P50552		Vasodilator-stimulated phosphoprotein OS=Homo sapiens OX=9606 GN=VASP PE=1 SV=3	39.805	7	0.163158	7	17	10274	73	0	0	195	162	0	0	0	50	0	0	0	0	0	0	96	214	0	0	65	86	0	0	0	0	0	0	0	0	0	0	0	0	0	17	149	225	93
1718		ü	P53621		Coatomer subunit alpha OS=Homo sapiens OX=9606 GN=COPA PE=1 SV=2	138.258	7	0.0678105	7	19	100704	10349	7071	8015	3318	18332	142	154	23	27	32	69	118	56	0	102	297	369	196	362	341	182	0	57	0	41	0	0	0	112	0	166	63	62	71	49	7639	5556	1969
1739		ü	Q9UNZ2		NSFL1 cofactor p47 OS=Homo sapiens OX=9606 GN=NSFL1C PE=1 SV=2	40.548	7	0.22973	7	22	17050	120	212	112	135	449	199	66	0	141	51	280	87	49	81	123	101	58	67	0	0	32	287	86	51	213	169	51	0	0	0	92	115	80	154	79	0	0	0
1768		ü	P22392		Nucleoside diphosphate kinase B OS=Homo sapiens OX=9606 GN=NME2 PE=1 SV=1	17.287	7	0.598684	16	132	128529	533	923	466	109	2102	769	631	659	705	1637	1161	660	386	506	915	893	401	638	291	1329	2325	1299	1104	1187	2096	295	884	951	163	3512	293	180	144	119	929	287	605	281
1773		ü	Q9H0U4	Q86YS6; P20338; Q9H082	Ras-related protein Rab-1B OS=Homo sapiens OX=9606 GN=RAB1B PE=1 SV=1	22.157	7	0.542289	15	73	16872	59	173	0	0	295	448	34	242	301	364	45	114	127	0	53	82	104	0	54	0	300	136	24	136	223	142	170	0	0	0	0	51	227	0	267	164	66	0
1775		ü	P08758	sp	Annexin A5 OS=Homo sapiens OX=9606 GN=ANXA5 PE=1 SV=2	35.914	7	0.146875	7	53	22193	51	84	33	0	358	0	0	0	115	0	45	133	144	93	154	43	58	49	53	67	76	0	0	0	49	141	95	61	0	214	0	0	0	0	0	497	1009	856
1820		ü	Q01469		Fatty acid-binding protein 5 OS=Homo sapiens OX=9606 GN=FABP5 PE=1 SV=3	15.155	7	0.192593	7	50	31898	140	404	220	0	940	425	418	299	419	560	365	302	207	49	144	192	168	59	199	230	132	0	81	55	170	206	180	0	51	170	121	137	61	178	138	0	0	0
1860		ü	P06753		Tropomyosin alpha-3 chain OS=Homo sapiens OX=9606 GN=TPM3 PE=1 SV=2	32.93	7	0.417544	25	146	33158	105	139	43	61	278	151	27	0	237	111	680	179	89	270	375	225	114	169	0	388	45	75	0	44	67	0	129	65	79	91	343	177	67	182	175	0	0	0
1870		ü	O15212		Prefoldin subunit 6 OS=Homo sapiens OX=9606 GN=PFDN6 PE=1 SV=1	14.574	7	0.434109	7	27	27649	38	0	217	51	329	303	0	81	0	500	160	0	67	98	104	235	77	80	73	474	368	236	170	45	0	267	53	100	345	298	59	286	0	74	279	166	129	0
1967		ü	P09622		Dihydrolipoyl dehydrogenase, mitochondrial OS=Homo sapiens OX=9606 GN=DLD PE=1 SV=2	54.143	7	0.0962672	7	15	26563	185	62	0	0	52	183	97	278	0	176	55	146	80	0	228	0	80	51	287	104	220	103	166	159	131	0	0	0	0	0	73	0	81	69	150	95	113	0
1993		ü	Q13148		TAR DNA-binding protein 43 OS=Homo sapiens OX=9606 GN=TARDBP PE=1 SV=1	44.711	7	0.113527	7	14	5880	0	0	0	0	0	0	91	0	124	0	0	0	0	0	0	104	95	0	28	104	47	65	0	0	0	76	46	0	0	0	0	0	0	0	0	146	421	43
31		ü	P48739		Phosphatidylinositol transfer protein beta isoform OS=Homo sapiens OX=9606 GN=PITPNB PE=1 SV=2	31.52	6	0.125461	6	12	22787	275	130	193	75	739	51	79	174	72	441	63	109	0	0	261	21	78	0	83	42	0	0	0	0	0	0	0	0	0	0	53	104	83	0	0	51	154	147
67		ü	P07305		Histone H1.0 OS=Homo sapiens OX=9606 GN=H1-0 PE=1 SV=3	20.85	6	0.206186	6	36	229381	219	211	46	57	353	0	45	0	105	0	225	104	127	160	133	279	119	0	0	135	214	0	0	64	326	0	59	183	0	66	0	80	0	119	328	276	152	0
91		ü	P15531		Nucleoside diphosphate kinase A OS=Homo sapiens OX=9606 GN=NME1 PE=1 SV=1	17.138	6	0.519737	15	77	55326	107	67	39	0	256	46	0	98	94	118	195	92	149	92	357	244	161	71	64	125	159	315	72	68	276	6687	8179	2856	3292	9710	317	231	59	77	60	53	0	119
92		ü	P26196		Probable ATP-dependent RNA helicase DDX6 OS=Homo sapiens OX=9606 GN=DDX6 PE=1 SV=2	54.382	6	0.167702	6	23	293886	50273	56504	38082	9491	116044	154	61	0	166	259	259	261	297	164	346	97	196	0	0	45	0	0	0	0	0	0	0	0	0	0	79	0	0	124	120	63	101	0
141		ü	P61201		COP9 signalosome complex subunit 2 OS=Homo sapiens OX=9606 GN=COPS2 PE=1 SV=1	51.564	6	0.126411	6	11	39830	279	170	77	0	330	438	331	221	461	980	461	167	0	51	448	77	390	175	351	175	63	100	0	0	57	0	0	0	0	0	135	125	191	150	426	622	563	681
165		ü	P30085		UMP-CMP kinase OS=Homo sapiens OX=9606 GN=CMPK1 PE=1 SV=3	22.208	6	0.30102	6	15	18423	216	268	74	55	300	71	79	0	67	0	117	0	0	75	26	318	230	167	122	131	0	0	0	0	0	0	0	0	0	0	165	206	43	143	80	204	149	142
168		ü	O43684		Mitotic checkpoint protein BUB3 OS=Homo sapiens OX=9606 GN=BUB3 PE=1 SV=1	37.131	6	0.219512	6	19	20118	118	159	166	146	174	298	228	210	161	316	42	166	376	57	436	161	192	66	59	355	64	208	61	49	83	123	76	0	0	86	214	160	0	101	170	160	134	147
179		ü	P61204		ADP-ribosylation factor 3 OS=Homo sapiens OX=9606 GN=ARF3 PE=1 SV=2	20.588	6	0.558011	10	49	27703	0	139	102	109	245	126	196	237	144	465	0	85	67	46	0	0	101	147	75	190	294	220	67	178	266	0	100	106	0	0	118	107	0	50	173	67	179	117
232		ü	P63220		40S ribosomal protein S21 OS=Homo sapiens OX=9606 GN=RPS21 PE=1 SV=1	9.106	6	0.385542	6	22	32391	149	176	0	0	115	0	47	83	0	99	161	214	61	155	378	42	140	45	71	251	100	127	0	102	127	615	432	422	560	566	151	58	174	0	394	100	112	369
262		ü	Q99848		Probable rRNA-processing protein EBP2 OS=Homo sapiens OX=9606 GN=EBNA1BP2 PE=1 SV=2	34.83	6	0.186275	6	32	13999	210	73	175	47	402	56	79	164	187	0	30	79	128	69	344	0	72	138	97	0	0	127	0	173	95	326	162	0	0	0	0	0	0	0	0	0	40	0
266		ü	Q9NVP1		ATP-dependent RNA helicase DDX18 OS=Homo sapiens OX=9606 GN=DDX18 PE=1 SV=2	75.359	6	0.080597	6	25	11182	143	0	0	55	138	57	85	0	55	173	81	0	0	0	0	21	193	0	121	48	0	0	0	0	81	107	0	68	0	57	77	143	47	0	74	57	45	0
276		ü	O43865		S-adenosylhomocysteine hydrolase-like protein 1 OS=Homo sapiens OX=9606 GN=AHCYL1 PE=1 SV=2	58.913	6	0.0792453	7	16	11139	1221	749	604	136	1807	131	65	85	61	94	0	0	0	0	0	0	0	0	0	0	0	0	0	0	0	0	0	0	0	0	56	0	0	104	90	0	0	0
277		ü	Q08209		Serine/threonine-protein phosphatase 2B catalytic subunit alpha isoform OS=Homo sapiens OX=9606 GN=PPP3CA PE=1 SV=1	58.65	6	0.132438	6	16	8765	0	0	0	0	0	0	73	119	57	97	0	0	0	0	0	0	0	0	0	0	107	29	58	68	233	0	0	0	0	0	202	0	157	0	197	929	324	116
290		ü	O15145		Actin-related protein 2/3 complex subunit 3 OS=Homo sapiens OX=9606 GN=ARPC3 PE=1 SV=3	20.533	6	0.213483	6	35	20858	55	181	0	185	129	331	80	217	352	204	517	0	67	0	551	298	379	252	70	374	182	165	291	88	374	0	0	0	0	0	48	0	0	36	27	68	191	63
308		ü	O75131	Q86YQ8; Q96FN4; O95741	Copine-3 OS=Homo sapiens OX=9606 GN=CPNE3 PE=1 SV=1	60.092	6	0.102421	7	26	30322	532	263	198	104	502	525	126	122	201	430	160	198	76	0	246	110	149	0	102	199	72	169	0	0	192	0	0	0	55	84	685	92	63	85	402	713	196	130
327		ü	P61619		Protein transport protein Sec61 subunit alpha isoform 1 OS=Homo sapiens OX=9606 GN=SEC61A1 PE=1 SV=2	52.231	6	0.0756303	6	26	14267	0	0	79	119	106	0	92	0	186	33	45	127	47	140	119	57	0	0	138	59	0	0	0	95	183	70	0	0	0	139	13	103	79	0	76	177	52	179
343		ü	Q15363		Transmembrane emp24 domain-containing protein 2 OS=Homo sapiens OX=9606 GN=TMED2 PE=1 SV=1	22.746	6	0.208955	6	17	11715	158	143	0	24	259	0	75	56	88	179	47	0	0	0	143	36	0	0	0	0	0	0	0	0	0	0	0	0	0	0	0	83	0	0	188	61	61	0
351		ü	P25787		Proteasome subunit alpha type-2 OS=Homo sapiens OX=9606 GN=PSMA2 PE=1 SV=2	25.882	6	0.286325	6	15	242839	65	119	214	0	209	1115	939	601	719	1162	59	161	30	63	0	0	0	49	40	118	75	77	37	0	0	0	0	0	0	0	72	79	91	92	0	585	837	213
370		ü	Q9GZR7		ATP-dependent RNA helicase DDX24 OS=Homo sapiens OX=9606 GN=DDX24 PE=1 SV=1	96.271	6	0.0651921	6	19	6894	79	140	56	0	289	0	0	121	0	45	171	82	0	86	183	146	0	0	0	53	201	54	0	158	342	0	0	0	0	0	221	0	0	0	0	0	0	0
392		ü	Q9BZZ5		Apoptosis inhibitor 5 OS=Homo sapiens OX=9606 GN=API5 PE=1 SV=3	58.968	6	0.108779	6	14	9568	0	0	0	0	0	414	326	0	446	214	298	0	121	0	269	0	0	0	0	82	63	59	31	0	59	0	0	0	0	0	0	0	109	0	0	0	147	114
418		ü	P42766		60S ribosomal protein L35 OS=Homo sapiens OX=9606 GN=RPL35 PE=1 SV=2	14.543	6	0.252033	6	25	38836	619	857	394	453	938	775	562	379	586	621	423	579	109	261	505	260	160	0	194	212	164	45	84	129	106	53	153	53	131	46	0	69	0	141	0	0	43	0
431		ü	Q9UK76		Jupiter microtubule associated homolog 1 OS=Homo sapiens OX=9606 GN=JPT1 PE=1 SV=3	16.005	6	0.519481	6	45	18334	56	57	206	14	344	0	54	0	0	0	55	0	124	38	191	254	0	103	234	106	105	56	183	109	317	0	76	152	0	81	120	77	0	163	506	72	41	113
457		ü	P55036		26S proteasome non-ATPase regulatory subunit 4 OS=Homo sapiens OX=9606 GN=PSMD4 PE=1 SV=1	40.711	6	0.206897	6	15	11176	49	0	74	0	83	0	0	0	0	0	41	0	0	0	113	126	345	45	0	143	0	54	0	0	148	0	0	0	0	0	151	0	103	103	51	93	0	0
464		ü	P28072		Proteasome subunit beta type-6 OS=Homo sapiens OX=9606 GN=PSMB6 PE=1 SV=4	25.341	6	0.196653	6	22	19946	121	150	215	77	131	0	1352	1165	342	907	74	0	0	93	70	58	58	0	0	130	0	0	69	0	96	0	301	139	50	148	0	136	0	81	196	104	77	115
487		ü	O43583		Density-regulated protein OS=Homo sapiens OX=9606 GN=DENR PE=1 SV=2	22.078	6	0.212121	6	17	12502	57	145	99	0	64	87	0	0	0	108	129	0	0	12	108	0	45	0	53	43	78	59	0	0	149	0	0	0	0	0	0	0	77	125	0	183	53	0
500		ü	Q9Y3U8	Q9NPQ8	60S ribosomal protein L36 OS=Homo sapiens OX=9606 GN=RPL36 PE=1 SV=3	12.246	6	0.257143	6	21	24993	0	0	562	294	877	384	151	234	925	449	0	276	0	107	231	1342	244	394	283	1007	149	0	0	49	0	0	0	0	0	0	207	271	195	87	240	206	0	332
504		ü	P61106	Q86YS6; P20338; Q9H082	Ras-related protein Rab-14 OS=Homo sapiens OX=9606 GN=RAB14 PE=1 SV=4	23.882	6	0.237209	7	33	19574	73	0	52	0	152	75	56	85	161	251	566	299	311	286	848	0	0	71	123	103	514	196	32	101	304	140	126	0	37	140	100	0	68	65	127	0	0	54
512		ü	P62241		40S ribosomal protein S8 OS=Homo sapiens OX=9606 GN=RPS8 PE=1 SV=2	24.19	6	0.264423	6	28	71832	897	1127	361	51	1627	842	258	293	759	662	413	418	242	205	787	410	498	122	341	1011	375	262	149	60	462	490	449	274	135	7	67	251	61	199	351	583	491	141
521		ü	O75937		DnaJ homolog subfamily C member 8 OS=Homo sapiens OX=9606 GN=DNAJC8 PE=1 SV=2	29.823	6	0.134387	6	19	16034	192	124	72	0	229	130	361	253	167	279	0	0	57	102	0	80	0	0	0	67	0	0	0	0	0	0	69	0	42	222	0	96	0	46	362	56	0	41
555		ü	P26006		Integrin alpha-3 OS=Homo sapiens OX=9606 GN=ITGA3 PE=1 SV=5	116.538	6	0.0523311	6	9	12499	0	56	0	0	0	74	0	93	0	178	0	0	0	0	76	0	0	0	50	116	0	73	0	0	52	139	0	76	0	0	0	0	0	0	0	0	83	0
559		ü	Q13618		Cullin-3 OS=Homo sapiens OX=9606 GN=CUL3 PE=1 SV=2	88.873	6	0.0768229	6	10	8703	0	0	0	0	0	0	0	0	0	0	0	0	59	0	67	0	55	68	57	76	0	0	0	0	0	0	0	0	0	0	0	0	0	178	191	203	223	47
567		ü	O15371		Eukaryotic translation initiation factor 3 subunit D OS=Homo sapiens OX=9606 GN=EIF3D PE=1 SV=1	63.932	6	0.107664	6	21	18284	502	324	319	149	900	212	272	542	305	375	0	0	0	0	0	52	214	140	151	178	49	0	129	0	69	0	0	0	0	58	420	410	0	188	175	97	0	82
627		ü	O14745		Na(+)/H(+) exchange regulatory cofactor NHE-RF1 OS=Homo sapiens OX=9606 GN=SLC9A3R1 PE=1 SV=4	38.845	6	0.175978	6	12	10797	107	55	42	0	90	0	62	64	0	0	62	103	0	43	56	69	0	0	0	66	226	51	0	0	158	163	51	0	0	0	77	96	0	39	0	35	0	0
642		ü	O43324		Eukaryotic translation elongation factor 1 epsilon-1 OS=Homo sapiens OX=9606 GN=EEF1E1 PE=1 SV=1	19.798	6	0.287356	6	12	5780	0	0	0	0	0	182	127	115	124	161	0	0	0	0	0	0	0	0	0	0	69	0	78	99	54	0	0	0	0	57	0	0	52	59	80	0	0	0
667		ü	O43237		Cytoplasmic dynein 1 light intermediate chain 2 OS=Homo sapiens OX=9606 GN=DYNC1LI2 PE=1 SV=1	54.066	6	0.166667	6	15	28167	153	189	127	157	330	221	296	308	252	233	157	0	224	0	167	104	0	233	59	210	131	0	84	0	471	0	94	0	0	47	183	108	75	226	180	349	0	154
737		ü	Q9H6F5		Coiled-coil domain-containing protein 86 OS=Homo sapiens OX=9606 GN=CCDC86 PE=1 SV=1	40.211	6	0.136111	6	7	3408	291	98	0	0	385	0	0	0	0	0	0	0	0	0	0	75	0	0	0	0	0	0	0	0	0	0	0	0	0	0	0	0	0	0	0	0	0	0
740		ü	Q9NSE4		Isoleucine--tRNA ligase, mitochondrial OS=Homo sapiens OX=9606 GN=IARS2 PE=1 SV=2	113.719	6	0.0563241	6	8	9902	0	0	0	0	0	119	0	112	49	85	61	119	0	0	0	90	423	143	129	109	0	0	0	0	42	0	0	0	0	0	139	0	86	81	81	123	0	71
747		ü	O95202		Mitochondrial proton/calcium exchanger protein OS=Homo sapiens OX=9606 GN=LETM1 PE=1 SV=1	83.302	6	0.100135	6	19	18055	323	0	114	0	408	433	326	273	217	489	129	114	296	0	268	184	0	0	95	0	171	71	70	0	143	129	68	0	116	51	137	69	152	0	136	165	220	0
753		ü	P30044		Peroxiredoxin-5, mitochondrial OS=Homo sapiens OX=9606 GN=PRDX5 PE=1 SV=4	22.073	6	0.369159	6	12	39199	460	145	27	103	861	204	122	321	193	296	117	68	0	69	171	0	106	103	75	201	194	0	63	47	175	130	197	75	209	77	423	350	153	572	545	70	330	193
762		ü	Q96A33		Coiled-coil domain-containing protein 47 OS=Homo sapiens OX=9606 GN=CCDC47 PE=1 SV=1	55.838	6	0.0807453	6	20	25808	394	1134	152	120	268	305	78	207	0	585	147	242	219	98	608	0	0	56	76	96	52	0	0	138	64	0	0	0	57	6	213	266	195	251	551	192	75	123
777		ü	P26599	Q9UKA9	Polypyrimidine tract-binding protein 1 OS=Homo sapiens OX=9606 GN=PTBP1 PE=1 SV=1	57.186	6	0.224105	13	59	39538	868	788	617	319	3551	352	140	57	123	707	91	0	58	26	248	264	186	280	210	653	348	385	165	107	425	97	153	0	0	143	235	209	0	232	327	539	190	316
785		ü	Q01813		ATP-dependent 6-phosphofructokinase, platelet type OS=Homo sapiens OX=9606 GN=PFKP PE=1 SV=2	85.542	6	0.0778061	8	23	12403	92	73	0	77	210	0	0	84	57	0	0	0	0	0	307	419	180	111	0	430	86	46	59	95	117	55	0	0	0	63	84	164	0	0	57	99	152	47
817		ü	O15511		Actin-related protein 2/3 complex subunit 5 OS=Homo sapiens OX=9606 GN=ARPC5 PE=1 SV=3	16.31	6	0.456954	8	32	26636	479	214	36	22	616	131	46	0	42	182	488	47	201	165	407	224	375	691	354	1424	69	0	66	77	0	0	0	0	0	60	121	105	0	59	99	49	189	0
822		ü	P46060		Ran GTPase-activating protein 1 OS=Homo sapiens OX=9606 GN=RANGAP1 PE=1 SV=1	63.502	6	0.105622	6	16	13130	0	0	0	0	0	0	73	48	112	0	77	172	125	75	394	0	69	0	0	69	203	113	138	142	239	0	0	76	0	59	0	0	75	0	0	218	0	0
841		ü	P49006		MARCKS-related protein OS=Homo sapiens OX=9606 GN=MARCKSL1 PE=1 SV=2	19.517	6	0.271795	8	41	21768	392	554	79	317	1184	291	0	256	375	229	204	236	116	67	398	0	0	0	53	175	444	64	235	252	409	41	60	130	150	256	83	60	100	66	290	0	193	162
850		ü	Q02543		60S ribosomal protein L18a OS=Homo sapiens OX=9606 GN=RPL18A PE=1 SV=2	20.749	6	0.147727	6	25	38190	439	619	465	492	1042	21	285	57	201	379	462	158	119	32	634	500	414	368	182	404	119	105	291	154	357	145	346	0	53	65	190	112	175	178	389	0	57	0
878		ü	Q14257		Reticulocalbin-2 OS=Homo sapiens OX=9606 GN=RCN2 PE=1 SV=1	36.854	6	0.123028	6	16	19688	335	163	246	104	683	415	47	146	0	224	403	268	297	79	179	104	0	131	0	27	0	0	86	99	0	0	73	0	0	86	0	0	0	0	0	552	272	140
912		ü	O00299		Chloride intracellular channel protein 1 OS=Homo sapiens OX=9606 GN=CLIC1 PE=1 SV=4	26.906	6	0.311203	6	29	68122	7198	3957	2370	1065	3424	731	786	614	610	1549	511	173	175	186	808	209	266	67	254	282	441	484	288	100	1323	223	487	179	57	263	60	216	212	307	765	258	259	0
1036		ü	Q13409		Cytoplasmic dynein 1 intermediate chain 2 OS=Homo sapiens OX=9606 GN=DYNC1I2 PE=1 SV=3	71.412	6	0.125392	6	16	6418	0	0	0	0	0	0	0	0	0	0	0	0	15	0	174	0	0	0	0	0	63	0	0	0	57	63	0	81	0	0	0	0	0	0	0	131	53	0
1065		ü	Q15365		Poly(rC)-binding protein 1 OS=Homo sapiens OX=9606 GN=PCBP1 PE=1 SV=2	37.474	6	0.342697	16	92	13631	621	857	60	0	963	96	243	427	231	431	454	209	121	0	400	0	0	0	0	0	0	0	0	49	61	177	265	82	127	182	0	0	0	0	0	0	48	50
1071		ü	P60900		Proteasome subunit alpha type-6 OS=Homo sapiens OX=9606 GN=PSMA6 PE=1 SV=1	27.382	6	0.178862	6	32	48531	189	427	111	0	208	49	0	207	646	400	7	156	168	202	243	131	105	0	0	76	520	353	264	436	748	294	313	334	472	482	519	196	271	248	893	264	172	330
1108		ü	O94925		Glutaminase kidney isoform, mitochondrial OS=Homo sapiens OX=9606 GN=GLS PE=1 SV=1	73.414	6	0.077728	6	10	6906	108	90	0	123	179	0	0	0	0	0	102	0	44	0	166	75	74	0	0	0	0	0	0	0	0	66	0	0	127	262	51	0	0	79	103	0	0	21
1110		ü	Q8NBS9		Thioredoxin domain-containing protein 5 OS=Homo sapiens OX=9606 GN=TXNDC5 PE=1 SV=2	47.599	6	0.0972222	6	28	21184	150	200	104	60	104	158	336	153	191	109	402	0	120	61	553	77	127	93	0	276	0	89	55	126	244	0	0	82	0	0	204	61	139	61	588	83	252	59
1193		ü	Q9UBQ0		Vacuolar protein sorting-associated protein 29 OS=Homo sapiens OX=9606 GN=VPS29 PE=1 SV=1	20.493	6	0.186813	6	24	28479	327	165	244	82	412	244	63	0	118	75	187	561	305	84	523	77	557	234	193	797	128	55	0	0	0	237	343	142	0	185	50	0	339	239	119	127	0	43
1233		ü	P24752		Acetyl-CoA acetyltransferase, mitochondrial OS=Homo sapiens OX=9606 GN=ACAT1 PE=1 SV=1	45.171	6	0.0913349	6	24	19264	101	211	91	0	397	315	69	127	367	57	211	70	37	0	203	111	63	0	132	117	0	71	0	0	120	200	189	0	96	351	84	371	324	69	445	69	0	148
1255		ü	P52597		Heterogeneous nuclear ribonucleoprotein F OS=Homo sapiens OX=9606 GN=HNRNPF PE=1 SV=3	45.643	6	0.19759	8	32	15042	289	420	190	0	299	0	0	0	0	55	52	50	59	110	282	127	0	107	0	103	70	104	87	0	281	0	49	104	0	0	63	0	0	151	108	0	169	52
1319		ü	P10412	P16402	Histone H1.4 OS=Homo sapiens OX=9606 GN=H1-4 PE=1 SV=2	21.852	6	0.401826	16	93	58507	252	500	169	95	448	332	733	289	506	713	689	470	194	107	610	301	369	454	503	400	152	204	243	233	498	406	297	169	156	391	302	133	51	71	340	105	192	551
1324		ü	Q15005		Signal peptidase complex subunit 2 OS=Homo sapiens OX=9606 GN=SPCS2 PE=1 SV=3	24.987	6	0.128319	6	29	17986	186	391	246	105	355	326	36	82	0	204	0	0	0	0	0	49	0	86	45	203	0	0	220	31	0	0	0	0	0	0	234	178	73	109	180	0	0	121
1331		ü	Q8WWM7		Ataxin-2-like protein OS=Homo sapiens OX=9606 GN=ATXN2L PE=1 SV=2	113.304	6	0.0334884	6	22	19941	412	69	193	189	590	338	410	217	342	130	133	87	0	35	98	63	119	79	139	112	140	91	138	0	213	172	92	104	73	0	0	0	0	19	63	417	66	87
1332		ü	P13804		Electron transfer flavoprotein subunit alpha, mitochondrial OS=Homo sapiens OX=9606 GN=ETFA PE=1 SV=1	35.058	6	0.162162	6	52	38387	250	65	265	87	446	955	931	556	1035	1615	247	232	43	89	593	208	123	206	137	448	117	449	418	163	336	0	0	0	0	0	233	351	115	267	327	173	12	294
1351		ü	Q9C0C2		182 kDa tankyrase-1-binding protein OS=Homo sapiens OX=9606 GN=TNKS1BP1 PE=1 SV=4	181.685	6	0.0294968	6	14	10106	0	0	0	0	0	0	45	59	40	148	170	96	156	65	0	138	0	100	0	145	190	125	0	110	289	0	0	0	0	0	84	45	103	53	0	0	124	86
1361		ü	P62851		40S ribosomal protein S25 OS=Homo sapiens OX=9606 GN=RPS25 PE=1 SV=1	13.734	6	0.424	6	41	47797	482	492	217	0	960	52	170	361	180	390	211	171	142	272	447	173	70	35	178	144	576	222	86	196	262	99	237	81	174	149	87	71	0	169	315	168	160	67
1383		ü	Q5JXB2		Putative ubiquitin-conjugating enzyme E2 N-like OS=Homo sapiens OX=9606 GN=UBE2NL PE=1 SV=1	17.366	6	0.300654	6	33	33836	121	427	0	168	872	430	724	286	584	561	0	124	0	70	0	0	0	50	127	0	394	252	142	0	241	219	175	206	77	118	460	97	324	280	154	0	227	0
1416		ü	P50570		Dynamin-2 OS=Homo sapiens OX=9606 GN=DNM2 PE=1 SV=2	98.003	6	0.0689655	6	13	20576	460	78	209	119	1043	137	53	0	0	69	425	114	154	115	536	120	196	160	0	110	169	0	0	183	131	0	0	0	0	0	272	465	428	445	639	145	0	141
1417		ü	Q9NX63		MICOS complex subunit MIC19 OS=Homo sapiens OX=9606 GN=CHCHD3 PE=1 SV=1	26.136	6	0.189427	6	15	11567	189	72	0	0	108	0	221	0	0	158	212	115	76	61	106	67	0	0	0	0	0	124	0	0	63	53	0	0	0	51	76	69	139	0	156	0	0	47
1447		ü	Q15819		Ubiquitin-conjugating enzyme E2 variant 2 OS=Homo sapiens OX=9606 GN=UBE2V2 PE=1 SV=4	16.352	6	0.475862	10	49	29744	182	121	67	78	206	729	714	414	684	910	0	123	65	0	87	0	329	421	244	1173	257	225	92	75	150	65	87	0	0	45	90	572	524	398	900	0	41	167
1455		ü	P46782		40S ribosomal protein S5 OS=Homo sapiens OX=9606 GN=RPS5 PE=1 SV=4	22.862	6	0.176471	6	56	73523	1518	1119	937	287	2265	235	93	328	341	355	476	415	7	135	784	455	226	335	450	1962	383	135	374	53	651	261	302	217	202	541	539	898	0	248	1166	156	209	118
1464		ü	O95239	Q2VIQ3; Q96L93	Chromosome-associated kinesin KIF4A OS=Homo sapiens OX=9606 GN=KIF4A PE=1 SV=3	139.794	6	0.0665584	9	10	2091	89	83	0	0	0	0	0	0	0	0	0	0	0	0	0	0	0	0	0	0	101	51	0	51	0	0	0	0	0	0	0	0	0	0	0	0	0	0
1513		ü	P48047		ATP synthase subunit O, mitochondrial OS=Homo sapiens OX=9606 GN=ATP5PO PE=1 SV=1	23.263	6	0.183099	6	23	36652	91	433	74	36	485	429	193	356	117	482	418	260	85	53	651	249	124	177	23	78	214	273	83	0	221	189	142	251	115	71	262	209	0	332	285	242	301	229
1527		ü	P31146		Coronin-1A OS=Homo sapiens OX=9606 GN=CORO1A PE=1 SV=4	50.994	6	0.0911063	6	17	9315	0	0	0	0	0	105	113	45	112	7	0	247	75	96	311	307	148	78	161	403	0	0	0	0	157	0	0	0	0	7	371	340	69	0	568	63	67	87
1529		ü	P81605		Dermcidin OS=Homo sapiens OX=9606 GN=DCD PE=1 SV=2	11.277	6	0.463636	6	23	150162	1689	82610	5496	951	1769	548	230	270	452	482	155	618	143	234	71	476	352	299	368	472	709	426	349	295	643	0	0	0	0	0	249	452	48	115	182	191	338	155
1552		ü	P84103		Serine/arginine-rich splicing factor 3 OS=Homo sapiens OX=9606 GN=SRSF3 PE=1 SV=1	19.318	6	0.353659	7	48	40826	126	135	84	0	590	110	0	464	217	530	0	0	0	79	0	54	215	0	204	248	269	99	150	76	61	70	70	65	60	151	109	144	292	174	153	376	378	160
1553		ü	P61313		60S ribosomal protein L15 OS=Homo sapiens OX=9606 GN=RPL15 PE=1 SV=2	24.131	6	0.25	6	59	42307	420	609	294	331	927	118	417	184	429	195	712	375	69	106	364	61	176	114	85	177	178	40	295	91	278	265	423	0	128	224	0	231	0	0	65	158	258	94
1578		ü	P42166		Lamina-associated polypeptide 2, isoform alpha OS=Homo sapiens OX=9606 GN=TMPO PE=1 SV=2	75.446	6	0.208934	12	63	3588	0	0	0	0	0	0	0	0	0	0	0	0	0	0	75	65	0	171	0	92	87	54	54	0	83	0	0	0	0	0	0	0	0	0	0	0	0	0
1584		ü	P06737		Glycogen phosphorylase, liver form OS=Homo sapiens OX=9606 GN=PYGL PE=1 SV=4	97.087	6	0.12987	17	66	13814	226	0	0	143	315	0	0	47	55	195	0	0	0	0	141	0	0	0	0	148	81	57	83	139	147	0	0	0	0	0	151	105	0	0	0	0	0	0
1711		ü	Q9UQE7		Structural maintenance of chromosomes protein 3 OS=Homo sapiens OX=9606 GN=SMC3 PE=1 SV=2	141.454	6	0.0402629	6	9	5124	0	0	0	0	0	0	0	0	0	0	0	0	0	0	0	0	0	0	0	0	49	96	0	0	0	0	0	0	0	0	0	0	0	0	0	414	152	0
1719		ü	P55010		Eukaryotic translation initiation factor 5 OS=Homo sapiens OX=9606 GN=EIF5 PE=1 SV=2	49.192	6	0.099768	6	24	15912	739	320	682	355	1494	76	0	0	98	0	0	0	40	85	105	0	0	0	0	0	0	107	41	111	0	54	0	0	0	81	81	0	95	64	152	226	477	114
1813		ü	O75400		Pre-mRNA-processing factor 40 homolog A OS=Homo sapiens OX=9606 GN=PRPF40A PE=1 SV=2	108.737	6	0.0491118	6	9	13263	81	211	47	0	146	59	0	93	84	104	124	0	0	57	187	0	0	0	0	0	0	0	37	0	103	0	0	0	0	0	31	133	151	336	197	19	55	0
1857		ü	P14324		Farnesyl pyrophosphate synthase OS=Homo sapiens OX=9606 GN=FDPS PE=1 SV=4	48.245	6	0.143198	6	12	14872	0	73	0	0	61	81	55	0	31	173	51	167	0	47	56	77	53	0	97	49	166	0	0	0	57	0	0	63	45	130	83	63	75	0	57	57	215	111
1882		ü	P32119		Peroxiredoxin-2 OS=Homo sapiens OX=9606 GN=PRDX2 PE=1 SV=5	21.878	6	0.212121	6	41	110827	335	527	168	257	1154	95	664	1287	1003	1540	234	222	198	194	797	206	208	0	267	303	371	427	448	565	515	171	117	167	105	274	103	393	0	42	514	578	90	219
1888		ü	P27348		14-3-3 protein theta OS=Homo sapiens OX=9606 GN=YWHAQ PE=1 SV=1	27.747	6	0.35102	13	138	27931	466	213	270	315	477	123	164	224	274	108	0	439	47	0	252	278	284	203	81	442	498	378	243	552	1001	127	113	0	6	204	71	48	139	25	57	0	54	115
1890		ü	P30519		Heme oxygenase 2 OS=Homo sapiens OX=9606 GN=HMOX2 PE=1 SV=2	36.01	6	0.21519	6	20	18686	0	0	0	0	0	176	57	259	276	636	580	70	249	263	493	151	44	0	0	124	0	0	0	0	0	0	69	0	0	0	60	0	0	240	158	26	31	0
1893		ü	P54727		UV excision repair protein RAD23 homolog B OS=Homo sapiens OX=9606 GN=RAD23B PE=1 SV=1	43.145	6	0.188264	11	45	18048	115	86	7	0	100	63	53	0	117	179	0	0	0	0	0	189	107	194	65	198	0	103	59	0	223	101	63	0	7	85	767	1069	526	506	1035	143	0	0
1899		ü	Q9H299		SH3 domain-binding glutamic acid-rich-like protein 3 OS=Homo sapiens OX=9606 GN=SH3BGRL3 PE=1 SV=1	10.431	6	0.473118	6	28	42511	0	135	63	0	200	0	0	95	222	239	59	0	0	0	65	44	0	0	0	0	0	268	0	0	348	123	203	142	85	126	0	0	0	0	0	0	0	0
1924		ü	Q9NR12		PDZ and LIM domain protein 7 OS=Homo sapiens OX=9606 GN=PDLIM7 PE=1 SV=1	49.813	6	0.150985	6	22	33994	462	240	253	234	962	396	101	251	415	288	303	303	484	47	569	108	37	132	98	256	87	101	167	58	291	214	18	78	186	225	135	262	136	312	363	69	109	0
1949		ü	Q15717		ELAV-like protein 1 OS=Homo sapiens OX=9606 GN=ELAVL1 PE=1 SV=2	36.069	6	0.159509	6	31	43190	102	119	21	59	374	202	235	0	0	152	391	239	148	215	195	243	141	90	304	391	240	39	174	141	0	152	133	0	0	0	210	246	88	142	225	0	174	177
1966		ü	Q15056		Eukaryotic translation initiation factor 4H OS=Homo sapiens OX=9606 GN=EIF4H PE=1 SV=5	27.368	6	0.298387	6	66	31607	221	264	66	79	684	128	292	59	97	556	84	86	0	72	337	205	82	314	82	201	51	0	75	0	273	0	0	75	0	0	0	102	0	22	93	0	44	0
1985		ü	O96008		Mitochondrial import receptor subunit TOM40 homolog OS=Homo sapiens OX=9606 GN=TOMM40 PE=1 SV=1	37.869	6	0.0941828	6	24	17424	0	248	0	47	228	0	0	0	0	104	205	0	60	127	187	130	64	0	0	185	120	59	59	0	140	0	36	60	0	132	0	115	87	242	52	618	277	248
2017		ü	Q02818		Nucleobindin-1 OS=Homo sapiens OX=9606 GN=NUCB1 PE=1 SV=4	53.846	6	0.127983	6	19	8905	0	0	0	0	0	0	0	0	0	0	61	0	153	0	63	0	0	0	0	0	75	63	0	0	0	0	0	0	0	0	0	0	0	65	0	124	120	0
9		ü	P58546		Myotrophin OS=Homo sapiens OX=9606 GN=MTPN PE=1 SV=2	12.887	5	0.279661	5	24	19871	206	0	0	0	107	303	0	147	57	138	46	123	0	0	131	107	0	0	80	288	188	70	65	81	261	0	63	85	195	291	50	128	0	123	164	71	53	56
26		ü	P61758		Prefoldin subunit 3 OS=Homo sapiens OX=9606 GN=VBP1 PE=1 SV=4	22.611	5	0.147208	5	18	20367	89	207	75	0	201	0	0	0	0	0	0	0	0	0	74	0	0	0	0	0	82	0	0	0	0	0	91	0	0	0	0	0	0	0	0	102	57	0
43		ü	P38606		V-type proton ATPase catalytic subunit A OS=Homo sapiens OX=9606 GN=ATP6V1A PE=1 SV=2	68.26	5	0.105348	5	18	15800	89	0	0	50	69	0	27	0	125	0	0	41	90	59	0	322	793	573	724	771	156	0	231	111	77	0	0	0	0	0	49	55	0	0	0	0	57	0
48		ü	P19823		Inter-alpha-trypsin inhibitor heavy chain H2 OS=Homo sapiens OX=9606 GN=ITIH2 PE=1 SV=2	106.397	5	0.0528541	5	8	4892	0	0	0	0	0	89	15	196	116	111	267	0	0	0	46	0	250	0	0	49	155	88	188	59	151	0	0	0	0	0	0	74	0	0	54	0	40	147
70		ü	P84243		Histone H3.3 OS=Homo sapiens OX=9606 GN=H3-3A PE=1 SV=2	15.319	5	0.441176	16	173	33626	538	457	409	51	931	145	102	165	54	220	0	43	0	51	0	0	62	0	83	0	297	311	191	108	278	424	346	382	311	306	254	224	73	172	198	143	103	93
85		ü	P05026		Sodium/potassium-transporting ATPase subunit beta-1 OS=Homo sapiens OX=9606 GN=ATP1B1 PE=1 SV=1	35.039	5	0.141914	5	13	10807	0	73	77	0	113	71	83	141	281	69	110	217	63	183	63	0	0	0	0	0	470	249	73	147	190	0	107	0	0	0	49	0	0	145	147	61	83	68
102		ü	O75347		Tubulin-specific chaperone A OS=Homo sapiens OX=9606 GN=TBCA PE=1 SV=3	12.847	5	0.333333	5	38	43072	695	234	586	195	1800	158	202	167	145	217	345	575	207	61	396	50	61	41	104	189	1873	780	484	470	1464	226	153	114	53	276	57	328	316	59	644	158	100	160
109		ü	Q15424		Scaffold attachment factor B1 OS=Homo sapiens OX=9606 GN=SAFB PE=1 SV=4	102.58	5	0.0601093	8	16	16967	200	234	228	76	418	0	73	199	204	315	186	0	0	81	113	0	88	17	0	164	0	0	0	0	79	52	62	57	69	0	145	67	0	0	119	0	282	142
115		ü	Q7Z2W4		Zinc finger CCCH-type antiviral protein 1 OS=Homo sapiens OX=9606 GN=ZC3HAV1 PE=1 SV=3	101.367	5	0.0731707	5	19	23964	0	0	0	61	0	0	0	0	0	0	71	0	114	0	273	0	113	0	0	73	0	0	0	59	141	0	0	0	0	0	254	294	227	114	273	151	113	0
144		ü	Q9H223	Q7Z569	EH domain-containing protein 4 OS=Homo sapiens OX=9606 GN=EHD4 PE=1 SV=1	61.137	5	0.116451	7	20	15089	0	68	0	0	46	57	0	35	56	0	0	0	0	64	102	150	122	45	0	128	0	60	0	92	0	90	0	52	0	0	118	145	79	128	208	103	232	116
175		ü	Q13753		Laminin subunit gamma-2 OS=Homo sapiens OX=9606 GN=LAMC2 PE=1 SV=2	130.892	5	0.0435876	5	7	7151	0	0	0	0	0	70	0	0	57	17	116	0	74	0	63	249	0	0	0	124	72	30	79	0	63	0	0	0	0	0	0	29	0	53	62	136	47	0
182		ü	P14174		Macrophage migration inhibitory factor OS=Homo sapiens OX=9606 GN=MIF PE=1 SV=4	12.468	5	0.165217	5	70	22654	284	396	167	0	435	659	1099	1166	900	1269	279	51	135	71	234	164	454	52	118	357	0	0	0	54	93	0	0	0	0	0	0	138	0	140	216	231	341	0
187		ü	Q7L5N1		COP9 signalosome complex subunit 6 OS=Homo sapiens OX=9606 GN=COPS6 PE=1 SV=1	36.14	5	0.16208	5	11	6003	0	0	0	153	75	0	0	128	251	0	46	111	0	161	136	41	0	22	0	163	115	0	77	90	320	0	0	0	0	0	126	166	69	272	203	0	0	0
192		ü	P41227		N-alpha-acetyltransferase 10 OS=Homo sapiens OX=9606 GN=NAA10 PE=1 SV=1	26.442	5	0.242553	5	17	26800	0	0	56	0	0	59	74	61	52	77	143	81	0	0	57	2444	2739	1560	1706	6410	0	0	47	15	117	106	109	0	56	66	0	67	0	82	268	0	0	0
196		ü	Q9Y624		Junctional adhesion molecule A OS=Homo sapiens OX=9606 GN=F11R PE=1 SV=1	32.562	5	0.180602	5	11	5005	0	0	0	0	0	0	67	0	0	100	150	57	482	112	224	0	0	39	0	137	0	0	0	0	0	0	0	0	0	0	0	0	0	0	0	0	0	0
223		ü	P39687		Acidic leucine-rich nuclear phosphoprotein 32 family member A OS=Homo sapiens OX=9606 GN=ANP32A PE=1 SV=1	28.568	5	0.172691	5	23	34790	475	471	84	103	492	198	333	167	397	667	175	72	0	0	392	185	83	0	121	116	324	299	170	0	503	66	0	0	0	99	0	290	62	153	129	364	167	65
252		ü	Q01105		Protein SET OS=Homo sapiens OX=9606 GN=SET PE=1 SV=3	33.469	5	0.106897	5	37	52636	632	537	107	0	699	543	708	466	488	656	423	496	208	257	295	573	660	392	361	570	635	215	229	121	107	112	84	0	96	126	270	421	323	318	320	444	1073	287
299		ü	Q9Y5M8		Signal recognition particle receptor subunit beta OS=Homo sapiens OX=9606 GN=SRPRB PE=1 SV=3	29.684	5	0.195572	5	6	18293	61	0	0	0	0	60	61	0	37	330	21	100	0	0	127	211	113	123	75	225	132	220	0	0	67	121	0	130	0	0	135	0	25	0	196	129	0	37
303		ü	Q13217		DnaJ homolog subfamily C member 3 OS=Homo sapiens OX=9606 GN=DNAJC3 PE=1 SV=1	57.544	5	0.0714286	5	9	9050	0	73	0	103	86	0	0	83	57	48	0	0	0	0	0	0	0	0	0	0	994	1099	585	429	1785	0	0	0	0	0	0	0	0	0	0	169	208	43
338		ü	Q96AC1		Fermitin family homolog 2 OS=Homo sapiens OX=9606 GN=FERMT2 PE=1 SV=1	77.811	5	0.0544118	5	11	13269	53	0	0	0	90	322	0	87	173	169	280	308	142	18	499	0	0	0	0	0	0	0	0	0	0	0	0	0	0	0	349	317	84	262	388	92	50	78
346		ü	Q01581		Hydroxymethylglutaryl-CoA synthase, cytoplasmic OS=Homo sapiens OX=9606 GN=HMGCS1 PE=1 SV=2	57.257	5	0.0923077	5	8	11798	164	96	253	233	782	234	342	400	212	161	0	0	79	24	0	359	57	0	137	73	37	0	0	44	101	0	0	48	0	0	144	0	0	0	123	151	127	85
355		ü	P08559		Pyruvate dehydrogenase E1 component subunit alpha, somatic form, mitochondrial OS=Homo sapiens OX=9606 GN=PDHA1 PE=1 SV=3	43.268	5	0.074359	5	13	20165	0	104	59	6	83	451	827	634	861	1610	0	0	83	0	49	270	227	289	226	985	49	138	0	50	87	0	0	0	0	0	0	0	0	0	0	0	73	46
367		ü	P61081		NEDD8-conjugating enzyme Ubc12 OS=Homo sapiens OX=9606 GN=UBE2M PE=1 SV=1	20.887	5	0.213115	5	12	11335	0	95	178	63	109	93	116	497	75	282	0	0	0	0	0	0	66	57	124	0	0	0	0	0	0	0	0	0	0	0	133	0	0	0	71	0	55	89
398		ü	Q9BPX5		Actin-related protein 2/3 complex subunit 5-like protein OS=Homo sapiens OX=9606 GN=ARPC5L PE=1 SV=1	16.931	5	0.424837	7	23	7882	109	0	0	0	190	0	73	51	57	0	0	0	0	0	0	83	0	0	0	204	0	0	0	0	79	0	0	0	0	0	0	69	0	32	34	71	6	0
401		ü	P59998		Actin-related protein 2/3 complex subunit 4 OS=Homo sapiens OX=9606 GN=ARPC4 PE=1 SV=3	19.654	5	0.202381	5	17	13922	90	117	52	0	323	151	279	56	118	431	488	144	123	0	389	54	61	77	0	0	102	110	59	14	437	0	101	0	152	135	141	51	0	210	62	0	77	0
419		ü	Q16629		Serine/arginine-rich splicing factor 7 OS=Homo sapiens OX=9606 GN=SRSF7 PE=1 SV=1	27.35	5	0.214286	6	33	22270	251	269	177	62	473	81	0	0	343	220	123	85	63	173	320	157	0	0	108	52	0	65	70	61	32	0	0	0	0	0	0	0	0	56	35	39	109	0
429		ü	Q15785		Mitochondrial import receptor subunit TOM34 OS=Homo sapiens OX=9606 GN=TOMM34 PE=1 SV=2	34.538	5	0.126214	5	10	6986	0	0	0	46	63	145	106	0	125	45	0	0	0	0	60	0	0	0	0	0	0	0	0	0	0	0	0	0	0	0	52	0	87	0	30	91	0	0
430		ü	P49207		60S ribosomal protein L34 OS=Homo sapiens OX=9606 GN=RPL34 PE=1 SV=3	13.284	5	0.264957	5	34	45462	293	250	212	282	179	203	317	116	484	565	291	77	45	126	369	186	128	41	61	208	294	249	172	303	325	0	0	0	98	0	237	192	103	129	153	0	131	90
446		ü	Q9P0L0		Vesicle-associated membrane protein-associated protein A OS=Homo sapiens OX=9606 GN=VAPA PE=1 SV=3	27.875	5	0.124498	6	22	23107	604	248	0	122	527	0	134	0	0	155	559	278	266	138	264	0	0	0	0	0	385	204	330	63	242	0	77	0	37	44	73	199	0	51	0	66	49	84
482		ü	Q8WWI1		LIM domain only protein 7 OS=Homo sapiens OX=9606 GN=LMO7 PE=1 SV=3	192.576	5	0.0261438	5	5	6641	0	0	0	0	0	0	99	0	0	206	0	0	0	0	0	0	0	0	0	0	0	50	0	0	140	0	0	0	0	0	0	0	61	87	119	71	0	66
496		ü	P18085		ADP-ribosylation factor 4 OS=Homo sapiens OX=9606 GN=ARF4 PE=1 SV=3	20.498	5	0.427778	9	23	23441	237	105	261	111	352	139	126	237	111	333	188	146	59	113	298	174	161	132	44	176	0	0	0	68	0	60	250	0	49	57	369	564	518	325	532	206	72	0
540		ü	P32322		Pyrroline-5-carboxylate reductase 1, mitochondrial OS=Homo sapiens OX=9606 GN=PYCR1 PE=1 SV=2	33.34	5	0.257053	5	22	19970	0	190	58	0	246	0	0	74	64	250	198	300	254	191	130	280	376	291	336	493	0	0	0	0	0	156	146	40	57	0	171	20	0	0	113	182	355	144
548		ü	Q15370		Elongin-B OS=Homo sapiens OX=9606 GN=ELOB PE=1 SV=1	13.125	5	0.220339	5	11	12853	131	199	148	75	194	430	220	293	82	403	183	0	112	160	138	0	158	0	0	103	0	128	146	0	108	0	0	0	0	0	48	441	82	106	407	45	206	61
552		ü	Q9Y446		Plakophilin-3 OS=Homo sapiens OX=9606 GN=PKP3 PE=1 SV=1	87.029	5	0.0614806	5	13	12928	0	99	60	0	40	14	0	0	143	83	0	0	0	0	67	55	0	0	0	0	0	0	57	0	55	0	0	0	0	0	0	0	0	0	0	147	0	71
586		ü	P16435		NADPH--cytochrome P450 reductase OS=Homo sapiens OX=9606 GN=POR PE=1 SV=2	76.641	5	0.0649926	5	9	18275	132	148	172	0	240	324	570	332	220	517	227	455	272	174	257	174	95	0	216	89	69	0	61	62	87	0	0	0	0	64	290	525	118	326	279	355	75	61
629		ü	P00441	sp	Superoxide dismutase [Cu-Zn] OS=Homo sapiens OX=9606 GN=SOD1 PE=1 SV=2	15.926	5	0.279221	5	47	22485	687	516	401	173	1035	0	0	0	0	0	675	534	404	603	1019	381	293	257	110	175	0	91	130	198	160	0	0	0	0	0	70	75	0	64	69	140	142	0
703		ü	Q01650		Large neutral amino acids transporter small subunit 1 OS=Homo sapiens OX=9606 GN=SLC7A5 PE=1 SV=2	54.974	5	0.086785	5	23	27470	399	201	774	62	1996	108	0	0	66	118	119	0	75	91	241	335	273	258	122	877	59	169	0	66	147	141	116	0	0	161	63	0	58	63	315	0	0	33
763		ü	Q96C86		m7GpppX diphosphatase OS=Homo sapiens OX=9606 GN=DCPS PE=1 SV=2	38.585	5	0.15727	5	14	20125	400	397	169	170	350	273	365	300	101	672	396	0	441	7	490	68	0	0	55	125	65	118	0	82	209	92	0	0	0	0	66	41	147	71	256	87	20	0
764		ü	Q92882		Osteoclast-stimulating factor 1 OS=Homo sapiens OX=9606 GN=OSTF1 PE=1 SV=2	23.772	5	0.266355	5	17	13796	271	43	130	199	191	195	0	163	0	161	49	90	147	0	37	340	120	55	88	298	0	0	0	0	0	0	0	0	0	0	37	227	63	0	29	0	171	0
782		ü	Q96QK1		Vacuolar protein sorting-associated protein 35 OS=Homo sapiens OX=9606 GN=VPS35 PE=1 SV=2	91.649	5	0.071608	5	14	8691	762	868	485	704	1298	0	0	0	0	0	0	0	0	0	0	0	0	0	0	0	128	146	66	0	57	71	0	0	0	0	0	0	0	0	0	0	0	97
789		ü	P00568		Adenylate kinase isoenzyme 1 OS=Homo sapiens OX=9606 GN=AK1 PE=1 SV=3	21.621	5	0.216495	5	16	16755	0	0	40	0	145	190	83	195	98	212	33	457	147	56	140	0	89	141	0	242	63	267	0	130	261	0	0	0	0	0	52	15	0	63	156	747	172	139
796		ü	Q9ULW0		Targeting protein for Xklp2 OS=Homo sapiens OX=9606 GN=TPX2 PE=1 SV=2	85.6	5	0.0776439	5	6	2525	0	0	0	0	0	0	0	0	0	0	0	0	0	0	0	0	0	0	0	0	82	0	0	137	0	0	0	0	0	0	0	0	0	0	0	0	0	0
820		ü	P61224		Ras-related protein Rap-1b OS=Homo sapiens OX=9606 GN=RAP1B PE=1 SV=1	20.812	5	0.228261	5	19	18551	119	198	70	117	679	88	121	0	0	113	0	0	147	192	53	66	111	109	0	138	0	0	0	0	73	0	0	0	0	0	156	288	0	299	292	247	67	75
854		ü	Q9BUF5		Tubulin beta-6 chain OS=Homo sapiens OX=9606 GN=TUBB6 PE=1 SV=1	49.825	5	0.293722	16	142	21197	53	0	81	61	65	0	78	0	0	0	0	0	0	0	0	46	0	0	58	0	0	0	0	0	0	50	45	59	82	150	0	0	76	67	104	0	0	0
880		ü	P28482	P31152	Mitogen-activated protein kinase 1 OS=Homo sapiens OX=9606 GN=MAPK1 PE=1 SV=3	41.363	5	0.152778	6	13	22645	203	0	73	79	237	297	85	251	229	356	195	98	220	0	317	145	130	90	329	1679	0	75	0	118	171	0	0	0	0	0	0	0	74	47	38	83	89	78
882		ü	Q92890		Ubiquitin recognition factor in ER-associated degradation protein 1 OS=Homo sapiens OX=9606 GN=UFD1 PE=1 SV=3	34.478	5	0.172638	5	10	6125	0	0	0	0	0	103	0	60	0	69	123	0	0	0	109	0	0	113	0	142	78	37	0	89	57	0	0	0	0	0	25	0	0	0	0	77	37	0
894		ü	P49721		Proteasome subunit beta type-2 OS=Homo sapiens OX=9606 GN=PSMB2 PE=1 SV=1	22.822	5	0.208955	5	26	15593	95	0	36	0	100	65	0	0	61	70	125	0	0	0	69	51	0	131	58	207	322	275	449	157	852	0	0	0	0	0	0	0	0	0	0	498	720	251
901		ü	P05114		Non-histone chromosomal protein HMG-14 OS=Homo sapiens OX=9606 GN=HMGN1 PE=1 SV=3	10.653	5	0.51	5	29	25123	79	0	0	0	371	487	257	0	255	367	267	228	191	56	361	408	177	0	267	205	243	205	0	61	245	449	401	105	7	496	170	202	148	36	368	25	0	195
906		ü	P30048		Thioredoxin-dependent peroxide reductase, mitochondrial OS=Homo sapiens OX=9606 GN=PRDX3 PE=1 SV=3	27.675	5	0.164062	5	19	34449	475	404	252	0	914	117	139	56	0	198	193	57	211	0	180	87	150	201	0	167	0	6	35	57	45	49	148	115	0	320	207	61	221	0	222	188	103	0
960		ü	Q07020		60S ribosomal protein L18 OS=Homo sapiens OX=9606 GN=RPL18 PE=1 SV=2	21.621	5	0.218085	5	45	51323	363	235	295	114	799	546	258	207	103	644	200	0	0	61	155	39	214	213	147	518	219	0	69	0	57	225	212	0	73	223	290	513	171	283	933	1509	362	332
967		ü	P17174		Aspartate aminotransferase, cytoplasmic OS=Homo sapiens OX=9606 GN=GOT1 PE=1 SV=3	46.219	5	0.138015	5	13	7463	0	0	0	0	0	82	85	34	135	0	87	61	0	107	86	0	0	0	0	0	0	0	0	0	0	0	0	0	0	0	0	0	0	0	0	247	166	51
998		ü	P48163		NADP-dependent malic enzyme OS=Homo sapiens OX=9606 GN=ME1 PE=1 SV=1	64.109	5	0.104895	5	18	8036	124	348	129	0	395	464	114	104	80	121	0	0	0	0	0	0	0	0	59	0	0	0	0	0	0	0	0	0	0	0	84	91	83	188	207	0	299	77
1007		ü	P60468		Protein transport protein Sec61 subunit beta OS=Homo sapiens OX=9606 GN=SEC61B PE=1 SV=2	9.968	5	0.34375	5	14	11194	68	129	0	48	173	78	0	62	71	23	262	72	0	0	0	0	64	0	0	105	0	0	164	0	125	0	63	0	0	70	0	0	0	0	0	31	56	55
1011		ü	Q07866	Q9H0B6	Kinesin light chain 1 OS=Homo sapiens OX=9606 GN=KLC1 PE=1 SV=2	65.269	5	0.078534	6	13	4426	0	0	0	135	313	0	0	0	0	0	0	0	0	0	0	0	0	0	0	0	72	71	69	0	43	0	0	0	0	0	0	0	0	0	0	0	0	0
1012		ü	Q99873	Q9NR22	Protein arginine N-methyltransferase 1 OS=Homo sapiens OX=9606 GN=PRMT1 PE=1 SV=3	42.434	5	0.19407	8	31	29660	312	274	59	169	832	302	151	163	541	819	417	202	60	219	655	167	59	179	86	234	106	90	0	57	417	145	108	86	123	194	235	377	117	350	269	80	0	0
1046		ü	Q5JTV8		Torsin-1A-interacting protein 1 OS=Homo sapiens OX=9606 GN=TOR1AIP1 PE=1 SV=2	66.208	5	0.0531732	5	7	2815	0	0	0	0	0	0	0	0	0	0	49	0	0	0	186	0	0	0	0	0	0	0	0	0	0	0	0	0	0	0	0	0	0	0	0	0	0	0
1091		ü	Q99733		Nucleosome assembly protein 1-like 4 OS=Homo sapiens OX=9606 GN=NAP1L4 PE=1 SV=1	42.797	5	0.125333	7	17	7261	0	0	0	0	0	86	69	71	51	223	0	0	105	0	0	214	139	141	56	326	100	0	58	0	66	0	0	0	0	0	0	111	0	59	0	0	0	0
1104		ü	P35080		Profilin-2 OS=Homo sapiens OX=9606 GN=PFN2 PE=1 SV=3	15.036	5	0.321429	5	15	15915	87	0	0	84	157	57	125	0	154	113	144	151	0	0	151	0	0	0	0	81	64	174	81	46	116	0	0	0	0	0	0	173	74	76	73	78	211	0
1112		ü	P62266		40S ribosomal protein S23 OS=Homo sapiens OX=9606 GN=RPS23 PE=1 SV=3	15.798	5	0.286713	5	26	124453	1413	670	324	230	1275	223	138	191	226	293	297	0	242	212	450	350	131	49	162	336	761	372	197	65	586	351	0	181	96	370	16821	13463	8430	8510	19144	307	293	284
1157		ü	P84090		Enhancer of rudimentary homolog OS=Homo sapiens OX=9606 GN=ERH PE=1 SV=1	12.251	5	0.403846	5	11	11054	480	343	302	98	531	0	0	0	0	0	0	64	0	0	128	0	0	0	0	0	0	0	0	0	0	203	644	293	0	436	0	0	0	0	0	0	0	0
1158		ü	O94905	O75477	Erlin-2 OS=Homo sapiens OX=9606 GN=ERLIN2 PE=1 SV=1	37.815	5	0.176991	7	12	28394	0	0	0	0	0	39	79	18	212	406	0	35	77	0	115	81	0	0	0	78	0	149	0	0	156	71	72	63	73	151	0	170	0	115	186	0	0	51
1166		ü	Q15637		Splicing factor 1 OS=Homo sapiens OX=9606 GN=SF1 PE=1 SV=4	68.286	5	0.086072	5	23	18402	107	0	0	0	124	702	344	51	144	486	111	173	80	73	157	48	42	0	0	77	0	0	0	0	0	103	47	134	0	51	0	37	252	71	55	0	0	0
1176		ü	P31942		Heterogeneous nuclear ribonucleoprotein H3 OS=Homo sapiens OX=9606 GN=HNRNPH3 PE=1 SV=2	36.903	5	0.144509	5	8	7584	0	110	43	0	0	0	0	0	0	0	0	0	54	0	63	0	66	0	51	0	0	0	0	77	280	45	143	0	73	41	0	135	75	64	0	0	72	69
1205		ü	P06730		Eukaryotic translation initiation factor 4E OS=Homo sapiens OX=9606 GN=EIF4E PE=1 SV=2	25.082	5	0.253456	5	16	23827	618	588	145	191	772	590	0	238	43	324	254	143	125	139	622	74	136	0	129	65	340	0	0	0	261	0	0	0	0	0	238	628	0	230	509	110	30	0
1227		ü	Q9BRA2		Thioredoxin domain-containing protein 17 OS=Homo sapiens OX=9606 GN=TXNDC17 PE=1 SV=1	13.932	5	0.252033	5	7	8577	102	0	0	63	0	0	0	0	0	41	0	0	0	0	0	120	0	0	0	0	75	77	0	0	0	63	113	0	0	138	0	0	0	0	185	0	0	0
1234		ü	P07741		Adenine phosphoribosyltransferase OS=Homo sapiens OX=9606 GN=APRT PE=1 SV=2	19.595	5	0.255556	5	36	73419	1409	447	435	84	865	139	263	348	232	557	923	267	183	345	361	75	104	0	0	96	1276	608	657	416	1261	233	649	136	54	738	408	94	136	132	297	713	374	361
1248		ü	Q13162		Peroxiredoxin-4 OS=Homo sapiens OX=9606 GN=PRDX4 PE=1 SV=1	30.521	5	0.158672	5	29	39414	457	60	72	0	381	734	258	260	386	736	120	282	110	40	384	245	281	489	536	674	108	404	217	168	215	0	592	112	128	343	289	205	164	288	539	192	227	234
1263		ü	P78347		General transcription factor II-I OS=Homo sapiens OX=9606 GN=GTF2I PE=1 SV=2	112.346	5	0.0370741	5	8	12366	0	0	0	0	0	0	0	0	0	0	55	0	47	0	83	0	63	63	71	148	55	0	90	0	264	0	0	0	0	0	0	0	0	0	0	0	51	93
1288		ü	P46459		Vesicle-fusing ATPase OS=Homo sapiens OX=9606 GN=NSF PE=1 SV=3	82.542	5	0.0725806	5	11	14631	107	0	65	141	167	0	0	0	0	0	129	81	155	149	232	76	122	76	34	77	60	0	0	0	68	0	0	0	0	0	0	81	92	0	216	271	163	128
1290		ü	P04080		Cystatin-B OS=Homo sapiens OX=9606 GN=CSTB PE=1 SV=2	11.133	5	0.591837	5	32	41013	365	226	33	287	495	517	79	136	0	231	218	255	205	90	415	203	380	61	190	105	361	277	334	224	822	62	99	47	0	114	153	59	60	86	160	601	270	147
1305		ü	Q09161		Nuclear cap-binding protein subunit 1 OS=Homo sapiens OX=9606 GN=NCBP1 PE=1 SV=1	91.781	5	0.0544304	5	11	15934	0	0	0	0	0	34	0	0	177	232	0	0	0	0	0	0	45	0	0	0	490	355	1078	308	2004	0	0	0	0	0	0	0	0	0	0	37	0	0
1317		ü	Q99714		3-hydroxyacyl-CoA dehydrogenase type-2 OS=Homo sapiens OX=9606 GN=HSD17B10 PE=1 SV=3	26.906	5	0.275862	5	32	35403	0	78	266	72	405	532	93	393	257	473	162	176	13	42	242	0	0	0	143	0	0	172	0	0	63	155	225	65	112	70	92	0	0	87	49	210	57	334
1327		ü	P0DP25		Calmodulin-3 OS=Homo sapiens OX=9606 GN=CALM3 PE=1 SV=1	16.827	5	0.308725	5	31	38910	666	500	155	78	678	87	43	160	217	144	698	356	74	209	1016	120	199	83	0	105	825	215	265	0	1368	0	0	0	74	0	272	294	245	69	403	243	182	44
1364		ü	Q9Y281		Cofilin-2 OS=Homo sapiens OX=9606 GN=CFL2 PE=1 SV=1	18.725	5	0.415663	13	78	9067	62	0	64	0	259	0	0	59	0	81	0	49	0	0	65	0	0	0	0	0	71	0	0	0	0	0	0	60	0	0	0	0	0	0	0	0	112	89
1372		ü	P10515		Dihydrolipoyllysine-residue acetyltransferase component of pyruvate dehydrogenase complex, mitochondrial OS=Homo sapiens OX=9606 GN=DLAT PE=1 SV=3	68.953	5	0.0510046	5	15	7940	0	0	0	0	0	33	0	0	106	127	101	46	121	59	64	0	0	0	0	61	0	62	57	0	72	0	0	0	0	0	191	121	234	119	128	169	0	0
1405		ü	Q92804		TATA-binding protein-associated factor 2N OS=Homo sapiens OX=9606 GN=TAF15 PE=1 SV=1	61.793	5	0.0658784	6	79	44886	397	69	256	0	527	148	63	104	271	470	445	247	183	331	480	237	128	279	174	179	279	110	219	117	598	83	176	88	71	91	53	69	0	77	53	216	363	345
1406		ü	P62993		Growth factor receptor-bound protein 2 OS=Homo sapiens OX=9606 GN=GRB2 PE=1 SV=1	25.19	5	0.207373	5	12	23965	0	0	0	39	0	489	410	290	148	267	63	0	96	0	0	136	153	0	0	100	0	0	0	0	51	0	63	0	0	0	0	0	0	0	0	0	0	0
1407		ü	Q9BW04		Specifically androgen-regulated gene protein OS=Homo sapiens OX=9606 GN=SARG PE=1 SV=2	63.925	5	0.0798669	5	14	6511	0	18	57	0	308	87	0	0	69	0	0	0	0	0	0	227	202	126	56	155	150	83	106	53	426	73	94	0	0	0	67	0	0	0	0	181	63	66
1414		ü	P61011		Signal recognition particle 54 kDa protein OS=Homo sapiens OX=9606 GN=SRP54 PE=1 SV=1	55.668	5	0.0714286	5	17	11281	288	163	122	100	473	195	64	62	0	18	0	106	0	0	0	484	158	179	0	253	35	59	0	55	0	0	0	0	0	45	107	175	163	64	300	0	55	66
1419		ü	P16422		Epithelial cell adhesion molecule OS=Homo sapiens OX=9606 GN=EPCAM PE=1 SV=2	34.91	5	0.0987261	5	13	9247	0	0	0	0	0	103	69	68	105	50	469	336	476	168	774	0	152	207	81	121	0	0	0	67	110	0	0	0	0	0	182	0	0	57	6	6	126	57
1435		ü	P53041		Serine/threonine-protein phosphatase 5 OS=Homo sapiens OX=9606 GN=PPP5C PE=1 SV=1	56.842	5	0.0781563	5	7	7413	23	188	119	0	484	0	164	43	182	289	0	0	0	126	0	163	186	0	137	124	59	92	67	0	207	0	0	0	0	0	121	0	0	96	35	85	50	0
1438		ü	Q14103		Heterogeneous nuclear ribonucleoprotein D0 OS=Homo sapiens OX=9606 GN=HNRNPD PE=1 SV=1	38.41	5	0.157746	6	73	76631	217	502	571	175	766	349	336	192	511	446	454	334	270	248	741	267	274	65	0	404	879	721	266	375	1188	525	496	220	254	990	345	340	147	279	853	403	325	173
1449		ü	A0AVT1		Ubiquitin-like modifier-activating enzyme 6 OS=Homo sapiens OX=9606 GN=UBA6 PE=1 SV=1	117.895	5	0.0389734	5	17	15370	0	0	0	0	0	125	0	0	0	0	445	587	301	200	536	0	0	0	0	0	324	131	55	86	267	0	0	0	0	0	63	53	0	67	65	36	128	228
1475		ü	Q9Y3C6		Peptidyl-prolyl cis-trans isomerase-like 1 OS=Homo sapiens OX=9606 GN=PPIL1 PE=1 SV=1	18.225	5	0.198795	5	18	17133	0	0	0	0	0	69	132	0	0	83	0	0	0	0	0	0	145	0	0	143	78	60	73	181	257	0	126	0	0	0	299	55	0	64	109	138	108	0
1489		ü	Q9BS26		Endoplasmic reticulum resident protein 44 OS=Homo sapiens OX=9606 GN=ERP44 PE=1 SV=1	46.941	5	0.0935961	5	13	18305	220	0	71	47	662	195	381	0	203	230	356	155	298	0	566	0	96	0	225	297	95	142	93	231	209	0	0	0	0	0	0	0	0	0	125	575	238	122
1545		ü	P31949		Protein S100-A11 OS=Homo sapiens OX=9606 GN=S100A11 PE=1 SV=2	11.733	5	0.390476	5	43	192968	299	438	449	33	557	405	281	137	114	358	1013	594	1362	2305	37535	820	828	548	670	760	224	122	156	59	191	34	117	64	0	287	218	82	59	160	176	205	110	0
1550		ü	P09497		Clathrin light chain B OS=Homo sapiens OX=9606 GN=CLTB PE=1 SV=1	25.175	5	0.139738	5	21	34987	280	576	323	187	608	188	174	69	376	521	84	157	95	173	61	0	0	0	0	0	139	0	182	0	0	230	335	146	79	443	84	0	0	0	94	235	0	191
1557		ü	P43686		26S proteasome regulatory subunit 6B OS=Homo sapiens OX=9606 GN=PSMC4 PE=1 SV=2	47.337	5	0.141148	6	23	15881	112	39	176	0	57	82	45	220	178	0	93	0	36	0	0	0	0	0	159	70	52	334	80	0	220	89	68	0	0	0	0	125	156	178	146	61	0	0
1574		ü	P09661		U2 small nuclear ribonucleoprotein A' OS=Homo sapiens OX=9606 GN=SNRPA1 PE=1 SV=2	28.398	5	0.258824	5	15	15918	0	0	0	0	40	0	376	273	0	239	298	114	111	132	409	0	0	67	0	48	0	0	130	0	183	67	97	227	0	265	64	326	0	0	83	0	0	0
1581		ü	O75436		Vacuolar protein sorting-associated protein 26A OS=Homo sapiens OX=9606 GN=VPS26A PE=1 SV=2	38.146	5	0.168196	5	8	11592	384	250	125	104	216	72	283	285	281	344	91	57	117	0	27	0	114	0	0	144	39	0	20	0	0	0	0	0	0	0	65	163	0	0	63	0	0	0
1600		ü	O60884		DnaJ homolog subfamily A member 2 OS=Homo sapiens OX=9606 GN=DNAJA2 PE=1 SV=1	45.717	5	0.0752427	5	27	23788	99	0	0	77	274	175	128	30	412	185	156	63	172	0	154	333	509	137	207	501	114	249	114	0	324	0	0	0	0	0	70	68	0	0	0	525	350	23
1605		ü	O43809		Cleavage and polyadenylation specificity factor subunit 5 OS=Homo sapiens OX=9606 GN=NUDT21 PE=1 SV=1	26.211	5	0.15859	5	19	24622	83	261	138	196	867	208	214	206	88	675	71	0	0	76	327	1046	465	297	785	1021	45	128	75	19	258	0	0	0	0	0	28	199	0	95	249	93	0	0
1634		ü	Q16543		Hsp90 co-chaperone Cdc37 OS=Homo sapiens OX=9606 GN=CDC37 PE=1 SV=1	44.44	5	0.153439	5	13	15123	184	211	0	0	366	302	206	73	214	265	309	188	465	126	75	0	47	61	0	49	0	72	83	148	0	208	99	101	0	209	166	0	141	0	220	172	140	369
1708		ü	P07437		Tubulin beta chain OS=Homo sapiens OX=9606 GN=TUBB PE=1 SV=2	49.639	5	0.5	24	328	38708	0	428	56	106	682	217	114	0	459	437	374	171	127	79	117	376	75	122	139	165	127	309	57	0	0	356	94	187	105	0	0	137	507	366	203	162	435	0
1725		ü	Q14839		Chromodomain-helicase-DNA-binding protein 4 OS=Homo sapiens OX=9606 GN=CHD4 PE=1 SV=2	217.867	5	0.0308577	5	13	25991	169	102	168	43	368	110	0	83	59	149	0	126	0	0	77	0	0	0	65	141	0	0	0	0	45	0	0	0	0	0	55	123	0	46	264	0	64	0
1741		ü	P68032		Actin, alpha cardiac muscle 1 OS=Homo sapiens OX=9606 GN=ACTC1 PE=1 SV=1	41.992	5	0.374005	34	608	75452	475	479	258	76	1046	552	546	263	373	802	569	697	58	451	1056	212	493	457	255	1078	551	359	240	164	711	651	255	0	514	206	494	635	174	209	694	699	674	912
1752		ü	Q16630		Cleavage and polyadenylation specificity factor subunit 6 OS=Homo sapiens OX=9606 GN=CPSF6 PE=1 SV=2	59.173	5	0.0907441	5	5	17297	0	0	0	0	0	58	52	0	0	223	138	0	0	0	0	0	130	0	0	0	0	0	0	0	0	0	0	0	0	0	0	0	0	0	48	0	117	55
1845		ü	Q13177	Q13153	Serine/threonine-protein kinase PAK 2 OS=Homo sapiens OX=9606 GN=PAK2 PE=1 SV=3	58.006	5	0.166031	8	15	9705	91	0	116	0	125	70	63	50	128	149	189	310	429	251	114	146	0	21	0	81	0	0	0	0	0	0	0	0	0	0	104	220	0	42	61	59	92	0
1851		ü	Q96A49		Synapse-associated protein 1 OS=Homo sapiens OX=9606 GN=SYAP1 PE=1 SV=1	39.909	5	0.133523	5	10	14362	37	58	0	52	103	242	152	133	74	172	0	100	0	0	119	133	165	0	130	77	57	95	0	0	0	72	83	0	0	63	247	379	257	378	551	0	0	49
1872		ü	O94979		Protein transport protein Sec31A OS=Homo sapiens OX=9606 GN=SEC31A PE=1 SV=3	132.931	5	0.0491803	5	22	21957	0	108	0	0	367	0	0	0	0	0	0	43	36	72	302	89	89	63	132	0	143	0	0	223	147	0	0	69	129	0	376	337	60	152	335	338	289	128
1881		ü	P08779	sp	Keratin, type I cytoskeletal 16 OS=Homo sapiens OX=9606 GN=KRT16 PE=1 SV=4	51.236	5	0.164905	12	80	3813	0	0	45	0	0	277	282	142	191	649	0	45	0	0	0	0	0	0	0	0	0	0	0	0	0	0	0	0	0	0	0	0	0	0	0	0	0	0
1895		ü	P05387		60S acidic ribosomal protein P2 OS=Homo sapiens OX=9606 GN=RPLP2 PE=1 SV=1	11.658	5	0.626087	5	43	42149	622	256	391	6	954	120	110	134	169	321	409	446	234	108	719	250	233	171	96	379	449	188	284	0	491	255	342	144	125	241	351	284	87	163	757	441	430	43
1896		ü	P60981		Destrin OS=Homo sapiens OX=9606 GN=DSTN PE=1 SV=3	18.493	5	0.163636	9	98	46684	250	347	215	73	922	479	478	189	122	326	126	171	157	0	339	88	359	118	303	0	51	157	0	0	109	236	122	157	182	7	259	293	95	89	389	489	516	135
1902		ü	P68036		Ubiquitin-conjugating enzyme E2 L3 OS=Homo sapiens OX=9606 GN=UBE2L3 PE=1 SV=1	17.85	5	0.305195	5	9	18605	61	111	89	0	275	80	126	57	62	70	83	196	94	0	265	107	0	0	0	96	35	92	121	47	227	80	679	73	162	624	145	115	210	70	183	341	70	0
1913		ü	P17812	Q9NRF8	CTP synthase 1 OS=Homo sapiens OX=9606 GN=CTPS1 PE=1 SV=2	66.648	5	0.072758	5	19	15052	157	106	76	0	329	517	469	713	308	1066	56	115	0	178	0	150	196	101	215	287	0	125	87	0	65	339	665	221	100	457	144	0	0	58	73	232	124	42
1915		ü	Q16787		Laminin subunit alpha-3 OS=Homo sapiens OX=9606 GN=LAMA3 PE=1 SV=2	366.414	5	0.0141014	5	10	3940	0	0	0	0	0	0	0	0	0	0	70	0	0	77	158	0	0	0	0	0	145	119	209	0	75	0	106	0	0	0	0	0	0	0	0	0	78	0
1951		ü	Q9GZZ1		N-alpha-acetyltransferase 50 OS=Homo sapiens OX=9606 GN=NAA50 PE=1 SV=1	19.386	5	0.254438	5	7	18031	224	387	0	78	399	147	0	0	173	39	174	81	0	120	72	0	0	0	0	201	101	136	187	0	0	128	135	134	0	188	138	82	47	0	41	144	112	40
1956		ü	P63151	Q66LE6	Serine/threonine-protein phosphatase 2A 55 kDa regulatory subunit B alpha isoform OS=Homo sapiens OX=9606 GN=PPP2R2A PE=1 SV=1	51.659	5	0.158837	8	14	12464	57	184	168	119	197	352	128	61	263	325	35	0	81	0	102	142	106	71	126	140	70	85	49	0	87	194	213	168	60	400	67	0	0	0	0	241	75	75
1968		ü	Q9Y285		Phenylalanine--tRNA ligase alpha subunit OS=Homo sapiens OX=9606 GN=FARSA PE=1 SV=3	57.528	5	0.106299	5	11	9507	0	0	0	0	0	59	0	151	57	89	210	43	9	170	195	73	0	0	0	107	53	0	0	0	46	0	129	0	0	8	0	0	0	0	0	0	0	75
2000		ü	O75223		Gamma-glutamylcyclotransferase OS=Homo sapiens OX=9606 GN=GGCT PE=1 SV=1	20.994	5	0.154255	5	19	27214	258	462	204	36	369	265	140	227	212	566	313	276	237	173	419	84	0	104	51	248	473	213	212	256	1522	78	226	91	231	356	210	241	0	215	665	239	93	264
5		ü	P45974		Ubiquitin carboxyl-terminal hydrolase 5 OS=Homo sapiens OX=9606 GN=USP5 PE=1 SV=2	95.725	4	0.048951	4	7	3786	0	0	0	0	0	0	0	86	0	0	0	0	0	0	0	0	0	51	0	62	0	0	56	0	0	0	0	0	0	0	0	87	0	0	0	0	0	0
11		ü	A0A0B4J2D5		Glutamine amidotransferase-like class 1 domain-containing protein 3B, mitochondrial OS=Homo sapiens OX=9606 GN=GATD3B PE=1 SV=1	28.125	4	0.0746269	4	5	8838	0	0	0	0	0	0	0	0	0	0	0	0	0	0	0	0	0	71	0	0	70	47	0	0	114	0	0	0	0	0	0	0	0	0	0	0	0	0
19		ü	P53597		Succinate--CoA ligase [ADP/GDP-forming] subunit alpha, mitochondrial OS=Homo sapiens OX=9606 GN=SUCLG1 PE=1 SV=4	36.227	4	0.0895954	4	8	6702	0	0	0	0	0	0	0	164	94	120	71	0	0	0	95	0	0	0	0	0	162	59	102	89	47	0	66	93	0	35	0	62	26	183	69	0	0	57
38		ü	P52943		Cysteine-rich protein 2 OS=Homo sapiens OX=9606 GN=CRIP2 PE=1 SV=1	22.478	4	0.125	4	11	64378	990	881	572	420	891	750	163	396	592	850	542	277	252	44	965	167	238	284	420	512	703	542	224	387	1690	101	134	0	0	76	92	238	52	172	377	181	724	179
64		ü	P48556		26S proteasome non-ATPase regulatory subunit 8 OS=Homo sapiens OX=9606 GN=PSMD8 PE=1 SV=2	39.587	4	0.0942857	4	13	17201	0	0	71	0	144	290	148	153	244	196	45	0	0	0	339	53	0	106	73	150	0	0	0	0	0	0	0	0	0	0	75	0	0	0	121	110	257	141
72		ü	P21912		Succinate dehydrogenase [ubiquinone] iron-sulfur subunit, mitochondrial OS=Homo sapiens OX=9606 GN=SDHB PE=1 SV=3	31.609	4	0.0928571	4	9	4118	0	53	0	73	49	0	0	0	0	0	0	0	0	0	0	0	0	0	0	0	42	62	0	0	0	0	0	0	0	0	0	0	0	0	74	67	85	0
79		ü	Q13561		Dynactin subunit 2 OS=Homo sapiens OX=9606 GN=DCTN2 PE=1 SV=4	44.204	4	0.122195	4	10	2938	0	0	0	0	0	0	0	0	0	0	60	65	41	0	161	0	83	220	65	208	0	0	0	0	0	0	0	0	0	0	0	0	0	0	0	51	59	0
177		ü	P13798		Acylamino-acid-releasing enzyme OS=Homo sapiens OX=9606 GN=APEH PE=1 SV=4	81.173	4	0.0519126	4	12	4587	45	124	53	55	345	0	0	0	0	0	0	0	27	0	0	0	0	0	0	0	47	0	0	0	84	0	0	0	0	0	0	30	0	0	0	0	0	13
183		ü	Q99459		Cell division cycle 5-like protein OS=Homo sapiens OX=9606 GN=CDC5L PE=1 SV=2	92.194	4	0.0361596	4	5	9411	0	271	0	23	539	0	0	0	81	112	0	0	0	0	0	0	0	0	0	0	0	0	0	0	122	0	0	0	0	0	79	0	137	0	63	0	0	0
202		ü	P49792		E3 SUMO-protein ligase RanBP2 OS=Homo sapiens OX=9606 GN=RANBP2 PE=1 SV=2	357.974	4	0.0130273	4	4	5912	0	0	0	0	253	39	0	0	0	0	0	0	0	0	0	0	0	0	0	0	72	0	0	0	0	0	0	0	0	0	84	159	77	125	0	0	0	0
215		ü	P12236		ADP/ATP translocase 3 OS=Homo sapiens OX=9606 GN=SLC25A6 PE=1 SV=4	32.845	4	0.399329	17	73	5455	0	61	0	0	43	0	0	59	86	0	0	0	0	0	0	0	0	0	0	0	0	0	0	0	94	0	0	0	0	0	0	0	0	0	39	0	0	0
250		ü	Q9UJU6		Drebrin-like protein OS=Homo sapiens OX=9606 GN=DBNL PE=1 SV=1	48.178	4	0.111628	4	5	7543	55	184	0	74	200	0	0	0	0	0	0	0	0	0	0	0	0	0	0	0	0	35	0	0	0	0	0	0	0	0	61	51	0	0	0	41	0	75
265		ü	P0DN79		Cystathionine beta-synthase-like protein OS=Homo sapiens OX=9606 GN=CBSL PE=1 SV=1	60.548	4	0.061706	4	16	9650	0	0	0	0	67	47	123	0	73	0	238	49	187	147	574	0	84	71	75	0	61	163	0	0	102	0	0	0	0	0	0	0	0	0	0	284	83	0
268		ü	Q96K17		Transcription factor BTF3 homolog 4 OS=Homo sapiens OX=9606 GN=BTF3L4 PE=1 SV=1	17.26	4	0.43038	6	28	24914	0	87	0	0	544	234	399	0	321	358	87	80	0	49	253	45	0	49	34	241	223	0	222	57	550	55	192	49	0	69	55	68	0	44	66	0	109	0
322		ü	P30043		Flavin reductase (NADPH) OS=Homo sapiens OX=9606 GN=BLVRB PE=1 SV=3	22.105	4	0.194175	4	12	7961	145	0	98	0	110	0	0	0	0	0	587	522	569	332	49	0	0	0	0	0	0	0	0	0	0	0	0	0	0	0	0	0	0	0	0	85	43	0
326		ü	P55145		Mesencephalic astrocyte-derived neurotrophic factor OS=Homo sapiens OX=9606 GN=MANF PE=1 SV=3	20.687	4	0.0934066	4	17	11284	171	98	97	79	325	0	35	0	0	39	0	68	42	0	85	29	111	0	99	147	0	0	0	0	0	0	0	0	0	0	39	116	144	91	99	178	80	0
330		ü	Q7Z417		Nuclear fragile X mental retardation-interacting protein 2 OS=Homo sapiens OX=9606 GN=NUFIP2 PE=1 SV=1	76.075	4	0.0748201	4	7	3185	0	0	0	0	0	0	0	0	0	72	0	0	0	0	0	0	0	0	0	0	0	0	0	0	0	0	0	0	0	0	0	0	0	0	33	0	0	0
333		ü	Q9UNH7		Sorting nexin-6 OS=Homo sapiens OX=9606 GN=SNX6 PE=1 SV=1	46.62	4	0.0985222	6	23	31711	166	0	122	0	613	0	7	266	260	788	132	135	0	0	192	120	166	0	69	113	0	0	0	0	0	0	0	0	0	0	373	532	432	367	2047	51	0	75
341		ü	P61513		60S ribosomal protein L37a OS=Homo sapiens OX=9606 GN=RPL37A PE=1 SV=2	10.268	4	0.0978261	4	17	13149	0	0	185	0	255	0	113	121	138	58	69	83	0	0	51	174	388	0	112	151	18	115	0	0	105	173	333	110	99	114	214	137	122	43	572	57	0	0
402		ü	Q9NWH9		SAFB-like transcription modulator OS=Homo sapiens OX=9606 GN=SLTM PE=1 SV=2	117.079	4	0.040619	4	6	2419	0	0	0	55	0	0	0	0	0	0	0	0	0	0	0	64	0	0	0	0	0	0	0	0	0	0	0	0	0	0	0	0	0	67	60	0	0	0
406		ü	Q8WZA0		Protein LZIC OS=Homo sapiens OX=9606 GN=LZIC PE=1 SV=1	21.481	4	0.163158	4	5	5111	227	0	0	69	322	67	69	0	134	79	201	0	0	0	34	0	15	0	0	0	0	111	0	0	85	0	0	0	0	0	0	59	0	0	0	0	0	0
426		ü	Q5JPE7		Nodal modulator 2 OS=Homo sapiens OX=9606 GN=NOMO2 PE=1 SV=1	139.351	4	0.0228887	4	4	9037	57	0	123	0	265	0	75	0	0	0	95	0	0	70	95	0	0	0	0	75	130	167	55	56	0	61	0	0	0	0	118	61	0	0	91	51	75	88
443		ü	P09972		Fructose-bisphosphate aldolase C OS=Homo sapiens OX=9606 GN=ALDOC PE=1 SV=2	39.431	4	0.228022	7	52	6755	69	71	69	0	95	0	83	0	0	77	0	0	0	0	294	0	0	79	0	61	0	0	0	0	0	0	67	0	0	0	110	0	0	0	0	0	0	0
462		ü	P50995		Annexin A11 OS=Homo sapiens OX=9606 GN=ANXA11 PE=1 SV=1	54.355	4	0.0871287	4	4	2061	197	75	68	35	367	0	0	0	0	0	0	0	0	0	0	0	0	0	0	0	0	0	0	0	0	53	31	70	0	54	0	0	0	0	0	0	0	0
468		ü	Q04760		Lactoylglutathione lyase OS=Homo sapiens OX=9606 GN=GLO1 PE=1 SV=4	20.764	4	0.179348	4	24	27438	361	236	43	41	1114	0	228	58	60	432	460	262	191	204	208	0	190	56	152	135	212	105	152	0	158	0	71	0	213	109	38	320	446	212	472	598	106	272
471		ü	P62314		Small nuclear ribonucleoprotein Sm D1 OS=Homo sapiens OX=9606 GN=SNRPD1 PE=1 SV=1	13.273	4	0.369748	4	22	19284	234	155	167	0	515	0	0	62	0	240	0	65	0	95	0	60	74	0	67	0	47	149	0	71	251	0	0	0	0	0	0	0	0	0	127	88	48	0
472		ü	O00233		26S proteasome non-ATPase regulatory subunit 9 OS=Homo sapiens OX=9606 GN=PSMD9 PE=1 SV=3	24.667	4	0.139013	4	9	6383	57	93	0	101	133	0	67	0	107	65	0	0	0	0	0	0	0	0	0	0	0	0	0	0	0	0	0	0	0	0	45	237	49	40	264	48	65	68
505		ü	Q9NRF9		DNA polymerase epsilon subunit 3 OS=Homo sapiens OX=9606 GN=POLE3 PE=1 SV=1	16.849	4	0.176871	4	11	13109	264	163	0	0	68	119	66	62	0	114	47	0	115	0	81	103	0	0	0	73	74	0	124	0	0	99	337	33	0	240	0	43	104	0	0	109	64	0
532		ü	P43034		Platelet-activating factor acetylhydrolase IB subunit alpha OS=Homo sapiens OX=9606 GN=PAFAH1B1 PE=1 SV=2	46.608	4	0.109756	4	11	4341	356	127	51	42	221	97	0	0	72	0	347	173	112	86	439	0	0	0	0	0	0	0	0	0	0	0	0	0	0	0	0	116	99	106	140	0	0	0
554		ü	P13645	sp	Keratin, type I cytoskeletal 10 OS=Homo sapiens OX=9606 GN=KRT10 PE=1 SV=6	58.792	4	0.10274	6	20	67152	49	0	0	55	247	0	0	0	0	0	0	0	0	0	0	61	0	0	0	43	434	646	647	99	797	0	0	0	81	35	0	0	77	0	0	0	0	0
589		ü	P21291		Cysteine and glycine-rich protein 1 OS=Homo sapiens OX=9606 GN=CSRP1 PE=1 SV=3	20.554	4	0.207254	4	15	9908	117	75	107	0	0	0	89	49	0	0	108	0	109	0	76	0	0	0	0	80	0	0	0	0	37	0	0	51	253	191	0	0	0	59	0	0	0	0
615		ü	Q15369		Elongin-C OS=Homo sapiens OX=9606 GN=ELOC PE=1 SV=1	12.465	4	0.455357	4	11	27674	199	206	67	0	186	47	0	75	120	378	175	99	91	91	151	228	61	85	51	71	214	54	143	0	422	45	190	124	0	85	140	91	164	61	134	131	52	228
628		ü	Q9NUQ6		SPATS2-like protein OS=Homo sapiens OX=9606 GN=SPATS2L PE=1 SV=2	61.691	4	0.0501792	4	5	4807	40	99	0	0	0	88	0	0	0	51	0	91	0	159	190	0	0	0	0	0	0	0	0	0	0	0	0	0	0	0	65	0	0	0	0	76	41	0
657		ü	Q92688		Acidic leucine-rich nuclear phosphoprotein 32 family member B OS=Homo sapiens OX=9606 GN=ANP32B PE=1 SV=1	28.77	4	0.12749	4	19	24175	131	71	154	61	501	0	64	58	0	130	206	244	89	0	272	154	0	197	95	170	0	0	0	0	106	102	139	96	110	0	109	199	136	94	271	0	0	0
675		ü	Q8IZW8		Tensin-4 OS=Homo sapiens OX=9606 GN=TNS4 PE=1 SV=3	76.715	4	0.0545455	4	10	4726	105	116	272	87	345	0	0	0	0	0	0	0	0	0	0	0	0	0	0	0	0	0	0	0	0	0	0	0	0	0	0	0	0	0	0	80	0	82
693		ü	P62136		Serine/threonine-protein phosphatase PP1-alpha catalytic subunit OS=Homo sapiens OX=9606 GN=PPP1CA PE=1 SV=1	37.488	4	0.245455	7	32	11679	96	7	0	0	14	55	0	0	0	0	57	213	0	6	139	0	0	0	0	0	0	0	0	0	91	0	0	0	0	0	0	0	0	0	129	83	150	59
696		ü	P51571		Translocon-associated protein subunit delta OS=Homo sapiens OX=9606 GN=SSR4 PE=1 SV=1	18.987	4	0.179191	4	12	8812	42	0	0	0	217	52	248	0	0	63	83	44	234	51	225	0	73	0	106	67	0	0	0	0	0	0	0	0	0	38	202	29	0	136	0	130	135	0
707		ü	Q9Y2D5		A-kinase anchor protein 2 OS=Homo sapiens OX=9606 GN=AKAP2 PE=1 SV=3	94.603	4	0.0500582	4	12	9417	0	56	343	0	49	0	0	81	0	0	498	231	159	71	318	141	107	0	0	167	293	24	0	39	203	0	0	0	0	0	0	0	0	0	113	145	236	64
713		ü	O00232		26S proteasome non-ATPase regulatory subunit 12 OS=Homo sapiens OX=9606 GN=PSMD12 PE=1 SV=3	52.871	4	0.0833333	4	7	8809	65	69	0	0	404	66	0	0	0	0	83	0	87	0	0	0	0	0	47	0	0	0	0	0	0	0	0	0	0	0	0	0	75	91	0	0	239	0
714		ü	O75608		Acyl-protein thioesterase 1 OS=Homo sapiens OX=9606 GN=LYPLA1 PE=1 SV=1	24.653	4	0.121739	4	22	23870	0	0	0	0	0	360	275	435	229	342	0	51	67	81	146	61	125	0	65	145	55	64	35	0	236	71	35	39	0	0	0	237	76	153	215	0	42	0
757		ü	Q13045		Protein flightless-1 homolog OS=Homo sapiens OX=9606 GN=FLII PE=1 SV=2	144.659	4	0.0323089	4	4	8080	0	81	67	0	301	0	0	0	173	174	0	198	0	0	0	255	0	0	0	196	74	0	0	91	49	0	0	0	0	0	86	165	246	198	226	0	58	0
758		ü	O60828		Polyglutamine-binding protein 1 OS=Homo sapiens OX=9606 GN=PQBP1 PE=1 SV=1	30.454	4	0.0679245	4	5	2687	0	0	0	0	0	0	75	42	0	0	0	0	0	0	0	0	0	0	0	0	0	0	0	0	0	0	0	0	0	0	0	0	0	0	0	0	0	0
769		ü	P35244		Replication protein A 14 kDa subunit OS=Homo sapiens OX=9606 GN=RPA3 PE=1 SV=1	13.56	4	0.0826446	4	5	13935	0	0	0	0	0	0	0	0	0	0	0	0	0	0	0	0	54	0	0	0	0	0	0	0	0	0	0	0	0	0	45	89	0	71	27	56	0	0
811		ü	Q9UKX7		Nuclear pore complex protein Nup50 OS=Homo sapiens OX=9606 GN=NUP50 PE=1 SV=2	50.113	4	0.0940171	4	6	4621	0	71	375	245	719	0	0	0	46	0	44	0	0	0	0	0	96	0	0	53	0	0	0	0	0	0	0	0	0	0	0	0	0	67	78	0	0	0
830		ü	Q8WU90		Zinc finger CCCH domain-containing protein 15 OS=Homo sapiens OX=9606 GN=ZC3H15 PE=1 SV=1	48.573	4	0.0962441	4	6	12873	0	0	0	0	0	0	0	0	0	0	0	39	0	0	0	0	0	0	0	0	71	74	0	0	75	0	0	0	0	0	56	0	131	0	0	0	0	0
838		ü	P20674		Cytochrome c oxidase subunit 5A, mitochondrial OS=Homo sapiens OX=9606 GN=COX5A PE=1 SV=2	16.752	4	0.213333	4	15	14576	78	60	57	55	81	135	218	216	59	34	81	76	101	0	256	303	0	25	0	122	0	0	0	0	0	78	0	0	115	39	0	0	49	0	68	307	603	466
858		ü	Q9H2U2		Inorganic pyrophosphatase 2, mitochondrial OS=Homo sapiens OX=9606 GN=PPA2 PE=1 SV=2	37.896	4	0.176647	5	10	11057	159	93	0	0	169	0	189	81	184	87	27	105	70	0	0	69	0	0	176	156	0	0	0	24	117	0	0	0	0	57	155	0	0	66	69	208	0	31
860		ü	Q14232		Translation initiation factor eIF-2B subunit alpha OS=Homo sapiens OX=9606 GN=EIF2B1 PE=1 SV=1	33.691	4	0.134426	4	13	20211	0	91	0	70	81	107	149	99	91	183	67	132	0	0	103	0	0	0	90	136	0	0	63	147	0	0	0	0	0	0	0	61	100	0	53	0	59	83
864		ü	O60925		Prefoldin subunit 1 OS=Homo sapiens OX=9606 GN=PFDN1 PE=1 SV=2	14.202	4	0.237705	4	5	1387	0	0	0	0	0	0	0	0	0	0	0	0	0	0	0	0	0	0	0	0	0	151	0	0	0	0	0	0	0	0	0	0	0	0	0	0	0	0
886		ü	Q04446		1,4-alpha-glucan-branching enzyme OS=Homo sapiens OX=9606 GN=GBE1 PE=1 SV=3	80.423	4	0.0512821	4	5	4688	59	55	50	26	218	0	0	124	0	175	0	0	0	0	0	0	0	96	0	0	92	0	0	44	65	0	0	0	0	0	62	0	0	0	75	63	111	113
891		ü	Q9UHR4		Brain-specific angiogenesis inhibitor 1-associated protein 2-like protein 1 OS=Homo sapiens OX=9606 GN=BAIAP2L1 PE=1 SV=2	56.847	4	0.0665362	4	8	3055	278	0	0	0	228	0	0	0	0	0	116	34	0	0	70	73	65	69	0	0	0	0	0	0	0	0	0	0	0	0	0	0	0	0	0	0	0	0
903		ü	P31943	P55795	Heterogeneous nuclear ribonucleoprotein H OS=Homo sapiens OX=9606 GN=HNRNPH1 PE=1 SV=4	49.198	4	0.200445	8	50	13619	0	82	0	0	49	0	0	0	0	57	0	43	0	0	79	35	92	0	0	313	183	59	253	138	273	122	71	49	0	88	0	0	89	0	108	0	37	0
910		ü	P83916		Chromobox protein homolog 1 OS=Homo sapiens OX=9606 GN=CBX1 PE=1 SV=1	21.405	4	0.216216	5	16	11052	0	0	0	0	0	71	0	128	170	98	0	0	0	0	0	71	0	0	0	0	180	129	0	0	274	0	0	0	0	0	0	83	308	89	981	0	0	0
915		ü	Q8IY81		pre-rRNA 2'-O-ribose RNA methyltransferase FTSJ3 OS=Homo sapiens OX=9606 GN=FTSJ3 PE=1 SV=2	96.499	4	0.0602125	4	5	13920	0	0	0	141	539	57	0	0	0	87	102	0	0	0	0	0	137	97	0	47	270	83	223	363	197	165	83	0	0	79	55	0	0	0	0	0	65	0
934		ü	P15170		Eukaryotic peptide chain release factor GTP-binding subunit ERF3A OS=Homo sapiens OX=9606 GN=GSPT1 PE=1 SV=1	55.72	4	0.0721443	4	8	8227	0	0	0	0	0	0	0	0	0	0	0	0	0	0	0	0	0	0	0	0	171	0	0	61	208	0	0	0	0	0	0	0	0	0	0	0	0	0
944		ü	Q7Z739		YTH domain-containing family protein 3 OS=Homo sapiens OX=9606 GN=YTHDF3 PE=1 SV=1	63.822	4	0.0820513	6	11	3664	39	0	0	0	43	40	0	0	105	188	0	0	0	0	0	125	0	0	0	72	75	41	59	113	69	141	0	0	0	45	266	168	45	0	156	0	0	0
961		ü	P60953		Cell division control protein 42 homolog OS=Homo sapiens OX=9606 GN=CDC42 PE=1 SV=2	21.245	4	0.188482	4	18	20930	386	165	140	182	630	64	55	81	208	346	290	40	131	35	190	279	665	71	188	285	228	86	0	191	326	69	95	0	79	0	0	0	77	107	71	0	96	167
962		ü	Q16695		Histone H3.1t OS=Homo sapiens OX=9606 GN=H3-4 PE=1 SV=3	15.499	4	0.382353	15	137	56214	142	718	102	144	697	157	145	472	463	375	309	522	0	224	252	216	177	0	106	393	173	55	193	141	355	206	300	83	105	293	84	290	0	71	160	109	87	0
966		ü	O43670		BUB3-interacting and GLEBS motif-containing protein ZNF207 OS=Homo sapiens OX=9606 GN=ZNF207 PE=1 SV=1	50.717	4	0.0690377	4	7	13110	87	71	0	0	50	105	120	131	393	458	0	0	0	0	0	7	0	0	0	95	187	0	0	0	75	88	79	72	0	74	0	0	0	0	0	49	0	84
1014		ü	P53999		Activated RNA polymerase II transcriptional coactivator p15 OS=Homo sapiens OX=9606 GN=SUB1 PE=1 SV=3	14.386	4	0.204724	4	8	35015	156	487	163	42	213	285	52	0	432	265	262	75	0	0	185	120	55	54	73	175	100	71	65	160	335	266	981	310	63	361	37	124	43	0	363	216	239	43
1039		ü	P31040		Succinate dehydrogenase [ubiquinone] flavoprotein subunit, mitochondrial OS=Homo sapiens OX=9606 GN=SDHA PE=1 SV=2	72.645	4	0.060241	4	9	8120	0	0	0	0	0	0	0	0	0	0	0	0	0	0	0	0	0	0	0	0	0	0	0	0	0	0	0	0	0	0	119	113	0	145	157	193	278	287
1050		ü	P35637		RNA-binding protein FUS OS=Homo sapiens OX=9606 GN=FUS PE=1 SV=1	53.394	4	0.0722433	5	24	18124	127	0	0	65	131	41	85	0	141	165	85	49	0	60	0	178	44	0	73	61	55	115	177	0	109	0	29	146	57	0	0	97	55	0	73	0	163	67
1053		ü	Q13242		Serine/arginine-rich splicing factor 9 OS=Homo sapiens OX=9606 GN=SRSF9 PE=1 SV=1	25.526	4	0.20362	4	9	16655	0	0	0	0	112	0	0	0	0	0	93	82	0	0	192	0	51	79	0	50	0	163	0	0	76	0	120	0	0	51	0	140	0	0	58	217	68	101
1070		ü	O00193		Small acidic protein OS=Homo sapiens OX=9606 GN=SMAP PE=1 SV=1	20.32	4	0.0819672	4	18	9695	0	0	0	0	0	67	0	0	0	65	0	0	0	0	0	0	0	0	0	0	620	394	266	243	741	251	171	0	0	0	0	0	0	0	0	160	45	0
1095		ü	Q9BVK6		Transmembrane emp24 domain-containing protein 9 OS=Homo sapiens OX=9606 GN=TMED9 PE=1 SV=2	27.26	4	0.131915	5	23	41593	1771	1053	473	346	2336	300	69	213	111	260	101	134	101	61	86	27	0	0	164	236	196	396	173	130	242	0	0	0	0	0	60	158	7	0	213	328	61	104
1119		ü	O00264		Membrane-associated progesterone receptor component 1 OS=Homo sapiens OX=9606 GN=PGRMC1 PE=1 SV=3	21.658	4	0.189744	5	16	15715	217	72	0	0	295	83	79	123	249	306	221	0	0	82	234	0	0	25	114	120	0	49	0	0	0	0	48	0	114	360	87	0	0	65	124	160	0	53
1131		ü	Q15185		Prostaglandin E synthase 3 OS=Homo sapiens OX=9606 GN=PTGES3 PE=1 SV=1	18.685	4	0.20625	4	8	10224	0	51	50	0	120	79	117	123	0	168	0	81	0	0	62	63	0	0	68	102	58	171	74	0	135	33	65	0	42	7	0	0	0	79	0	0	24	0
1162		ü	P27694		Replication protein A 70 kDa DNA-binding subunit OS=Homo sapiens OX=9606 GN=RPA1 PE=1 SV=2	68.095	4	0.0600649	4	7	7330	0	88	78	0	174	57	0	0	0	177	0	0	0	0	52	0	0	0	0	0	0	0	58	0	72	0	0	0	0	0	0	0	114	105	211	0	57	65
1186		ü	Q96FW1		Ubiquitin thioesterase OTUB1 OS=Homo sapiens OX=9606 GN=OTUB1 PE=1 SV=2	31.264	4	0.188192	4	11	32831	198	164	0	0	551	311	156	103	55	199	215	271	61	111	165	356	93	55	0	142	0	150	153	35	59	82	474	113	118	304	59	413	156	96	43	165	157	62
1221		ü	O43776		Asparagine--tRNA ligase, cytoplasmic OS=Homo sapiens OX=9606 GN=NARS1 PE=1 SV=1	62.903	4	0.0784672	4	5	4782	127	0	0	0	91	0	127	111	67	0	0	0	0	0	0	114	0	0	0	43	0	35	0	135	0	0	0	0	0	0	101	117	59	55	0	0	0	0
1229		ü	Q13247	Q08170	Serine/arginine-rich splicing factor 6 OS=Homo sapiens OX=9606 GN=SRSF6 PE=1 SV=2	39.563	4	0.127907	6	24	2535	0	0	0	0	0	0	0	0	0	0	0	82	0	0	0	0	0	0	0	0	0	0	0	0	0	32	95	0	108	69	0	0	0	0	0	0	0	0
1343		ü	P20936		Ras GTPase-activating protein 1 OS=Homo sapiens OX=9606 GN=RASA1 PE=1 SV=1	116.329	4	0.0382044	4	5	3224	0	0	0	0	0	0	41	73	151	93	0	0	0	0	0	0	0	0	0	0	0	0	0	0	0	0	0	0	0	0	0	0	0	0	0	0	0	56
1344		ü	Q6IBS0		Twinfilin-2 OS=Homo sapiens OX=9606 GN=TWF2 PE=1 SV=2	39.523	4	0.146132	6	13	6007	22	218	239	247	1779	0	0	0	0	0	0	0	0	0	0	0	188	0	0	241	0	0	0	47	41	0	0	0	0	0	0	0	0	0	0	0	0	53
1360		ü	Q14498		RNA-binding protein 39 OS=Homo sapiens OX=9606 GN=RBM39 PE=1 SV=2	59.343	4	0.0698113	4	10	4377	0	72	0	0	0	225	49	197	67	356	65	0	0	0	0	0	116	0	79	153	0	0	0	0	63	0	0	0	0	0	0	0	0	0	0	87	0	50
1367		ü	Q15392		Delta(24)-sterol reductase OS=Homo sapiens OX=9606 GN=DHCR24 PE=1 SV=2	60.062	4	0.0465116	4	13	4832	87	53	0	0	84	165	158	56	67	263	0	0	95	0	0	0	0	0	0	0	0	0	0	0	0	0	0	0	0	0	0	0	0	0	0	71	0	0
1377		ü	O95197		Reticulon-3 OS=Homo sapiens OX=9606 GN=RTN3 PE=1 SV=2	112.541	4	0.0261628	4	26	27354	0	0	0	100	92	243	354	213	467	479	146	196	142	35	354	86	120	0	136	175	312	47	296	38	905	0	103	0	0	77	0	302	65	102	260	95	187	29
1391		ü	P16152	O75828	Carbonyl reductase [NADPH] 1 OS=Homo sapiens OX=9606 GN=CBR1 PE=1 SV=3	30.356	4	0.281588	6	18	6476	0	0	0	0	134	0	0	0	0	0	255	53	95	73	314	0	0	0	0	158	64	114	73	78	144	0	0	0	0	0	65	138	202	57	144	117	73	123
1422		ü	O00487		26S proteasome non-ATPase regulatory subunit 14 OS=Homo sapiens OX=9606 GN=PSMD14 PE=1 SV=1	34.555	4	0.0677419	4	5	8514	53	48	175	30	82	141	72	136	129	0	0	0	57	0	0	0	0	0	0	162	0	0	0	43	0	58	192	39	0	173	40	60	81	0	114	0	0	0
1433		ü	P15374		Ubiquitin carboxyl-terminal hydrolase isozyme L3 OS=Homo sapiens OX=9606 GN=UCHL3 PE=1 SV=1	26.166	4	0.143478	4	12	5665	0	0	0	0	0	0	0	0	0	0	54	0	0	0	94	85	99	0	170	43	0	75	0	0	83	0	0	0	0	0	0	0	0	0	0	0	49	37
1442		ü	Q15435		Protein phosphatase 1 regulatory subunit 7 OS=Homo sapiens OX=9606 GN=PPP1R7 PE=1 SV=1	41.539	4	0.0888889	4	13	14076	0	0	0	0	0	112	43	138	73	149	0	55	0	91	138	63	0	42	57	132	0	0	0	0	0	0	0	0	0	0	757	346	0	146	432	696	336	623
1445		ü	Q9H3P2		Negative elongation factor A OS=Homo sapiens OX=9606 GN=NELFA PE=1 SV=3	57.241	4	0.11553	4	5	2285	0	0	0	0	0	0	0	0	0	0	0	0	114	0	0	0	69	0	119	62	70	0	0	84	0	0	0	0	0	0	0	77	0	0	0	45	0	0
1472		ü	Q08752		Peptidyl-prolyl cis-trans isomerase D OS=Homo sapiens OX=9606 GN=PPID PE=1 SV=3	40.738	4	0.0702703	4	10	6958	0	0	0	0	110	39	0	105	40	0	154	63	45	87	0	59	0	0	0	0	0	0	0	0	0	0	0	0	0	0	167	67	0	44	235	0	0	25
1492		ü	Q16186		Proteasomal ubiquitin receptor ADRM1 OS=Homo sapiens OX=9606 GN=ADRM1 PE=1 SV=2	42.127	4	0.0786241	4	13	7966	0	0	0	110	0	197	223	425	155	557	108	138	0	61	47	0	262	134	43	436	0	0	0	0	0	0	113	61	0	88	166	122	0	91	83	0	0	0
1493		ü	P15121		Aldo-keto reductase family 1 member B1 OS=Homo sapiens OX=9606 GN=AKR1B1 PE=1 SV=3	35.83	4	0.110759	4	25	16469	76	66	0	60	169	0	51	0	0	65	869	650	354	119	629	155	182	66	0	57	170	202	40	89	103	0	0	0	0	0	265	146	43	48	201	0	0	0
1502		ü	P48637		Glutathione synthetase OS=Homo sapiens OX=9606 GN=GSS PE=1 SV=1	52.352	4	0.0527426	4	10	58784	12355	739	4910	5084	22307	128	160	272	174	368	161	324	186	97	278	126	0	244	157	286	0	55	0	0	0	0	0	0	0	0	46	0	59	0	0	0	90	68
1510		ü	Q9H4A4		Aminopeptidase B OS=Homo sapiens OX=9606 GN=RNPEP PE=1 SV=2	72.549	4	0.06	4	8	6640	240	115	150	55	501	0	0	53	0	84	0	0	0	0	0	0	0	0	0	0	176	108	126	179	235	0	0	0	0	0	0	0	0	0	0	120	56	272
1518		ü	P30740		Leukocyte elastase inhibitor OS=Homo sapiens OX=9606 GN=SERPINB1 PE=1 SV=1	42.715	4	0.137203	4	7	6466	0	0	0	0	0	0	0	59	0	153	0	0	0	0	0	68	73	0	0	0	0	0	0	0	0	0	0	0	0	0	106	77	122	0	162	0	0	0
1571		ü	P09211	sp	Glutathione S-transferase P OS=Homo sapiens OX=9606 GN=GSTP1 PE=1 SV=2	23.341	4	0.142857	4	15	3391	0	0	0	0	76	0	0	0	0	0	0	0	0	0	0	0	0	184	0	341	0	63	0	0	0	0	149	0	0	45	0	0	0	0	0	0	0	0
1619		ü	Q96HS1		Serine/threonine-protein phosphatase PGAM5, mitochondrial OS=Homo sapiens OX=9606 GN=PGAM5 PE=1 SV=2	31.985	4	0.124567	4	37	38881	0	160	253	63	498	185	0	150	83	192	87	116	291	137	208	377	0	71	118	383	62	43	55	83	407	300	160	110	89	348	51	147	0	0	178	154	0	51
1654		ü	P56537		Eukaryotic translation initiation factor 6 OS=Homo sapiens OX=9606 GN=EIF6 PE=1 SV=1	26.582	4	0.171429	4	24	19045	409	941	117	114	468	117	147	75	51	478	83	49	73	212	236	144	55	155	129	265	63	149	211	75	70	0	109	0	71	130	64	64	45	0	107	191	127	140
1659		ü	Q5SSJ5		Heterochromatin protein 1-binding protein 3 OS=Homo sapiens OX=9606 GN=HP1BP3 PE=1 SV=1	61.169	4	0.079566	4	8	11242	0	13	0	0	88	89	96	81	103	87	164	120	138	0	197	0	0	0	0	0	0	39	0	48	45	0	0	0	0	0	0	0	74	59	65	547	41	47
1664		ü	Q8WX93		Palladin OS=Homo sapiens OX=9606 GN=PALLD PE=1 SV=3	150.47	4	0.0267534	4	7	4171	91	0	0	0	0	0	0	0	0	0	0	0	0	0	0	0	0	0	0	0	0	0	0	0	0	0	0	0	0	0	0	0	0	0	0	244	181	36
1706		ü	P30419		Glycylpeptide N-tetradecanoyltransferase 1 OS=Homo sapiens OX=9606 GN=NMT1 PE=1 SV=2	56.77	4	0.0725806	4	8	10228	0	0	0	0	0	0	232	75	243	74	59	75	0	0	0	0	0	0	254	133	84	0	0	73	0	0	0	0	0	0	62	215	0	168	115	130	175	0
1713		ü	P29034		Protein S100-A2 OS=Homo sapiens OX=9606 GN=S100A2 PE=1 SV=3	11.109	4	0.163265	4	15	20034	0	117	66	0	0	97	59	135	223	158	111	47	154	0	191	81	69	0	0	112	231	160	105	103	487	0	0	0	0	0	71	227	97	0	0	239	263	50
1730		ü	O00154		Cytosolic acyl coenzyme A thioester hydrolase OS=Homo sapiens OX=9606 GN=ACOT7 PE=1 SV=3	41.769	4	0.131579	4	5	16045	230	158	124	0	137	152	0	0	214	245	136	0	77	0	82	0	102	0	86	89	0	0	0	0	0	28	47	0	0	0	0	73	0	106	184	49	0	106
1738		ü	Q6FI81		Anamorsin OS=Homo sapiens OX=9606 GN=CIAPIN1 PE=1 SV=2	33.561	4	0.13141	4	13	30492	70	0	0	57	188	59	209	139	0	195	742	1903	179	375	877	57	0	0	0	75	55	47	0	0	237	0	0	0	0	61	62	0	0	0	73	113	0	87
1742		ü	P61916		NPC intracellular cholesterol transporter 2 OS=Homo sapiens OX=9606 GN=NPC2 PE=1 SV=1	16.559	4	0.15894	4	9	8107	57	171	15	0	307	0	0	0	0	0	0	0	0	64	61	0	0	0	0	0	0	0	0	0	65	98	70	0	0	69	0	0	0	75	65	208	77	39
1747		ü	Q13363	P56545	C-terminal-binding protein 1 OS=Homo sapiens OX=9606 GN=CTBP1 PE=1 SV=2	47.505	4	0.140909	5	16	11860	0	0	0	0	0	0	225	54	139	153	0	0	0	0	0	0	0	0	0	0	0	35	0	65	0	0	0	63	0	0	0	53	0	117	219	0	0	0
1760		ü	P23193		Transcription elongation factor A protein 1 OS=Homo sapiens OX=9606 GN=TCEA1 PE=1 SV=2	33.948	4	0.0930233	4	7	8437	0	0	0	0	0	6	291	228	232	75	318	247	131	59	283	54	23	0	0	54	0	0	0	0	0	0	107	119	0	0	0	0	0	92	0	131	306	129
1781		ü	P13995		Bifunctional methylenetetrahydrofolate dehydrogenase/cyclohydrolase, mitochondrial OS=Homo sapiens OX=9606 GN=MTHFD2 PE=1 SV=2	37.871	4	0.0857143	4	20	29833	269	45	262	171	1754	157	71	51	174	340	81	211	57	63	0	196	64	57	62	117	362	0	185	252	76	0	142	0	63	180	87	63	170	147	120	407	0	106
1795		ü	Q15382		GTP-binding protein Rheb OS=Homo sapiens OX=9606 GN=RHEB PE=1 SV=1	20.485	4	0.141304	4	5	2159	0	0	0	0	0	71	81	0	0	0	0	0	0	0	0	39	0	0	0	253	120	0	0	97	0	0	0	0	0	0	0	0	0	0	0	81	0	0
1796		ü	P62942		Peptidyl-prolyl cis-trans isomerase FKBP1A OS=Homo sapiens OX=9606 GN=FKBP1A PE=1 SV=2	11.943	4	0.259259	4	44	15768	148	323	185	224	496	83	76	107	211	388	73	0	62	0	118	0	65	64	0	150	359	132	238	246	244	0	0	0	0	0	130	245	214	171	171	0	0	0
1799		ü	O75915		PRA1 family protein 3 OS=Homo sapiens OX=9606 GN=ARL6IP5 PE=1 SV=1	21.6	4	0.132979	4	10	22233	75	191	0	0	182	184	0	176	120	255	0	132	0	0	0	0	0	0	0	0	55	52	215	48	93	0	0	0	0	0	2186	1027	463	1478	613	0	0	0
1800		ü	Q7Z4W1		L-xylulose reductase OS=Homo sapiens OX=9606 GN=DCXR PE=1 SV=2	25.897	4	0.131148	4	7	14174	123	138	0	163	244	45	113	0	53	439	81	35	125	0	130	76	0	0	151	0	109	74	0	0	156	0	0	0	0	0	0	54	0	0	78	818	657	481
1807		ü	Q99439		Calponin-2 OS=Homo sapiens OX=9606 GN=CNN2 PE=1 SV=4	33.675	4	0.122977	5	13	5391	48	153	0	0	217	63	0	0	94	55	71	0	55	0	57	0	0	0	0	69	103	0	69	0	156	71	0	0	65	0	461	81	115	64	331	81	66	0
1822		ü	O95347		Structural maintenance of chromosomes protein 2 OS=Homo sapiens OX=9606 GN=SMC2 PE=1 SV=2	135.572	4	0.0401003	4	5	4498	87	61	91	52	310	0	0	0	0	0	134	101	157	0	194	0	0	0	0	0	0	0	0	0	0	0	0	0	0	0	0	80	0	0	0	89	79	245
1823		ü	P12270		Nucleoprotein TPR OS=Homo sapiens OX=9606 GN=TPR PE=1 SV=3	267.131	4	0.0169276	4	5	1897	0	0	0	0	0	0	0	0	0	0	0	0	0	0	0	0	0	0	0	0	0	0	0	0	0	0	0	0	0	0	0	0	0	0	0	0	0	0
1838		ü	P49750		YLP motif-containing protein 1 OS=Homo sapiens OX=9606 GN=YLPM1 PE=1 SV=4	241.495	4	0.0214352	4	10	12366	0	0	0	0	0	95	170	0	0	52	0	0	0	0	0	0	63	0	60	0	0	0	0	0	72	0	0	0	0	0	0	0	0	0	0	0	0	0
1847		ü	Q9Y376		Calcium-binding protein 39 OS=Homo sapiens OX=9606 GN=CAB39 PE=1 SV=1	39.844	4	0.0821114	4	10	12067	0	0	0	0	0	33	0	0	89	47	336	67	150	86	388	74	192	156	212	259	0	0	0	0	76	0	0	0	0	0	83	0	0	0	56	0	0	0
1865		ü	Q6NZI2		Caveolae-associated protein 1 OS=Homo sapiens OX=9606 GN=CAVIN1 PE=1 SV=1	43.45	4	0.0717949	4	20	23332	96	63	0	0	53	280	639	152	224	647	343	258	206	98	417	113	0	171	26	334	259	0	49	359	409	168	159	98	105	154	282	81	51	97	499	340	0	136
1891		ü	Q15293		Reticulocalbin-1 OS=Homo sapiens OX=9606 GN=RCN1 PE=1 SV=1	38.866	4	0.129909	4	10	12366	241	0	74	71	318	166	0	82	67	83	149	49	0	0	0	0	0	0	0	0	208	245	266	0	206	0	0	0	0	0	143	0	46	65	173	503	162	56
1901		ü	O43768		Alpha-endosulfine OS=Homo sapiens OX=9606 GN=ENSA PE=1 SV=1	13.381	4	0.413223	8	21	13393	410	257	79	112	186	142	98	140	135	324	214	69	82	83	673	224	52	0	89	140	139	108	7	81	177	68	47	71	0	46	67	35	0	0	150	55	70	162
1905		ü	Q9NVI7		ATPase family AAA domain-containing protein 3A OS=Homo sapiens OX=9606 GN=ATAD3A PE=1 SV=2	71.325	4	0.187697	11	47	5013	59	0	0	0	55	38	0	0	0	0	0	0	0	77	56	110	0	94	79	124	0	0	0	45	133	162	151	123	0	180	0	63	0	89	136	0	0	0
1906		ü	P62879	P16520	Guanine nucleotide-binding protein G(I)/G(S)/G(T) subunit beta-2 OS=Homo sapiens OX=9606 GN=GNB2 PE=1 SV=3	37.307	4	0.144118	7	25	21318	250	160	0	101	394	0	0	0	157	59	0	0	0	61	285	0	0	0	70	0	79	0	0	0	55	0	0	0	0	0	51	175	0	103	108	126	0	0
1925		ü	Q15029		116 kDa U5 small nuclear ribonucleoprotein component OS=Homo sapiens OX=9606 GN=EFTUD2 PE=1 SV=1	109.366	4	0.058642	5	35	16227	0	71	0	0	289	199	163	316	50	278	228	133	43	0	0	147	0	109	0	73	0	143	91	0	0	97	149	0	0	0	312	156	267	45	305	157	82	65
1926		ü	P20340	Q86YS6; P20338; Q9H082	Ras-related protein Rab-6A OS=Homo sapiens OX=9606 GN=RAB6A PE=1 SV=3	23.578	4	0.221154	4	12	9001	0	0	0	0	0	0	0	0	0	0	0	0	0	0	0	0	181	0	74	0	0	0	0	0	0	0	0	0	0	59	0	0	0	0	59	190	101	66
1930		ü	Q12907		Vesicular integral-membrane protein VIP36 OS=Homo sapiens OX=9606 GN=LMAN2 PE=1 SV=1	40.203	4	0.120787	4	9	4852	0	0	0	0	0	132	92	104	138	85	122	0	0	0	22	103	72	0	0	95	0	0	0	0	65	0	0	0	0	0	0	0	0	0	55	109	69	0
1936		ü	P04181		Ornithine aminotransferase, mitochondrial OS=Homo sapiens OX=9606 GN=OAT PE=1 SV=1	48.504	4	0.095672	4	18	27328	0	0	79	0	0	0	59	187	309	71	0	0	135	82	79	0	123	64	0	134	194	288	197	195	541	0	0	0	0	0	0	57	45	97	153	161	45	138
1950		ü	P62857		40S ribosomal protein S28 OS=Homo sapiens OX=9606 GN=RPS28 PE=1 SV=1	7.836	4	0.362319	4	35	47430	427	361	174	39	535	157	214	118	270	694	368	0	135	133	211	119	103	345	232	512	958	483	202	362	1054	123	177	0	51	65	172	128	59	27	175	339	318	230
1959		ü	P13647		Keratin, type II cytoskeletal 5 OS=Homo sapiens OX=9606 GN=KRT5 PE=1 SV=3	62.34	4	0.0830508	9	44	8356	0	246	110	115	100	0	0	0	0	0	53	132	136	0	218	0	0	0	0	0	118	0	164	181	863	0	0	0	0	0	0	0	0	0	0	0	0	0
1965		ü	P46776		60S ribosomal protein L27a OS=Homo sapiens OX=9606 GN=RPL27A PE=1 SV=2	16.551	4	0.195946	4	35	47660	434	474	71	183	729	315	477	203	445	379	689	406	479	410	712	174	331	67	358	582	247	89	86	159	192	161	87	105	54	0	329	167	54	128	169	173	89	0
1992		ü	Q13243		Serine/arginine-rich splicing factor 5 OS=Homo sapiens OX=9606 GN=SRSF5 PE=1 SV=1	31.245	4	0.110294	5	17	10479	72	100	95	0	141	0	0	62	41	203	71	89	0	0	89	0	0	0	0	83	76	0	0	69	71	75	0	0	0	0	0	0	0	75	47	271	52	0
1996		ü	P47914		60S ribosomal protein L29 OS=Homo sapiens OX=9606 GN=RPL29 PE=1 SV=2	17.741	4	0.188679	4	15	19515	59	80	0	0	7	522	68	303	0	543	0	0	0	0	0	87	48	0	61	207	293	477	387	155	482	126	433	155	178	261	69	53	0	60	681	58	132	0
1997		ü	Q15738		Sterol-4-alpha-carboxylate 3-dehydrogenase, decarboxylating OS=Homo sapiens OX=9606 GN=NSDHL PE=1 SV=2	41.874	4	0.0884719	4	5	1229	0	0	0	0	0	0	0	0	0	0	0	0	0	0	0	0	0	0	0	0	0	0	0	0	0	0	0	0	0	0	0	0	0	0	0	0	75	0
1		ü	O95881		Thioredoxin domain-containing protein 12 OS=Homo sapiens OX=9606 GN=TXNDC12 PE=1 SV=1	19.194	3	0.180233	3	5	4712	0	0	0	0	0	72	0	0	86	0	0	0	0	0	0	65	32	0	0	128	0	0	0	0	0	0	0	0	0	0	0	0	0	0	0	0	0	0
23		ü	P10644		cAMP-dependent protein kinase type I-alpha regulatory subunit OS=Homo sapiens OX=9606 GN=PRKAR1A PE=1 SV=1	42.955	3	0.0944882	3	3	5385	0	0	0	0	0	33	38	72	0	39	0	132	0	0	300	142	60	176	0	149	0	51	0	0	42	0	0	0	0	0	97	0	57	35	173	15	0	0
33		ü	Q16836		Hydroxyacyl-coenzyme A dehydrogenase, mitochondrial OS=Homo sapiens OX=9606 GN=HADH PE=1 SV=3	34.272	3	0.0541401	3	9	5735	0	0	0	0	0	0	0	0	0	0	18	0	57	0	0	51	75	0	0	0	0	0	0	0	0	0	0	0	63	111	0	0	0	0	0	0	0	0
34		ü	P69905	sp	Hemoglobin subunit alpha OS=Homo sapiens OX=9606 GN=HBA1 PE=1 SV=2	15.248	3	0.176056	3	6	5586	0	0	0	0	0	0	0	0	0	0	0	0	0	0	0	0	0	0	0	0	0	0	0	0	0	0	0	0	0	0	0	0	0	0	0	0	0	0
47		ü	P18583		Protein SON OS=Homo sapiens OX=9606 GN=SON PE=1 SV=4	263.664	3	0.0131904	3	8	21875	0	0	0	0	68	203	97	184	74	246	0	0	0	0	0	0	0	0	0	0	0	62	0	0	229	0	0	0	0	0	192	52	0	0	41	480	213	240
50		ü	Q96KB5		Lymphokine-activated killer T-cell-originated protein kinase OS=Homo sapiens OX=9606 GN=PBK PE=1 SV=3	36.062	3	0.068323	3	5	20452	96	209	91	0	122	0	0	0	0	0	0	0	0	0	0	0	0	0	0	0	0	0	0	0	0	0	0	0	0	0	179	619	113	315	1224	0	0	0
52		ü	P43304		Glycerol-3-phosphate dehydrogenase, mitochondrial OS=Homo sapiens OX=9606 GN=GPD2 PE=1 SV=3	80.802	3	0.0357634	3	13	7006	69	0	0	65	93	0	0	0	0	0	43	0	0	0	53	0	0	0	0	0	0	0	0	0	0	0	0	0	0	0	162	60	52	93	92	0	0	0
54		ü	Q15631		Translin OS=Homo sapiens OX=9606 GN=TSN PE=1 SV=1	26.167	3	0.100877	3	14	8803	185	0	0	0	94	169	188	173	63	410	126	0	67	0	124	59	0	0	0	188	0	64	0	0	63	0	0	0	0	0	0	170	28	319	163	49	63	0
59		ü	Q12792		Twinfilin-1 OS=Homo sapiens OX=9606 GN=TWF1 PE=1 SV=3	40.258	3	0.128571	5	13	10717	0	73	0	0	58	0	118	0	169	164	276	167	43	35	0	95	129	153	194	213	0	0	0	0	0	0	0	0	0	0	135	0	158	0	308	81	0	0
61		ü	P78417		Glutathione S-transferase omega-1 OS=Homo sapiens OX=9606 GN=GSTO1 PE=1 SV=2	27.548	3	0.153527	3	8	13407	136	179	57	0	121	195	0	51	61	83	516	252	245	293	587	0	0	53	0	170	0	0	0	0	0	60	193	0	66	0	0	253	117	249	236	61	0	0
101		ü	Q9Y333		U6 snRNA-associated Sm-like protein LSm2 OS=Homo sapiens OX=9606 GN=LSM2 PE=1 SV=1	10.828	3	0.2	3	6	12767	0	0	0	0	63	89	58	135	89	113	0	98	0	0	82	0	0	0	0	0	0	0	0	0	0	0	0	0	0	0	0	0	0	0	0	77	0	0
113		ü	P47895		Aldehyde dehydrogenase family 1 member A3 OS=Homo sapiens OX=9606 GN=ALDH1A3 PE=1 SV=2	56.073	3	0.0410156	3	9	21858	253	254	249	57	370	234	100	215	328	215	136	0	59	86	69	81	126	122	56	110	63	56	0	132	0	102	107	87	79	97	0	64	0	253	120	63	8	0
117		ü	Q14192		Four and a half LIM domains protein 2 OS=Homo sapiens OX=9606 GN=FHL2 PE=1 SV=3	32.171	3	0.0645161	3	11	4263	0	0	0	0	0	171	0	0	120	194	0	0	0	0	62	0	0	0	0	0	0	0	0	0	0	0	0	0	0	0	0	0	0	0	0	0	0	0
126		ü	Q9BQA1		Methylosome protein 50 OS=Homo sapiens OX=9606 GN=WDR77 PE=1 SV=1	36.701	3	0.0994152	3	10	11742	0	258	0	84	338	0	0	0	0	0	77	63	0	77	93	0	0	0	89	369	0	0	102	0	0	0	0	0	0	0	0	0	117	0	0	0	77	0
131		ü	Q16576		Histone-binding protein RBBP7 OS=Homo sapiens OX=9606 GN=RBBP7 PE=1 SV=1	47.79	3	0.216471	10	38	10038	0	105	0	178	234	0	0	0	0	0	0	0	67	0	97	0	57	81	71	0	233	0	83	123	196	227	154	166	0	87	55	130	0	236	35	265	192	129
158		ü	P02765		Alpha-2-HS-glycoprotein OS=Homo sapiens OX=9606 GN=AHSG PE=1 SV=2	39.316	3	0.0190736	3	5	8539	0	0	0	0	0	137	81	176	204	473	132	129	0	55	348	0	0	0	0	0	0	0	0	0	0	65	121	0	0	43	668	281	173	105	1108	0	0	0
161		ü	P04183		Thymidine kinase, cytosolic OS=Homo sapiens OX=9606 GN=TK1 PE=1 SV=2	25.452	3	0.0897436	3	8	5599	95	48	125	90	346	0	0	0	0	56	0	0	0	0	0	0	0	128	64	0	63	0	0	0	61	0	0	0	0	0	0	0	0	0	142	0	0	0
172		ü	Q3LXA3		Triokinase/FMN cyclase OS=Homo sapiens OX=9606 GN=TKFC PE=1 SV=2	58.91	3	0.0765217	3	3	717	69	71	0	0	107	0	0	0	0	0	0	0	0	0	0	0	0	0	0	0	0	0	0	0	59	0	0	0	0	0	0	0	0	0	0	115	0	0
176		ü	O15347		High mobility group protein B3 OS=Homo sapiens OX=9606 GN=HMGB3 PE=1 SV=4	22.965	3	0.17	4	7	9048	130	0	17	0	115	50	140	62	247	124	0	0	0	59	73	98	68	77	76	320	45	0	0	0	84	0	83	0	81	0	47	73	87	125	171	151	0	113
186		ü	Q9BV40		Vesicle-associated membrane protein 8 OS=Homo sapiens OX=9606 GN=VAMP8 PE=1 SV=1	11.431	3	0.19	3	6	2267	103	0	0	0	35	0	0	0	0	0	0	0	0	0	0	0	0	0	0	0	0	0	0	0	0	71	0	0	0	0	0	0	0	0	0	0	0	0
197		ü	P21964		Catechol O-methyltransferase OS=Homo sapiens OX=9606 GN=COMT PE=1 SV=2	30.018	3	0.0553506	3	12	15278	109	156	0	0	144	16	45	158	65	238	0	0	0	0	0	0	0	0	0	0	168	0	54	79	144	0	289	97	269	376	0	0	0	0	0	0	0	0
212		ü	P33240	Q9H0L4	Cleavage stimulation factor subunit 2 OS=Homo sapiens OX=9606 GN=CSTF2 PE=1 SV=1	60.92	3	0.0970537	4	9	2450	0	0	0	0	0	0	0	0	134	48	144	62	0	53	114	0	0	0	0	0	0	0	0	0	67	0	0	0	0	0	0	0	0	0	0	86	0	40
219		ü	Q13630		GDP-L-fucose synthase OS=Homo sapiens OX=9606 GN=GFUS PE=1 SV=1	35.87	3	0.102804	3	11	24982	421	251	97	91	547	0	0	0	0	0	101	91	0	48	90	0	0	0	0	0	0	0	0	0	0	0	0	0	0	0	0	0	0	0	0	57	59	0
221		ü	Q15651		High mobility group nucleosome-binding domain-containing protein 3 OS=Homo sapiens OX=9606 GN=HMGN3 PE=1 SV=2	10.66	3	0.20202	3	7	5945	0	0	0	0	0	0	0	79	77	0	0	0	0	0	0	0	0	0	0	0	0	0	0	0	0	67	97	0	38	172	0	0	0	0	0	65	35	0
247		ü	P11908		Ribose-phosphate pyrophosphokinase 2 OS=Homo sapiens OX=9606 GN=PRPS2 PE=1 SV=2	34.747	3	0.201258	6	9	2903	0	0	0	0	0	104	380	62	77	69	0	80	0	0	0	0	0	0	0	0	0	115	0	64	899	0	0	0	0	0	0	0	0	0	0	0	0	0
248		ü	Q86VM9		Zinc finger CCCH domain-containing protein 18 OS=Homo sapiens OX=9606 GN=ZC3H18 PE=1 SV=2	106.315	3	0.0293809	3	4	1275	0	0	0	0	0	0	59	0	56	0	0	0	0	0	0	0	0	0	0	0	0	0	0	0	0	0	0	0	0	0	0	0	0	0	0	0	0	0
254		ü	Q14165		Malectin OS=Homo sapiens OX=9606 GN=MLEC PE=1 SV=1	32.214	3	0.109589	3	9	3170	107	0	54	0	102	81	0	67	0	135	190	129	128	83	300	0	0	0	0	0	55	44	0	0	78	0	0	0	0	0	0	51	0	92	215	0	0	0
273		ü	Q9NX58		Cell growth-regulating nucleolar protein OS=Homo sapiens OX=9606 GN=LYAR PE=1 SV=2	43.588	3	0.0738786	3	3	2548	0	0	0	0	0	0	0	0	0	0	0	0	0	0	0	0	0	0	0	0	0	91	60	64	0	0	0	0	0	0	0	0	0	0	0	0	51	0
279		ü	Q86X29		Lipolysis-stimulated lipoprotein receptor OS=Homo sapiens OX=9606 GN=LSR PE=1 SV=4	71.394	3	0.0631741	3	11	6318	78	173	0	0	160	0	0	0	0	0	102	47	0	0	241	0	29	0	76	105	0	0	0	0	0	0	0	0	0	0	61	153	37	121	258	114	0	0
284		ü	Q9NZ63		Telomere length and silencing protein 1 homolog OS=Homo sapiens OX=9606 GN=C9orf78 PE=1 SV=1	33.667	3	0.131488	3	5	4215	0	0	0	0	0	0	0	0	0	0	0	0	0	0	0	0	0	0	0	0	0	0	0	0	0	0	0	0	0	0	0	0	0	0	0	60	37	125
287		ü	Q9UDY2		Tight junction protein ZO-2 OS=Homo sapiens OX=9606 GN=TJP2 PE=1 SV=2	133.876	3	0.0302521	3	3	2463	46	0	88	63	175	0	0	0	0	0	0	0	0	0	0	53	0	0	0	146	0	0	0	0	0	0	0	64	57	0	0	0	0	0	0	0	0	0
291		ü	Q13509		Tubulin beta-3 chain OS=Homo sapiens OX=9606 GN=TUBB3 PE=1 SV=2	50.4	3	0.377778	19	217	28547	444	312	236	0	342	180	121	63	132	291	186	260	362	214	704	0	121	60	206	182	57	59	77	101	438	192	82	187	61	125	213	0	114	182	296	403	326	252
306		ü	P17301		Integrin alpha-2 OS=Homo sapiens OX=9606 GN=ITGA2 PE=1 SV=1	129.214	3	0.0313294	3	7	19685	288	53	65	148	465	0	39	70	67	134	132	203	170	0	381	83	41	199	0	295	0	0	0	0	0	0	0	0	0	0	0	142	0	248	267	58	117	0
337		ü	Q14137		Ribosome biogenesis protein BOP1 OS=Homo sapiens OX=9606 GN=BOP1 PE=1 SV=2	83.577	3	0.0576407	3	7	3973	0	0	0	0	0	0	0	0	0	0	0	0	0	0	0	0	0	0	0	0	0	89	0	0	138	0	0	0	0	0	0	0	0	0	0	0	0	0
339		ü	Q99747		Gamma-soluble NSF attachment protein OS=Homo sapiens OX=9606 GN=NAPG PE=1 SV=1	34.724	3	0.0576923	3	5	2920	289	207	106	0	319	58	0	47	0	67	214	81	0	75	246	0	91	0	0	110	0	0	0	0	0	0	0	0	0	0	0	0	0	0	0	0	0	0
347		ü	Q7L2H7		Eukaryotic translation initiation factor 3 subunit M OS=Homo sapiens OX=9606 GN=EIF3M PE=1 SV=1	42.476	3	0.104278	3	4	4002	0	0	0	0	0	55	60	101	92	179	0	0	0	0	0	0	0	0	0	0	79	0	0	116	0	0	0	0	0	0	0	0	0	100	38	0	0	0
348		ü	Q92522		Histone H1.10 OS=Homo sapiens OX=9606 GN=H1-10 PE=1 SV=1	22.474	3	0.122066	3	3	5557	0	0	0	0	0	112	123	0	0	86	0	0	52	0	0	129	0	0	0	161	0	0	0	0	0	0	0	0	0	0	0	76	0	0	0	56	0	0
350		ü	P18615		Negative elongation factor E OS=Homo sapiens OX=9606 GN=NELFE PE=1 SV=3	43.214	3	0.115789	3	3	11456	0	68	0	0	0	0	99	0	0	80	0	0	0	0	0	0	0	0	0	0	0	0	0	59	29	0	0	0	0	0	0	0	0	0	0	0	0	0
381		ü	Q7RTV0		PHD finger-like domain-containing protein 5A OS=Homo sapiens OX=9606 GN=PHF5A PE=1 SV=1	12.397	3	0.136364	3	12	19275	79	127	61	59	167	0	0	144	179	100	0	68	175	49	186	642	983	311	1700	1122	157	6	0	0	131	0	0	0	0	0	115	0	0	0	0	72	0	0
387		ü	P11279		Lysosome-associated membrane glycoprotein 1 OS=Homo sapiens OX=9606 GN=LAMP1 PE=1 SV=3	44.854	3	0.0479616	3	15	28839	302	336	24	0	161	118	117	78	82	215	467	122	394	60	725	249	190	71	0	297	529	125	257	65	235	0	0	73	128	211	67	0	0	0	48	293	147	45
414		ü	P31150		Rab GDP dissociation inhibitor alpha OS=Homo sapiens OX=9606 GN=GDI1 PE=1 SV=2	50.55	3	0.217002	10	37	12350	125	0	262	42	192	56	80	171	0	57	358	0	118	43	291	236	151	170	25	0	0	0	0	0	0	47	0	0	0	0	0	73	0	136	161	92	0	0
416		ü	Q15582		Transforming growth factor-beta-induced protein ig-h3 OS=Homo sapiens OX=9606 GN=TGFBI PE=1 SV=1	74.634	3	0.0263543	3	17	11045	0	0	0	0	0	95	0	203	0	197	125	98	0	0	53	0	240	134	95	170	0	25	0	0	125	0	0	0	0	0	113	0	0	0	143	297	96	180
420		ü	P47755		F-actin-capping protein subunit alpha-2 OS=Homo sapiens OX=9606 GN=CAPZA2 PE=1 SV=3	32.929	3	0.118881	4	9	5695	0	47	0	0	108	0	0	0	0	0	0	0	0	0	0	0	0	0	0	0	114	0	0	0	0	0	0	0	0	0	0	0	0	0	0	0	119	0
439		ü	Q9Y6E2		Basic leucine zipper and W2 domain-containing protein 2 OS=Homo sapiens OX=9606 GN=BZW2 PE=1 SV=1	48.132	3	0.0644391	3	13	11015	101	145	146	0	268	61	0	0	41	0	708	488	184	237	611	0	0	0	0	0	0	0	0	0	0	0	0	0	0	0	0	0	0	0	0	0	0	66
450		ü	Q7Z434		Mitochondrial antiviral-signaling protein OS=Homo sapiens OX=9606 GN=MAVS PE=1 SV=2	56.493	3	0.125926	3	11	2950	67	207	41	0	53	43	169	0	0	0	0	115	0	0	0	0	0	0	0	0	0	0	0	0	0	0	0	0	0	0	121	0	0	0	0	0	105	89
466		ü	P57088		Transmembrane protein 33 OS=Homo sapiens OX=9606 GN=TMEM33 PE=1 SV=2	27.96	3	0.0769231	3	3	7687	0	0	0	57	234	0	0	0	0	77	65	0	104	110	46	0	0	0	0	0	0	0	0	0	0	0	0	0	0	0	0	0	0	0	0	0	0	0
498		ü	P62987	sp	Ubiquitin-60S ribosomal protein L40 OS=Homo sapiens OX=9606 GN=UBA52 PE=1 SV=2	14.719	3	0.164062	3	12	6824	61	71	52	103	206	0	0	0	0	0	0	0	0	0	0	0	0	0	0	0	37	34	0	57	0	0	0	7	0	221	73	0	0	0	59	0	0	0
503		ü	Q9Y2S6		Translation machinery-associated protein 7 OS=Homo sapiens OX=9606 GN=TMA7 PE=1 SV=1	7.062	3	0.25	3	10	24100	168	285	94	77	285	112	39	160	239	63	0	0	0	64	0	122	0	103	133	116	890	325	79	0	596	67	76	0	163	0	0	0	0	0	0	187	0	13
508		ü	P00403		Cytochrome c oxidase subunit 2 OS=Homo sapiens OX=9606 GN=MT-CO2 PE=1 SV=1	25.548	3	0.118943	3	23	10593	0	121	0	0	153	152	66	121	54	304	125	0	41	55	288	0	68	0	0	77	60	150	27	159	266	26	0	0	0	149	0	110	0	126	84	77	77	0
511		ü	P52948		Nuclear pore complex protein Nup98-Nup96 OS=Homo sapiens OX=9606 GN=NUP98 PE=1 SV=4	197.457	3	0.0181618	3	4	4170	0	0	0	0	0	0	0	0	0	0	0	0	0	0	0	0	0	0	0	0	0	0	0	0	0	0	0	0	0	0	0	0	0	0	0	6	96	0
513		ü	P51148	P61020	Ras-related protein Rab-5C OS=Homo sapiens OX=9606 GN=RAB5C PE=1 SV=2	23.468	3	0.222222	5	12	9065	0	111	55	0	91	0	0	37	0	60	81	75	0	0	53	53	0	0	0	0	222	71	9	0	55	0	0	0	0	0	64	0	0	0	81	0	0	0
522		ü	Q9Y5S9		RNA-binding protein 8A OS=Homo sapiens OX=9606 GN=RBM8A PE=1 SV=1	19.877	3	0.0977011	3	12	10852	168	115	0	0	158	166	45	211	80	334	89	0	61	87	80	0	0	0	0	0	0	50	55	0	107	0	46	0	0	49	0	0	0	0	0	92	85	0
539		ü	Q9Y6Q5		AP-1 complex subunit mu-2 OS=Homo sapiens OX=9606 GN=AP1M2 PE=1 SV=4	48.078	3	0.0614657	3	8	8243	0	44	0	0	251	0	65	0	0	6	0	0	0	0	0	0	0	0	0	0	0	407	159	0	167	0	0	0	0	0	0	55	0	0	0	0	0	0
569		ü	Q92974		Rho guanine nucleotide exchange factor 2 OS=Homo sapiens OX=9606 GN=ARHGEF2 PE=1 SV=4	111.473	3	0.0415821	3	9	9496	0	75	0	0	0	72	0	57	163	64	0	0	118	64	258	0	0	75	81	0	0	0	0	101	92	0	0	0	0	0	0	187	54	113	453	138	325	41
577		ü	Q9BY32		Inosine triphosphate pyrophosphatase OS=Homo sapiens OX=9606 GN=ITPA PE=1 SV=2	21.432	3	0.128866	3	4	3850	0	0	0	0	0	0	100	0	0	0	75	0	0	0	45	0	0	0	0	0	0	0	0	0	0	52	119	0	0	127	63	43	0	0	0	0	0	0
578		ü	Q5BKZ1		DBIRD complex subunit ZNF326 OS=Homo sapiens OX=9606 GN=ZNF326 PE=1 SV=2	65.613	3	0.0515464	3	13	5336	0	0	0	0	0	272	216	138	130	248	0	57	0	49	0	0	0	0	0	0	0	0	0	0	0	0	0	0	0	0	0	0	0	0	0	45	50	13
596		ü	P10768		S-formylglutathione hydrolase OS=Homo sapiens OX=9606 GN=ESD PE=1 SV=2	31.442	3	0.0744681	3	14	19365	115	223	151	0	158	0	0	89	63	243	256	165	124	77	162	283	261	256	148	539	83	277	80	111	138	79	394	95	0	0	0	138	77	0	0	215	143	136
600		ü	P37235		Hippocalcin-like protein 1 OS=Homo sapiens OX=9606 GN=HPCAL1 PE=1 SV=3	22.299	3	0.160622	3	12	30849	0	0	0	0	0	67	434	371	73	470	256	605	192	316	807	61	288	45	214	297	196	147	29	110	227	0	81	0	0	0	194	340	0	36	141	431	754	0
609		ü	P42285		Exosome RNA helicase MTR4 OS=Homo sapiens OX=9606 GN=MTREX PE=1 SV=3	117.729	3	0.0316699	3	6	5952	160	60	0	167	103	68	71	0	106	101	0	0	0	0	0	151	259	139	89	156	0	0	0	0	0	0	0	0	0	0	0	0	0	0	0	0	0	0
614		ü	P09525		Annexin A4 OS=Homo sapiens OX=9606 GN=ANXA4 PE=1 SV=4	35.86	3	0.0909091	3	13	4354	0	0	0	0	0	56	0	0	0	133	206	148	55	131	214	0	0	0	0	0	49	53	135	0	81	76	0	54	0	55	0	0	0	0	65	0	0	0
625		ü	P52888		Thimet oligopeptidase OS=Homo sapiens OX=9606 GN=THOP1 PE=1 SV=2	78.789	3	0.0522496	3	4	1234	0	0	0	0	0	0	0	0	0	0	0	0	0	0	0	0	0	0	57	54	0	0	0	0	59	0	0	0	0	0	0	0	0	0	0	0	0	0
633		ü	P49458		Signal recognition particle 9 kDa protein OS=Homo sapiens OX=9606 GN=SRP9 PE=1 SV=2	10.105	3	0.232558	3	23	10623	63	155	40	0	185	0	166	121	162	95	97	55	126	110	305	0	72	97	0	103	79	0	0	0	67	0	66	0	69	93	99	0	0	0	134	104	98	221
635		ü	Q96GQ7		Probable ATP-dependent RNA helicase DDX27 OS=Homo sapiens OX=9606 GN=DDX27 PE=1 SV=2	89.779	3	0.0427136	3	4	11390	0	0	0	0	73	0	90	135	0	98	255	79	215	0	50	0	0	95	0	0	0	0	0	0	30	0	44	0	0	47	116	0	48	0	45	0	68	0
640		ü	P62308		Small nuclear ribonucleoprotein G OS=Homo sapiens OX=9606 GN=SNRPG PE=1 SV=1	8.49	3	0.184211	3	8	10462	0	0	0	0	0	57	58	49	0	138	0	83	0	0	97	0	0	0	0	65	0	0	0	0	0	0	0	0	0	0	63	144	66	0	0	0	0	0
658		ü	P05204		Non-histone chromosomal protein HMG-17 OS=Homo sapiens OX=9606 GN=HMGN2 PE=1 SV=3	9.387	3	0.3	4	22	21511	241	35	0	0	555	306	270	142	279	312	344	109	0	37	452	191	66	66	45	349	71	227	330	196	167	133	284	0	168	187	100	90	0	0	157	75	134	0
666		ü	O95171		Sciellin OS=Homo sapiens OX=9606 GN=SCEL PE=1 SV=2	77.504	3	0.0377907	3	13	5142	0	0	0	0	0	0	0	57	0	37	474	276	183	369	529	0	69	0	125	154	0	0	0	0	0	0	0	0	0	0	0	71	54	111	0	0	0	0
672		ü	Q9Y696		Chloride intracellular channel protein 4 OS=Homo sapiens OX=9606 GN=CLIC4 PE=1 SV=4	28.754	3	0.12253	3	15	8204	0	0	0	0	67	0	31	0	0	0	0	0	0	0	124	0	0	0	0	0	0	0	0	0	0	0	0	0	0	0	0	0	66	0	62	125	86	0
674		ü	Q13751		Laminin subunit beta-3 OS=Homo sapiens OX=9606 GN=LAMB3 PE=1 SV=1	129.489	3	0.0375427	3	7	7762	0	0	0	0	0	0	0	0	0	0	0	0	0	0	0	0	0	0	0	0	0	0	0	0	0	0	0	0	0	0	0	0	0	0	0	0	0	0
680		ü	Q53GQ0		Very-long-chain 3-oxoacyl-CoA reductase OS=Homo sapiens OX=9606 GN=HSD17B12 PE=1 SV=2	34.302	3	0.0480769	3	8	148589	60	0	0	0	130	0	0	0	0	0	0	60	0	0	0	0	36	115	39	70	106	92	0	82	38	0	45	0	0	0	0	0	0	0	0	307	0	86
720		ü	P62330	P36406	ADP-ribosylation factor 6 OS=Homo sapiens OX=9606 GN=ARF6 PE=1 SV=2	20.069	3	0.24	4	5	10177	297	132	116	30	106	69	81	0	0	158	0	0	54	143	268	0	209	68	67	105	55	140	0	75	47	140	0	0	0	0	111	0	0	0	132	93	0	0
722		ü	Q14677		Clathrin interactor 1 OS=Homo sapiens OX=9606 GN=CLINT1 PE=1 SV=1	68.216	3	0.0656	3	7	11205	0	263	0	224	139	78	0	37	0	120	65	71	119	0	84	14	0	0	0	69	78	42	0	0	0	0	0	0	0	0	132	173	65	47	0	432	271	142
759		ü	P05141		ADP/ATP translocase 2 OS=Homo sapiens OX=9606 GN=SLC25A5 PE=1 SV=7	32.831	3	0.375839	16	86	75367	449	530	74	85	638	707	1422	455	307	2126	1303	1106	772	534	1663	681	591	494	470	764	678	301	131	221	1401	149	272	93	165	191	475	744	1148	706	1658	90	63	53
775		ü	P13489		Ribonuclease inhibitor OS=Homo sapiens OX=9606 GN=RNH1 PE=1 SV=2	49.941	3	0.0889371	3	8	5606	142	37	96	84	145	0	0	0	0	0	0	0	0	0	0	37	0	91	0	0	0	0	0	0	0	0	0	0	0	0	0	0	0	0	0	0	0	7
792		ü	Q96RW7		Hemicentin-1 OS=Homo sapiens OX=9606 GN=HMCN1 PE=1 SV=2	613.001	3	0.00248447	3	18	7631	0	0	0	0	0	0	13	55	0	101	0	49	65	158	122	0	231	120	155	289	0	0	0	0	207	0	0	0	0	0	0	0	125	0	83	81	0	0
812		ü	P55263		Adenosine kinase OS=Homo sapiens OX=9606 GN=ADK PE=1 SV=2	40.52	3	0.0635359	3	6	4150	81	65	0	0	53	0	0	0	0	57	87	85	33	0	0	0	0	0	0	0	0	0	0	0	0	0	0	0	0	0	0	0	0	0	141	0	45	0
836		ü	Q92616		eIF-2-alpha kinase activator GCN1 OS=Homo sapiens OX=9606 GN=GCN1 PE=1 SV=6	292.572	3	0.0116061	3	8	8027	0	105	76	0	144	109	221	134	153	174	111	230	0	54	142	506	112	292	148	229	0	0	0	0	0	0	0	0	0	0	40	0	31	87	47	0	0	93
868		ü	O43837		Isocitrate dehydrogenase [NAD] subunit beta, mitochondrial OS=Homo sapiens OX=9606 GN=IDH3B PE=1 SV=2	42.157	3	0.101299	3	11	11859	0	0	0	0	0	0	37	59	63	0	179	108	134	83	143	73	0	0	156	297	154	0	50	0	0	0	0	0	0	0	133	50	138	115	136	0	0	0
873		ü	P21926		CD9 antigen OS=Homo sapiens OX=9606 GN=CD9 PE=1 SV=4	25.399	3	0.0701754	3	7	6542	0	51	0	63	42	0	58	0	0	59	48	41	0	129	126	90	73	177	34	103	118	229	64	0	216	0	0	0	0	0	0	0	0	0	0	81	140	0
879		ü	Q92817		Envoplakin OS=Homo sapiens OX=9606 GN=EVPL PE=1 SV=3	231.463	3	0.029513	3	6	2854	0	0	0	0	0	0	0	0	0	0	0	0	0	0	0	0	0	0	0	0	0	0	0	0	0	0	0	0	0	0	0	0	0	0	0	69	73	0
897		ü	P49189		4-trimethylaminobutyraldehyde dehydrogenase OS=Homo sapiens OX=9606 GN=ALDH9A1 PE=1 SV=3	53.767	3	0.0566802	3	7	12969	0	74	0	281	164	0	0	0	0	0	122	0	0	0	103	0	0	0	0	0	0	0	0	0	0	0	174	0	271	229	0	0	113	114	211	0	0	0
905		ü	O94760		N(G),N(G)-dimethylarginine dimethylaminohydrolase 1 OS=Homo sapiens OX=9606 GN=DDAH1 PE=1 SV=3	31.102	3	0.0701754	3	4	6071	63	273	61	0	221	0	0	0	0	0	0	0	0	0	89	0	0	0	0	0	0	0	0	0	51	0	0	0	0	0	109	67	0	62	89	0	0	0
924		ü	P26447		Protein S100-A4 OS=Homo sapiens OX=9606 GN=S100A4 PE=1 SV=1	11.721	3	0.277228	3	7	10040	0	0	0	0	157	47	0	199	73	6	311	118	57	0	494	146	149	191	86	0	0	0	0	0	0	0	183	62	0	0	0	109	0	0	0	128	0	331
928		ü	Q15366		Poly(rC)-binding protein 2 OS=Homo sapiens OX=9606 GN=PCBP2 PE=1 SV=1	38.556	3	0.213699	13	90	17995	149	63	260	15	300	0	0	0	161	234	338	691	460	147	883	73	0	57	0	129	217	92	0	0	107	132	111	0	77	14	70	49	0	0	190	325	146	143
931		ü	P61927		60S ribosomal protein L37 OS=Homo sapiens OX=9606 GN=RPL37 PE=1 SV=2	11.071	3	0.134021	3	12	28470	198	81	94	0	367	127	156	62	154	142	435	55	127	87	353	69	162	61	206	256	47	585	330	217	274	177	29	82	0	122	238	309	146	58	250	109	145	145
943		ü	Q9BQ61		Telomerase RNA component interacting RNase OS=Homo sapiens OX=9606 GN=TRIR PE=1 SV=1	18.408	3	0.130682	3	5	3286	0	37	0	0	166	48	0	0	0	0	57	0	0	57	65	0	0	0	0	0	0	0	0	0	112	0	0	0	0	0	0	0	0	0	0	42	113	0
969		ü	P30520		Adenylosuccinate synthetase isozyme 2 OS=Homo sapiens OX=9606 GN=ADSS2 PE=1 SV=3	50.066	3	0.0438596	3	13	22577	105	205	98	92	176	64	0	77	202	152	28	0	96	0	209	126	0	77	138	69	125	66	85	100	236	0	0	81	0	64	201	92	0	61	164	104	248	0
972		ü	P53618		Coatomer subunit beta OS=Homo sapiens OX=9606 GN=COPB1 PE=1 SV=3	107.074	3	0.0514166	3	3	11887	91	265	62	75	281	0	0	99	65	124	39	73	53	0	322	78	289	69	215	569	0	0	0	0	0	0	0	0	0	0	54	427	205	415	427	0	0	0
979		ü	P49023		Paxillin OS=Homo sapiens OX=9606 GN=PXN PE=1 SV=3	64.464	3	0.0287648	3	11	7765	0	0	0	0	65	53	0	0	0	56	0	0	0	0	0	0	197	63	0	53	0	0	0	49	0	0	0	0	0	0	0	33	0	43	67	0	0	0
990		ü	P62861		40S ribosomal protein S30 OS=Homo sapiens OX=9606 GN=FAU PE=1 SV=1	6.644	3	0.305085	3	10	12516	0	82	136	0	166	0	79	51	0	0	174	135	0	85	67	135	70	0	90	263	0	101	0	66	0	0	0	0	0	0	88	72	0	138	291	51	0	75
993		ü	Q9NVJ2		ADP-ribosylation factor-like protein 8B OS=Homo sapiens OX=9606 GN=ARL8B PE=1 SV=1	21.525	3	0.0967742	3	9	7527	0	0	0	0	0	0	73	0	0	136	61	0	0	77	0	0	0	135	0	137	213	0	147	0	43	618	419	536	338	379	0	0	0	0	0	206	0	0
1027		ü	Q14008		Cytoskeleton-associated protein 5 OS=Homo sapiens OX=9606 GN=CKAP5 PE=1 SV=3	225.352	3	0.0103346	3	9	8099	0	0	0	0	0	153	65	204	192	408	0	0	0	0	0	82	51	0	0	71	164	126	67	104	190	0	0	0	0	0	0	75	132	78	0	0	0	0
1030		ü	Q969H8		Myeloid-derived growth factor OS=Homo sapiens OX=9606 GN=MYDGF PE=1 SV=1	18.783	3	0.0924855	3	10	10059	199	71	162	0	282	0	0	0	0	0	0	0	0	0	0	160	0	0	63	152	0	0	0	0	0	0	0	0	0	0	0	0	0	246	0	0	0	42
1043		ü	P43307		Translocon-associated protein subunit alpha OS=Homo sapiens OX=9606 GN=SSR1 PE=1 SV=3	32.215	3	0.0664336	3	6	7454	0	0	0	0	47	0	0	0	0	0	53	0	0	63	54	0	91	0	0	0	0	0	0	247	110	0	0	0	0	0	0	287	125	154	0	170	57	0
1058		ü	P49756		RNA-binding protein 25 OS=Homo sapiens OX=9606 GN=RBM25 PE=1 SV=3	100.124	3	0.0391459	3	7	23075	0	0	0	0	0	0	59	0	0	90	136	0	0	0	119	0	239	0	0	0	52	79	0	0	0	0	0	0	0	0	0	0	0	103	0	59	0	0
1074		ü	Q13596		Sorting nexin-1 OS=Homo sapiens OX=9606 GN=SNX1 PE=1 SV=3	59.033	3	0.0938697	4	4	5370	0	0	0	0	0	0	0	0	0	0	0	0	0	0	0	0	115	14	137	242	268	242	38	137	233	0	0	0	0	0	93	0	0	32	0	0	0	0
1075		ü	P42167		Lamina-associated polypeptide 2, isoforms beta/gamma OS=Homo sapiens OX=9606 GN=TMPO PE=1 SV=2	50.639	3	0.200441	9	63	14253	0	73	0	138	91	127	42	167	402	258	77	0	0	0	57	0	37	119	71	332	0	0	0	0	0	450	618	181	245	355	0	0	0	0	43	72	192	178
1106		ü	P48444		Coatomer subunit delta OS=Homo sapiens OX=9606 GN=ARCN1 PE=1 SV=1	57.174	3	0.0645793	3	10	6702	0	0	0	0	0	0	0	0	0	0	38	95	0	0	190	0	0	0	0	0	0	0	0	0	0	0	0	0	0	0	161	102	70	97	73	360	906	506
1107		ü	O00273		DNA fragmentation factor subunit alpha OS=Homo sapiens OX=9606 GN=DFFA PE=1 SV=1	36.5	3	0.132931	3	4	5437	490	232	294	0	323	0	0	0	0	0	0	0	0	0	0	0	0	0	0	0	0	0	178	0	0	0	0	0	0	0	0	0	0	0	96	0	0	55
1121		ü	Q96CS3		FAS-associated factor 2 OS=Homo sapiens OX=9606 GN=FAF2 PE=1 SV=2	52.591	3	0.047191	3	5	954	0	310	49	0	0	0	0	0	0	0	0	0	0	0	0	0	0	0	0	0	0	0	0	0	0	0	0	0	0	0	0	0	0	0	0	0	0	0
1128		ü	Q56VL3		OCIA domain-containing protein 2 OS=Homo sapiens OX=9606 GN=OCIAD2 PE=1 SV=1	16.943	3	0.181818	3	12	47686	191	0	0	16	242	205	282	811	195	1371	450	73	161	46	1002	151	308	0	402	1228	548	321	88	184	1251	428	272	283	141	409	181	138	418	108	312	475	125	387
1143		ü	P49773		Histidine triad nucleotide-binding protein 1 OS=Homo sapiens OX=9606 GN=HINT1 PE=1 SV=2	13.793	3	0.166667	3	6	6727	0	0	0	0	0	0	0	0	0	0	0	0	0	0	0	141	122	177	34	103	112	73	71	0	113	0	0	0	0	0	107	220	350	179	599	0	0	0
1153		ü	Q9GZP8		Immortalization up-regulated protein OS=Homo sapiens OX=9606 GN=IMUP PE=1 SV=1	10.891	3	0.235849	3	23	38420	65	63	0	0	343	57	67	54	81	158	3590	2857	2778	1268	4797	0	0	0	0	0	171	75	0	0	146	0	0	0	0	0	163	526	203	478	503	295	137	0
1174		ü	Q00059		Transcription factor A, mitochondrial OS=Homo sapiens OX=9606 GN=TFAM PE=1 SV=1	29.078	3	0.0934959	3	9	3138	0	0	0	0	0	0	0	0	0	0	0	0	0	0	0	0	0	0	0	0	0	71	0	0	81	0	0	0	0	0	0	0	0	0	0	0	0	0
1178		ü	Q13155		Aminoacyl tRNA synthase complex-interacting multifunctional protein 2 OS=Homo sapiens OX=9606 GN=AIMP2 PE=1 SV=2	35.326	3	0.05	3	10	5165	0	0	0	0	0	136	0	46	177	133	87	192	0	58	165	0	0	0	0	0	0	0	0	0	0	0	0	0	0	0	0	0	0	0	0	0	0	0
1182		ü	Q6NUK1		Calcium-binding mitochondrial carrier protein SCaMC-1 OS=Homo sapiens OX=9606 GN=SLC25A24 PE=1 SV=2	53.32	3	0.0545073	3	6	4651	0	0	0	0	0	68	0	0	53	60	0	0	0	0	0	0	0	0	0	0	0	0	0	0	0	0	0	0	0	0	0	77	0	57	89	56	0	85
1185		ü	Q9BT78		COP9 signalosome complex subunit 4 OS=Homo sapiens OX=9606 GN=COPS4 PE=1 SV=1	46.24	3	0.0886699	3	12	23448	84	197	235	44	330	0	0	0	65	75	369	135	284	48	454	273	116	241	33	266	2276	1566	1069	1295	2117	0	83	75	81	0	240	118	276	237	367	245	79	150
1191		ü	O00499		Myc box-dependent-interacting protein 1 OS=Homo sapiens OX=9606 GN=BIN1 PE=1 SV=1	64.659	3	0.0337268	3	7	9115	0	261	0	29	73	61	26	0	0	0	0	0	0	0	0	0	0	0	0	0	0	0	0	176	189	0	0	0	0	0	109	0	78	0	50	0	0	0
1204		ü	P14678		Small nuclear ribonucleoprotein-associated proteins B and B' OS=Homo sapiens OX=9606 GN=SNRPB PE=1 SV=2	24.594	3	0.0958333	3	13	12317	132	70	75	46	179	0	26	67	0	61	0	0	0	0	0	0	0	0	215	237	15	0	0	0	51	67	0	0	0	108	127	0	59	144	326	56	117	0
1209		ü	P28070		Proteasome subunit beta type-4 OS=Homo sapiens OX=9606 GN=PSMB4 PE=1 SV=4	29.185	3	0.132576	3	8	4000	0	0	0	0	136	0	0	0	0	0	0	0	0	0	0	0	0	0	0	0	0	63	58	98	0	37	0	0	55	69	0	0	64	0	0	0	0	0
1212		ü	Q07021		Complement component 1 Q subcomponent-binding protein, mitochondrial OS=Homo sapiens OX=9606 GN=C1QBP PE=1 SV=1	31.343	3	0.163121	3	4	10417	87	0	0	0	0	0	85	0	55	0	0	96	0	0	87	0	0	99	0	0	223	325	0	0	264	93	0	0	0	59	177	0	0	0	113	0	0	0
1230		ü	P63208		S-phase kinase-associated protein 1 OS=Homo sapiens OX=9606 GN=SKP1 PE=1 SV=2	18.646	3	0.116564	3	7	8028	67	0	0	0	0	79	112	167	63	335	162	0	0	51	72	0	0	79	0	0	0	70	0	0	0	0	0	0	0	57	242	139	0	416	160	0	43	0
1253		ü	P09493		Tropomyosin alpha-1 chain OS=Homo sapiens OX=9606 GN=TPM1 PE=1 SV=2	32.689	3	0.214789	13	76	4487	189	300	184	49	652	135	0	57	21	96	0	0	0	0	0	0	0	0	0	0	0	0	0	0	0	0	0	0	0	0	0	0	0	0	0	0	0	0
1258		ü	P62937	sp	Peptidyl-prolyl cis-trans isomerase A OS=Homo sapiens OX=9606 GN=PPIA PE=1 SV=2	18.001	3	0.127273	3	22	21563	0	0	0	0	0	0	0	0	0	0	53	45	0	0	49	0	0	69	371	8030	47	0	0	0	215	0	54	0	175	0	0	0	0	0	0	324	600	607
1260		ü	P35268		60S ribosomal protein L22 OS=Homo sapiens OX=9606 GN=RPL22 PE=1 SV=2	14.778	3	0.304688	3	10	38736	234	134	0	377	445	252	439	172	261	629	164	358	211	85	324	302	123	67	0	158	214	83	133	65	68	168	17	65	263	205	145	118	0	64	235	0	439	62
1297		ü	P13861		cAMP-dependent protein kinase type II-alpha regulatory subunit OS=Homo sapiens OX=9606 GN=PRKAR2A PE=1 SV=2	45.49	3	0.0767327	3	3	4754	0	0	43	70	13	25	0	0	122	53	100	0	0	0	170	0	0	0	0	0	114	0	0	0	297	0	0	0	0	0	0	0	0	0	0	0	0	0
1300		ü	P09669		Cytochrome c oxidase subunit 6C OS=Homo sapiens OX=9606 GN=COX6C PE=1 SV=2	8.776	3	0.2	3	7	4191	0	69	152	113	75	0	0	0	0	0	16	0	70	54	188	311	61	0	0	105	0	0	0	0	0	0	0	0	0	0	0	0	0	0	0	0	0	0
1346		ü	Q96IU4		Protein ABHD14B OS=Homo sapiens OX=9606 GN=ABHD14B PE=1 SV=1	22.332	3	0.114286	3	4	5523	0	0	0	0	0	0	0	0	0	0	0	0	0	0	0	0	0	0	0	0	137	49	65	58	0	0	0	0	0	0	0	0	0	0	0	0	0	0
1349		ü	P60891		Ribose-phosphate pyrophosphokinase 1 OS=Homo sapiens OX=9606 GN=PRPS1 PE=1 SV=2	34.812	3	0.163522	6	13	3053	0	0	0	0	0	0	0	0	0	0	0	0	0	0	0	0	0	0	0	0	61	0	0	0	193	0	0	0	0	0	65	0	0	0	0	0	0	0
1366		ü	O96019		Actin-like protein 6A OS=Homo sapiens OX=9606 GN=ACTL6A PE=1 SV=1	47.43	3	0.0862471	3	7	7231	70	0	40	51	130	0	67	0	0	57	69	46	87	107	118	40	0	60	0	60	0	0	53	0	0	53	56	0	0	87	0	85	0	73	296	117	0	0
1386		ü	O43291		Kunitz-type protease inhibitor 2 OS=Homo sapiens OX=9606 GN=SPINT2 PE=1 SV=2	28.21	3	0.0833333	3	11	5052	0	0	0	0	0	0	0	0	0	0	0	0	0	0	0	35	120	0	0	146	0	0	59	66	0	0	0	0	0	0	0	0	0	0	0	0	0	0
1387		ü	O00541		Pescadillo homolog OS=Homo sapiens OX=9606 GN=PES1 PE=1 SV=1	67.96	3	0.0646259	3	3	3220	0	0	0	0	0	0	0	0	0	0	0	0	0	0	0	0	0	0	0	0	0	0	0	0	0	0	0	0	0	0	248	183	0	0	152	0	0	0
1396		ü	P52701		DNA mismatch repair protein Msh6 OS=Homo sapiens OX=9606 GN=MSH6 PE=1 SV=2	152.689	3	0.0220588	3	3	1389	0	0	0	0	0	15	81	47	0	0	0	0	0	0	0	0	0	0	0	0	0	0	0	0	0	0	0	0	0	0	0	0	0	0	0	0	126	79
1397		ü	Q9Y6C9		Mitochondrial carrier homolog 2 OS=Homo sapiens OX=9606 GN=MTCH2 PE=1 SV=1	33.309	3	0.0891089	3	3	2265	0	0	0	0	0	0	0	0	0	0	419	276	0	0	186	0	0	0	59	0	61	0	59	82	45	0	0	0	0	0	0	0	0	0	0	0	0	0
1430		ü	O43747		AP-1 complex subunit gamma-1 OS=Homo sapiens OX=9606 GN=AP1G1 PE=1 SV=5	91.293	3	0.0364963	3	4	1602	0	77	0	0	73	44	0	0	122	205	0	0	0	0	0	0	0	0	0	0	0	0	0	0	0	0	0	0	0	0	0	0	0	0	0	0	0	0
1432		ü	P61254	Q9UNX3	60S ribosomal protein L26 OS=Homo sapiens OX=9606 GN=RPL26 PE=1 SV=1	17.248	3	0.441379	13	100	10432	0	0	0	0	0	0	270	71	0	0	0	0	0	0	0	0	0	0	0	0	0	0	0	0	0	179	192	62	358	368	0	35	0	0	62	0	0	0
1439		ü	P78406		mRNA export factor OS=Homo sapiens OX=9606 GN=RAE1 PE=1 SV=1	40.942	3	0.116848	3	3	5861	0	0	0	0	0	0	0	0	0	0	0	0	0	0	0	69	0	0	116	106	0	0	0	0	0	0	0	0	0	0	0	0	0	0	0	143	0	109
1462		ü	Q07960		Rho GTPase-activating protein 1 OS=Homo sapiens OX=9606 GN=ARHGAP1 PE=1 SV=1	50.404	3	0.070615	3	5	2950	0	0	0	0	77	0	0	0	152	49	0	0	0	0	0	36	0	0	0	0	97	0	0	0	0	0	0	0	0	0	0	0	0	0	0	0	0	0
1476		ü	P84101		Small EDRK-rich factor 2 OS=Homo sapiens OX=9606 GN=SERF2 PE=1 SV=1	6.896	3	0.135593	3	9	4275	0	76	0	0	0	61	0	0	254	85	0	0	0	0	0	0	0	0	0	0	96	0	0	0	83	125	241	0	75	130	0	0	0	0	0	0	0	0
1501		ü	P31930		Cytochrome b-c1 complex subunit 1, mitochondrial OS=Homo sapiens OX=9606 GN=UQCRC1 PE=1 SV=3	52.612	3	0.075	3	12	13529	183	0	79	170	297	0	64	89	0	0	158	0	0	135	81	241	97	0	40	264	0	0	0	0	0	0	0	0	0	0	0	0	0	0	0	0	0	0
1505		ü	Q9UII2		ATPase inhibitor, mitochondrial OS=Homo sapiens OX=9606 GN=ATP5IF1 PE=1 SV=1	12.241	3	0.160377	3	6	22220	0	0	127	0	128	125	203	57	131	0	0	184	0	43	121	40	36	60	49	0	125	97	81	120	0	152	59	399	55	416	59	53	0	0	58	33	127	157
1507		ü	P24666		Low molecular weight phosphotyrosine protein phosphatase OS=Homo sapiens OX=9606 GN=ACP1 PE=1 SV=3	18.031	3	0.240506	3	14	11589	118	98	0	0	134	180	34	463	272	665	104	75	117	97	514	0	0	0	0	0	145	0	233	145	274	45	0	43	45	141	97	71	0	68	0	0	0	0
1520		ü	O95373		Importin-7 OS=Homo sapiens OX=9606 GN=IPO7 PE=1 SV=1	119.44	3	0.017341	3	8	12697	66	49	0	0	82	122	92	57	57	92	0	0	0	0	0	0	0	0	0	0	81	0	0	0	36	0	154	0	109	44	0	0	0	0	0	0	0	0
1521		ü	Q96KP4		Cytosolic non-specific dipeptidase OS=Homo sapiens OX=9606 GN=CNDP2 PE=1 SV=2	52.845	3	0.08	3	5	7987	47	0	0	0	75	0	0	0	0	0	0	6	0	0	46	222	230	287	187	318	0	59	0	0	67	111	54	0	0	0	0	61	0	0	0	0	37	0
1525		ü	Q9NTZ6		RNA-binding protein 12 OS=Homo sapiens OX=9606 GN=RBM12 PE=1 SV=1	97.333	3	0.02897	3	3	1458	0	0	0	0	0	0	0	0	72	95	0	0	0	0	0	89	0	112	13	64	0	0	0	0	0	0	0	0	0	0	0	0	0	0	0	0	0	152
1538		ü	P48506		Glutamate--cysteine ligase catalytic subunit OS=Homo sapiens OX=9606 GN=GCLC PE=1 SV=2	72.719	3	0.0376766	3	5	12173	203	79	54	169	458	125	66	0	48	124	285	347	0	95	130	26	199	74	0	175	83	290	0	0	0	0	0	126	65	79	119	0	0	86	149	82	61	180
1539		ü	P02794		Ferritin heavy chain OS=Homo sapiens OX=9606 GN=FTH1 PE=1 SV=2	21.212	3	0.0983607	3	6	4195	67	0	70	0	0	0	139	90	0	185	0	0	0	0	0	0	0	0	71	0	0	0	0	0	0	0	0	0	0	0	0	0	0	0	0	0	0	0
1543		ü	Q9BZK7		F-box-like/WD repeat-containing protein TBL1XR1 OS=Homo sapiens OX=9606 GN=TBL1XR1 PE=1 SV=1	55.56	3	0.0817121	3	5	2231	0	0	0	0	55	0	0	0	0	0	0	0	0	0	0	71	0	0	81	0	0	0	0	0	0	0	0	0	0	0	0	0	0	0	0	0	0	0
1544		ü	Q15417		Calponin-3 OS=Homo sapiens OX=9606 GN=CNN3 PE=1 SV=1	36.391	3	0.158055	4	14	3385	0	0	0	0	0	0	0	0	0	0	0	0	0	0	558	50	0	65	0	79	0	0	0	0	0	0	0	0	0	0	0	0	0	0	0	0	0	0
1556		ü	Q96IX5		ATP synthase membrane subunit DAPIT, mitochondrial OS=Homo sapiens OX=9606 GN=ATP5MD PE=1 SV=1	6.453	3	0.275862	3	14	3051	0	0	0	0	0	0	0	0	0	0	0	0	0	0	0	0	0	0	0	0	0	0	0	0	0	0	0	0	0	0	0	0	0	0	270	0	0	0
1588		ü	O75340		Programmed cell death protein 6 OS=Homo sapiens OX=9606 GN=PDCD6 PE=1 SV=1	21.855	3	0.157068	3	5	10078	0	0	0	0	0	89	77	123	168	62	0	0	0	0	0	15	0	0	0	0	142	61	46	0	132	0	0	0	0	0	0	0	0	0	0	0	0	0
1594		ü	Q86U42		Polyadenylate-binding protein 2 OS=Homo sapiens OX=9606 GN=PABPN1 PE=1 SV=3	32.729	3	0.0620915	3	9	6569	0	99	0	117	57	0	0	0	0	0	0	0	89	53	49	0	0	0	0	0	150	0	0	0	0	135	43	0	71	0	67	0	0	15	0	0	0	124
1632		ü	Q15645		Pachytene checkpoint protein 2 homolog OS=Homo sapiens OX=9606 GN=TRIP13 PE=1 SV=2	48.52	3	0.0648148	3	4	4592	89	154	52	0	96	75	0	65	0	45	94	128	291	0	355	0	39	0	79	143	0	0	0	0	0	0	0	0	0	0	0	0	0	0	0	202	53	0
1639		ü	P22694		cAMP-dependent protein kinase catalytic subunit beta OS=Homo sapiens OX=9606 GN=PRKACB PE=1 SV=2	40.597	3	0.0512821	3	5	1869	0	0	0	0	0	0	0	0	0	0	0	0	0	0	0	0	0	0	0	0	225	42	89	117	196	0	0	0	0	0	0	0	0	0	0	0	0	0
1640		ü	Q9H7Z7		Prostaglandin E synthase 2 OS=Homo sapiens OX=9606 GN=PTGES2 PE=1 SV=1	41.917	3	0.0450928	3	10	5204	100	48	50	0	167	0	0	0	0	0	0	0	0	0	0	0	0	0	0	0	134	131	0	17	105	0	0	0	0	0	0	0	0	0	0	0	0	0
1642		ü	Q96RS6		NudC domain-containing protein 1 OS=Homo sapiens OX=9606 GN=NUDCD1 PE=1 SV=2	66.713	3	0.0686106	3	6	4702	0	134	0	63	45	0	0	218	56	71	59	90	0	0	0	75	0	0	71	55	0	0	0	0	0	0	0	0	0	0	0	0	0	81	75	0	49	17
1643		ü	Q9Y5A9		YTH domain-containing family protein 2 OS=Homo sapiens OX=9606 GN=YTHDF2 PE=1 SV=2	62.296	3	0.0552677	5	13	6377	0	0	0	0	0	0	65	33	186	131	273	225	138	203	465	0	0	0	0	0	0	0	0	0	0	0	0	0	0	0	0	0	0	0	0	0	0	0
1660		ü	P30876		DNA-directed RNA polymerase II subunit RPB2 OS=Homo sapiens OX=9606 GN=POLR2B PE=1 SV=1	133.811	3	0.0255537	3	5	3536	0	0	0	0	0	0	0	0	94	75	0	0	0	0	0	69	0	0	0	293	169	196	187	0	164	0	0	0	0	0	0	0	0	0	0	98	0	96
1661		ü	Q6UXN9		WD repeat-containing protein 82 OS=Homo sapiens OX=9606 GN=WDR82 PE=1 SV=1	35.056	3	0.0607029	3	3	4336	0	92	59	0	204	104	59	60	64	57	0	0	0	0	0	0	0	0	0	0	0	0	0	0	0	0	0	0	0	0	0	0	0	0	0	0	49	59
1667		ü	O43290		U4/U6.U5 tri-snRNP-associated protein 1 OS=Homo sapiens OX=9606 GN=SART1 PE=1 SV=1	90.2	3	0.035	3	5	3637	0	0	0	0	153	0	0	0	0	0	219	0	0	106	101	45	52	0	44	0	0	0	0	0	0	0	0	0	0	0	103	64	162	0	174	0	0	48
1675		ü	Q08AF3		Schlafen family member 5 OS=Homo sapiens OX=9606 GN=SLFN5 PE=1 SV=1	100.99	3	0.037037	3	4	4419	349	0	0	123	94	159	0	57	0	40	0	0	61	0	0	0	0	0	0	63	0	0	0	0	0	0	0	0	0	0	180	73	0	0	179	0	0	0
1676		ü	P35606		Coatomer subunit beta' OS=Homo sapiens OX=9606 GN=COPB2 PE=1 SV=2	102.422	3	0.0364238	3	10	6816	57	59	0	0	190	61	0	47	154	59	0	0	0	0	75	82	34	52	0	86	113	0	0	114	68	0	0	0	0	0	0	0	0	0	0	226	153	48
1704		ü	Q9BPW8		Protein NipSnap homolog 1 OS=Homo sapiens OX=9606 GN=NIPSNAP1 PE=1 SV=1	33.289	3	0.084507	3	10	7481	0	0	0	0	0	60	117	61	216	0	47	124	579	95	857	0	0	0	0	53	0	0	0	0	0	89	0	0	0	0	101	0	0	0	88	0	0	0
1712		ü	Q09028		Histone-binding protein RBBP4 OS=Homo sapiens OX=9606 GN=RBBP4 PE=1 SV=3	47.626	3	0.218824	10	64	11265	383	409	309	77	631	135	0	0	0	124	61	211	0	0	63	0	0	0	0	111	92	0	23	0	48	0	100	0	0	0	61	40	73	125	0	0	0	0
1723		ü	Q15287		RNA-binding protein with serine-rich domain 1 OS=Homo sapiens OX=9606 GN=RNPS1 PE=1 SV=1	34.188	3	0.114754	3	8	5433	556	195	216	49	442	0	0	0	87	49	0	0	0	0	0	0	0	0	0	0	51	0	0	0	0	0	0	0	0	0	0	0	0	0	0	0	0	0
1732		ü	P68371		Tubulin beta-4B chain OS=Homo sapiens OX=9606 GN=TUBB4B PE=1 SV=1	49.799	3	0.498876	25	350	25036	132	308	85	0	430	33	324	45	129	321	0	67	0	69	138	60	60	79	53	0	217	0	0	0	259	100	122	0	45	94	0	0	51	0	0	0	0	0
1734		ü	Q99798		Aconitate hydratase, mitochondrial OS=Homo sapiens OX=9606 GN=ACO2 PE=1 SV=2	85.372	3	0.0371795	3	5	1794	0	0	0	0	0	0	0	0	0	0	0	0	0	0	0	0	0	0	0	0	0	0	0	76	116	0	0	0	0	0	0	0	0	0	0	0	0	0
1743		ü	P07108		Acyl-CoA-binding protein OS=Homo sapiens OX=9606 GN=DBI PE=1 SV=2	10.038	3	0.275862	3	14	12735	61	51	213	102	371	0	0	0	0	41	131	0	0	0	63	139	99	65	63	0	0	71	0	0	85	0	0	0	0	0	100	0	65	72	34	106	60	68
1758		ü	Q15003		Condensin complex subunit 2 OS=Homo sapiens OX=9606 GN=NCAPH PE=1 SV=3	82.511	3	0.0350877	3	3	4360	0	0	0	0	0	0	0	0	0	0	0	0	0	0	0	0	0	56	0	101	0	0	0	0	0	0	0	0	0	0	0	0	0	0	0	56	96	54
1762		ü	Q9Y3B4		Splicing factor 3B subunit 6 OS=Homo sapiens OX=9606 GN=SF3B6 PE=1 SV=1	14.576	3	0.168	3	6	9709	0	0	0	0	0	0	0	0	0	0	81	112	0	0	63	0	96	0	0	0	0	0	131	170	128	0	0	57	0	79	95	0	0	0	59	0	0	0
1774		ü	Q01780		Exosome component 10 OS=Homo sapiens OX=9606 GN=EXOSC10 PE=1 SV=2	100.768	3	0.0418079	3	3	2348	0	0	0	0	0	0	0	0	0	0	0	0	0	0	0	0	0	0	0	0	0	0	0	0	0	0	0	0	0	0	0	0	0	0	0	0	0	0
1790		ü	O15258		Protein RER1 OS=Homo sapiens OX=9606 GN=RER1 PE=1 SV=1	22.943	3	0.0918367	3	18	12052	0	0	49	0	85	56	146	0	0	0	91	236	146	56	183	211	238	176	277	355	59	0	6	76	113	0	0	0	0	0	0	287	62	0	295	150	149	0
1793		ü	P52907		F-actin-capping protein subunit alpha-1 OS=Homo sapiens OX=9606 GN=CAPZA1 PE=1 SV=3	32.902	3	0.20979	4	8	9876	67	87	65	0	168	0	137	0	0	66	38	48	0	0	127	0	69	0	200	0	188	0	66	143	59	49	50	0	69	0	0	183	116	83	208	0	60	0
1802		ü	Q9NZ01		Very-long-chain enoyl-CoA reductase OS=Homo sapiens OX=9606 GN=TECR PE=1 SV=1	36.011	3	0.0649351	3	5	1800	0	0	0	0	0	0	0	0	0	0	0	0	0	0	0	0	0	0	0	0	0	0	0	0	0	93	118	0	0	116	0	0	0	0	0	0	0	0
1818		ü	Q01658		Protein Dr1 OS=Homo sapiens OX=9606 GN=DR1 PE=1 SV=1	19.432	3	0.119318	3	8	4625	0	0	0	0	0	0	0	0	0	0	0	138	0	138	207	0	0	0	0	0	0	0	0	0	0	0	0	0	0	0	0	0	0	0	0	0	0	0
1841		ü	Q15126		Phosphomevalonate kinase OS=Homo sapiens OX=9606 GN=PMVK PE=1 SV=3	21.981	3	0.177083	3	9	4529	0	0	0	0	0	0	0	0	0	0	0	0	0	0	0	88	0	0	0	111	98	0	0	82	91	0	0	47	0	47	0	0	0	0	0	0	0	0
1844		ü	Q00765		Receptor expression-enhancing protein 5 OS=Homo sapiens OX=9606 GN=REEP5 PE=1 SV=3	21.479	3	0.0952381	3	17	60659	99	183	153	66	212	53	0	74	0	288	250	125	0	0	120	0	81	0	84	102	132	0	112	77	160	61	190	0	491	268	200	85	58	65	65	11308	7708	4784
1846		ü	Q96JY6		PDZ and LIM domain protein 2 OS=Homo sapiens OX=9606 GN=PDLIM2 PE=1 SV=1	37.436	3	0.0568182	3	5	4869	0	0	0	0	0	0	0	0	0	0	273	212	75	89	196	0	0	0	43	154	0	0	0	0	0	0	0	0	0	0	0	0	172	57	323	0	29	0
1848		ü	Q9BRK5		45 kDa calcium-binding protein OS=Homo sapiens OX=9606 GN=SDF4 PE=1 SV=1	41.78	3	0.0801105	3	4	9557	0	496	136	0	630	314	204	269	0	572	190	216	0	80	221	81	63	125	37	0	54	0	73	0	87	0	0	0	0	0	57	132	122	226	210	121	42	158
1852		ü	P61970		Nuclear transport factor 2 OS=Homo sapiens OX=9606 GN=NUTF2 PE=1 SV=1	14.469	3	0.244094	3	18	8934	0	146	0	140	0	0	0	149	56	71	81	0	45	101	125	144	180	152	254	326	53	0	0	144	37	0	0	0	0	0	51	0	0	67	46	0	0	69
1861		ü	P50238		Cysteine-rich protein 1 OS=Homo sapiens OX=9606 GN=CRIP1 PE=1 SV=3	8.527	3	0.207792	3	22	44622	148	79	69	93	132	437	305	76	255	43	339	367	205	143	248	148	60	75	0	137	87	137	238	75	88	138	57	127	0	282	182	213	214	292	109	0	166	123
1874		ü	P30049		ATP synthase subunit delta, mitochondrial OS=Homo sapiens OX=9606 GN=ATP5F1D PE=1 SV=2	17.479	3	0.136905	3	18	7832	0	42	0	0	60	116	0	109	342	201	0	0	0	0	0	0	27	0	0	0	0	66	0	85	0	0	257	54	76	143	0	51	0	64	131	0	75	0
1875		ü	Q3KQU3		MAP7 domain-containing protein 1 OS=Homo sapiens OX=9606 GN=MAP7D1 PE=1 SV=1	92.764	3	0.0499405	3	8	11823	0	0	0	0	0	0	0	0	0	0	0	0	0	0	195	0	0	0	0	0	0	0	0	0	0	0	0	0	0	0	0	0	80	0	67	0	0	0
1885		ü	Q15286	Q86YS6; P20338; Q9H082	Ras-related protein Rab-35 OS=Homo sapiens OX=9606 GN=RAB35 PE=1 SV=1	23.011	3	0.129353	4	12	10814	0	0	0	0	0	153	59	126	0	175	0	0	0	0	0	0	0	0	0	0	0	0	0	0	0	0	0	0	0	0	190	67	0	144	64	63	95	0
1927		ü	Q9BVC6		Transmembrane protein 109 OS=Homo sapiens OX=9606 GN=TMEM109 PE=1 SV=1	26.194	3	0.0864198	3	10	9296	1792	382	72	0	396	0	0	0	0	161	199	0	110	82	136	0	0	0	0	0	0	0	0	0	0	0	0	0	0	0	0	0	0	0	0	0	0	0
1928		ü	P61289		Proteasome activator complex subunit 3 OS=Homo sapiens OX=9606 GN=PSME3 PE=1 SV=1	29.488	3	0.106299	3	8	21051	0	81	0	111	195	194	163	417	0	509	69	0	53	0	249	0	63	89	0	61	112	91	58	0	144	71	0	0	76	154	0	0	22	47	197	0	37	85
1940		ü	P08579		U2 small nuclear ribonucleoprotein B'' OS=Homo sapiens OX=9606 GN=SNRPB2 PE=1 SV=1	25.47	3	0.151111	5	9	270308	0	0	0	0	0	0	0	0	0	0	84	78	0	0	0	0	0	0	0	92	75	53	58	0	201	0	0	0	0	0	155	0	0	0	686	0	0	0
1942		ü	P15927		Replication protein A 32 kDa subunit OS=Homo sapiens OX=9606 GN=RPA2 PE=1 SV=1	29.228	3	0.155556	3	14	9510	92	0	0	0	102	68	0	0	71	0	119	67	126	178	433	67	0	93	0	77	116	0	74	0	110	79	0	62	117	0	0	0	104	0	17	0	0	0
1945		ü	P61960		Ubiquitin-fold modifier 1 OS=Homo sapiens OX=9606 GN=UFM1 PE=1 SV=1	9.112	3	0.258824	3	4	2693	0	0	0	0	0	0	0	0	0	0	0	0	0	0	0	61	0	0	117	43	102	0	50	236	57	0	0	0	0	0	0	0	93	0	45	0	0	0
1948		ü	P67812		Signal peptidase complex catalytic subunit SEC11A OS=Homo sapiens OX=9606 GN=SEC11A PE=1 SV=1	20.612	3	0.139665	3	15	7249	0	132	81	189	304	47	0	156	51	152	49	0	102	0	35	0	272	104	222	0	0	0	184	41	52	0	0	0	0	0	0	0	0	0	0	0	0	0
1975		ü	P62995		Transformer-2 protein homolog beta OS=Homo sapiens OX=9606 GN=TRA2B PE=1 SV=1	33.646	3	0.09375	5	25	8088	71	108	0	0	81	94	0	0	0	93	0	0	0	0	0	75	0	0	79	0	0	0	0	0	0	0	0	0	0	0	0	0	0	0	0	0	0	0
1983		ü	O75934		Pre-mRNA-splicing factor SPF27 OS=Homo sapiens OX=9606 GN=BCAS2 PE=1 SV=1	26.115	3	0.133333	3	9	4593	0	0	0	0	0	0	0	0	0	0	61	0	0	0	0	60	0	78	0	0	93	59	87	91	0	0	0	0	0	0	36	0	0	0	0	0	53	62
2001		ü	O00764		Pyridoxal kinase OS=Homo sapiens OX=9606 GN=PDXK PE=1 SV=1	35.08	3	0.099359	3	23	25776	904	385	143	0	984	29	47	68	175	342	326	0	181	121	244	452	27	112	265	114	836	401	276	195	517	0	0	0	0	0	279	188	334	215	657	267	250	53
2011		ü	P60983		Glia maturation factor beta OS=Homo sapiens OX=9606 GN=GMFB PE=1 SV=2	16.702	3	0.112676	3	5	7251	0	121	0	0	184	118	207	0	0	0	85	0	0	106	86	0	0	0	0	0	0	0	0	0	0	0	0	0	0	0	0	481	82	47	346	80	0	139
12		ü	P13929		Beta-enolase OS=Homo sapiens OX=9606 GN=ENO3 PE=1 SV=5	46.957	2	0.0737327	3	22	12253	89	0	107	0	335	85	47	208	85	162	145	308	148	0	176	65	63	0	0	73	0	0	0	0	0	0	0	0	0	0	0	138	0	0	124	194	34	59
30		ü	Q12996		Cleavage stimulation factor subunit 3 OS=Homo sapiens OX=9606 GN=CSTF3 PE=1 SV=1	82.869	2	0.0516039	2	4	10982	169	243	156	73	338	220	122	197	72	417	0	103	0	56	92	53	0	0	0	119	0	0	0	0	0	0	0	0	0	0	125	0	60	56	74	136	0	40
45		ü	Q71UI9		Histone H2A.V OS=Homo sapiens OX=9606 GN=H2AZ2 PE=1 SV=3	13.501	2	0.3125	4	42	17410	235	67	215	32	271	80	113	28	66	79	357	87	0	231	374	0	147	203	0	0	380	250	152	142	88	0	121	0	0	98	0	246	0	0	275	96	0	0
82		ü	Q86SX6		Glutaredoxin-related protein 5, mitochondrial OS=Homo sapiens OX=9606 GN=GLRX5 PE=1 SV=2	16.618	2	0.0700637	2	4	9602	0	142	0	0	133	0	0	0	0	0	207	39	78	126	450	0	0	0	0	81	0	0	0	0	0	0	0	0	0	0	33	0	53	120	210	0	63	0
88		ü	Q9H444		Charged multivesicular body protein 4b OS=Homo sapiens OX=9606 GN=CHMP4B PE=1 SV=1	24.935	2	0.0803571	2	9	3178	0	0	0	0	0	43	0	0	67	0	0	0	0	0	0	0	0	0	0	0	56	252	82	48	86	0	0	0	0	0	0	0	0	0	0	0	0	0
95		ü	O00629	O00505	Importin subunit alpha-3 OS=Homo sapiens OX=9606 GN=KPNA4 PE=1 SV=1	57.851	2	0.0537428	3	5	772	0	0	0	0	0	0	0	0	0	0	0	0	0	0	0	0	0	45	0	51	0	0	139	115	0	0	0	0	0	0	0	0	0	0	0	0	0	0
99		ü	O15226		NF-kappa-B-repressing factor OS=Homo sapiens OX=9606 GN=NKRF PE=1 SV=2	77.624	2	0.0188406	2	2	412	0	0	0	0	0	0	0	0	0	0	0	0	0	0	0	0	0	0	0	0	125	88	0	0	0	0	0	0	0	0	0	0	0	0	0	0	0	0
108		ü	Q9Y394		Dehydrogenase/reductase SDR family member 7 OS=Homo sapiens OX=9606 GN=DHRS7 PE=1 SV=1	38.274	2	0.0324484	2	2	812	0	0	0	0	0	0	0	0	0	0	0	0	0	0	0	0	0	0	0	0	0	0	0	0	0	0	0	0	0	0	0	0	0	0	0	0	0	0
118		ü	Q9P035		Very-long-chain (3R)-3-hydroxyacyl-CoA dehydratase 3 OS=Homo sapiens OX=9606 GN=HACD3 PE=1 SV=2	43.132	2	0.0690608	2	6	21963	133	43	61	0	125	0	0	0	0	0	67	56	71	143	0	323	61	66	0	228	132	90	33	0	141	0	0	0	178	131	0	0	0	43	157	0	0	0
119		ü	Q13126		S-methyl-5'-thioadenosine phosphorylase OS=Homo sapiens OX=9606 GN=MTAP PE=1 SV=2	31.216	2	0.0282686	2	3	1365	0	0	0	0	0	0	0	0	0	0	83	0	0	0	47	0	0	0	0	0	0	0	0	0	0	0	0	0	0	0	0	0	0	0	0	0	0	0
123		ü	Q96C36		Pyrroline-5-carboxylate reductase 2 OS=Homo sapiens OX=9606 GN=PYCR2 PE=1 SV=1	33.616	2	0.0875	2	2	1364	0	0	0	0	0	0	0	0	0	0	0	0	0	0	0	0	0	0	0	0	0	0	0	0	0	0	0	0	0	0	0	0	0	0	0	0	0	0
125		ü	Q9BY44		Eukaryotic translation initiation factor 2A OS=Homo sapiens OX=9606 GN=EIF2A PE=1 SV=3	64.949	2	0.0307692	2	7	8015	148	201	271	190	623	0	0	0	0	0	0	0	0	0	0	117	0	0	0	55	0	0	0	0	0	0	0	0	0	0	0	0	0	0	0	75	0	54
129		ü	Q01844		RNA-binding protein EWS OS=Homo sapiens OX=9606 GN=EWSR1 PE=1 SV=1	68.436	2	0.0213415	2	2	15552	0	0	0	0	0	129	61	0	170	320	74	0	142	130	110	71	0	0	0	135	3828	1927	1078	565	2689	63	67	0	65	81	0	77	27	75	141	0	0	76
137		ü	P49257		Protein ERGIC-53 OS=Homo sapiens OX=9606 GN=LMAN1 PE=1 SV=2	57.513	2	0.0313726	2	9	6607	0	0	0	0	0	62	0	150	101	77	0	0	0	0	0	178	237	141	164	258	111	240	192	78	249	0	0	0	0	0	94	221	51	197	260	64	0	42
150		ü	P42892		Endothelin-converting enzyme 1 OS=Homo sapiens OX=9606 GN=ECE1 PE=1 SV=2	87.108	2	0.0103896	2	4	1810	117	110	0	0	0	0	0	0	0	0	0	0	0	0	0	0	0	0	0	0	0	0	0	0	0	0	0	0	0	0	0	0	0	0	0	0	0	0
178		ü	Q16778		Histone H2B type 2-E OS=Homo sapiens OX=9606 GN=H2BC21 PE=1 SV=3	13.912	2	0.634921	15	220	27549	0	184	0	69	289	362	217	31	247	280	126	77	65	162	95	69	162	68	190	21	22	90	245	0	135	124	197	0	0	51	1279	907	765	945	1314	568	129	406
195		ü	P05496		ATP synthase F(0) complex subunit C1, mitochondrial OS=Homo sapiens OX=9606 GN=ATP5MC1 PE=1 SV=2	14.267	2	0.0514706	2	10	19577	491	233	273	0	181	100	211	120	111	233	39	37	0	59	140	0	204	0	49	67	155	128	89	86	308	78	47	0	67	0	0	178	0	0	0	72	39	264
208		ü	Q9BYC5		Alpha-(1,6)-fucosyltransferase OS=Homo sapiens OX=9606 GN=FUT8 PE=1 SV=2	66.474	2	0.0278261	2	3	4420	92	34	0	0	105	150	220	0	155	0	0	0	0	0	0	77	0	0	0	44	0	41	0	89	104	58	0	0	0	102	0	0	0	0	61	53	0	0
220		ü	O95747		Serine/threonine-protein kinase OSR1 OS=Homo sapiens OX=9606 GN=OXSR1 PE=1 SV=1	57.986	2	0.0626186	3	3	5164	140	43	0	0	148	153	106	45	246	138	0	0	0	83	0	271	46	0	0	217	0	0	0	0	0	0	97	74	0	94	0	0	0	0	0	45	0	55
227		ü	O95793		Double-stranded RNA-binding protein Staufen homolog 1 OS=Homo sapiens OX=9606 GN=STAU1 PE=1 SV=2	63.143	2	0.0155979	2	4	6075	0	0	0	0	0	0	0	35	0	77	0	0	0	99	0	679	957	234	391	688	0	0	0	49	69	0	0	0	0	0	0	0	0	0	0	91	91	0
234		ü	P27144		Adenylate kinase 4, mitochondrial OS=Homo sapiens OX=9606 GN=AK4 PE=1 SV=1	25.252	2	0.0986547	2	4	4858	98	246	255	169	922	0	78	0	0	123	150	0	0	126	223	0	0	0	0	0	0	0	0	0	0	0	0	0	0	0	197	304	155	303	481	0	0	0
236		ü	Q9NW64		Pre-mRNA-splicing factor RBM22 OS=Homo sapiens OX=9606 GN=RBM22 PE=1 SV=1	46.865	2	0.047619	2	4	3119	0	0	0	0	0	0	0	0	0	0	179	147	141	0	253	0	0	0	0	0	0	0	0	0	0	0	0	0	0	0	0	0	0	0	0	0	0	0
239		ü	P62714		Serine/threonine-protein phosphatase 2A catalytic subunit beta isoform OS=Homo sapiens OX=9606 GN=PPP2CB PE=1 SV=1	35.552	2	0.0517799	2	14	12924	0	0	0	0	126	0	66	36	80	69	61	117	0	51	61	0	0	0	68	0	0	0	0	0	0	82	0	0	0	46	69	91	178	0	227	0	0	0
240		ü	P24941	P06239; Q00535; P11802; P07948; Q14004; Q96C03	Cyclin-dependent kinase 2 OS=Homo sapiens OX=9606 GN=CDK2 PE=1 SV=2	33.908	2	0.151007	6	14	8103	0	0	0	0	0	51	0	67	0	254	211	43	90	56	0	118	72	55	108	324	0	0	0	0	0	0	0	0	0	0	0	0	0	0	0	0	0	0
267		ü	P49720		Proteasome subunit beta type-3 OS=Homo sapiens OX=9606 GN=PSMB3 PE=1 SV=2	22.933	2	0.102439	2	7	4285	0	0	0	74	0	0	0	0	0	0	0	0	0	0	0	0	88	0	0	0	0	156	74	76	264	0	81	0	0	62	0	0	0	55	65	0	55	0
269		ü	P53367		Arfaptin-1 OS=Homo sapiens OX=9606 GN=ARFIP1 PE=1 SV=2	41.713	2	0.0616622	2	2	3308	0	0	0	0	0	113	109	0	113	92	0	105	45	48	82	245	0	69	74	26	0	0	0	0	0	0	0	0	0	0	0	0	0	0	0	0	0	0
281		ü	P62318		Small nuclear ribonucleoprotein Sm D3 OS=Homo sapiens OX=9606 GN=SNRPD3 PE=1 SV=1	13.907	2	0.150794	2	11	7746	181	161	0	0	125	325	73	107	148	111	0	0	95	119	0	59	139	45	0	57	0	0	0	0	0	0	0	0	0	0	0	0	0	0	0	0	0	0
298		ü	P51610		Host cell factor 1 OS=Homo sapiens OX=9606 GN=HCFC1 PE=1 SV=2	208.602	2	0.0113022	2	4	3949	0	0	0	0	0	57	67	0	71	0	0	0	0	0	0	0	0	0	0	0	0	0	0	0	0	0	0	0	0	0	0	0	0	0	0	0	0	0
302		ü	Q9H3K6		BolA-like protein 2 OS=Homo sapiens OX=9606 GN=BOLA2 PE=1 SV=1	10.11	2	0.290698	2	13	19790	243	244	43	72	276	238	123	83	221	214	276	47	53	62	389	69	76	152	0	115	125	117	0	178	40	0	0	113	0	102	136	129	155	49	59	0	106	203
307		ü	P09601		Heme oxygenase 1 OS=Homo sapiens OX=9606 GN=HMOX1 PE=1 SV=1	32.798	2	0.0972222	2	2	2702	37	0	0	85	0	0	0	0	0	0	0	0	0	0	0	0	0	0	0	0	0	0	91	0	61	0	0	0	0	0	138	65	0	85	0	0	0	0
311		ü	Q92520		Protein FAM3C OS=Homo sapiens OX=9606 GN=FAM3C PE=1 SV=1	24.665	2	0.0352423	2	5	1229	0	0	0	0	0	0	0	0	0	0	0	0	0	0	0	0	73	0	0	57	0	0	0	0	0	0	0	0	0	0	0	0	0	0	0	0	0	0
312		ü	Q9UHY7		Enolase-phosphatase E1 OS=Homo sapiens OX=9606 GN=ENOPH1 PE=1 SV=1	28.914	2	0.0727969	2	5	4097	65	0	0	0	63	0	0	71	0	83	0	0	0	83	79	0	0	0	0	0	25	0	0	42	121	0	0	54	0	178	84	0	0	40	0	0	0	0
313		ü	P56945		Breast cancer anti-estrogen resistance protein 1 OS=Homo sapiens OX=9606 GN=BCAR1 PE=1 SV=2	93.314	2	0.0528736	2	3	699	0	0	0	0	0	0	0	0	0	0	0	0	0	0	0	0	0	0	0	0	0	0	0	0	0	0	0	0	0	0	0	0	0	60	0	0	0	0
345		ü	O75694		Nuclear pore complex protein Nup155 OS=Homo sapiens OX=9606 GN=NUP155 PE=1 SV=1	155.1	2	0.0201294	2	2	2678	0	0	0	0	0	0	0	0	0	0	0	0	0	0	0	0	0	0	0	0	0	0	0	0	0	0	0	0	0	0	0	0	0	0	0	0	0	0
369		ü	Q15050		Ribosome biogenesis regulatory protein homolog OS=Homo sapiens OX=9606 GN=RRS1 PE=1 SV=2	41.168	2	0.0438356	2	10	8470	0	0	0	0	0	0	0	0	51	177	0	0	0	0	0	0	0	0	0	0	0	0	0	0	0	0	0	0	0	0	0	0	0	0	0	0	67	116
371		ü	Q9NY33		Dipeptidyl peptidase 3 OS=Homo sapiens OX=9606 GN=DPP3 PE=1 SV=2	82.538	2	0.0379919	2	3	5330	0	0	0	0	0	0	0	0	0	0	98	0	33	0	236	320	0	177	95	199	0	0	0	0	0	0	0	0	0	0	0	49	0	117	0	0	0	0
379		ü	O95361		Tripartite motif-containing protein 16 OS=Homo sapiens OX=9606 GN=TRIM16 PE=1 SV=3	63.915	2	0.0514184	2	8	5513	51	0	0	0	0	137	0	0	121	57	0	0	68	0	73	48	69	114	152	378	129	0	0	0	17	0	130	0	0	0	75	0	0	0	0	116	221	0
390		ü	Q9UBV8		Peflin OS=Homo sapiens OX=9606 GN=PEF1 PE=1 SV=1	30.361	2	0.0669014	2	5	466	0	0	0	0	0	0	0	0	0	0	0	0	0	0	0	0	0	0	0	0	0	0	0	0	0	0	0	0	0	0	0	0	0	0	0	0	0	0
393		ü	Q9Y383		Putative RNA-binding protein Luc7-like 2 OS=Homo sapiens OX=9606 GN=LUC7L2 PE=1 SV=2	46.486	2	0.122449	7	24	4048	0	0	65	0	0	128	78	75	195	108	0	0	0	0	0	69	0	0	0	110	0	0	0	0	0	55	0	0	0	160	141	86	42	88	37	0	0	0
395		ü	P52789		Hexokinase-2 OS=Homo sapiens OX=9606 GN=HK2 PE=1 SV=2	102.313	2	0.0283533	3	5	7509	0	0	0	0	0	0	0	0	0	0	0	0	0	0	0	0	0	0	0	0	0	0	0	0	0	0	0	0	0	0	0	0	0	0	0	0	0	0
400		ü	P61962		DDB1- and CUL4-associated factor 7 OS=Homo sapiens OX=9606 GN=DCAF7 PE=1 SV=1	38.901	2	0.0321637	2	2	1362	0	0	0	0	0	0	0	0	0	0	0	0	0	0	0	0	0	0	0	0	0	0	0	0	0	0	0	0	0	0	0	0	71	0	76	0	0	62
405		ü	Q9NRN7		L-aminoadipate-semialdehyde dehydrogenase-phosphopantetheinyl transferase OS=Homo sapiens OX=9606 GN=AASDHPPT PE=1 SV=2	35.753	2	0.0647249	2	4	5665	0	0	0	0	0	0	0	0	0	0	0	0	0	0	0	67	14	0	56	132	0	0	0	0	0	0	0	0	0	0	0	0	0	0	0	0	0	0
411		ü	Q13740		CD166 antigen OS=Homo sapiens OX=9606 GN=ALCAM PE=1 SV=2	65.061	2	0.0188679	2	2	419	0	0	0	0	0	0	0	0	0	0	0	0	0	0	0	0	0	0	0	0	147	160	43	0	0	0	0	0	0	0	0	0	0	0	0	0	0	0
415		ü	O95831		Apoptosis-inducing factor 1, mitochondrial OS=Homo sapiens OX=9606 GN=AIFM1 PE=1 SV=1	66.859	2	0.040783	2	2	1832	0	83	27	0	67	0	0	0	0	0	0	0	108	0	0	65	73	182	69	306	75	211	0	47	223	0	0	0	0	0	67	0	0	73	0	0	0	0
453		ü	P42126		Enoyl-CoA delta isomerase 1, mitochondrial OS=Homo sapiens OX=9606 GN=ECI1 PE=1 SV=1	32.795	2	0.0827815	2	4	3503	0	0	0	0	0	0	79	75	45	122	0	0	0	0	66	0	0	0	0	0	0	0	0	0	0	0	0	0	0	0	0	0	0	0	0	79	0	64
455		ü	Q8TCJ2		Dolichyl-diphosphooligosaccharide--protein glycosyltransferase subunit STT3B OS=Homo sapiens OX=9606 GN=STT3B PE=1 SV=1	93.614	2	0.0181598	2	2	1814	0	0	0	0	0	0	69	114	73	46	302	205	131	178	473	0	0	0	0	0	0	0	0	0	0	0	0	0	0	0	0	0	0	0	0	0	0	0
480		ü	P49915		GMP synthase [glutamine-hydrolyzing] OS=Homo sapiens OX=9606 GN=GMPS PE=1 SV=1	76.667	2	0.031746	2	8	8506	225	193	217	45	419	58	107	53	64	91	0	0	0	0	0	0	0	0	0	0	41	0	41	58	235	0	0	0	0	0	47	94	0	49	0	0	0	0
488		ü	P43246		DNA mismatch repair protein Msh2 OS=Homo sapiens OX=9606 GN=MSH2 PE=1 SV=1	104.677	2	0.0224839	2	4	3013	0	0	0	0	0	0	0	0	0	0	0	0	0	0	0	0	119	0	0	0	186	223	81	300	413	0	0	0	0	0	0	0	0	0	0	0	0	0
492		ü	P41567		Eukaryotic translation initiation factor 1 OS=Homo sapiens OX=9606 GN=EIF1 PE=1 SV=1	12.725	2	0.265487	2	2	22508	48	98	87	13	75	0	0	0	53	172	86	0	0	25	169	48	62	0	37	392	76	69	109	0	43	186	85	0	0	244	0	0	43	0	115	63	281	44
516		ü	Q9Y5P6		Mannose-1-phosphate guanyltransferase beta OS=Homo sapiens OX=9606 GN=GMPPB PE=1 SV=2	39.809	2	0.0833333	2	3	375	0	0	0	0	0	0	0	0	0	0	0	0	0	0	0	0	0	0	0	0	146	0	0	0	157	0	0	0	0	0	0	0	0	0	0	0	0	0
518		ü	P51397		Death-associated protein 1 OS=Homo sapiens OX=9606 GN=DAP PE=1 SV=3	11.158	2	0.0784314	2	9	8158	0	0	0	0	0	0	0	0	0	0	18	65	39	0	99	0	0	0	0	0	0	44	102	0	130	0	0	0	0	0	365	408	0	61	437	244	435	0
520		ü	Q15121		Astrocytic phosphoprotein PEA-15 OS=Homo sapiens OX=9606 GN=PEA15 PE=1 SV=2	15.031	2	0.184615	2	2	454	0	0	51	0	79	0	0	0	0	0	0	0	0	0	0	0	0	0	0	0	0	0	0	0	0	0	0	0	0	0	0	0	0	0	0	0	0	0
524		ü	Q92922	Q8TAQ2	SWI/SNF complex subunit SMARCC1 OS=Homo sapiens OX=9606 GN=SMARCC1 PE=1 SV=3	122.79	2	0.039819	3	3	1110	0	0	0	0	0	0	0	0	0	0	0	0	0	0	0	0	0	0	0	0	0	0	0	0	0	0	0	0	0	0	0	0	0	0	0	0	61	163
526		ü	Q96CW1		AP-2 complex subunit mu OS=Homo sapiens OX=9606 GN=AP2M1 PE=1 SV=2	49.623	2	0.0413793	2	2	2300	0	0	0	0	0	0	0	0	0	0	0	0	0	0	0	0	0	0	0	0	0	0	0	0	0	0	0	0	0	0	0	0	0	0	0	0	0	0
536		ü	Q9NPR9		Protein GPR108 OS=Homo sapiens OX=9606 GN=GPR108 PE=1 SV=3	60.594	2	0.0202578	2	3	822	0	0	0	0	0	0	0	0	0	0	0	0	0	0	0	0	0	0	0	0	0	0	0	0	0	0	12	0	0	81	0	0	0	0	0	0	0	0
538		ü	P55209		Nucleosome assembly protein 1-like 1 OS=Homo sapiens OX=9606 GN=NAP1L1 PE=1 SV=1	45.346	2	0.0741688	4	9	4942	0	0	0	0	0	0	0	0	0	0	41	64	76	0	202	0	0	0	0	107	53	0	0	68	104	36	63	0	0	0	0	0	0	0	53	0	0	0
546		ü	P62304		Small nuclear ribonucleoprotein E OS=Homo sapiens OX=9606 GN=SNRPE PE=1 SV=1	10.797	2	0.25	2	5	2282	49	0	0	0	0	0	0	0	0	0	0	0	0	0	0	0	0	0	0	0	0	0	0	56	77	0	213	0	0	0	61	65	0	0	0	0	0	0
553		ü	P62312		U6 snRNA-associated Sm-like protein LSm6 OS=Homo sapiens OX=9606 GN=LSM6 PE=1 SV=1	9.122	2	0.225	2	8	4027	0	0	0	0	0	0	68	0	112	0	94	71	0	0	52	0	60	121	26	41	0	0	0	43	60	0	0	0	0	0	0	0	0	0	0	179	98	54
563		ü	P55327		Tumor protein D52 OS=Homo sapiens OX=9606 GN=TPD52 PE=1 SV=2	24.312	2	0.102679	2	6	39291	457	260	394	82	203	136	289	274	294	355	144	435	241	0	804	573	756	292	33	876	123	152	219	46	283	73	87	148	199	208	171	527	370	449	750	256	350	61
576		ü	Q9UBQ5		Eukaryotic translation initiation factor 3 subunit K OS=Homo sapiens OX=9606 GN=EIF3K PE=1 SV=1	25.043	2	0.0825688	2	7	6690	0	0	0	0	0	87	0	50	0	50	0	0	0	0	0	0	0	0	0	0	0	0	0	0	104	0	0	0	0	0	0	0	0	0	0	97	0	49
579		ü	Q9Y2U8		Inner nuclear membrane protein Man1 OS=Homo sapiens OX=9606 GN=LEMD3 PE=1 SV=2	99.935	2	0.039517	2	4	477	0	0	0	0	0	0	0	0	6	0	137	0	0	0	33	0	0	0	0	0	0	0	0	0	0	0	0	0	0	0	107	48	0	0	63	0	0	0
584		ü	Q2KHT3		Protein CLEC16A OS=Homo sapiens OX=9606 GN=CLEC16A PE=1 SV=2	117.64	2	0.00759734	2	4	4660	0	0	0	0	190	0	0	0	0	0	93	109	63	0	0	0	55	0	0	0	0	0	0	0	0	0	0	0	0	0	0	118	0	0	45	0	0	0
585		ü	Q9Y4W6		AFG3-like protein 2 OS=Homo sapiens OX=9606 GN=AFG3L2 PE=1 SV=2	88.528	2	0.02133	2	3	935	0	0	0	0	0	0	0	0	0	0	0	0	0	0	0	0	0	0	0	0	198	94	0	55	159	0	0	0	0	0	0	0	0	0	0	0	0	0
593		ü	Q9NTJ3		Structural maintenance of chromosomes protein 4 OS=Homo sapiens OX=9606 GN=SMC4 PE=1 SV=2	147.091	2	0.0186335	2	5	2055	0	0	0	0	0	0	0	0	0	0	0	0	0	0	0	0	0	0	0	0	0	0	0	0	0	0	0	0	0	0	0	0	0	0	0	91	0	65
602		ü	P02538		Keratin, type II cytoskeletal 6A OS=Homo sapiens OX=9606 GN=KRT6A PE=1 SV=3	60.008	2	0.109929	12	72	4929	135	245	164	0	367	0	0	0	0	0	0	0	0	0	0	0	0	0	0	0	0	0	0	0	0	0	0	0	0	0	0	0	0	0	0	0	0	0
616		ü	Q9UM00		Calcium load-activated calcium channel OS=Homo sapiens OX=9606 GN=TMCO1 PE=1 SV=2	27.061	2	0.0711297	2	18	12094	224	0	0	0	239	0	52	33	108	308	222	240	114	0	421	406	139	191	47	193	0	0	0	0	0	0	0	0	0	0	95	73	0	202	0	0	63	0
638		ü	Q9NX40		OCIA domain-containing protein 1 OS=Homo sapiens OX=9606 GN=OCIAD1 PE=1 SV=1	27.609	2	0.0816327	2	6	926	0	0	0	0	0	0	86	51	59	0	49	123	71	0	57	0	0	0	0	0	0	0	0	0	0	0	0	0	0	0	0	0	0	0	0	0	0	0
641		ü	Q96DV4		39S ribosomal protein L38, mitochondrial OS=Homo sapiens OX=9606 GN=MRPL38 PE=1 SV=2	44.568	2	0.0552632	2	8	3673	0	0	0	105	131	0	0	0	0	0	0	0	0	0	0	406	61	0	77	0	0	0	0	0	0	0	0	0	0	0	0	0	0	86	0	0	0	0
663		ü	Q8TDN6		Ribosome biogenesis protein BRX1 homolog OS=Homo sapiens OX=9606 GN=BRIX1 PE=1 SV=2	41.375	2	0.0424929	2	6	2045	69	0	0	0	84	0	0	0	0	0	0	0	0	0	0	0	0	0	0	0	0	0	0	0	0	0	0	0	0	0	0	0	0	0	0	0	0	0
665		ü	Q9Y639		Neuroplastin OS=Homo sapiens OX=9606 GN=NPTN PE=1 SV=2	44.36	2	0.0226131	2	5	8631	247	0	0	0	234	0	0	0	91	275	0	0	0	0	0	0	92	205	0	48	123	132	0	0	0	29	0	0	0	59	0	270	100	0	152	0	33	0
669		ü	P09234		U1 small nuclear ribonucleoprotein C OS=Homo sapiens OX=9606 GN=SNRPC PE=1 SV=1	17.381	2	0.132075	2	3	2722	0	0	0	0	0	0	0	0	0	0	145	112	0	130	0	0	0	78	57	73	215	0	61	95	119	0	0	0	0	0	0	0	0	0	0	0	0	0
683		ü	Q9BYD6		39S ribosomal protein L1, mitochondrial OS=Homo sapiens OX=9606 GN=MRPL1 PE=1 SV=2	36.885	2	0.0523077	2	3	710	0	0	0	0	58	0	0	0	0	87	0	0	0	0	0	0	0	0	0	0	0	0	0	0	93	0	0	0	0	0	0	0	0	0	0	0	0	0
685		ü	P11234		Ras-related protein Ral-B OS=Homo sapiens OX=9606 GN=RALB PE=1 SV=1	23.394	2	0.11165	2	3	10724	0	0	33	0	170	251	0	0	152	141	0	202	0	0	361	34	0	0	0	0	75	168	95	68	17	69	0	0	0	0	152	119	53	0	201	0	0	0
687		ü	P54652		Heat shock-related 70 kDa protein 2 OS=Homo sapiens OX=9606 GN=HSPA2 PE=1 SV=1	69.978	2	0.241002	22	190	1475	0	0	0	0	0	0	0	0	101	0	0	0	0	0	0	0	0	0	0	0	0	0	0	51	71	0	0	0	0	0	46	365	119	0	190	0	0	0
692		ü	O14579		Coatomer subunit epsilon OS=Homo sapiens OX=9606 GN=COPE PE=1 SV=3	34.46	2	0.11039	2	2	2912	0	0	0	0	0	0	0	0	0	0	0	61	0	0	63	0	0	0	0	0	0	0	0	0	0	0	0	0	0	0	0	0	0	0	0	0	0	0
700		ü	Q96FQ6		Protein S100-A16 OS=Homo sapiens OX=9606 GN=S100A16 PE=1 SV=1	11.794	2	0.223301	2	19	29513	244	545	207	59	713	405	282	420	576	579	123	0	29	0	52	0	0	0	183	337	88	0	71	0	96	372	176	193	81	258	648	398	223	39	443	40	0	0
704		ü	Q9Y678		Coatomer subunit gamma-1 OS=Homo sapiens OX=9606 GN=COPG1 PE=1 SV=1	97.655	2	0.0228833	2	7	7464	232	0	61	0	310	132	53	118	31	157	154	264	190	104	565	0	87	0	142	131	49	174	49	27	152	0	0	0	0	0	388	199	145	146	54	0	178	0
709		ü	Q96S97		Myeloid-associated differentiation marker OS=Homo sapiens OX=9606 GN=MYADM PE=1 SV=2	35.25	2	0.0714286	2	16	3660	0	0	0	0	0	0	0	114	0	137	0	0	0	0	65	0	457	31	137	174	0	0	0	0	0	0	0	0	0	0	0	264	0	16	105	0	0	0
715		ü	P61024		Cyclin-dependent kinases regulatory subunit 1 OS=Homo sapiens OX=9606 GN=CKS1B PE=1 SV=1	9.654	2	0.202532	4	14	3556	99	0	0	0	0	0	0	0	0	0	0	0	93	71	0	69	0	0	0	27	0	0	0	0	0	0	0	0	0	0	74	0	0	0	0	0	0	0
721		ü	Q9Y295		Developmentally-regulated GTP-binding protein 1 OS=Homo sapiens OX=9606 GN=DRG1 PE=1 SV=1	40.517	2	0.0790191	2	2	1089	0	0	0	0	0	57	38	0	0	0	0	0	0	0	0	0	0	0	0	0	0	0	0	0	0	0	0	0	0	0	0	0	0	101	70	0	44	0
728		ü	O00560		Syntenin-1 OS=Homo sapiens OX=9606 GN=SDCBP PE=1 SV=1	32.424	2	0.0704698	2	9	15605	0	0	69	0	43	0	0	0	0	101	74	0	49	45	70	131	41	138	48	249	48	52	0	0	0	0	0	0	0	0	0	54	0	137	42	0	24	0
733		ü	P54920	Q9H115	Alpha-soluble NSF attachment protein OS=Homo sapiens OX=9606 GN=NAPA PE=1 SV=3	33.211	2	0.0779661	2	3	8186	0	0	0	0	0	0	0	0	0	0	83	0	89	48	177	0	0	68	0	0	0	0	0	0	0	0	0	0	0	0	80	60	0	0	129	0	0	0
735		ü	P23921		Ribonucleoside-diphosphate reductase large subunit OS=Homo sapiens OX=9606 GN=RRM1 PE=1 SV=1	90.013	2	0.010101	2	6	5713	84	0	0	0	126	113	0	0	0	265	162	0	0	72	0	45	0	0	233	169	0	0	0	0	0	0	0	0	0	0	0	0	0	79	6	0	0	0
743		ü	Q13547	O15379	Histone deacetylase 1 OS=Homo sapiens OX=9606 GN=HDAC1 PE=1 SV=1	55.068	2	0.0850622	5	13	3792	0	0	0	0	0	0	0	0	0	0	0	0	0	0	0	0	0	0	0	0	0	73	51	0	57	0	53	59	0	63	0	0	0	0	0	0	0	0
745		ü	Q8TDD1		ATP-dependent RNA helicase DDX54 OS=Homo sapiens OX=9606 GN=DDX54 PE=1 SV=2	98.534	2	0.0113507	2	3	666	0	0	0	0	0	0	0	0	0	0	0	0	0	0	0	0	0	0	0	0	0	0	0	0	0	0	0	0	0	0	0	0	0	0	0	0	0	0
746		ü	O95573		Long-chain-fatty-acid--CoA ligase 3 OS=Homo sapiens OX=9606 GN=ACSL3 PE=1 SV=3	80.368	2	0.0375	2	4	6956	594	0	117	0	435	220	210	179	71	212	80	0	0	101	45	88	154	121	45	67	0	0	0	0	0	146	0	0	0	139	0	0	0	0	84	85	39	0
751		ü	Q02750		Dual specificity mitogen-activated protein kinase kinase 1 OS=Homo sapiens OX=9606 GN=MAP2K1 PE=1 SV=2	43.411	2	0.0559796	2	5	5969	54	57	0	0	61	0	0	0	0	0	0	154	0	77	27	103	105	0	43	53	151	88	0	27	101	0	0	0	0	0	0	0	0	0	0	73	0	0
765		ü	Q16763		Ubiquitin-conjugating enzyme E2 S OS=Homo sapiens OX=9606 GN=UBE2S PE=1 SV=2	23.831	2	0.130631	2	6	14692	65	190	0	0	197	0	0	0	0	0	0	0	0	69	59	0	0	0	85	84	104	0	0	0	0	0	94	87	102	358	0	0	0	0	0	0	0	0
767		ü	Q6Y1H2		Very-long-chain (3R)-3-hydroxyacyl-CoA dehydratase 2 OS=Homo sapiens OX=9606 GN=HACD2 PE=1 SV=1	28.35	2	0.0433071	2	8	2181	0	0	0	0	0	213	58	154	254	326	0	0	0	0	0	0	0	0	0	0	0	0	0	0	0	0	0	0	0	0	0	0	0	0	0	0	0	0
773		ü	Q8WVM8		Sec1 family domain-containing protein 1 OS=Homo sapiens OX=9606 GN=SCFD1 PE=1 SV=4	72.334	2	0.0140187	2	4	1630	0	0	60	0	57	0	0	0	0	0	41	66	0	0	215	0	0	0	0	0	0	0	0	0	0	79	0	0	0	0	0	0	0	0	0	0	0	65
781		ü	Q96A08		Histone H2B type 1-A OS=Homo sapiens OX=9606 GN=H2BC1 PE=1 SV=3	14.159	2	0.448819	10	110	4006	0	0	0	0	0	0	0	0	0	42	0	0	0	0	0	0	0	0	0	0	0	0	0	0	0	0	49	0	132	0	0	43	0	0	59	0	0	0
795		ü	Q6P9B6		MTOR-associated protein MEAK7 OS=Homo sapiens OX=9606 GN=MEAK7 PE=1 SV=2	50.961	2	0.0723684	2	2	412	0	68	0	0	0	0	0	0	0	0	0	0	0	0	0	0	0	0	0	39	0	0	0	0	0	0	0	0	0	0	0	0	63	161	42	0	0	0
799		ü	P08240		Signal recognition particle receptor subunit alpha OS=Homo sapiens OX=9606 GN=SRPRA PE=1 SV=2	69.767	2	0.039185	2	2	375	0	0	0	0	0	0	0	0	0	0	0	0	0	0	0	0	0	0	0	0	0	0	0	0	0	0	0	0	0	0	65	0	0	57	65	0	0	0
805		ü	Q5ZPR3		CD276 antigen OS=Homo sapiens OX=9606 GN=CD276 PE=1 SV=1	57.199	2	0.0318352	2	3	2600	0	0	0	0	0	0	0	0	0	0	0	63	117	52	33	0	0	0	0	0	0	0	0	0	0	0	0	0	0	0	0	0	0	0	0	0	0	0
808		ü	P22059		Oxysterol-binding protein 1 OS=Homo sapiens OX=9606 GN=OSBP PE=1 SV=1	89.365	2	0.047088	2	4	3114	0	69	0	0	0	0	0	0	0	0	111	53	0	121	67	65	102	0	0	149	0	0	0	0	0	0	0	0	0	0	0	0	57	0	0	0	43	0
823		ü	Q14011		Cold-inducible RNA-binding protein OS=Homo sapiens OX=9606 GN=CIRBP PE=1 SV=1	18.637	2	0.116279	2	4	2269	0	35	87	0	174	0	0	0	0	0	111	0	201	104	197	61	0	0	0	41	59	46	0	77	50	0	0	0	0	0	0	0	0	0	0	0	0	0
825		ü	Q92973	O14787	Transportin-1 OS=Homo sapiens OX=9606 GN=TNPO1 PE=1 SV=2	102.289	2	0.0512249	4	10	9088	0	0	0	0	0	0	0	0	0	0	0	0	0	0	0	0	53	0	13	0	0	0	0	0	0	0	0	0	0	0	0	111	63	55	75	0	0	0
826		ü	P07477	sp	Trypsin-1 OS=Homo sapiens OX=9606 GN=PRSS1 PE=1 SV=1	26.541	2	0.0323887	2	2	901	0	0	99	0	49	0	0	0	0	0	0	0	0	0	0	0	0	0	0	0	0	0	0	0	0	0	0	0	0	0	0	0	0	0	0	0	0	0
840		ü	O75663		TIP41-like protein OS=Homo sapiens OX=9606 GN=TIPRL PE=1 SV=2	31.424	2	0.0367647	2	4	1262	0	0	0	0	0	0	0	0	0	0	0	0	0	0	0	0	0	0	0	0	0	64	0	0	106	0	0	0	0	0	0	0	0	0	0	0	0	0
848		ü	P15924		Desmoplakin OS=Homo sapiens OX=9606 GN=DSP PE=1 SV=3	331.569	2	0.00731452	2	6	7544	0	103	0	39	0	0	0	259	0	132	0	105	0	0	0	47	115	0	0	69	64	0	76	0	0	0	0	0	0	0	0	0	0	0	0	0	92	0
856		ü	Q99426		Tubulin-folding cofactor B OS=Homo sapiens OX=9606 GN=TBCB PE=1 SV=2	27.308	2	0.0778688	2	3	1268	0	0	0	0	0	0	0	0	0	0	0	0	0	0	0	0	0	0	0	0	142	7	0	0	157	0	0	0	0	0	0	0	0	0	0	0	0	0
863		ü	Q9P0U1		Mitochondrial import receptor subunit TOM7 homolog OS=Homo sapiens OX=9606 GN=TOMM7 PE=1 SV=1	6.244	2	0.236364	2	2	3230	0	0	0	0	0	0	0	0	0	0	0	0	0	0	0	0	43	139	0	0	0	0	0	0	0	0	0	0	0	0	0	0	0	0	0	61	79	0
866		ü	Q9BZX2		Uridine-cytidine kinase 2 OS=Homo sapiens OX=9606 GN=UCK2 PE=1 SV=1	29.281	2	0.103448	2	5	5703	13	0	94	0	88	0	0	0	0	0	0	0	0	0	0	56	0	152	103	78	0	0	0	0	0	0	0	0	0	0	0	0	0	0	0	133	59	83
869		ü	Q9BRP8		Partner of Y14 and mago OS=Homo sapiens OX=9606 GN=PYM1 PE=1 SV=1	22.642	2	0.137255	2	4	1317	0	0	0	0	0	0	0	0	0	0	0	0	0	0	0	0	0	0	0	0	0	0	0	0	0	0	0	0	0	0	0	0	0	0	0	63	231	0
875		ü	Q9BW30		Tubulin polymerization-promoting protein family member 3 OS=Homo sapiens OX=9606 GN=TPPP3 PE=1 SV=1	18.974	2	0.0909091	2	3	2226	0	0	0	0	0	0	0	0	0	0	0	0	0	0	0	0	0	0	0	0	0	0	0	0	0	0	0	0	0	0	0	0	0	0	0	0	0	69
876		ü	P47813		Eukaryotic translation initiation factor 1A, X-chromosomal OS=Homo sapiens OX=9606 GN=EIF1AX PE=1 SV=2	16.45	2	0.118056	2	13	18727	344	250	178	168	659	0	0	0	0	0	0	175	103	102	334	225	0	242	340	383	0	0	0	0	79	174	199	0	76	180	59	65	61	211	130	56	62	0
890		ü	P20073		Annexin A7 OS=Homo sapiens OX=9606 GN=ANXA7 PE=1 SV=3	52.706	2	0.022541	2	2	8496	78	0	64	0	92	0	79	50	0	122	56	0	0	0	64	27	0	105	0	47	44	0	0	63	0	0	0	0	0	0	61	79	0	0	47	1588	598	212
896		ü	Q9UIG0		Tyrosine-protein kinase BAZ1B OS=Homo sapiens OX=9606 GN=BAZ1B PE=1 SV=2	170.796	2	0.0107889	2	6	8290	6	0	88	92	301	0	0	0	0	0	72	53	0	146	185	86	54	159	0	85	104	67	81	119	278	0	0	0	0	0	0	0	0	0	0	108	162	96
907		ü	O15127		Secretory carrier-associated membrane protein 2 OS=Homo sapiens OX=9606 GN=SCAMP2 PE=1 SV=2	36.625	2	0.0972644	2	7	8708	0	71	0	0	0	0	0	0	0	91	161	0	0	0	130	83	0	67	47	0	0	0	0	0	0	0	0	0	0	0	0	0	0	0	0	0	0	0
932		ü	P46013		Proliferation marker protein Ki-67 OS=Homo sapiens OX=9606 GN=MKI67 PE=1 SV=2	358.474	2	0.00583538	2	2	6851	0	62	51	0	399	0	51	0	54	160	112	0	75	61	197	63	0	0	0	93	0	0	0	0	0	0	0	0	0	0	0	79	193	0	0	204	0	155
938		ü	Q93008		Probable ubiquitin carboxyl-terminal hydrolase FAF-X OS=Homo sapiens OX=9606 GN=USP9X PE=1 SV=4	290.278	2	0.00743931	2	3	13181	48	84	54	0	63	0	35	240	169	142	65	0	59	0	168	125	150	0	0	306	208	125	134	168	316	0	0	0	0	0	183	204	203	119	216	61	0	0
939		ü	P09543		2',3'-cyclic-nucleotide 3'-phosphodiesterase OS=Homo sapiens OX=9606 GN=CNP PE=1 SV=2	47.549	2	0.0498812	2	4	2534	0	0	0	0	0	0	0	0	0	0	0	0	0	0	0	0	0	0	0	0	238	86	86	221	165	0	0	0	0	0	0	0	0	0	0	0	0	0
946		ü	Q8NBN3		Transmembrane protein 87A OS=Homo sapiens OX=9606 GN=TMEM87A PE=1 SV=3	63.389	2	0.0378378	2	3	6734	0	0	0	0	0	0	0	0	0	0	532	0	225	0	50	0	0	0	0	0	0	0	0	0	0	0	0	0	0	95	52	0	0	0	0	155	0	0
950		ü	Q9UNS2		COP9 signalosome complex subunit 3 OS=Homo sapiens OX=9606 GN=COPS3 PE=1 SV=3	47.842	2	0.035461	2	4	4582	0	0	0	0	74	0	0	0	0	0	0	0	0	0	0	0	47	65	78	0	0	0	0	0	0	0	0	66	0	123	0	0	0	0	0	0	0	0
965		ü	Q9NXG2		THUMP domain-containing protein 1 OS=Homo sapiens OX=9606 GN=THUMPD1 PE=1 SV=2	39.291	2	0.0283286	2	2	247	0	0	0	0	0	0	0	0	0	0	0	0	0	0	0	0	0	0	0	0	0	0	0	0	0	0	0	0	0	0	0	0	0	0	0	0	0	0
970		ü	Q15102		Platelet-activating factor acetylhydrolase IB subunit gamma OS=Homo sapiens OX=9606 GN=PAFAH1B3 PE=1 SV=1	25.718	2	0.112554	2	4	6020	107	81	0	0	104	0	0	0	0	0	91	0	27	31	45	67	0	0	0	0	0	0	0	0	0	0	0	0	0	0	0	0	0	0	0	70	70	0
980		ü	Q12965		Unconventional myosin-Ie OS=Homo sapiens OX=9606 GN=MYO1E PE=1 SV=2	126.982	2	0.0234657	2	8	4564	0	0	0	0	0	0	63	83	190	237	0	0	0	0	0	0	0	0	0	0	0	0	0	0	0	0	0	0	0	0	93	0	0	77	0	0	0	0
985		ü	Q14571		Inositol 1,4,5-trisphosphate receptor type 2 OS=Homo sapiens OX=9606 GN=ITPR2 PE=1 SV=2	307.867	2	0.00259163	2	8	18983	152	59	89	0	333	97	96	47	161	152	190	0	200	142	194	73	103	168	102	150	133	200	50	68	334	0	183	0	0	147	213	468	261	0	188	17	114	95
986		ü	Q6GMV3		Putative peptidyl-tRNA hydrolase PTRHD1 OS=Homo sapiens OX=9606 GN=PTRHD1 PE=1 SV=1	15.795	2	0.0571429	2	2	3848	0	0	0	0	0	0	0	0	0	0	0	0	0	0	0	0	0	0	0	0	0	0	0	0	0	0	0	0	0	0	0	0	0	0	0	0	0	0
987		ü	Q9BWD1		Acetyl-CoA acetyltransferase, cytosolic OS=Homo sapiens OX=9606 GN=ACAT2 PE=1 SV=2	41.324	2	0.0453401	2	9	7564	63	0	0	0	143	0	0	0	42	89	93	69	77	0	0	222	68	0	52	117	0	0	0	0	0	0	0	0	0	0	0	0	0	56	45	53	67	85
1006		ü	Q9HCC0		Methylcrotonoyl-CoA carboxylase beta chain, mitochondrial OS=Homo sapiens OX=9606 GN=MCCC2 PE=1 SV=1	61.294	2	0.0373002	2	5	7129	0	0	0	0	0	0	0	0	0	0	134	54	82	24	0	0	0	0	0	0	0	0	62	0	226	0	0	0	0	0	0	0	0	0	0	0	0	0
1025		ü	Q92572		AP-3 complex subunit sigma-1 OS=Homo sapiens OX=9606 GN=AP3S1 PE=1 SV=1	21.718	2	0.0414508	2	3	673	0	0	0	0	0	0	0	0	0	0	0	0	0	0	0	0	0	0	0	0	0	0	0	0	0	0	0	0	0	0	0	0	0	0	0	0	0	0
1034		ü	O75489		NADH dehydrogenase [ubiquinone] iron-sulfur protein 3, mitochondrial OS=Homo sapiens OX=9606 GN=NDUFS3 PE=1 SV=1	30.223	2	0.0984849	2	4	2871	0	0	0	0	435	0	0	0	0	0	117	0	30	0	0	0	0	0	0	0	0	0	0	0	0	0	0	0	0	0	0	0	0	0	51	69	0	79
1035		ü	P52306	Q9C0E2	Rap1 GTPase-GDP dissociation stimulator 1 OS=Homo sapiens OX=9606 GN=RAP1GDS1 PE=1 SV=3	66.275	2	0.0411862	2	5	3936	0	0	0	0	0	0	0	0	0	0	227	82	78	130	45	0	0	0	0	0	0	0	0	0	0	0	0	0	0	0	0	0	0	0	0	177	139	0
1049		ü	Q9BQE5		Apolipoprotein L2 OS=Homo sapiens OX=9606 GN=APOL2 PE=1 SV=1	37.069	2	0.0652819	2	3	2174	0	0	0	0	0	0	0	0	0	0	199	0	122	0	326	0	0	0	0	0	0	0	0	0	0	0	0	0	0	0	0	0	0	0	0	77	0	0
1051		ü	Q13620		Cullin-4B OS=Homo sapiens OX=9606 GN=CUL4B PE=1 SV=4	103.916	2	0.0438116	4	6	1244	0	0	0	0	0	0	0	0	0	0	0	0	0	0	0	0	0	0	0	0	0	0	0	0	0	0	0	0	0	0	0	0	0	0	0	0	0	0
1056		ü	Q9Y679		Lipid droplet-regulating VLDL assembly factor AUP1 OS=Homo sapiens OX=9606 GN=AUP1 PE=1 SV=2	45.758	2	0.0609756	2	4	11866	0	92	60	41	206	73	53	0	0	267	362	78	0	0	146	122	59	69	0	106	0	83	0	0	126	0	0	0	0	0	0	52	115	0	66	249	38	79
1059		ü	Q9UBB4		Ataxin-10 OS=Homo sapiens OX=9606 GN=ATXN10 PE=1 SV=1	53.455	2	0.0189474	2	2	683	0	0	0	0	0	0	0	0	0	0	0	0	0	0	0	0	0	0	0	0	0	0	0	0	0	0	0	0	0	0	111	0	108	47	186	0	0	0
1060		ü	Q96DB5		Regulator of microtubule dynamics protein 1 OS=Homo sapiens OX=9606 GN=RMDN1 PE=1 SV=1	35.785	2	0.0541401	2	2	403	0	0	0	0	0	0	0	0	0	0	0	0	0	0	0	0	0	0	0	0	0	0	0	0	0	0	0	0	0	0	0	0	0	0	0	0	0	0
1063		ü	Q12874		Splicing factor 3A subunit 3 OS=Homo sapiens OX=9606 GN=SF3A3 PE=1 SV=1	58.812	2	0.0518962	2	2	6157	96	0	59	0	0	119	0	0	128	210	0	0	0	0	146	55	69	0	90	47	61	0	0	65	59	0	0	0	0	0	0	0	46	49	0	0	0	0
1067		ü	Q9H8Y8		Golgi reassembly-stacking protein 2 OS=Homo sapiens OX=9606 GN=GORASP2 PE=1 SV=3	47.116	2	0.0530973	2	13	18699	0	0	0	0	0	0	0	0	0	0	82	77	428	0	14515	0	0	0	0	0	218	45	0	0	0	0	0	0	0	0	0	0	0	0	0	35	69	49
1087		ü	O00479		High mobility group nucleosome-binding domain-containing protein 4 OS=Homo sapiens OX=9606 GN=HMGN4 PE=1 SV=3	9.533	2	0.255556	3	5	1347	0	0	0	0	0	0	0	0	0	0	0	0	0	0	0	0	0	0	0	0	0	0	0	0	0	0	0	0	0	0	0	0	0	0	0	0	0	0
1090		ü	Q99805		Transmembrane 9 superfamily member 2 OS=Homo sapiens OX=9606 GN=TM9SF2 PE=1 SV=1	75.725	2	0.0316742	2	6	1367	0	0	0	0	0	0	63	0	89	0	0	85	55	0	81	0	0	0	0	0	0	0	0	0	0	0	0	0	0	0	0	0	0	0	0	0	0	0
1125		ü	P63173		60S ribosomal protein L38 OS=Homo sapiens OX=9606 GN=RPL38 PE=1 SV=2	8.213	2	0.142857	2	10	15794	101	0	0	70	164	46	63	90	118	142	127	63	68	0	133	65	0	105	0	203	58	118	83	0	138	76	69	0	0	68	35	66	0	161	0	99	183	101
1126		ü	B7ZC32		Kinesin-like protein KIF28P OS=Homo sapiens OX=9606 GN=KIF28P PE=3 SV=2	108.185	2	0.0103413	2	5	4742	0	0	0	0	0	0	0	0	0	0	0	0	0	0	0	0	0	0	0	0	0	0	0	0	0	0	0	0	0	0	77	56	77	80	177	0	239	45
1129		ü	Q13557	Q13555	Calcium/calmodulin-dependent protein kinase type II subunit delta OS=Homo sapiens OX=9606 GN=CAMK2D PE=1 SV=3	56.334	2	0.0901804	4	9	7624	0	0	0	0	80	0	49	0	0	0	0	0	0	0	50	0	0	0	0	0	0	160	0	0	82	0	0	0	0	0	0	0	0	42	0	0	64	0
1132		ü	Q13404		Ubiquitin-conjugating enzyme E2 variant 1 OS=Homo sapiens OX=9606 GN=UBE2V1 PE=1 SV=2	16.484	2	0.340136	6	38	21631	104	129	79	0	127	0	0	0	0	83	0	0	35	0	186	0	76	63	76	77	0	0	129	198	270	0	0	0	0	0	61	85	122	45	121	0	0	0
1138		ü	O43169		Cytochrome b5 type B OS=Homo sapiens OX=9606 GN=CYB5B PE=1 SV=3	16.684	2	0.206667	2	6	3796	163	63	0	55	105	0	0	0	0	0	0	0	0	0	0	0	0	0	0	0	0	0	0	0	0	0	0	0	0	0	0	0	0	0	0	0	0	0
1140		ü	Q9Y4E8		Ubiquitin carboxyl-terminal hydrolase 15 OS=Homo sapiens OX=9606 GN=USP15 PE=1 SV=3	112.348	2	0.019368	2	2	733	0	0	0	0	0	0	0	0	0	0	0	0	0	0	0	0	0	0	0	0	0	0	0	0	0	0	0	0	0	0	0	0	0	0	0	0	0	0
1141		ü	O14949		Cytochrome b-c1 complex subunit 8 OS=Homo sapiens OX=9606 GN=UQCRQ PE=1 SV=4	9.9	2	0.256098	2	4	3976	71	102	107	49	246	57	87	99	194	239	0	85	0	0	0	0	0	0	0	0	0	0	0	0	0	0	0	0	0	0	177	0	0	0	68	0	0	0
1144		ü	Q9Y282		Endoplasmic reticulum-Golgi intermediate compartment protein 3 OS=Homo sapiens OX=9606 GN=ERGIC3 PE=1 SV=1	43.194	2	0.0287206	2	2	592	0	0	0	0	0	0	0	0	0	0	0	0	0	0	0	0	0	0	0	0	0	0	0	0	0	0	0	0	0	0	0	0	0	0	0	0	0	0
1145		ü	P49748		Very long-chain specific acyl-CoA dehydrogenase, mitochondrial OS=Homo sapiens OX=9606 GN=ACADVL PE=1 SV=1	70.345	2	0.0427481	2	2	2125	0	0	0	0	0	0	0	0	0	0	0	0	0	0	0	0	0	0	0	0	0	0	0	0	0	0	0	0	0	0	0	178	0	0	0	0	0	0
1152		ü	Q9BR76		Coronin-1B OS=Homo sapiens OX=9606 GN=CORO1B PE=1 SV=1	54.2	2	0.0388548	2	5	7534	0	0	0	0	0	0	0	0	0	0	125	98	0	0	0	296	73	192	0	270	0	0	0	0	0	0	0	0	0	0	0	0	0	0	0	282	57	129
1160		ü	Q9BUL8		Programmed cell death protein 10 OS=Homo sapiens OX=9606 GN=PDCD10 PE=1 SV=1	24.686	2	0.0896226	2	2	405	0	0	0	0	0	0	0	0	0	0	0	0	0	0	0	0	0	0	0	0	0	65	0	37	0	0	0	0	0	0	0	0	0	0	0	0	0	0
1165		ü	P41236		Protein phosphatase inhibitor 2 OS=Homo sapiens OX=9606 GN=PPP1R2 PE=1 SV=2	23.001	2	0.0926829	2	4	1893	0	0	0	0	0	0	0	0	0	0	0	0	0	0	0	157	0	51	0	137	0	0	0	0	0	0	0	0	0	0	0	0	0	0	0	0	0	0
1179		ü	P55854		Small ubiquitin-related modifier 3 OS=Homo sapiens OX=9606 GN=SUMO3 PE=1 SV=2	11.63	2	0.203883	4	16	10083	43	120	137	0	86	80	0	164	0	133	0	0	0	0	0	0	58	0	0	0	172	110	57	91	118	194	332	290	88	342	0	0	0	0	0	89	46	160
1187		ü	O94776		Metastasis-associated protein MTA2 OS=Homo sapiens OX=9606 GN=MTA2 PE=1 SV=1	74.976	2	0.0284431	2	7	6559	0	134	78	0	623	0	0	0	0	0	0	0	127	0	0	55	110	80	273	252	0	0	53	53	67	0	0	0	0	0	0	0	0	107	44	146	0	0
1192		ü	Q9UIA9		Exportin-7 OS=Homo sapiens OX=9606 GN=XPO7 PE=1 SV=3	123.828	2	0.0174793	2	8	3945	0	0	0	0	0	0	0	0	0	0	0	0	0	0	0	0	0	83	0	0	0	0	0	0	0	0	0	0	0	0	0	0	0	0	0	0	0	62
1206		ü	Q9BUK6		Protein misato homolog 1 OS=Homo sapiens OX=9606 GN=MSTO1 PE=1 SV=1	61.796	2	0.0368421	2	3	1437	0	0	0	0	0	0	0	0	0	0	0	0	0	0	0	0	0	0	0	0	0	0	0	0	0	0	0	0	0	0	0	0	0	0	0	0	0	0
1208		ü	O60762		Dolichol-phosphate mannosyltransferase subunit 1 OS=Homo sapiens OX=9606 GN=DPM1 PE=1 SV=1	29.616	2	0.0884615	2	8	9589	25	99	150	0	420	115	0	48	45	74	163	0	252	51	121	130	64	0	76	0	0	0	0	0	0	0	0	0	0	0	88	0	0	71	74	280	122	67
1211		ü	P55735		Protein SEC13 homolog OS=Homo sapiens OX=9606 GN=SEC13 PE=1 SV=3	35.518	2	0.0621118	2	11	17080	77	0	121	51	194	157	84	279	79	548	0	0	232	0	70	0	0	0	60	109	0	0	0	50	38	0	0	0	0	0	141	0	109	0	105	0	0	0
1216		ü	P52594		Arf-GAP domain and FG repeat-containing protein 1 OS=Homo sapiens OX=9606 GN=AGFG1 PE=1 SV=2	58.224	2	0.0587189	2	6	2537	0	0	0	0	85	64	0	0	0	0	50	0	0	0	0	82	137	0	55	85	63	41	0	0	0	0	0	0	0	0	0	0	55	0	42	0	0	0
1218		ü	Q9NZZ3		Charged multivesicular body protein 5 OS=Homo sapiens OX=9606 GN=CHMP5 PE=1 SV=1	24.555	2	0.127854	2	3	13462	76	0	43	69	67	0	0	0	0	0	0	0	0	0	0	0	0	0	0	0	0	0	0	0	0	0	0	0	0	0	0	0	0	0	0	0	0	0
1235		ü	Q9UBX3		Mitochondrial dicarboxylate carrier OS=Homo sapiens OX=9606 GN=SLC25A10 PE=1 SV=2	31.262	2	0.0766551	2	7	7667	63	15	55	0	107	95	81	69	146	183	0	0	0	0	0	61	0	0	0	162	0	0	0	36	123	0	0	0	0	0	0	0	0	0	0	120	0	0
1246		ü	P08243		Asparagine synthetase [glutamine-hydrolyzing] OS=Homo sapiens OX=9606 GN=ASNS PE=1 SV=4	64.329	2	0.0427807	2	2	1107	0	0	0	0	0	0	0	0	0	0	0	0	0	0	0	0	0	0	0	57	0	0	0	0	0	0	0	0	0	0	0	0	0	0	0	57	0	0
1249		ü	O15027		Protein transport protein Sec16A OS=Homo sapiens OX=9606 GN=SEC16A PE=1 SV=4	251.738	2	0.00890963	2	4	5420	0	68	0	73	116	270	0	0	83	49	73	0	189	0	157	0	0	0	0	0	0	0	0	0	0	0	0	0	0	0	0	74	0	0	128	0	0	0
1274		ü	Q9UM54		Unconventional myosin-VI OS=Homo sapiens OX=9606 GN=MYO6 PE=1 SV=4	149.596	2	0.0177743	2	4	21462	244	276	177	73	428	108	59	89	0	64	0	0	0	0	209	0	0	0	49	113	0	0	0	0	0	0	59	87	0	130	233	0	58	59	243	62	55	74
1279		ü	Q92747		Actin-related protein 2/3 complex subunit 1A OS=Homo sapiens OX=9606 GN=ARPC1A PE=1 SV=2	41.543	2	0.0540541	2	3	754	0	0	0	0	0	0	0	0	0	0	0	0	0	0	0	0	0	0	0	0	0	0	0	0	0	0	0	0	0	0	0	0	0	59	0	0	0	0
1285		ü	P32320		Cytidine deaminase OS=Homo sapiens OX=9606 GN=CDA PE=1 SV=2	16.174	2	0.0479452	2	20	14202	0	133	59	0	156	247	85	135	188	92	56	81	83	75	85	0	0	0	0	87	146	167	53	0	142	0	0	0	0	0	276	163	70	0	127	192	144	193
1310		ü	P08237		ATP-dependent 6-phosphofructokinase, muscle type OS=Homo sapiens OX=9606 GN=PFKM PE=1 SV=2	85.128	2	0.0217949	3	10	9213	0	0	0	0	0	0	0	0	0	0	130	92	80	45	109	307	257	208	0	476	122	0	0	67	20	0	0	0	0	0	259	179	61	0	178	0	152	204
1311		ü	Q8N766		ER membrane protein complex subunit 1 OS=Homo sapiens OX=9606 GN=EMC1 PE=1 SV=1	111.689	2	0.0332326	2	2	1392	0	0	0	0	0	0	0	0	0	0	0	0	0	0	0	0	0	0	0	0	0	0	0	61	6	0	0	0	0	0	0	0	0	0	0	0	0	67
1312		ü	Q96EK6		Glucosamine 6-phosphate N-acetyltransferase OS=Homo sapiens OX=9606 GN=GNPNAT1 PE=1 SV=1	20.736	2	0.179348	2	8	7022	0	0	0	0	0	322	0	295	240	411	75	0	99	0	0	0	0	0	0	0	0	51	0	0	0	0	0	0	0	82	96	83	71	128	184	0	0	0
1318		ü	Q9H7B2		Ribosome production factor 2 homolog OS=Homo sapiens OX=9606 GN=RPF2 PE=1 SV=2	35.56	2	0.0555556	2	3	1540	0	0	0	0	0	51	0	0	0	96	0	124	0	0	85	0	0	0	0	0	0	0	58	54	114	0	0	0	0	0	0	0	0	0	0	0	0	0
1326		ü	Q15041		ADP-ribosylation factor-like protein 6-interacting protein 1 OS=Homo sapiens OX=9606 GN=ARL6IP1 PE=1 SV=2	23.347	2	0.0689655	2	3	2781	185	148	0	0	75	0	0	103	63	63	0	0	32	0	0	63	54	0	0	150	0	0	0	0	0	0	0	0	0	0	0	138	153	127	85	0	0	0
1338		ü	Q9NX24		H/ACA ribonucleoprotein complex subunit 2 OS=Homo sapiens OX=9606 GN=NHP2 PE=1 SV=1	17.19	2	0.0653595	2	10	10272	133	129	0	45	172	79	0	0	0	69	0	0	0	0	0	145	104	0	66	61	15	108	0	0	57	0	51	69	125	55	0	86	37	48	61	217	37	85
1341		ü	Q15942		Zyxin OS=Homo sapiens OX=9606 GN=ZYX PE=1 SV=1	61.238	2	0.0576923	2	5	13247	96	155	0	81	371	63	0	99	144	0	52	0	0	0	103	0	0	0	0	0	318	122	69	48	161	61	0	107	0	56	87	99	0	0	57	0	0	69
1355		ü	P13726		Tissue factor OS=Homo sapiens OX=9606 GN=F3 PE=1 SV=1	33.047	2	0.0271186	2	8	5327	0	0	171	0	57	0	0	0	0	0	31	0	63	213	103	0	0	0	0	0	0	0	120	52	0	0	0	0	0	0	0	0	0	0	0	0	0	0
1368		ü	Q9NR56		Muscleblind-like protein 1 OS=Homo sapiens OX=9606 GN=MBNL1 PE=1 SV=2	41.79	2	0.0876289	2	3	802	0	0	0	0	0	0	0	0	0	0	0	0	0	0	0	0	0	0	0	0	0	0	0	0	0	0	0	0	0	0	17	68	0	178	75	0	0	0
1370		ü	Q9UEW8		STE20/SPS1-related proline-alanine-rich protein kinase OS=Homo sapiens OX=9606 GN=STK39 PE=1 SV=3	59.436	2	0.0587156	3	6	5438	0	0	0	0	0	0	0	0	0	0	100	101	49	0	146	0	0	0	0	216	61	0	120	0	255	0	0	0	0	0	0	0	137	85	175	0	0	0
1378		ü	Q9UQN3		Charged multivesicular body protein 2b OS=Homo sapiens OX=9606 GN=CHMP2B PE=1 SV=1	23.891	2	0.0422535	2	4	1378	69	44	0	0	268	0	0	0	0	0	0	0	0	0	0	0	0	0	0	0	0	0	0	0	0	0	0	0	0	0	0	0	0	0	0	0	0	0
1385		ü	Q9BW19		Kinesin-like protein KIFC1 OS=Homo sapiens OX=9606 GN=KIFC1 PE=1 SV=2	73.702	2	0.0208024	2	2	224	0	0	0	0	0	0	0	0	0	0	0	0	0	0	0	0	0	0	0	46	0	0	0	0	0	0	0	0	0	0	0	0	0	0	0	0	0	0
1388		ü	Q9UNM6		26S proteasome non-ATPase regulatory subunit 13 OS=Homo sapiens OX=9606 GN=PSMD13 PE=1 SV=2	42.918	2	0.0691489	2	4	2577	0	0	0	0	0	0	0	0	161	0	0	0	0	0	0	73	0	0	46	64	0	0	0	0	0	0	0	0	0	0	0	0	0	0	51	0	0	0
1389		ü	O75821		Eukaryotic translation initiation factor 3 subunit G OS=Homo sapiens OX=9606 GN=EIF3G PE=1 SV=2	35.589	2	0.09375	2	6	12613	128	0	0	0	247	56	76	0	49	50	61	0	0	0	90	81	30	0	0	0	55	59	0	0	146	71	59	0	0	77	0	0	0	0	0	33	150	66
1393		ü	Q9HD45		Transmembrane 9 superfamily member 3 OS=Homo sapiens OX=9606 GN=TM9SF3 PE=1 SV=2	67.843	2	0.0339559	2	2	4638	0	0	0	0	0	105	0	167	0	153	33	0	0	0	80	114	0	0	128	42	0	0	0	0	0	0	0	0	0	0	0	0	0	0	0	238	142	0
1401		ü	P48729		Casein kinase I isoform alpha OS=Homo sapiens OX=9606 GN=CSNK1A1 PE=1 SV=2	38.89	2	0.0623145	2	3	9383	0	0	0	0	0	0	0	178	78	191	236	15	392	0	1429	0	111	56	165	1080	0	0	0	0	0	0	0	0	0	0	0	0	0	0	0	0	0	0
1403		ü	P56381		ATP synthase subunit epsilon, mitochondrial OS=Homo sapiens OX=9606 GN=ATP5F1E PE=1 SV=2	5.776	2	0.294118	2	7	2893	0	0	0	0	0	0	0	0	0	0	0	0	0	0	0	0	0	0	0	0	48	0	0	0	125	0	0	0	0	0	0	0	0	0	0	0	0	0
1408		ü	P46087		Probable 28S rRNA (cytosine(4447)-C(5))-methyltransferase OS=Homo sapiens OX=9606 GN=NOP2 PE=1 SV=2	89.247	2	0.0295567	2	4	5806	104	38	0	0	0	158	89	63	0	72	101	68	107	61	150	0	0	0	0	0	0	0	0	0	0	0	0	0	0	91	55	0	67	0	73	74	0	0
1409		ü	Q9NVA2	Q92599; Q14141	Septin-11 OS=Homo sapiens OX=9606 GN=SEPTIN11 PE=1 SV=3	49.367	2	0.0675991	2	4	5189	0	0	0	0	0	0	0	0	0	0	0	0	0	0	0	0	0	0	0	0	0	87	0	0	0	0	0	0	0	0	0	0	0	0	0	109	0	0
1411		ü	Q9Y2W2		WW domain-binding protein 11 OS=Homo sapiens OX=9606 GN=WBP11 PE=1 SV=1	69.954	2	0.0405616	2	2	7913	242	267	50	0	231	277	120	161	165	342	0	0	0	0	0	0	0	0	0	81	49	71	72	204	122	0	0	0	0	0	107	0	62	0	0	0	0	0
1424		ü	Q96FJ2		Dynein light chain 2, cytoplasmic OS=Homo sapiens OX=9606 GN=DYNLL2 PE=1 SV=1	10.343	2	0.202247	4	15	15919	0	95	48	0	414	0	32	126	64	67	89	33	57	66	103	0	45	0	61	0	0	51	0	0	128	63	68	0	0	0	71	71	39	0	0	611	246	221
1429		ü	P16104		Histone H2AX OS=Homo sapiens OX=9606 GN=H2AX PE=1 SV=2	15.135	2	0.58042	9	106	30815	0	0	0	0	0	0	0	0	0	0	0	0	0	0	47	0	48	0	0	0	50	0	171	95	79	0	0	0	0	0	0	0	0	0	0	136	202	947
1446		ü	Q08722		Leukocyte surface antigen CD47 OS=Homo sapiens OX=9606 GN=CD47 PE=1 SV=1	35.191	2	0.0340557	2	5	2300	0	62	0	0	15	0	0	0	0	0	0	0	0	0	0	0	0	0	0	193	0	79	0	0	70	80	0	78	0	68	0	0	0	0	0	0	0	0
1458		ü	O15078		Centrosomal protein of 290 kDa OS=Homo sapiens OX=9606 GN=CEP290 PE=1 SV=2	290.207	2	0.00564744	2	10	10651	45	269	112	33	106	0	0	0	0	0	210	368	179	453	1019	312	0	160	0	109	42	81	0	0	41	0	0	0	0	0	0	0	0	0	0	98	245	0
1459		ü	P29590		Protein PML OS=Homo sapiens OX=9606 GN=PML PE=1 SV=3	97.489	2	0.0192744	2	5	1411	0	0	0	0	0	0	0	0	0	0	0	0	0	0	0	0	0	0	0	0	53	0	0	0	186	0	0	0	0	0	0	0	0	0	0	0	0	0
1466		ü	P78316		Nucleolar protein 14 OS=Homo sapiens OX=9606 GN=NOP14 PE=1 SV=3	97.607	2	0.0105018	2	4	4465	90	46	0	0	79	52	0	301	0	65	232	0	184	0	195	0	23	0	72	69	0	0	0	0	0	0	0	0	0	0	134	0	0	36	75	139	75	57
1468		ü	P27105		Stomatin OS=Homo sapiens OX=9606 GN=STOM PE=1 SV=3	31.711	2	0.107639	2	6	3426	31	0	129	75	157	0	58	98	0	0	160	0	0	0	112	48	0	0	45	0	0	0	0	0	0	0	0	0	0	0	0	0	0	0	0	81	0	0
1469		ü	Q6PIU2		Neutral cholesterol ester hydrolase 1 OS=Homo sapiens OX=9606 GN=NCEH1 PE=1 SV=3	45.779	2	0.0588235	2	7	7345	0	0	0	0	0	97	0	0	0	217	0	76	0	48	135	91	0	0	0	0	196	73	6	0	39	0	0	0	0	0	0	0	0	0	0	45	0	0
1473		ü	Q9UDW1		Cytochrome b-c1 complex subunit 9 OS=Homo sapiens OX=9606 GN=UQCR10 PE=1 SV=3	7.304	2	0.142857	2	7	6560	0	0	0	0	0	0	0	0	0	0	0	0	0	0	0	0	0	0	0	0	418	473	186	206	278	0	0	0	0	0	0	0	0	0	0	0	0	0
1486		ü	P54577		Tyrosine--tRNA ligase, cytoplasmic OS=Homo sapiens OX=9606 GN=YARS1 PE=1 SV=4	59.106	2	0.0378788	2	2	4585	138	118	83	0	304	0	0	0	0	0	0	69	57	0	50	0	0	0	0	0	0	0	205	71	71	0	0	0	0	0	0	0	68	97	0	45	0	0
1511		ü	P62140		Serine/threonine-protein phosphatase PP1-beta catalytic subunit OS=Homo sapiens OX=9606 GN=PPP1CB PE=1 SV=3	37.163	2	0.180428	5	21	2154	0	0	0	0	0	0	0	0	0	0	0	0	0	0	0	0	0	0	0	0	0	128	0	0	75	0	0	0	0	0	0	0	0	62	50	0	0	0
1514		ü	P0C0L4		Complement C4-A OS=Homo sapiens OX=9606 GN=C4A PE=1 SV=2	192.664	2	0.00516055	2	5	6236	161	0	0	0	484	66	73	71	0	322	0	0	0	0	0	0	0	0	0	0	0	0	0	0	0	0	0	0	0	0	0	137	0	51	67	102	71	0
1516		ü	P61586		Transforming protein RhoA OS=Homo sapiens OX=9606 GN=RHOA PE=1 SV=1	21.754	2	0.0932643	4	19	2959	0	0	0	0	0	0	0	0	0	0	0	0	0	0	0	0	0	0	0	0	0	0	0	51	128	81	0	0	0	0	0	0	0	0	61	0	0	0
1554		ü	Q8TEX9		Importin-4 OS=Homo sapiens OX=9606 GN=IPO4 PE=1 SV=2	118.64	2	0.0175763	2	10	3677	0	0	0	0	0	0	0	0	0	0	0	0	0	0	0	0	0	90	0	0	0	0	0	0	0	146	105	0	0	82	0	46	0	0	55	113	0	48
1573		ü	Q9H7E9		UPF0488 protein C8orf33 OS=Homo sapiens OX=9606 GN=C8orf33 PE=1 SV=1	24.977	2	0.126638	2	3	805	0	0	0	0	0	0	0	0	0	0	0	0	0	0	0	0	0	0	0	0	0	0	0	0	0	0	0	0	0	0	0	0	0	0	0	0	0	69
1576		ü	Q9BQG0		Myb-binding protein 1A OS=Homo sapiens OX=9606 GN=MYBBP1A PE=1 SV=2	148.762	2	0.0180723	2	3	3598	0	0	0	0	0	0	0	0	43	0	0	0	0	0	0	88	120	0	0	207	0	18	0	0	0	0	0	0	0	0	0	0	0	0	0	0	0	0
1577		ü	Q14240		Eukaryotic initiation factor 4A-II OS=Homo sapiens OX=9606 GN=EIF4A2 PE=1 SV=2	46.373	2	0.226044	13	52	6474	69	91	0	0	122	79	63	158	257	365	298	101	161	106	208	0	0	0	0	0	0	0	112	0	0	0	0	0	0	0	131	165	59	0	103	174	151	26
1579		ü	Q86WR0		Coiled-coil domain-containing protein 25 OS=Homo sapiens OX=9606 GN=CCDC25 PE=1 SV=2	24.463	2	0.134615	2	4	4127	109	215	0	0	49	0	0	0	0	0	0	0	0	0	0	0	0	75	0	0	0	0	0	0	0	0	0	0	0	0	46	0	0	0	97	0	0	0
1589		ü	P22307		Non-specific lipid-transfer protein OS=Homo sapiens OX=9606 GN=SCP2 PE=1 SV=2	58.956	2	0.0365631	2	6	7519	0	75	182	0	160	0	0	0	0	0	0	0	0	0	0	0	71	0	40	39	95	0	192	76	55	58	0	107	0	50	47	146	0	0	160	0	0	0
1590		ü	Q9Y5K6		CD2-associated protein OS=Homo sapiens OX=9606 GN=CD2AP PE=1 SV=1	71.407	2	0.0203443	2	4	21727	0	7477	931	64	544	112	202	283	0	253	112	63	0	0	56	0	118	162	57	51	378	82	0	118	282	0	0	0	0	0	0	0	71	137	37	0	69	0
1592		ü	O75368		SH3 domain-binding glutamic acid-rich-like protein OS=Homo sapiens OX=9606 GN=SH3BGRL PE=1 SV=1	12.766	2	0.175439	2	5	6325	0	0	0	0	0	0	54	79	0	57	35	0	0	0	85	72	39	53	75	65	42	40	0	0	49	0	0	0	0	0	0	0	0	0	69	0	0	148
1597		ü	P09758		Tumor-associated calcium signal transducer 2 OS=Homo sapiens OX=9606 GN=TACSTD2 PE=1 SV=3	35.687	2	0.0743034	2	8	3132	0	0	0	0	53	0	0	0	0	0	0	0	0	43	0	0	0	0	0	0	0	0	0	0	0	0	0	0	0	0	0	0	0	0	0	0	0	0
1609		ü	P63000	P60763	Ras-related C3 botulinum toxin substrate 1 OS=Homo sapiens OX=9606 GN=RAC1 PE=1 SV=1	21.436	2	0.145833	3	28	17023	64	87	103	0	127	86	127	296	45	262	113	46	52	0	104	0	0	0	0	0	0	249	0	61	6	43	0	38	97	197	0	0	99	69	297	0	233	6
1617		ü	Q01081		Splicing factor U2AF 35 kDa subunit OS=Homo sapiens OX=9606 GN=U2AF1 PE=1 SV=3	27.854	2	0.0875	2	17	19683	0	213	48	0	102	0	84	0	0	69	0	0	0	0	0	0	0	0	0	0	73	63	75	174	189	67	80	93	0	136	0	0	0	170	96	0	0	0
1618		ü	P30566		Adenylosuccinate lyase OS=Homo sapiens OX=9606 GN=ADSL PE=1 SV=2	54.854	2	0.018595	2	7	8541	0	0	0	0	0	0	0	0	63	66	85	0	77	0	0	63	0	0	62	55	0	0	0	0	0	0	0	0	0	0	49	41	0	0	0	333	178	61
1621		ü	Q9HD42		Charged multivesicular body protein 1a OS=Homo sapiens OX=9606 GN=CHMP1A PE=1 SV=1	21.689	2	0.0459184	2	8	5126	0	0	0	0	0	0	0	0	64	122	100	91	0	159	133	0	0	0	0	0	0	0	0	0	0	0	0	0	0	0	0	0	0	0	0	0	0	0
1629		ü	Q9H307		Pinin OS=Homo sapiens OX=9606 GN=PNN PE=1 SV=5	81.579	2	0.0334728	2	4	12745	181	220	0	0	214	79	183	0	530	201	196	183	120	87	138	69	95	211	89	237	0	53	0	0	0	60	84	0	49	0	233	293	317	186	391	167	194	115
1637		ü	Q96KR1		Zinc finger RNA-binding protein OS=Homo sapiens OX=9606 GN=ZFR PE=1 SV=2	116.939	2	0.0251397	2	2	2171	0	0	0	0	0	0	0	0	0	0	0	0	0	0	0	0	0	0	0	0	0	0	0	0	0	0	0	0	0	0	0	0	0	0	97	55	0	0
1647		ü	P25398		40S ribosomal protein S12 OS=Homo sapiens OX=9606 GN=RPS12 PE=1 SV=3	14.505	2	0.136364	2	11	32951	491	399	0	220	622	292	178	188	477	493	102	222	127	411	179	340	255	440	350	1218	208	441	184	99	1062	0	0	0	0	64	69	292	0	47	104	327	92	92
1650		ü	O43676		NADH dehydrogenase [ubiquinone] 1 beta subcomplex subunit 3 OS=Homo sapiens OX=9606 GN=NDUFB3 PE=1 SV=3	11.395	2	0.112245	2	2	2543	0	0	0	0	0	0	0	0	0	0	0	0	0	0	0	0	0	0	0	0	0	0	0	0	0	0	0	0	0	0	0	0	0	0	0	423	463	99
1652		ü	P28062		Proteasome subunit beta type-8 OS=Homo sapiens OX=9606 GN=PSMB8 PE=1 SV=3	30.335	2	0.0942029	2	3	7044	0	0	0	0	0	77	66	0	0	58	181	170	78	84	242	35	57	0	0	0	0	0	0	0	0	0	0	0	0	0	0	0	0	0	98	0	0	0
1666		ü	Q9UI30		Multifunctional methyltransferase subunit TRM112-like protein OS=Homo sapiens OX=9606 GN=TRMT112 PE=1 SV=1	14.19	2	0.208	2	2	4098	7	176	173	0	469	204	124	0	0	0	0	0	0	0	0	0	0	0	0	0	0	0	0	0	0	0	0	0	0	0	71	128	0	159	258	0	0	0
1670		ü	P52788		Spermine synthase OS=Homo sapiens OX=9606 GN=SMS PE=1 SV=2	41.242	2	0.0218579	2	3	7974	81	72	76	0	136	0	0	0	128	67	118	102	127	0	189	165	152	170	77	275	150	284	0	62	411	0	0	0	60	102	106	0	0	97	154	0	0	40
1684		ü	P34896		Serine hydroxymethyltransferase, cytosolic OS=Homo sapiens OX=9606 GN=SHMT1 PE=1 SV=1	53.049	2	0.0600414	2	3	883	0	0	0	0	0	0	0	0	0	0	0	0	0	0	0	54	0	0	0	278	0	0	89	0	0	0	0	0	0	0	0	0	0	0	0	0	0	0
1689		ü	Q9BX40	Q9ULE3	Protein LSM14 homolog B OS=Homo sapiens OX=9606 GN=LSM14B PE=1 SV=1	42.045	2	0.0623377	3	10	2236	0	0	0	0	0	0	0	0	0	0	0	0	0	0	0	0	161	62	0	0	59	0	126	0	253	0	0	0	0	0	0	0	0	0	0	0	0	0
1701		ü	O95758	Q9UKA9	Polypyrimidine tract-binding protein 3 OS=Homo sapiens OX=9606 GN=PTBP3 PE=1 SV=2	59.652	2	0.0942029	9	38	6131	67	141	0	0	137	0	0	0	0	0	0	0	0	0	0	0	0	0	87	69	0	0	0	0	0	0	0	0	0	0	0	0	0	0	0	0	0	0
1705		ü	Q9Y3B3		Transmembrane emp24 domain-containing protein 7 OS=Homo sapiens OX=9606 GN=TMED7 PE=1 SV=2	25.156	2	0.09375	2	18	14060	263	249	51	97	800	176	176	179	131	314	0	59	89	13	63	0	96	0	101	57	0	0	0	0	0	0	0	0	0	0	0	82	95	106	92	171	0	0
1714		ü	Q9Y2B0		Protein canopy homolog 2 OS=Homo sapiens OX=9606 GN=CNPY2 PE=1 SV=1	20.639	2	0.153846	2	4	1494	0	0	0	0	0	0	0	0	0	0	0	0	0	0	0	0	0	0	0	0	0	0	0	0	0	0	0	0	0	0	0	0	0	0	0	0	0	0
1722		ü	P84085		ADP-ribosylation factor 5 OS=Homo sapiens OX=9606 GN=ARF5 PE=1 SV=2	20.517	2	0.261111	6	15	2329	0	0	0	0	0	0	0	0	0	0	0	0	0	0	0	0	0	0	0	0	0	0	0	0	0	0	0	0	0	0	0	0	0	0	0	0	0	0
1731		ü	P02749		Beta-2-glycoprotein 1 OS=Homo sapiens OX=9606 GN=APOH PE=1 SV=3	38.273	2	0.026087	2	2	5207	0	44	0	0	173	0	0	0	0	0	75	92	0	84	54	114	91	0	0	63	0	0	0	0	0	0	0	0	0	0	64	68	43	63	7	138	0	46
1740		ü	O15173		Membrane-associated progesterone receptor component 2 OS=Homo sapiens OX=9606 GN=PGRMC2 PE=1 SV=1	23.804	2	0.125561	3	16	3858	0	0	0	0	0	125	0	0	0	0	0	0	0	0	0	0	0	0	0	0	0	0	0	0	0	0	0	0	0	0	56	0	0	0	0	0	0	0
1750		ü	O60256		Phosphoribosyl pyrophosphate synthase-associated protein 2 OS=Homo sapiens OX=9606 GN=PRPSAP2 PE=1 SV=1	40.899	2	0.0921409	2	2	580	0	0	0	0	0	0	51	0	0	0	0	0	0	0	0	0	0	0	0	0	0	0	0	0	0	0	0	0	0	0	0	0	0	0	0	0	0	0
1753		ü	Q9NX55		Huntingtin-interacting protein K OS=Homo sapiens OX=9606 GN=HYPK PE=1 SV=2	14.656	2	0.0620155	2	4	1131	0	0	0	0	0	0	0	0	0	0	0	0	0	0	80	0	0	0	0	0	0	0	0	0	0	0	0	0	0	0	0	0	0	0	0	0	0	0
1759		ü	P16930		Fumarylacetoacetase OS=Homo sapiens OX=9606 GN=FAH PE=1 SV=2	46.344	2	0.0238663	2	4	5600	312	92	282	0	493	505	219	253	85	334	0	0	0	0	0	145	181	100	0	353	0	0	0	0	0	0	0	0	0	0	45	0	0	0	0	0	195	56
1779		ü	P63167		Dynein light chain 1, cytoplasmic OS=Homo sapiens OX=9606 GN=DYNLL1 PE=1 SV=1	10.359	2	0.202247	4	13	6244	0	0	0	0	0	0	0	0	0	0	111	0	43	165	110	37	146	72	0	0	83	49	0	41	232	69	0	0	0	133	121	104	184	0	80	0	0	0
1783		ü	Q14624		Inter-alpha-trypsin inhibitor heavy chain H4 OS=Homo sapiens OX=9606 GN=ITIH4 PE=1 SV=4	103.293	2	0.0247312	2	4	2101	159	217	81	0	219	0	0	0	0	0	0	0	0	0	0	0	0	0	0	80	0	0	0	0	0	0	0	0	0	0	0	0	0	0	0	0	0	0
1794		ü	Q13601		KRR1 small subunit processome component homolog OS=Homo sapiens OX=9606 GN=KRR1 PE=1 SV=4	43.638	2	0.0446194	2	2	631	0	0	0	0	0	0	0	0	0	0	0	65	0	0	0	71	230	0	0	0	0	0	0	0	48	0	0	0	0	0	0	0	0	0	0	0	0	0
1826		ü	Q9GZL7		Ribosome biogenesis protein WDR12 OS=Homo sapiens OX=9606 GN=WDR12 PE=1 SV=2	47.678	2	0.0283688	2	5	8186	0	179	134	68	140	260	188	75	189	340	127	0	0	0	76	459	238	146	155	714	0	0	111	15	81	0	0	0	0	0	0	0	0	0	57	87	0	0
1829		ü	P19013		Keratin, type II cytoskeletal 4 OS=Homo sapiens OX=9606 GN=KRT4 PE=1 SV=5	56.109	2	0.0403846	6	21	1177	0	0	0	0	0	0	0	0	0	0	0	0	0	0	0	0	0	0	0	0	0	73	0	222	45	0	0	0	0	0	0	0	0	0	0	0	0	0
1833		ü	P02771		Alpha-fetoprotein OS=Homo sapiens OX=9606 GN=AFP PE=1 SV=1	68.633	2	0.0295567	2	5	6677	0	31	59	0	0	103	0	164	122	245	0	0	0	0	0	664	15	119	87	823	0	0	75	0	128	142	194	104	61	118	412	191	33	79	188	0	0	0
1835		ü	Q96J01		THO complex subunit 3 OS=Homo sapiens OX=9606 GN=THOC3 PE=1 SV=1	38.747	2	0.025641	2	2	441	0	0	0	0	0	0	0	0	0	0	0	0	0	0	0	0	0	0	0	0	0	0	0	0	0	0	0	0	0	0	0	0	0	0	0	0	0	0
1842		ü	Q15428		Splicing factor 3A subunit 2 OS=Homo sapiens OX=9606 GN=SF3A2 PE=1 SV=2	49.224	2	0.0538793	2	4	3819	0	0	0	0	0	0	0	0	65	51	0	0	0	0	0	0	0	0	49	74	0	96	17	64	121	0	58	0	0	0	0	0	0	0	0	0	0	0
1850		ü	P56211		cAMP-regulated phosphoprotein 19 OS=Homo sapiens OX=9606 GN=ARPP19 PE=1 SV=2	12.315	2	0.178571	6	21	10251	160	0	76	0	0	56	28	0	0	158	0	0	0	121	50	57	140	0	47	0	285	0	0	105	37	0	0	0	0	0	0	0	0	0	0	190	0	0
1853		ü	Q9NQC3		Reticulon-4 OS=Homo sapiens OX=9606 GN=RTN4 PE=1 SV=2	129.851	2	0.034396	2	17	22207	87	69	54	0	307	162	196	142	172	248	302	229	125	35	380	167	188	0	119	244	184	150	0	0	196	0	138	49	101	309	353	64	122	67	265	140	361	69
1858		ü	P00374		Dihydrofolate reductase OS=Homo sapiens OX=9606 GN=DHFR PE=1 SV=2	21.439	2	0.144385	2	5	6592	161	201	61	0	393	0	0	0	65	84	101	85	59	44	112	45	0	0	0	0	0	142	0	0	67	0	0	0	0	0	232	0	97	106	6	0	0	0
1866		ü	Q9Y6G9		Cytoplasmic dynein 1 light intermediate chain 1 OS=Homo sapiens OX=9606 GN=DYNC1LI1 PE=1 SV=3	56.544	2	0.042065	2	3	2523	38	0	87	0	115	0	0	47	0	157	0	0	0	0	0	0	0	0	0	0	0	0	0	0	0	0	0	0	34	0	0	0	0	0	0	0	0	0
1868		ü	Q7Z5L9		Interferon regulatory factor 2-binding protein 2 OS=Homo sapiens OX=9606 GN=IRF2BP2 PE=1 SV=2	60.987	2	0.0579216	2	3	2129	47	48	63	0	201	0	0	0	0	0	0	0	0	0	0	0	0	0	0	0	0	0	0	0	0	0	0	0	0	0	0	0	0	0	0	0	0	0
1876		ü	P50897		Palmitoyl-protein thioesterase 1 OS=Homo sapiens OX=9606 GN=PPT1 PE=1 SV=1	34.171	2	0.0294118	2	4	3624	0	0	0	0	0	0	0	0	0	0	67	49	0	0	66	0	0	0	0	0	0	0	0	0	0	0	41	64	0	0	101	131	0	87	21	0	0	0
1894		ü	P32929		Cystathionine gamma-lyase OS=Homo sapiens OX=9606 GN=CTH PE=1 SV=3	44.479	2	0.054321	2	2	403	0	0	0	0	0	0	0	0	0	0	0	0	0	0	0	0	0	0	0	0	0	0	0	0	0	0	0	0	0	0	0	0	0	0	0	0	0	0
1903		ü	Q16666		Gamma-interferon-inducible protein 16 OS=Homo sapiens OX=9606 GN=IFI16 PE=1 SV=3	88.199	2	0.0343949	2	3	2117	0	0	0	0	138	0	0	0	0	0	0	0	0	0	0	0	0	0	0	0	0	0	0	0	0	0	0	0	0	0	0	0	0	0	0	0	0	0
1907		ü	P51636		Caveolin-2 OS=Homo sapiens OX=9606 GN=CAV2 PE=1 SV=2	18.279	2	0.185185	2	3	1575	113	84	0	0	55	0	0	0	0	0	0	0	0	0	0	0	0	0	0	0	0	0	0	51	71	0	0	0	0	0	0	0	0	13	47	123	0	0
1912		ü	P82970		High mobility group nucleosome-binding domain-containing protein 5 OS=Homo sapiens OX=9606 GN=HMGN5 PE=1 SV=1	31.506	2	0.0957447	2	2	302	0	0	0	0	0	0	0	0	0	0	0	0	0	0	0	0	0	0	0	0	0	0	0	51	143	0	0	0	0	0	0	0	0	0	0	0	0	0
1920		ü	O95104		SR-related and CTD-associated factor 4 OS=Homo sapiens OX=9606 GN=SCAF4 PE=1 SV=3	125.79	2	0.0401046	2	2	3733	0	0	0	0	0	0	65	0	0	65	0	0	0	0	0	0	99	0	0	0	0	0	0	0	0	0	0	0	0	0	0	0	0	0	0	0	0	0
1946		ü	O00170		AH receptor-interacting protein OS=Homo sapiens OX=9606 GN=AIP PE=1 SV=2	37.612	2	0.0787879	2	4	3641	61	0	29	0	122	0	0	0	0	0	0	0	0	0	0	184	0	107	0	285	0	0	0	0	0	0	0	0	0	0	0	0	0	0	0	0	0	0
1974		ü	O95372		Acyl-protein thioesterase 2 OS=Homo sapiens OX=9606 GN=LYPLA2 PE=1 SV=1	24.721	2	0.034632	2	2	8008	0	0	0	0	0	0	0	0	0	0	0	0	0	0	0	0	0	0	0	0	0	0	0	0	0	0	0	0	0	0	0	0	0	0	0	0	0	0
1979		ü	Q01130	Q9BRL6	Serine/arginine-rich splicing factor 2 OS=Homo sapiens OX=9606 GN=SRSF2 PE=1 SV=4	25.461	2	0.135747	4	44	9929	0	0	0	0	0	0	0	0	0	0	45	98	0	0	0	71	67	0	132	51	0	0	0	0	0	0	0	0	0	0	0	58	132	69	0	97	0	37
1988		ü	P68366		Tubulin alpha-4A chain OS=Homo sapiens OX=9606 GN=TUBA4A PE=1 SV=1	49.892	2	0.366071	21	175	16348	75	111	67	0	223	53	63	78	172	169	0	93	0	102	0	206	0	60	102	213	93	80	103	76	60	0	0	71	0	97	70	79	0	114	79	0	51	157
1995		ü	Q10567		AP-1 complex subunit beta-1 OS=Homo sapiens OX=9606 GN=AP1B1 PE=1 SV=2	104.57	2	0.0695469	8	16	3255	0	0	0	0	0	0	0	78	0	0	0	64	0	68	0	62	0	0	0	79	0	73	0	77	0	0	0	0	0	0	0	155	35	161	59	0	0	0
1998		ü	P52758		2-iminobutanoate/2-iminopropanoate deaminase OS=Homo sapiens OX=9606 GN=RIDA PE=1 SV=1	14.485	2	0.189781	2	3	5835	0	0	0	0	0	0	0	0	0	0	0	0	0	0	0	0	0	0	0	0	0	0	0	0	95	0	0	0	0	0	0	0	0	0	0	70	0	0
2013		ü	O95336		6-phosphogluconolactonase OS=Homo sapiens OX=9606 GN=PGLS PE=1 SV=2	27.53	2	0.0930233	2	2	1200	0	0	0	0	0	0	73	0	0	0	0	0	0	0	0	0	0	0	0	0	61	0	51	81	0	0	0	0	0	0	0	0	0	0	0	0	0	0
4		ü	P57105		Synaptojanin-2-binding protein OS=Homo sapiens OX=9606 GN=SYNJ2BP PE=1 SV=2	15.918	1	0.0827586	1	2	10683	268	114	0	0	323	0	0	159	71	109	100	335	49	64	162	0	77	49	61	0	141	0	63	0	96	0	0	0	0	0	0	195	0	0	41	0	93	0
14		ü	Q9BQ67		Glutamate-rich WD repeat-containing protein 1 OS=Homo sapiens OX=9606 GN=GRWD1 PE=1 SV=1	49.388	1	0.0201794	1	2	3708	0	0	0	0	0	0	0	0	0	0	0	0	0	0	0	0	0	0	0	0	0	0	0	0	0	0	0	0	0	0	0	0	0	0	0	0	0	0
20		ü	O75381		Peroxisomal membrane protein PEX14 OS=Homo sapiens OX=9606 GN=PEX14 PE=1 SV=1	41.212	1	0.0318302	1	2	748	0	0	0	0	0	0	0	0	0	0	0	0	0	0	0	0	0	0	0	0	0	0	0	0	0	0	0	0	0	0	0	0	0	0	0	0	0	0
24		ü	O15498		Synaptobrevin homolog YKT6 OS=Homo sapiens OX=9606 GN=YKT6 PE=1 SV=1	22.403	1	0.040404	1	2	807	0	0	0	0	0	119	0	0	0	0	0	0	0	0	0	123	0	0	44	59	0	0	0	0	0	0	0	0	0	0	0	67	0	88	47	0	0	0
27		ü	D6RBQ6		Ubiquitin carboxyl-terminal hydrolase 17-like protein 17 OS=Homo sapiens OX=9606 GN=USP17L17 PE=3 SV=1	59.589	1	0.0132075	1	3	1969	0	0	0	0	0	29	97	99	0	126	0	203	63	0	161	0	0	0	0	0	0	0	0	0	0	0	0	0	0	68	0	0	81	76	65	0	0	0
28		ü	Q8NGA1		Olfactory receptor 1M1 OS=Homo sapiens OX=9606 GN=OR1M1 PE=2 SV=1	34.816	1	0.0223642	1	16	3532	36	106	0	146	297	0	0	0	123	195	71	144	277	78	68	113	0	0	0	0	59	0	0	0	56	0	0	0	0	0	0	0	0	0	0	0	0	130
35		ü	Q92733		Proline-rich protein PRCC OS=Homo sapiens OX=9606 GN=PRCC PE=1 SV=1	52.386	1	0.0427699	1	4	1315	0	0	0	0	0	0	142	55	0	140	0	0	0	0	0	0	0	0	0	0	93	0	69	0	0	0	0	0	0	0	66	0	55	0	0	0	158	0
36		ü	P13473		Lysosome-associated membrane glycoprotein 2 OS=Homo sapiens OX=9606 GN=LAMP2 PE=1 SV=2	44.932	1	0.0195122	1	1	85	0	0	0	0	0	0	0	0	0	0	0	0	0	0	0	0	0	0	0	0	0	0	0	0	0	0	0	0	0	0	0	0	0	0	0	0	0	0
40		ü	P53365		Arfaptin-2 OS=Homo sapiens OX=9606 GN=ARFIP2 PE=1 SV=1	37.832	1	0.0234604	1	18	4691	43	45	130	0	127	0	0	70	122	174	0	17	0	7	91	0	0	0	0	0	0	0	0	0	0	0	0	0	0	0	0	0	0	0	0	0	0	0
42		ü	Q06124		Tyrosine-protein phosphatase non-receptor type 11 OS=Homo sapiens OX=9606 GN=PTPN11 PE=1 SV=3	67.968	1	0.0134907	1	1	83	0	0	0	0	0	0	0	0	0	0	0	0	0	0	0	0	0	0	0	0	0	0	0	0	0	0	0	0	0	0	0	0	0	0	0	0	0	0
44		ü	Q9NY12		H/ACA ribonucleoprotein complex subunit 1 OS=Homo sapiens OX=9606 GN=GAR1 PE=1 SV=1	22.334	1	0.0414747	1	2	7208	0	0	0	0	0	59	79	220	251	167	0	0	0	0	158	0	0	0	0	0	0	0	0	0	0	0	0	0	0	0	166	129	0	53	95	0	0	0
46		ü	P35658		Nuclear pore complex protein Nup214 OS=Homo sapiens OX=9606 GN=NUP214 PE=1 SV=2	213.488	1	0.00956938	1	1	1693	0	0	0	0	0	0	0	0	0	0	0	0	0	0	0	0	0	0	0	0	0	0	0	0	0	0	0	0	0	0	0	0	0	0	0	102	0	57
56		ü	Q12769		Nuclear pore complex protein Nup160 OS=Homo sapiens OX=9606 GN=NUP160 PE=1 SV=3	162.017	1	0.00905292	1	1	72	0	0	0	0	0	0	0	0	0	0	0	0	0	0	0	0	0	0	0	0	0	0	0	0	0	0	0	0	0	0	0	0	0	0	0	0	0	0
62		ü	Q9Y5A7	Q15149	NEDD8 ultimate buster 1 OS=Homo sapiens OX=9606 GN=NUB1 PE=1 SV=2	70.494	1	0.0097561	1	8	0
63		ü	Q6PGP7		Tetratricopeptide repeat protein 37 OS=Homo sapiens OX=9606 GN=TTC37 PE=1 SV=1	175.375	1	0.0044757	1	4	586	0	0	0	0	0	88	59	0	59	0	0	0	0	0	0	0	0	0	0	43	0	0	0	0	77	0	0	0	0	0	0	0	0	0	0	0	0	0
65		ü	Q8IWJ2		GRIP and coiled-coil domain-containing protein 2 OS=Homo sapiens OX=9606 GN=GCC2 PE=1 SV=4	195.789	1	0.00415677	1	1	1000	0	0	0	0	0	0	0	0	0	0	0	0	0	0	0	0	0	0	0	0	0	0	0	0	0	0	0	0	0	0	0	0	0	0	0	389	147	70
68		ü	O14936		Peripheral plasma membrane protein CASK OS=Homo sapiens OX=9606 GN=CASK PE=1 SV=3	105.056	1	0.012959	1	1	885	0	0	0	0	0	0	0	0	0	0	0	0	0	0	0	0	0	0	0	0	0	0	0	0	0	0	0	0	0	0	0	0	0	0	0	0	0	0
74		ü	Q06481		Amyloid-like protein 2 OS=Homo sapiens OX=9606 GN=APLP2 PE=1 SV=2	86.9	1	0.0131062	1	1	636	0	0	0	0	0	0	0	0	0	0	0	0	0	0	0	0	0	0	0	0	0	0	0	0	0	0	0	0	0	0	0	0	0	0	0	0	0	0
75		ü	Q13103		Secreted phosphoprotein 24 OS=Homo sapiens OX=9606 GN=SPP2 PE=1 SV=1	24.322	1	0.056872	1	2	5153	0	0	0	0	43	0	0	0	0	67	0	0	0	0	0	0	0	0	0	41	0	0	0	0	0	0	0	0	0	0	0	0	0	0	0	0	0	0
76		ü	P28329		Choline O-acetyltransferase OS=Homo sapiens OX=9606 GN=CHAT PE=1 SV=4	82.483	1	0.00935829	1	1	3385	0	0	0	0	0	0	0	0	0	0	0	0	0	0	0	0	0	0	0	0	0	0	0	0	0	0	0	0	0	0	0	0	0	0	0	0	0	0
81		ü	O15327		Inositol polyphosphate 4-phosphatase type II OS=Homo sapiens OX=9606 GN=INPP4B PE=1 SV=4	104.671	1	0.00974026	1	5	5814	610	528	0	0	1280	0	0	0	0	0	68	0	0	33	9	0	0	0	0	0	0	0	0	0	0	0	0	0	0	0	79	0	129	0	94	0	0	0
86		ü	Q96KG9		N-terminal kinase-like protein OS=Homo sapiens OX=9606 GN=SCYL1 PE=1 SV=1	89.575	1	0.00866337	1	5	6060	0	0	0	0	0	172	350	122	0	347	0	0	0	0	0	0	0	0	0	0	0	0	0	0	0	0	0	0	0	0	0	0	0	0	0	0	0	0
90		ü	O00116		Alkyldihydroxyacetonephosphate synthase, peroxisomal OS=Homo sapiens OX=9606 GN=AGPS PE=1 SV=1	72.866	1	0.0349544	1	1	671	65	0	33	81	80	0	0	0	0	0	0	0	0	0	0	0	0	0	0	0	0	0	0	0	0	0	0	0	0	0	0	0	0	0	0	0	0	0
93		ü	Q9NQT5		Exosome complex component RRP40 OS=Homo sapiens OX=9606 GN=EXOSC3 PE=1 SV=3	29.553	1	0.0763636	1	1	858	0	0	0	0	0	0	0	0	0	0	0	0	0	0	0	0	0	0	0	0	0	0	0	0	0	0	0	0	0	0	0	0	0	0	0	0	0	48
94		ü	Q9NRL3		Striatin-4 OS=Homo sapiens OX=9606 GN=STRN4 PE=1 SV=2	80.546	1	0.0172643	1	1	121	0	0	0	0	0	0	0	0	0	0	0	0	0	0	0	0	0	0	0	0	0	0	0	0	0	0	0	0	0	0	0	0	0	0	0	0	0	0
97		ü	Q8IY67		Ribonucleoprotein PTB-binding 1 OS=Homo sapiens OX=9606 GN=RAVER1 PE=1 SV=1	63.837	1	0.0214521	1	1	1452	0	0	0	0	0	0	0	0	0	0	0	0	0	0	0	0	0	0	0	0	0	0	0	0	0	0	0	0	0	0	0	0	0	0	0	0	0	0
100		ü	Q14651		Plastin-1 OS=Homo sapiens OX=9606 GN=PLS1 PE=1 SV=2	70.209	1	0.0969793	5	8	267	0	0	0	0	0	0	0	0	0	0	0	0	0	0	0	0	0	0	0	0	0	0	0	0	0	0	0	0	0	0	0	0	0	0	0	0	0	0
104		ü	O00217		NADH dehydrogenase [ubiquinone] iron-sulfur protein 8, mitochondrial OS=Homo sapiens OX=9606 GN=NDUFS8 PE=1 SV=1	23.69	1	0.052381	1	1	117	0	0	0	0	0	0	0	0	0	0	0	0	0	0	0	0	0	0	0	0	0	0	0	0	0	0	0	0	0	0	0	0	0	0	0	0	0	0
106		ü	Q14683		Structural maintenance of chromosomes protein 1A OS=Homo sapiens OX=9606 GN=SMC1A PE=1 SV=2	143.144	1	0.00892133	1	1	382	0	0	0	0	0	0	0	0	0	0	0	0	0	0	0	0	0	0	0	0	0	0	0	0	0	0	0	0	0	0	39	0	0	0	77	0	0	0
107		ü	Q9BVP2		Guanine nucleotide-binding protein-like 3 OS=Homo sapiens OX=9606 GN=GNL3 PE=1 SV=2	61.954	1	0.0163934	1	1	849	0	0	0	0	63	91	0	0	111	312	0	0	0	0	0	0	0	0	0	0	0	0	0	0	0	0	0	0	0	0	0	0	0	0	0	0	0	0
110		ü	Q9H3U1		Protein unc-45 homolog A OS=Homo sapiens OX=9606 GN=UNC45A PE=1 SV=1	103.011	1	0.00741525	1	1	10102	0	0	0	0	0	0	0	0	0	0	0	0	0	0	0	0	0	0	0	0	0	0	0	0	0	0	0	0	0	0	0	0	0	0	0	0	0	0
120		ü	O75964		ATP synthase subunit g, mitochondrial OS=Homo sapiens OX=9606 GN=ATP5MG PE=1 SV=3	11.421	1	0.126214	1	9	6277	0	0	0	0	0	0	0	0	0	0	0	0	0	0	0	0	0	0	0	19	0	0	0	0	0	59	41	0	0	0	28	41	0	0	0	0	63	115
124		ü	Q5T1J5		Putative coiled-coil-helix-coiled-coil-helix domain-containing protein CHCHD2P9, mitochondrial OS=Homo sapiens OX=9606 GN=CHCHD2P9 PE=5 SV=1	15.48	1	0.18543	1	5	685	0	0	0	0	0	0	0	0	0	0	0	0	0	0	0	0	0	141	0	0	0	0	0	0	0	0	0	0	0	0	42	0	0	0	45	66	0	0
132		ü	Q9Y6M1		Insulin-like growth factor 2 mRNA-binding protein 2 OS=Homo sapiens OX=9606 GN=IGF2BP2 PE=1 SV=2	66.081	1	0.0233723	1	1	454	0	0	0	0	0	0	0	0	0	0	0	0	0	0	0	0	0	0	0	0	0	0	0	0	0	0	0	0	0	0	0	0	0	0	0	0	0	0
134		ü	Q2M3G0		ATP-binding cassette sub-family B member 5 OS=Homo sapiens OX=9606 GN=ABCB5 PE=1 SV=4	138.553	1	0.00954654	1	11	8480	0	0	0	0	0	354	294	257	136	341	0	0	0	0	0	0	0	0	0	0	0	0	0	0	0	0	0	0	0	0	0	0	0	0	0	134	329	0
146		ü	P35270		Sepiapterin reductase OS=Homo sapiens OX=9606 GN=SPR PE=1 SV=1	28.031	1	0.0383142	1	1	2357	0	0	0	0	0	0	0	0	0	0	87	47	0	0	63	0	0	0	0	99	0	0	0	0	0	0	0	0	0	0	0	202	0	216	0	0	0	0
148		ü	Q13938		Calcyphosin OS=Homo sapiens OX=9606 GN=CAPS PE=1 SV=2	30.221	1	0.0436364	1	4	3045	0	57	0	0	187	0	0	0	0	0	61	76	0	0	0	0	0	0	0	0	77	91	0	0	0	0	0	0	0	0	0	59	0	75	53	0	0	0
149		ü	Q53GS9		U4/U6.U5 tri-snRNP-associated protein 2 OS=Homo sapiens OX=9606 GN=USP39 PE=1 SV=2	65.34	1	0.0265487	1	1	217	0	0	0	0	0	0	0	0	0	0	0	0	0	0	0	0	0	0	0	0	0	0	0	0	0	0	0	0	0	0	0	0	0	0	0	0	0	0
151		ü	O15260		Surfeit locus protein 4 OS=Homo sapiens OX=9606 GN=SURF4 PE=1 SV=3	30.374	1	0.0371747	1	2	281	0	61	0	0	0	0	0	0	0	0	0	0	0	0	0	0	0	0	0	0	0	0	0	0	0	0	0	0	0	0	0	0	0	0	51	0	0	0
152		ü	P52298		Nuclear cap-binding protein subunit 2 OS=Homo sapiens OX=9606 GN=NCBP2 PE=1 SV=1	17.99	1	0.0705128	1	1	1972	0	0	0	0	0	0	0	0	0	0	0	0	0	0	76	0	0	0	0	0	0	0	0	0	0	0	0	0	0	0	0	0	0	0	0	0	0	68
155		ü	Q8IUE6		Histone H2A type 2-B OS=Homo sapiens OX=9606 GN=H2AC21 PE=1 SV=3	13.987	1	0.630769	6	68	2886	0	0	0	0	0	0	0	0	0	0	0	0	0	0	0	0	0	0	0	0	0	124	30	71	0	0	0	0	0	0	0	0	0	0	0	0	0	67
160		ü	O96013		Serine/threonine-protein kinase PAK 4 OS=Homo sapiens OX=9606 GN=PAK4 PE=1 SV=1	64.032	1	0.0186125	1	2	381	0	0	0	0	0	0	0	0	0	0	0	0	0	0	0	0	0	0	0	0	0	0	0	0	0	0	0	0	0	0	0	0	0	0	0	0	0	0
164		ü	P18031		Tyrosine-protein phosphatase non-receptor type 1 OS=Homo sapiens OX=9606 GN=PTPN1 PE=1 SV=1	49.935	1	0.0482759	1	2	1394	0	0	0	0	0	0	0	0	0	0	51	0	0	0	0	0	0	0	0	0	0	0	0	0	0	0	0	0	0	0	0	0	0	0	0	0	0	0
167		ü	O94762		ATP-dependent DNA helicase Q5 OS=Homo sapiens OX=9606 GN=RECQL5 PE=1 SV=2	108.79	1	0.00706357	1	6	1165	0	55	0	0	0	0	0	0	0	0	0	0	0	0	0	0	0	0	0	63	0	0	0	0	0	0	0	0	0	0	0	0	0	0	0	0	0	0
180		ü	Q96DI7		U5 small nuclear ribonucleoprotein 40 kDa protein OS=Homo sapiens OX=9606 GN=SNRNP40 PE=1 SV=1	39.286	1	0.0280112	1	1	2462	0	0	0	0	0	60	55	55	0	51	0	0	0	0	0	57	58	72	0	65	188	73	57	0	0	175	58	0	0	45	0	0	0	0	0	0	0	0
181		ü	Q9BV57		1,2-dihydroxy-3-keto-5-methylthiopentene dioxygenase OS=Homo sapiens OX=9606 GN=ADI1 PE=1 SV=1	21.485	1	0.117318	1	1	591	0	0	0	0	0	0	0	0	0	0	0	0	0	0	0	0	0	0	0	0	0	0	0	0	0	0	0	0	0	0	0	0	0	0	0	0	0	0
185		ü	P01116	P01112	GTPase KRas OS=Homo sapiens OX=9606 GN=KRAS PE=1 SV=1	21.642	1	0.0634921	1	1	9381	73	61	0	0	0	238	136	0	219	182	24	0	0	0	44	131	37	137	54	0	0	105	0	61	0	50	113	63	0	0	115	164	0	0	252	294	59	0
188		ü	P62891		60S ribosomal protein L39 OS=Homo sapiens OX=9606 GN=RPL39 PE=1 SV=2	6.403	1	0.196078	1	4	15399	169	263	66	86	243	1145	187	0	0	230	0	0	0	0	0	277	81	0	0	228	0	0	0	0	0	0	0	0	0	0	264	53	0	0	82	688	132	280
190		ü	P13674		Prolyl 4-hydroxylase subunit alpha-1 OS=Homo sapiens OX=9606 GN=P4HA1 PE=1 SV=2	61.011	1	0.0187266	1	3	5649	224	0	94	96	128	63	0	170	207	43	142	0	53	0	124	0	0	0	0	0	0	0	0	0	0	0	0	0	0	0	0	0	0	0	0	0	0	0
193		ü	Q5T5P2		Sickle tail protein homolog OS=Homo sapiens OX=9606 GN=KIAA1217 PE=1 SV=2	213.983	1	0.00669068	1	1	747	0	0	0	0	0	0	0	0	0	0	0	0	0	0	0	0	0	0	0	0	0	0	0	0	0	0	0	0	0	0	0	0	0	0	0	0	0	0
194		ü	Q9Y653		Adhesion G-protein coupled receptor G1 OS=Homo sapiens OX=9606 GN=ADGRG1 PE=1 SV=2	77.688	1	0.017316	1	2	1869	0	0	0	0	0	0	0	0	0	0	0	0	0	0	0	0	0	0	0	0	0	0	0	0	0	0	0	0	0	0	0	0	0	0	0	0	0	0
199		ü	Q15836		Vesicle-associated membrane protein 3 OS=Homo sapiens OX=9606 GN=VAMP3 PE=1 SV=3	11.302	1	0.17	1	3	2550	0	0	0	0	0	0	0	61	0	0	0	0	0	0	0	0	0	0	0	0	0	0	0	0	87	0	0	0	0	0	0	0	0	0	0	0	0	0
200		ü	Q8WUF5		RelA-associated inhibitor OS=Homo sapiens OX=9606 GN=PPP1R13L PE=1 SV=4	89.036	1	0.0422705	1	1	79	0	0	0	0	0	0	0	0	0	0	0	0	0	0	0	0	0	0	0	0	0	0	0	0	0	0	0	0	0	0	0	0	0	0	0	0	0	0
203		ü	O75940		Survival of motor neuron-related-splicing factor 30 OS=Homo sapiens OX=9606 GN=SMNDC1 PE=1 SV=1	26.694	1	0.0504202	1	1	37	0	0	0	0	0	0	0	0	0	0	0	0	0	0	0	0	0	0	0	0	0	0	0	0	0	0	0	0	0	0	0	0	0	0	0	0	0	0
204		ü	Q9NV31		U3 small nucleolar ribonucleoprotein protein IMP3 OS=Homo sapiens OX=9606 GN=IMP3 PE=1 SV=1	21.837	1	0.0815217	1	1	1803	43	0	0	0	64	0	0	0	71	51	0	0	0	0	0	0	51	0	0	0	0	0	0	0	0	0	0	0	0	0	0	0	107	0	0	0	0	0
210		ü	Q15648		Mediator of RNA polymerase II transcription subunit 1 OS=Homo sapiens OX=9606 GN=MED1 PE=1 SV=4	168.373	1	0.00948767	1	1	67	0	0	0	0	67	0	0	0	0	0	0	0	0	0	0	0	0	0	0	0	0	0	0	0	0	0	0	0	0	0	0	0	0	0	0	0	0	0
211		ü	Q9NYY8		FAST kinase domain-containing protein 2, mitochondrial OS=Homo sapiens OX=9606 GN=FASTKD2 PE=1 SV=1	81.41	1	0.0112676	1	1	1053	0	0	0	0	0	0	0	0	0	0	0	0	0	0	0	0	0	0	0	0	0	0	0	0	0	0	0	0	0	0	0	0	0	0	0	0	0	0
213		ü	Q8IZP0		Abl interactor 1 OS=Homo sapiens OX=9606 GN=ABI1 PE=1 SV=4	55.047	1	0.023622	1	1	36	0	0	0	0	0	0	0	0	0	0	0	0	0	0	0	0	0	0	0	0	0	0	0	0	0	0	0	0	0	0	0	0	0	0	0	0	0	0
217		ü	Q9H0A0		RNA cytidine acetyltransferase OS=Homo sapiens OX=9606 GN=NAT10 PE=1 SV=2	115.657	1	0.00780488	1	1	1106	0	0	0	0	0	0	0	0	0	0	0	0	0	0	0	0	0	0	0	0	0	0	0	0	0	0	0	0	0	0	7	185	0	319	253	0	0	0
222		ü	P11172		Uridine 5'-monophosphate synthase OS=Homo sapiens OX=9606 GN=UMPS PE=1 SV=1	52.189	1	0.01875	1	1	490	0	0	0	0	0	44	0	0	67	160	0	0	0	0	0	0	0	0	0	0	0	0	0	0	0	0	0	0	0	0	0	0	0	0	0	0	0	0
233		ü	Q96EY1		DnaJ homolog subfamily A member 3, mitochondrial OS=Homo sapiens OX=9606 GN=DNAJA3 PE=1 SV=2	52.456	1	0.025	1	2	2897	0	0	0	0	0	0	0	0	0	0	0	0	0	0	0	0	0	0	0	0	0	0	0	0	0	0	0	0	0	0	0	0	0	0	0	0	0	0
242		ü	Q969T9		WW domain-binding protein 2 OS=Homo sapiens OX=9606 GN=WBP2 PE=1 SV=1	28.068	1	0.0344828	1	7	3773	0	0	0	0	0	0	0	72	63	205	64	44	66	0	164	0	0	0	0	0	0	0	0	0	0	0	0	0	0	0	0	0	0	0	0	0	172	0
244		ü	P33552		Cyclin-dependent kinases regulatory subunit 2 OS=Homo sapiens OX=9606 GN=CKS2 PE=1 SV=1	9.854	1	0.202532	3	10	5391	0	0	0	0	0	0	0	0	0	0	0	0	0	0	0	0	0	0	0	0	0	0	0	0	0	0	0	0	0	0	0	0	0	0	73	0	0	0
251		ü	P04004		Vitronectin OS=Homo sapiens OX=9606 GN=VTN PE=1 SV=1	54.271	1	0.0167364	1	1	45	0	0	0	0	0	0	0	0	0	0	0	0	0	0	0	0	0	0	0	0	0	0	0	0	0	0	0	0	0	0	0	0	0	0	0	0	0	0
258		ü	P10155		60 kDa SS-A/Ro ribonucleoprotein OS=Homo sapiens OX=9606 GN=RO60 PE=1 SV=2	60.631	1	0.0148699	1	1	122	0	0	0	0	0	0	61	0	0	61	0	0	0	0	0	0	0	0	0	0	0	0	0	0	0	0	0	0	0	0	0	0	0	0	0	0	0	0
260		ü	Q15758		Neutral amino acid transporter B(0) OS=Homo sapiens OX=9606 GN=SLC1A5 PE=1 SV=2	56.562	1	0.0184843	1	6	3838	0	0	0	0	71	0	0	49	0	0	0	0	0	0	0	0	0	33	0	0	306	94	0	370	239	0	0	0	0	0	0	0	0	0	0	0	0	0
264		ü	Q96N66		Lysophospholipid acyltransferase 7 OS=Homo sapiens OX=9606 GN=MBOAT7 PE=1 SV=2	52.73	1	0.0254237	1	1	50	0	0	0	0	0	0	0	0	0	0	0	0	0	0	0	0	0	0	0	0	0	0	0	0	50	0	0	0	0	0	0	0	0	0	0	0	0	0
270		ü	O43719		HIV Tat-specific factor 1 OS=Homo sapiens OX=9606 GN=HTATSF1 PE=1 SV=1	85.801	1	0.013245	1	1	685	0	0	0	0	0	0	0	0	0	0	0	0	0	0	0	0	0	0	0	0	0	0	0	0	0	0	0	0	0	0	0	0	0	0	0	0	0	0
271		ü	Q9Y2L1		Exosome complex exonuclease RRP44 OS=Homo sapiens OX=9606 GN=DIS3 PE=1 SV=2	108.934	1	0.0114823	1	1	1234	0	0	0	0	0	0	0	0	0	0	0	0	0	0	0	0	0	0	0	0	0	0	0	0	0	0	0	0	0	0	0	0	0	0	0	0	0	0
272		ü	P16989		Y-box-binding protein 3 OS=Homo sapiens OX=9606 GN=YBX3 PE=1 SV=4	40.066	1	0.137097	4	15	160	0	0	0	0	0	0	0	0	0	0	0	0	0	0	0	0	0	0	0	0	0	0	0	0	0	0	0	0	0	0	0	0	0	0	0	0	0	0
274		ü	Q13617		Cullin-2 OS=Homo sapiens OX=9606 GN=CUL2 PE=1 SV=2	86.927	1	0.0255034	2	3	227	0	0	0	0	0	0	0	0	0	0	52	76	0	51	48	0	0	0	0	0	0	0	0	0	0	0	0	0	0	0	0	0	0	0	0	0	0	0
275		ü	P21281		V-type proton ATPase subunit B, brain isoform OS=Homo sapiens OX=9606 GN=ATP6V1B2 PE=1 SV=3	56.465	1	0.0293542	1	2	2876	0	0	0	0	0	0	55	0	0	0	0	73	54	0	76	0	0	0	0	0	0	52	0	0	0	0	0	0	0	0	0	0	59	0	69	139	0	0
280		ü	Q96T23		Remodeling and spacing factor 1 OS=Homo sapiens OX=9606 GN=RSF1 PE=1 SV=2	163.72	1	0.00693963	1	1	1026	0	0	0	0	0	0	0	0	0	0	0	0	0	0	0	0	50	53	56	48	0	0	0	0	0	0	0	0	0	0	0	0	0	0	0	0	0	0
286		ü	Q9Y2S7		Polymerase delta-interacting protein 2 OS=Homo sapiens OX=9606 GN=POLDIP2 PE=1 SV=1	42.007	1	0.0434783	1	1	15253	0	0	0	0	0	0	0	0	0	0	0	0	0	0	0	0	0	0	0	0	0	0	0	0	0	0	0	0	0	0	0	0	0	0	0	0	0	0
293		ü	Q8WUM0		Nuclear pore complex protein Nup133 OS=Homo sapiens OX=9606 GN=NUP133 PE=1 SV=2	128.898	1	0.0103806	1	1	355	0	0	0	0	0	0	0	0	0	0	0	0	0	0	0	0	0	0	0	0	69	138	0	0	148	0	0	0	0	0	0	0	0	0	0	0	0	0
294		ü	Q03154		Aminoacylase-1 OS=Homo sapiens OX=9606 GN=ACY1 PE=1 SV=1	45.856	1	0.0318627	1	2	831	31	103	0	70	280	0	0	0	0	0	0	0	0	0	0	0	0	0	0	0	0	0	0	0	0	0	0	0	0	0	0	0	0	0	0	0	0	0
296		ü	Q9UHR5		SAP30-binding protein OS=Homo sapiens OX=9606 GN=SAP30BP PE=1 SV=1	33.85	1	0.0487013	1	4	5603	0	0	12	75	90	0	0	0	0	0	0	0	0	0	0	0	92	127	55	143	0	7	0	0	73	0	0	0	0	0	0	0	0	0	0	122	0	0
301		ü	O00468		Agrin OS=Homo sapiens OX=9606 GN=AGRN PE=1 SV=6	217.179	1	0.00676983	1	2	3749	0	0	0	0	0	0	0	0	0	0	0	0	0	48	0	46	73	95	37	94	0	0	0	0	0	0	0	0	0	0	0	0	0	0	0	0	0	0
304		ü	A0AV96		RNA-binding protein 47 OS=Homo sapiens OX=9606 GN=RBM47 PE=1 SV=2	64.058	1	0.0185497	1	1	1447	0	0	0	0	0	0	90	0	0	53	0	0	0	0	0	0	127	0	45	26	0	0	0	0	0	0	0	0	0	0	0	0	0	0	0	278	0	47
309		ü	P48960		Adhesion G protein-coupled receptor E5 OS=Homo sapiens OX=9606 GN=ADGRE5 PE=1 SV=4	91.809	1	0.0203593	1	1	376	0	0	0	0	0	0	0	0	0	0	0	0	0	0	0	0	0	0	0	0	0	0	0	0	0	0	0	0	0	0	0	0	0	0	0	0	0	0
318		ü	P25815		Protein S100-P OS=Homo sapiens OX=9606 GN=S100P PE=1 SV=2	10.393	1	0.136842	1	2	3848	65	61	122	0	85	133	0	48	65	65	174	86	0	0	165	52	134	0	107	64	0	0	0	0	165	0	0	0	0	0	0	230	51	64	181	0	0	0
320		ü	Q70CQ2		Ubiquitin carboxyl-terminal hydrolase 34 OS=Homo sapiens OX=9606 GN=USP34 PE=1 SV=2	403.973	1	0.00479413	1	1	598	0	0	0	0	0	0	0	0	0	0	83	69	34	106	306	0	0	0	0	0	0	0	0	0	0	0	0	0	0	0	0	0	0	0	0	0	0	0
323		ü	O60518	O00410	Ran-binding protein 6 OS=Homo sapiens OX=9606 GN=RANBP6 PE=1 SV=2	124.633	1	0.0226244	2	4	0
329		ü	Q93034		Cullin-5 OS=Homo sapiens OX=9606 GN=CUL5 PE=1 SV=4	90.897	1	0.0153846	1	1	78	0	0	0	0	0	0	0	0	0	0	0	0	0	37	0	0	0	0	0	0	0	0	0	0	0	0	0	0	0	0	0	0	0	0	0	0	0	0
334		ü	Q99808		Equilibrative nucleoside transporter 1 OS=Homo sapiens OX=9606 GN=SLC29A1 PE=1 SV=3	50.186	1	0.0219298	1	1	131	0	0	0	0	0	0	0	0	0	0	0	0	0	0	0	0	0	0	0	0	0	0	0	0	0	0	0	0	0	0	0	0	0	0	0	0	0	0
335		ü	P46821		Microtubule-associated protein 1B OS=Homo sapiens OX=9606 GN=MAP1B PE=1 SV=2	270.468	1	0.00364668	1	1	66	0	0	0	0	0	0	0	0	0	0	0	0	0	0	0	0	0	0	0	0	0	0	0	0	0	0	0	0	0	0	0	0	0	0	0	0	0	0
336		ü	O00429		Dynamin-1-like protein OS=Homo sapiens OX=9606 GN=DNM1L PE=1 SV=2	81.826	1	0.00951087	1	1	3092	0	0	0	0	0	0	0	0	113	113	0	99	0	0	107	0	41	0	0	227	0	0	0	0	0	0	0	0	0	0	0	0	0	0	0	0	0	0
344		ü	O75116		Rho-associated protein kinase 2 OS=Homo sapiens OX=9606 GN=ROCK2 PE=1 SV=4	160.799	1	0.0100865	1	1	557	0	0	0	0	0	0	0	0	0	0	0	0	0	0	0	0	0	0	0	0	0	0	0	38	0	0	0	0	0	0	0	0	0	0	0	0	0	0
349		ü	Q9BRJ6		Uncharacterized protein C7orf50 OS=Homo sapiens OX=9606 GN=C7orf50 PE=1 SV=1	22.07	1	0.113402	1	4	1497	0	0	0	0	53	0	0	0	0	0	0	0	0	0	0	0	0	0	0	0	0	0	0	0	0	0	0	0	0	0	37	500	199	357	77	0	0	0
352		ü	Q12824		SWI/SNF-related matrix-associated actin-dependent regulator of chromatin subfamily B member 1 OS=Homo sapiens OX=9606 GN=SMARCB1 PE=1 SV=2	44.113	1	0.0337662	1	1	2102	45	0	0	0	79	0	0	0	0	0	0	0	0	0	0	0	0	0	0	0	0	0	0	0	0	0	0	0	0	0	0	0	0	0	0	0	0	0
353		ü	O43765		Small glutamine-rich tetratricopeptide repeat-containing protein alpha OS=Homo sapiens OX=9606 GN=SGTA PE=1 SV=1	34.042	1	0.028754	1	1	1989	0	0	0	0	0	0	0	0	0	0	0	0	0	0	0	0	0	0	0	0	0	0	0	0	58	0	0	0	0	0	0	0	0	0	0	0	0	0
359		ü	Q9H3H3		UPF0696 protein C11orf68 OS=Homo sapiens OX=9606 GN=C11orf68 PE=1 SV=3	31.411	1	0.0376712	1	1	580	0	0	45	0	47	0	0	0	0	0	0	0	0	0	0	0	0	0	0	0	0	0	0	0	0	0	0	0	0	0	0	0	0	0	0	0	0	0
361		ü	P28288		ATP-binding cassette sub-family D member 3 OS=Homo sapiens OX=9606 GN=ABCD3 PE=1 SV=1	75.428	1	0.0242792	1	1	1789	0	0	0	0	0	76	0	181	0	0	0	0	0	0	0	0	0	0	47	99	48	51	0	0	0	0	0	0	0	0	0	0	0	0	0	0	0	0
363		ü	O95400		CD2 antigen cytoplasmic tail-binding protein 2 OS=Homo sapiens OX=9606 GN=CD2BP2 PE=1 SV=1	37.623	1	0.0410557	1	1	926	0	0	0	0	0	0	0	0	0	0	0	0	0	0	0	0	0	0	0	0	0	0	0	0	0	0	0	0	0	0	0	0	0	0	0	0	0	0
364		ü	Q6P6C2		RNA demethylase ALKBH5 OS=Homo sapiens OX=9606 GN=ALKBH5 PE=1 SV=2	44.229	1	0.0736041	1	1	56	0	0	0	0	0	0	0	0	0	0	0	0	0	0	0	0	0	0	0	0	0	0	0	0	0	0	0	0	0	0	0	0	0	0	0	0	0	0
365		ü	Q9H0C8		Integrin-linked kinase-associated serine/threonine phosphatase 2C OS=Homo sapiens OX=9606 GN=ILKAP PE=1 SV=1	42.88	1	0.0357143	1	1	2038	0	0	0	0	0	0	96	57	0	0	0	0	0	0	0	0	0	0	0	0	0	0	0	0	0	0	0	0	0	0	0	103	173	0	161	0	0	0
368		ü	Q9HC35		Echinoderm microtubule-associated protein-like 4 OS=Homo sapiens OX=9606 GN=EML4 PE=1 SV=3	108.848	1	0.0142712	1	1	4365	56	0	77	0	209	0	0	0	105	0	0	0	0	0	0	0	0	0	0	0	0	47	0	78	0	0	0	0	0	0	62	70	0	0	47	39	70	0
374		ü	O15160		DNA-directed RNA polymerases I and III subunit RPAC1 OS=Homo sapiens OX=9606 GN=POLR1C PE=1 SV=1	39.225	1	0.0375723	1	1	93	0	0	0	0	0	0	0	0	0	0	0	0	0	0	0	0	0	0	0	0	0	0	0	0	0	0	0	0	0	0	0	0	0	0	0	93	0	0
375		ü	Q14728		Major facilitator superfamily domain-containing protein 10 OS=Homo sapiens OX=9606 GN=MFSD10 PE=1 SV=1	48.308	1	0.0153846	1	1	259	0	0	0	0	0	0	0	0	0	0	0	0	0	0	0	0	0	0	0	0	0	0	0	0	0	0	0	0	0	0	0	0	0	0	0	0	0	0
376		ü	P46109		Crk-like protein OS=Homo sapiens OX=9606 GN=CRKL PE=1 SV=1	33.756	1	0.029703	1	3	24869	204	56	169	0	125	0	0	0	97	61	165	106	247	43	39	121	195	205	247	369	0	55	0	0	0	0	0	0	0	0	74	0	48	87	68	329	398	75
377		ü	O95470		Sphingosine-1-phosphate lyase 1 OS=Homo sapiens OX=9606 GN=SGPL1 PE=1 SV=3	63.483	1	0.0211268	1	3	3242	0	0	0	0	0	0	0	0	0	0	0	0	0	0	0	220	125	79	23	0	0	0	0	0	0	0	0	0	0	0	39	87	81	0	0	79	0	99
378		ü	Q5MNZ6		WD repeat domain phosphoinositide-interacting protein 3 OS=Homo sapiens OX=9606 GN=WDR45B PE=1 SV=2	38.097	1	0.0232558	1	1	219	0	0	0	0	0	0	85	0	79	55	0	0	0	0	0	0	0	0	0	0	0	0	0	0	0	0	0	0	0	0	0	0	0	0	0	0	0	0
386		ü	P61421		V-type proton ATPase subunit d 1 OS=Homo sapiens OX=9606 GN=ATP6V0D1 PE=1 SV=1	40.303	1	0.022792	1	1	503	0	0	0	0	0	0	0	0	0	0	0	0	0	0	0	0	0	0	0	0	56	0	0	62	0	0	0	0	0	0	0	0	0	0	0	0	0	0
394		ü	O14617		AP-3 complex subunit delta-1 OS=Homo sapiens OX=9606 GN=AP3D1 PE=1 SV=1	130.076	1	0.00954033	1	2	572	0	0	0	0	0	0	0	0	0	0	0	0	0	0	0	0	0	0	0	0	0	0	0	0	0	0	0	0	0	0	0	0	0	0	0	0	100	109
396		ü	E9PRG8		Uncharacterized protein C11orf98 OS=Homo sapiens OX=9606 GN=C11orf98 PE=4 SV=2	14.225	1	0.0650406	1	1	516	0	0	0	0	0	0	0	0	0	0	0	0	0	0	0	0	0	0	0	0	0	0	0	0	0	0	0	0	0	0	0	0	0	0	0	0	0	0
409		ü	Q15007		Pre-mRNA-splicing regulator WTAP OS=Homo sapiens OX=9606 GN=WTAP PE=1 SV=2	44.217	1	0.030303	1	2	1186	0	0	0	0	0	94	0	88	0	75	0	0	0	0	0	92	0	0	73	0	0	0	0	0	0	0	0	0	0	0	0	0	0	0	0	0	0	0
410		ü	Q99536		Synaptic vesicle membrane protein VAT-1 homolog OS=Homo sapiens OX=9606 GN=VAT1 PE=1 SV=2	41.893	1	0.0229008	1	1	3036	0	0	0	0	0	0	78	0	79	103	66	0	0	0	49	0	0	0	0	0	56	0	0	0	0	0	0	0	59	0	0	19	0	88	56	0	0	0
417		ü	O95394		Phosphoacetylglucosamine mutase OS=Homo sapiens OX=9606 GN=PGM3 PE=1 SV=1	59.814	1	0.0239852	1	2	411	0	0	0	0	0	0	0	0	0	0	0	0	0	0	0	0	0	0	0	0	0	0	0	0	0	0	0	0	0	0	0	0	0	0	0	0	0	0
422		ü	P78318		Immunoglobulin-binding protein 1 OS=Homo sapiens OX=9606 GN=IGBP1 PE=1 SV=1	39.198	1	0.0265487	1	2	886	0	0	0	0	0	0	0	0	0	0	0	0	0	0	0	0	0	0	0	0	0	0	0	0	0	0	0	0	0	0	0	0	0	0	0	0	0	17
423		ü	P60866		40S ribosomal protein S20 OS=Homo sapiens OX=9606 GN=RPS20 PE=1 SV=1	13.364	1	0.092437	1	25	55997	60	255	216	0	396	83	125	0	79	339	409	503	409	210	502	138	81	54	203	166	177	72	47	25	526	135	547	246	324	595	204	348	0	154	278	1408	1700	1157
425		ü	Q53H96		Pyrroline-5-carboxylate reductase 3 OS=Homo sapiens OX=9606 GN=PYCR3 PE=1 SV=3	28.645	1	0.0510949	1	2	3003	0	0	0	0	0	0	0	0	0	0	0	0	0	0	0	0	46	0	0	47	269	110	61	0	107	0	0	0	0	25	0	0	0	0	0	0	172	191
427		ü	Q9Y448		Small kinetochore-associated protein OS=Homo sapiens OX=9606 GN=KNSTRN PE=1 SV=2	35.416	1	0.0443038	1	2	287	0	0	0	0	0	0	0	0	0	0	0	0	0	0	0	65	0	0	0	79	0	0	0	0	0	0	0	0	0	0	0	0	0	0	0	0	0	0
428		ü	Q99829		Copine-1 OS=Homo sapiens OX=9606 GN=CPNE1 PE=1 SV=1	59.022	1	0.0167598	1	2	9447	0	0	0	0	0	0	0	0	0	0	0	0	0	0	0	0	0	0	0	0	0	118	0	0	137	145	0	0	0	111	0	0	0	0	0	48	0	69
435		ü	Q9HBL7		Plasminogen receptor (KT) OS=Homo sapiens OX=9606 GN=PLGRKT PE=1 SV=1	17.19	1	0.0680272	1	1	186	0	0	0	0	0	0	0	0	0	0	0	0	0	0	0	0	0	0	0	0	0	87	39	0	0	0	0	0	0	0	0	0	0	0	60	0	0	0
437		ü	P48507		Glutamate--cysteine ligase regulatory subunit OS=Homo sapiens OX=9606 GN=GCLM PE=1 SV=1	30.708	1	0.0474453	1	2	3393	67	0	0	0	49	0	0	0	0	146	0	0	0	0	0	52	56	0	0	0	0	0	0	0	0	0	81	0	0	115	0	0	0	116	0	0	0	0
442		ü	P04899	Q14344	Guanine nucleotide-binding protein G(i) subunit alpha-2 OS=Homo sapiens OX=9606 GN=GNAI2 PE=1 SV=3	40.425	1	0.0647887	2	7	2597	0	0	0	0	0	0	0	0	0	0	0	0	0	0	0	0	0	0	0	0	0	0	0	0	0	0	0	0	0	0	0	0	0	0	0	0	0	0
444		ü	Q9BY77		Polymerase delta-interacting protein 3 OS=Homo sapiens OX=9606 GN=POLDIP3 PE=1 SV=2	46.06	1	0.0380048	1	1	278	0	0	0	0	0	0	0	0	0	0	0	0	0	0	0	0	0	0	0	0	0	0	57	0	0	0	0	0	0	0	0	0	0	0	0	0	0	0
449		ü	Q5VT52		Regulation of nuclear pre-mRNA domain-containing protein 2 OS=Homo sapiens OX=9606 GN=RPRD2 PE=1 SV=1	155.924	1	0.00821355	1	1	322	0	0	0	0	0	0	0	0	0	0	0	0	0	0	0	0	0	0	0	0	0	0	0	0	0	0	0	0	0	0	0	0	0	0	0	0	0	0
454		ü	Q9Y4P3		Transducin beta-like protein 2 OS=Homo sapiens OX=9606 GN=TBL2 PE=1 SV=1	49.766	1	0.0268456	1	4	7458	69	71	0	97	73	0	0	0	0	0	0	0	19	0	197	0	0	0	0	0	0	0	0	0	0	0	0	0	0	0	60	176	67	0	61	192	63	0
459		ü	O95861		3'(2'),5'-bisphosphate nucleotidase 1 OS=Homo sapiens OX=9606 GN=BPNT1 PE=1 SV=1	33.371	1	0.0422078	1	1	1585	0	0	0	0	0	0	0	0	0	0	0	0	0	0	0	0	0	0	0	0	0	0	0	0	0	0	0	0	0	0	0	0	0	0	0	0	0	0
460		ü	Q8IWX8		Calcium homeostasis endoplasmic reticulum protein OS=Homo sapiens OX=9606 GN=CHERP PE=1 SV=3	103.637	1	0.0120087	1	3	3168	0	0	0	0	0	0	0	0	0	0	0	0	0	0	0	0	0	0	0	0	0	0	0	0	0	0	0	0	0	0	0	0	0	0	0	0	0	0
463		ü	Q7Z6G8		Ankyrin repeat and sterile alpha motif domain-containing protein 1B OS=Homo sapiens OX=9606 GN=ANKS1B PE=1 SV=2	137.98	1	0.00560897	1	4	2296	0	0	0	0	0	65	0	0	180	60	0	0	0	0	0	0	0	0	0	0	0	0	0	117	56	0	0	0	0	0	0	0	0	0	0	0	0	0
469		ü	P61964		WD repeat-containing protein 5 OS=Homo sapiens OX=9606 GN=WDR5 PE=1 SV=1	36.565	1	0.0479042	1	1	5286	313	320	0	0	183	0	0	119	50	118	0	0	0	0	0	0	0	0	67	0	0	0	80	0	0	0	0	0	0	0	0	65	51	0	130	0	0	62
473		ü	Q8TBC4		NEDD8-activating enzyme E1 catalytic subunit OS=Homo sapiens OX=9606 GN=UBA3 PE=1 SV=2	51.819	1	0.0237581	1	1	419	0	0	0	0	0	0	0	0	0	0	0	0	0	0	0	0	0	0	0	0	0	0	0	0	0	0	0	0	0	0	0	0	0	0	0	0	0	0
474		ü	Q92979		Ribosomal RNA small subunit methyltransferase NEP1 OS=Homo sapiens OX=9606 GN=EMG1 PE=1 SV=4	26.703	1	0.0327869	1	2	1404	0	0	0	0	0	0	0	0	0	0	0	0	0	0	0	0	0	0	0	0	0	0	0	0	0	0	0	0	0	0	0	0	0	0	0	0	0	0
475		ü	P48147		Prolyl endopeptidase OS=Homo sapiens OX=9606 GN=PREP PE=1 SV=2	80.648	1	0.0112676	1	1	1037	0	0	0	0	0	0	0	0	0	0	0	0	0	0	0	0	0	66	63	0	0	0	0	0	0	0	0	0	0	0	0	126	58	82	168	0	64	0
476		ü	Q9NPD3		Exosome complex component RRP41 OS=Homo sapiens OX=9606 GN=EXOSC4 PE=1 SV=3	26.366	1	0.0489796	1	2	13955	266	59	0	0	60	93	160	89	0	58	92	0	48	0	111	65	0	0	0	57	479	235	110	37	779	0	0	0	0	0	126	120	199	54	30	63	0	0
477		ü	Q9HDC5		Junctophilin-1 OS=Homo sapiens OX=9606 GN=JPH1 PE=1 SV=2	71.642	1	0.01059	1	4	1088	0	110	0	0	164	0	0	0	0	0	0	0	0	0	0	0	0	0	0	0	0	0	0	0	0	0	0	0	0	196	0	0	0	0	0	0	0	0
485		ü	P23434		Glycine cleavage system H protein, mitochondrial OS=Homo sapiens OX=9606 GN=GCSH PE=1 SV=2	18.873	1	0.115607	1	1	1077	0	0	0	0	0	0	0	0	0	0	0	0	0	0	0	0	0	0	0	0	0	0	0	0	0	0	0	0	0	0	0	0	0	0	0	0	0	0
489		ü	P67870		Casein kinase II subunit beta OS=Homo sapiens OX=9606 GN=CSNK2B PE=1 SV=1	24.926	1	0.0418605	1	4	6326	0	0	0	110	0	0	0	67	0	101	125	137	0	127	280	87	0	0	0	62	116	0	50	0	0	0	0	0	0	0	24	0	0	0	43	0	0	71
494		ü	P35580		Myosin-10 OS=Homo sapiens OX=9606 GN=MYH10 PE=1 SV=3	228.858	1	0.0516194	13	85	266	0	0	0	0	0	0	0	0	0	0	0	0	0	0	0	0	0	0	0	0	0	0	0	0	0	0	0	0	0	0	0	0	0	0	0	0	0	0
509		ü	O75912		Diacylglycerol kinase iota OS=Homo sapiens OX=9606 GN=DGKI PE=1 SV=1	116.923	1	0.00657277	1	1	217	0	0	0	0	0	0	0	0	0	0	0	0	0	0	0	0	0	0	0	0	0	0	0	0	0	81	0	52	0	84	0	0	0	0	0	0	0	0
514		ü	Q8TAT6		Nuclear protein localization protein 4 homolog OS=Homo sapiens OX=9606 GN=NPLOC4 PE=1 SV=3	68.077	1	0.0296053	1	1	2311	0	0	0	0	0	0	0	0	0	0	157	0	0	0	101	0	0	0	0	0	0	0	0	0	0	0	0	0	0	0	0	0	0	0	0	0	65	0
515		ü	P30046		D-dopachrome decarboxylase OS=Homo sapiens OX=9606 GN=DDT PE=1 SV=3	12.704	1	0.0677966	1	1	991	0	0	0	0	0	0	0	0	0	0	0	0	0	0	0	0	0	0	0	0	0	0	0	0	0	0	0	0	0	0	255	183	0	0	451	0	0	0
517		ü	Q9BRT6		Protein LLP homolog OS=Homo sapiens OX=9606 GN=LLPH PE=1 SV=1	15.215	1	0.124031	1	1	191	0	0	0	0	0	0	0	0	0	0	0	0	0	0	0	0	0	0	0	0	0	0	0	0	0	0	0	0	0	0	0	0	0	0	0	0	0	0
523		ü	Q15020		Squamous cell carcinoma antigen recognized by T-cells 3 OS=Homo sapiens OX=9606 GN=SART3 PE=1 SV=1	109.865	1	0.0145379	1	2	532	0	0	0	0	0	0	0	0	0	0	0	0	0	0	0	0	0	0	0	0	0	0	0	0	0	0	0	0	0	0	0	0	0	0	0	99	0	0
528		ü	P14927		Cytochrome b-c1 complex subunit 7 OS=Homo sapiens OX=9606 GN=UQCRB PE=1 SV=2	13.522	1	0.0900901	1	1	2153	0	0	0	0	0	55	146	0	0	0	0	0	0	0	0	71	0	0	0	0	0	0	0	0	49	0	0	56	0	104	0	0	0	0	57	135	0	0
529		ü	Q8IZL8		Proline-, glutamic acid- and leucine-rich protein 1 OS=Homo sapiens OX=9606 GN=PELP1 PE=1 SV=2	119.624	1	0.0115044	1	2	767	0	0	0	0	0	55	0	0	0	79	180	0	63	0	100	0	0	0	0	0	0	0	0	0	0	0	0	0	0	0	0	0	0	0	0	0	0	0
530		ü	Q13595		Transformer-2 protein homolog alpha OS=Homo sapiens OX=9606 GN=TRA2A PE=1 SV=1	32.669	1	0.0602837	3	7	713	0	0	0	0	0	0	0	0	0	0	0	0	0	0	0	0	0	0	0	0	0	0	0	0	0	0	0	0	0	0	0	0	0	0	0	0	0	0
531		ü	O75164		Lysine-specific demethylase 4A OS=Homo sapiens OX=9606 GN=KDM4A PE=1 SV=2	120.585	1	0.0103383	1	1	374	0	0	0	0	0	0	0	0	0	0	0	0	0	0	0	0	0	0	0	0	0	0	0	0	0	0	0	0	0	0	0	0	0	0	0	0	0	0
533		ü	Q9GZP4		PITH domain-containing protein 1 OS=Homo sapiens OX=9606 GN=PITHD1 PE=1 SV=1	24.163	1	0.056872	1	6	5073	0	0	0	0	0	0	0	0	0	0	0	0	0	0	38	0	0	0	0	0	0	0	0	0	0	0	0	0	0	0	0	0	125	81	0	159	45	0
535		ü	Q9HAW4		Claspin OS=Homo sapiens OX=9606 GN=CLSPN PE=1 SV=3	151.002	1	0.00970874	1	1	415	0	0	0	0	0	0	0	0	0	0	0	0	0	0	0	0	0	0	0	0	0	0	0	0	0	0	0	0	0	0	0	0	0	0	0	0	0	0
537		ü	Q15813		Tubulin-specific chaperone E OS=Homo sapiens OX=9606 GN=TBCE PE=1 SV=1	59.309	1	0.0208729	1	4	6540	0	116	51	192	486	295	41	340	308	582	214	134	112	0	223	106	63	62	54	148	0	0	0	0	0	0	0	0	0	0	168	51	118	117	0	104	266	63
542		ü	Q6NXG1		Epithelial splicing regulatory protein 1 OS=Homo sapiens OX=9606 GN=ESRP1 PE=1 SV=2	75.537	1	0.0190896	1	1	3059	0	0	0	0	0	0	0	0	0	46	101	0	65	68	0	0	85	0	0	0	0	0	0	0	100	0	0	0	0	0	0	127	0	16	0	0	0	0
549		ü	Q8IYJ2		Uncharacterized protein C10orf67, mitochondrial OS=Homo sapiens OX=9606 GN=C10orf67 PE=1 SV=3	63.616	1	0.0163339	1	2	1170	0	0	0	0	0	0	0	0	79	136	0	0	0	0	0	0	0	0	0	0	0	0	0	0	0	0	0	0	0	0	0	0	0	0	0	0	0	0
550		ü	Q5JU85		IQ motif and SEC7 domain-containing protein 2 OS=Homo sapiens OX=9606 GN=IQSEC2 PE=1 SV=2	162.683	1	0.0047043	1	1	3989	0	0	0	0	0	0	0	0	0	0	0	0	0	0	0	0	0	0	0	0	150	106	67	0	236	0	0	0	0	0	0	0	0	0	0	0	0	0
557		ü	Q9BTV4		Transmembrane protein 43 OS=Homo sapiens OX=9606 GN=TMEM43 PE=1 SV=1	44.847	1	0.025	1	2	3044	0	0	0	0	0	0	0	0	0	0	63	117	137	0	273	0	0	0	0	0	0	0	0	0	0	0	0	0	0	0	0	0	0	0	0	0	0	0
558		ü	Q9UBL3		Set1/Ash2 histone methyltransferase complex subunit ASH2 OS=Homo sapiens OX=9606 GN=ASH2L PE=1 SV=1	68.679	1	0.0127389	1	1	2483	0	0	0	0	0	0	0	0	0	0	0	0	0	0	0	0	0	0	0	0	0	0	0	0	0	0	0	0	0	0	0	0	0	0	0	0	0	0
561		ü	Q9Y6E0	Q9P289	Serine/threonine-protein kinase 24 OS=Homo sapiens OX=9606 GN=STK24 PE=1 SV=1	49.277	1	0.020316	1	4	583	0	0	0	0	0	0	0	0	0	0	0	0	0	0	0	0	0	0	0	0	0	51	0	0	0	0	0	0	0	0	0	0	0	0	0	0	0	0
568		ü	Q9NRL2		Bromodomain adjacent to zinc finger domain protein 1A OS=Homo sapiens OX=9606 GN=BAZ1A PE=1 SV=2	178.592	1	0.00449871	1	2	288	0	0	0	0	0	0	0	0	0	0	102	0	0	0	66	0	0	0	0	0	0	0	0	0	0	0	0	0	0	0	0	0	0	0	0	0	0	0
570		ü	O94903		Pyridoxal phosphate homeostasis protein OS=Homo sapiens OX=9606 GN=PLPBP PE=1 SV=1	30.325	1	0.0327273	1	3	2511	0	0	0	0	0	0	0	0	0	0	0	0	0	0	0	0	0	0	0	0	0	0	0	0	0	0	0	0	0	0	0	0	0	0	0	0	0	0
574		ü	Q14116		Interleukin-18 OS=Homo sapiens OX=9606 GN=IL18 PE=1 SV=1	22.312	1	0.0414508	1	5	2350	0	0	0	0	0	0	0	0	0	0	0	0	0	0	0	0	0	0	0	0	0	0	0	0	0	0	0	0	0	0	0	0	0	0	0	0	0	0
575		ü	P54886		Delta-1-pyrroline-5-carboxylate synthase OS=Homo sapiens OX=9606 GN=ALDH18A1 PE=1 SV=2	87.248	1	0.0138365	1	2	6881	280	122	0	0	162	114	0	0	0	75	159	65	0	50	0	50	144	0	94	95	0	0	0	0	0	0	0	0	0	0	189	0	0	79	131	0	0	0
582		ü	Q9BYT8		Neurolysin, mitochondrial OS=Homo sapiens OX=9606 GN=NLN PE=1 SV=1	80.6	1	0.0184659	1	1	3085	0	0	0	0	0	0	0	0	0	0	0	0	132	0	161	0	0	0	0	0	0	0	0	0	0	0	0	0	0	0	34	0	0	0	0	0	66	0
587		ü	P0CB38		Polyadenylate-binding protein 4-like OS=Homo sapiens OX=9606 GN=PABPC4L PE=2 SV=1	41.827	1	0.0243243	1	1	93	0	0	0	0	0	0	0	0	0	0	0	0	0	0	0	0	0	0	0	0	0	0	0	0	0	0	0	0	0	0	0	93	0	0	0	0	0	0
588		ü	Q96L91		E1A-binding protein p400 OS=Homo sapiens OX=9606 GN=EP400 PE=1 SV=4	343.276	1	0.00474834	1	1	4360	0	0	0	0	0	0	0	0	0	0	0	0	0	0	0	0	0	0	0	0	0	0	0	0	0	0	0	0	0	0	0	0	0	0	0	0	0	0
592		ü	Q9ULC4		Malignant T-cell-amplified sequence 1 OS=Homo sapiens OX=9606 GN=MCTS1 PE=1 SV=1	20.542	1	0.0441989	1	3	8168	173	152	137	59	312	0	0	0	135	13	137	0	0	53	0	0	47	0	91	59	0	249	204	39	0	0	0	0	0	0	149	0	81	0	131	0	47	0
597		ü	P01024		Complement C3 OS=Homo sapiens OX=9606 GN=C3 PE=1 SV=2	187.03	1	0.00420926	1	1	1512	0	0	0	0	0	0	0	0	0	0	0	0	0	0	0	0	0	0	0	0	0	0	0	0	0	0	0	0	0	0	0	0	0	104	62	0	0	0
598		ü	Q9NW82		WD repeat-containing protein 70 OS=Homo sapiens OX=9606 GN=WDR70 PE=1 SV=1	73.155	1	0.0152905	1	1	522	0	0	0	0	0	0	0	0	0	0	0	0	0	0	0	0	102	135	0	114	0	0	0	0	0	0	0	0	0	0	0	0	0	0	0	0	0	0
605		ü	P53582		Methionine aminopeptidase 1 OS=Homo sapiens OX=9606 GN=METAP1 PE=1 SV=2	43.187	1	0.0284974	1	2	535	0	30	0	0	77	0	0	0	0	0	0	0	0	0	0	0	0	0	0	0	0	0	0	0	0	0	0	0	0	0	0	0	0	0	0	0	0	0
608		ü	Q9UBQ7		Glyoxylate reductase/hydroxypyruvate reductase OS=Homo sapiens OX=9606 GN=GRHPR PE=1 SV=1	35.646	1	0.0518293	1	1	977	0	0	0	0	59	67	0	0	0	96	0	0	0	0	0	0	0	0	0	0	0	37	0	0	66	65	0	0	0	0	0	71	0	78	74	0	0	0
610		ü	P63218		Guanine nucleotide-binding protein G(I)/G(S)/G(O) subunit gamma-5 OS=Homo sapiens OX=9606 GN=GNG5 PE=1 SV=3	7.314	1	0.176471	1	19	445984	7950	5789	3108	428	10481	3013	4497	2124	3485	5849	4648	5676	1889	1692	7217	8172	5876	3938	2731	9862	4753	5639	4881	1779	11889	429	346	336	824	421	2944	4539	3661	1784	6211	9664	7304	2979
611		ü	Q96M27		Protein PRRC1 OS=Homo sapiens OX=9606 GN=PRRC1 PE=1 SV=1	46.672	1	0.0337079	1	1	2878	0	0	0	0	0	0	0	0	0	0	0	0	0	0	0	0	0	0	0	0	0	0	0	0	0	0	0	0	0	0	0	0	0	0	0	0	0	0
618		ü	O43196		MutS protein homolog 5 OS=Homo sapiens OX=9606 GN=MSH5 PE=1 SV=1	92.816	1	0.00839329	1	1	2666	0	0	0	0	0	0	0	0	0	0	0	0	0	0	0	0	0	0	0	0	0	0	0	0	0	0	0	49	61	104	0	0	0	0	0	0	0	0
619		ü	P53634		Dipeptidyl peptidase 1 OS=Homo sapiens OX=9606 GN=CTSC PE=1 SV=2	51.82	1	0.0259179	1	9	13509	200	223	344	0	74	147	236	250	38	281	230	0	0	0	0	0	0	0	0	77	135	108	262	177	271	0	0	0	0	0	87	136	24	149	0	0	0	190
620		ü	P61009		Signal peptidase complex subunit 3 OS=Homo sapiens OX=9606 GN=SPCS3 PE=1 SV=1	20.301	1	0.05	1	17	16129	172	119	0	72	145	238	243	0	106	370	168	41	183	0	107	62	132	0	174	76	87	0	59	0	134	0	147	71	78	56	0	144	59	7	285	67	211	0
621		ü	Q12972		Nuclear inhibitor of protein phosphatase 1 OS=Homo sapiens OX=9606 GN=PPP1R8 PE=1 SV=2	38.455	1	0.0598291	1	2	204	0	0	0	0	0	0	0	0	0	0	0	0	0	0	0	0	0	0	0	0	0	0	0	0	0	0	0	0	0	0	0	0	0	0	0	0	0	0
622		ü	Q86TX2		Acyl-coenzyme A thioesterase 1 OS=Homo sapiens OX=9606 GN=ACOT1 PE=1 SV=1	46.248	1	0.0166271	1	1	2840	0	148	124	115	156	0	0	0	0	0	0	0	0	0	0	0	0	0	0	0	0	0	0	0	0	0	0	0	0	0	0	0	0	0	0	0	0	0
623		ü	Q969M3		Protein YIPF5 OS=Homo sapiens OX=9606 GN=YIPF5 PE=1 SV=1	27.971	1	0.0466926	1	1	280	0	0	0	0	0	0	0	0	0	0	0	0	0	0	0	0	0	0	0	0	0	0	0	0	0	0	0	0	0	0	0	0	0	0	0	0	0	0
624		ü	Q13033		Striatin-3 OS=Homo sapiens OX=9606 GN=STRN3 PE=1 SV=3	87.155	1	0.0263488	1	1	1307	0	0	0	0	0	104	68	0	0	67	0	0	0	0	0	0	0	0	0	93	0	0	0	0	0	0	0	0	0	0	0	0	0	0	0	0	0	0
626		ü	Q69YH5		Cell division cycle-associated protein 2 OS=Homo sapiens OX=9606 GN=CDCA2 PE=1 SV=2	112.606	1	0.00782014	1	2	237	0	0	0	0	0	0	0	0	0	0	0	0	0	0	0	0	0	0	0	0	0	0	0	0	0	0	0	0	0	0	0	0	0	0	0	0	0	0
631		ü	Q9Y5K5		Ubiquitin carboxyl-terminal hydrolase isozyme L5 OS=Homo sapiens OX=9606 GN=UCHL5 PE=1 SV=3	37.583	1	0.0486322	1	1	2707	0	0	0	0	0	0	0	0	0	75	0	0	0	0	0	0	0	0	0	0	0	0	0	0	0	0	0	0	0	0	0	0	0	0	0	0	0	0
634		ü	P00533		Epidermal growth factor receptor OS=Homo sapiens OX=9606 GN=EGFR PE=1 SV=2	134.19	1	0.00909091	1	1	2996	0	0	0	0	0	0	0	0	0	0	120	93	0	0	185	0	0	0	0	0	0	0	0	0	0	0	0	0	0	0	0	0	0	0	0	126	142	210
644		ü	Q9H098		Protein FAM107B OS=Homo sapiens OX=9606 GN=FAM107B PE=1 SV=1	15.548	1	0.0992366	1	1	217	0	0	0	0	0	0	0	0	0	0	0	0	0	0	0	0	0	0	0	0	162	0	55	0	0	0	0	0	0	0	0	0	0	0	0	0	0	0
645		ü	Q6PI48		Aspartate--tRNA ligase, mitochondrial OS=Homo sapiens OX=9606 GN=DARS2 PE=1 SV=1	73.516	1	0.0186047	1	4	1855	85	63	0	0	0	0	0	0	0	0	0	64	0	0	169	0	0	80	180	157	0	71	0	0	118	0	0	0	0	0	0	0	0	122	69	0	0	0
646		ü	Q86XL3		Ankyrin repeat and LEM domain-containing protein 2 OS=Homo sapiens OX=9606 GN=ANKLE2 PE=1 SV=4	104.05	1	0.0191898	1	3	1280	105	0	118	0	85	0	0	0	0	0	0	0	0	99	118	0	0	0	0	0	0	0	0	0	0	0	0	0	0	0	0	0	0	0	0	0	0	38
649		ü	Q8IYS2		Uncharacterized protein KIAA2013 OS=Homo sapiens OX=9606 GN=KIAA2013 PE=1 SV=1	69.113	1	0.0189274	1	4	1297	0	0	0	0	0	71	0	101	0	96	0	0	0	0	0	0	0	0	0	0	0	0	0	0	0	0	0	0	0	0	151	75	90	24	230	0	0	0
650		ü	Q9HA64		Ketosamine-3-kinase OS=Homo sapiens OX=9606 GN=FN3KRP PE=1 SV=2	34.39	1	0.038835	1	2	789	0	0	0	0	0	0	0	0	0	0	0	0	0	0	0	0	0	0	0	0	0	0	0	0	0	0	0	0	0	0	0	0	0	0	0	0	0	0
651		ü	P12111		Collagen alpha-3(VI) chain OS=Homo sapiens OX=9606 GN=COL6A3 PE=1 SV=5	343.457	1	0.00472144	1	5	1227	0	0	0	0	0	0	0	0	0	0	0	0	0	0	0	115	0	58	141	125	0	0	0	0	0	0	0	0	0	0	0	0	0	0	0	0	0	0
652		ü	Q8WZ42		Titin OS=Homo sapiens OX=9606 GN=TTN PE=1 SV=4	3813.65	1	0.000378457	1	1	882	150	53	49	122	67	0	0	0	0	0	0	60	0	0	0	0	0	0	0	0	0	0	0	0	0	0	0	0	0	144	0	0	0	0	0	0	0	0
653		ü	Q9Y2V2		Calcium-regulated heat-stable protein 1 OS=Homo sapiens OX=9606 GN=CARHSP1 PE=1 SV=2	15.882	1	0.0544218	1	1	360	0	0	0	0	0	0	0	0	0	0	0	0	0	0	0	0	0	0	0	0	0	0	0	0	0	0	0	0	0	0	0	0	0	0	0	0	0	0
654		ü	Q15814		Tubulin-specific chaperone C OS=Homo sapiens OX=9606 GN=TBCC PE=1 SV=2	39.224	1	0.0606936	1	3	458	0	0	0	0	0	0	0	0	0	0	0	0	0	0	0	0	0	0	0	0	0	60	0	0	0	0	0	0	0	0	0	0	0	0	90	0	0	0
655		ü	Q9H2J4		Phosducin-like protein 3 OS=Homo sapiens OX=9606 GN=PDCL3 PE=1 SV=1	27.597	1	0.0502092	1	1	154	0	0	0	0	0	0	0	0	0	0	0	0	0	0	0	0	0	0	0	0	0	0	0	0	154	0	0	0	0	0	0	0	0	0	0	0	0	0
661		ü	O14773		Tripeptidyl-peptidase 1 OS=Homo sapiens OX=9606 GN=TPP1 PE=1 SV=2	61.21	1	0.0248668	1	2	1782	0	1057	116	56	0	0	0	0	0	0	0	0	0	0	0	0	0	0	0	0	0	0	0	0	0	0	0	0	0	0	0	0	0	0	0	0	0	0
664		ü	Q7Z460		CLIP-associating protein 1 OS=Homo sapiens OX=9606 GN=CLASP1 PE=1 SV=1	169.346	1	0.00975293	1	2	395	0	0	0	0	0	0	0	0	0	0	0	0	0	0	0	0	0	0	0	0	0	0	0	0	0	0	0	0	0	0	0	124	0	53	218	0	0	0
668		ü	P61163		Alpha-centractin OS=Homo sapiens OX=9606 GN=ACTR1A PE=1 SV=1	42.587	1	0.0797872	1	1	287	0	0	0	0	0	0	0	0	0	0	0	0	0	0	129	0	0	0	0	0	0	0	0	0	0	0	0	0	0	0	0	0	0	0	0	0	0	0
673		ü	Q9BUP3		Oxidoreductase HTATIP2 OS=Homo sapiens OX=9606 GN=HTATIP2 PE=1 SV=2	27.032	1	0.0413223	1	1	370	0	0	0	0	0	0	0	0	0	0	0	0	0	0	0	0	0	0	0	0	0	0	0	0	0	0	0	0	0	0	0	0	0	0	0	0	0	0
677		ü	O15305		Phosphomannomutase 2 OS=Homo sapiens OX=9606 GN=PMM2 PE=1 SV=1	28.064	1	0.0325203	1	3	5831	0	0	57	0	101	0	0	0	0	0	0	111	83	0	102	0	0	0	0	0	33	72	80	0	136	0	0	0	0	0	0	0	0	55	105	71	0	0
679		ü	O95298		NADH dehydrogenase [ubiquinone] 1 subunit C2 OS=Homo sapiens OX=9606 GN=NDUFC2 PE=1 SV=1	14.178	1	0.0672269	1	2	295	0	0	0	0	0	79	0	0	0	122	94	0	0	0	0	0	0	0	0	0	0	0	0	0	0	0	0	0	0	0	0	0	0	0	0	0	0	0
684		ü	P18827		Syndecan-1 OS=Homo sapiens OX=9606 GN=SDC1 PE=1 SV=3	32.442	1	0.0354839	1	1	1144	0	0	0	0	0	0	0	0	0	0	0	0	0	0	0	22	0	51	0	0	55	0	0	0	78	0	0	0	0	0	0	0	0	0	0	0	0	0
688		ü	Q9BTT0		Acidic leucine-rich nuclear phosphoprotein 32 family member E OS=Homo sapiens OX=9606 GN=ANP32E PE=1 SV=1	30.674	1	0.0447761	1	1	8003	78	121	0	0	76	0	0	0	0	0	0	0	0	0	0	111	54	0	0	0	241	0	0	0	75	0	0	54	47	0	0	0	0	0	0	0	0	0
689		ü	O75170		Serine/threonine-protein phosphatase 6 regulatory subunit 2 OS=Homo sapiens OX=9606 GN=PPP6R2 PE=1 SV=2	104.876	1	0.00724638	1	4	5279	0	0	0	0	0	0	0	0	0	0	832	442	603	183	710	0	82	95	0	121	37	125	0	0	0	0	0	0	55	57	0	0	0	0	0	0	0	0
690		ü	Q99757		Thioredoxin, mitochondrial OS=Homo sapiens OX=9606 GN=TXN2 PE=1 SV=2	18.372	1	0.0421687	1	1	140	0	0	0	0	0	0	0	0	0	0	0	0	0	67	73	0	0	0	0	0	0	0	0	0	0	0	0	0	0	0	0	0	0	0	0	0	0	0
695		ü	Q9GZS3		WD repeat-containing protein 61 OS=Homo sapiens OX=9606 GN=WDR61 PE=1 SV=1	33.56	1	0.0327869	1	1	258	0	0	0	0	0	0	0	0	0	0	0	0	0	0	0	0	0	0	0	0	0	0	0	0	0	0	0	0	0	0	0	0	0	0	0	0	0	0
699		ü	P54709		Sodium/potassium-transporting ATPase subunit beta-3 OS=Homo sapiens OX=9606 GN=ATP1B3 PE=1 SV=1	31.492	1	0.0394265	1	2	2140	0	0	0	0	0	0	0	0	0	0	75	55	65	47	77	0	0	0	0	0	102	68	0	0	38	0	0	0	0	0	0	0	0	0	0	177	189	31
702		ü	Q9BVJ6		U3 small nucleolar RNA-associated protein 14 homolog A OS=Homo sapiens OX=9606 GN=UTP14A PE=1 SV=1	87.924	1	0.0142672	1	1	224	0	0	0	0	0	0	0	0	0	0	0	0	0	0	0	0	0	0	0	0	0	0	0	0	0	0	0	0	0	0	0	0	0	0	0	0	0	0
710		ü	Q15024		Exosome complex component RRP42 OS=Homo sapiens OX=9606 GN=EXOSC7 PE=1 SV=3	31.801	1	0.0412371	1	1	7634	0	0	0	0	0	0	0	55	55	37	163	0	0	87	371	198	0	0	0	0	0	0	0	0	0	0	0	0	0	0	0	0	0	0	0	167	69	110
724		ü	O43252		Bifunctional 3'-phosphoadenosine 5'-phosphosulfate synthase 1 OS=Homo sapiens OX=9606 GN=PAPSS1 PE=1 SV=2	70.788	1	0.0160256	1	1	48	0	0	0	0	0	0	0	0	0	0	0	0	0	0	0	0	0	0	0	0	0	0	0	0	0	0	0	0	0	0	0	0	0	0	0	0	0	0
726		ü	Q8WX92		Negative elongation factor B OS=Homo sapiens OX=9606 GN=NELFB PE=1 SV=1	65.655	1	0.0258621	1	1	2531	0	54	0	0	126	0	0	0	0	0	59	0	0	0	0	0	0	72	0	41	28	0	0	0	0	0	0	0	0	0	0	0	0	0	90	63	0	0
727		ü	P14550		Aldo-keto reductase family 1 member A1 OS=Homo sapiens OX=9606 GN=AKR1A1 PE=1 SV=3	36.55	1	0.04	1	1	588	0	0	0	0	0	0	0	0	0	0	0	0	0	0	0	0	0	0	0	0	0	0	0	0	0	0	0	0	0	0	0	0	0	61	47	0	0	0
729		ü	O75475		PC4 and SFRS1-interacting protein OS=Homo sapiens OX=9606 GN=PSIP1 PE=1 SV=1	60.067	1	0.0320755	2	7	2070	0	0	0	0	0	0	0	0	0	0	0	0	0	0	0	0	0	0	0	0	0	0	0	0	0	170	0	0	0	0	0	0	0	0	0	0	0	0
731		ü	P00749		Urokinase-type plasminogen activator OS=Homo sapiens OX=9606 GN=PLAU PE=1 SV=2	48.476	1	0.0232019	1	2	7145	0	0	0	0	0	0	0	0	0	0	36	43	99	43	56	0	0	0	0	0	0	126	0	0	55	0	0	0	0	0	0	0	0	0	0	0	0	0
734		ü	P49902		Cytosolic purine 5'-nucleotidase OS=Homo sapiens OX=9606 GN=NT5C2 PE=1 SV=1	64.928	1	0.0213904	1	1	337	0	0	0	0	0	0	0	0	0	0	0	0	0	0	0	0	0	0	0	0	0	0	0	0	0	0	0	0	0	0	0	0	0	0	0	0	0	0
739		ü	Q9UNW9		RNA-binding protein Nova-2 OS=Homo sapiens OX=9606 GN=NOVA2 PE=1 SV=1	48.979	1	0.0162602	1	16	3983	0	58	0	0	44	0	0	0	0	0	0	0	0	0	0	0	0	0	0	0	0	0	49	0	83	0	0	99	85	67	0	0	0	0	57	0	0	0
744		ü	O15067		Phosphoribosylformylglycinamidine synthase OS=Homo sapiens OX=9606 GN=PFAS PE=1 SV=4	144.643	1	0.0104634	1	1	1799	0	0	0	0	0	0	0	0	0	0	0	0	0	0	0	0	0	0	0	0	0	0	0	0	0	0	0	0	0	44	0	0	0	0	0	219	83	62
749		ü	Q5RKV6		Exosome complex component MTR3 OS=Homo sapiens OX=9606 GN=EXOSC6 PE=1 SV=1	28.218	1	0.0588235	1	2	602	0	0	0	0	0	0	0	0	0	0	0	0	0	0	0	0	0	0	0	0	49	0	0	45	105	0	0	0	0	0	0	0	0	0	0	0	0	0
754		ü	Q4G0J3		La-related protein 7 OS=Homo sapiens OX=9606 GN=LARP7 PE=1 SV=1	66.857	1	0.0189003	1	1	686	0	0	0	0	0	0	0	0	0	0	0	0	0	0	0	0	0	0	0	0	0	0	0	0	0	0	0	0	0	0	0	0	0	0	0	0	0	0
755		ü	Q10570		Cleavage and polyadenylation specificity factor subunit 1 OS=Homo sapiens OX=9606 GN=CPSF1 PE=1 SV=2	160.782	1	0.00762301	1	1	84	0	0	0	0	0	0	0	0	0	84	0	0	0	0	0	0	0	0	0	0	0	0	0	0	0	0	0	0	0	0	0	0	0	0	0	0	0	0
760		ü	Q9UJ70		N-acetyl-D-glucosamine kinase OS=Homo sapiens OX=9606 GN=NAGK PE=1 SV=4	37.352	1	0.0348837	1	2	904	0	0	0	0	0	0	0	0	0	0	0	0	0	0	0	0	0	0	0	0	0	0	0	0	0	0	0	0	0	0	0	0	0	0	0	0	0	0
766		ü	Q9Y4I1		Unconventional myosin-Va OS=Homo sapiens OX=9606 GN=MYO5A PE=1 SV=2	215.269	1	0.00754717	1	2	347	0	0	0	0	0	0	0	0	0	0	0	0	0	0	0	0	0	0	0	0	0	0	0	0	0	0	0	0	0	0	0	0	0	0	0	0	0	0
770		ü	Q92888		Rho guanine nucleotide exchange factor 1 OS=Homo sapiens OX=9606 GN=ARHGEF1 PE=1 SV=2	102.371	1	0.0109649	1	3	1048	0	0	0	0	97	0	0	0	0	0	94	56	112	0	228	86	0	0	0	79	0	0	0	0	0	0	0	0	0	0	0	0	0	0	0	0	0	0
776		ü	Q13123		Protein Red OS=Homo sapiens OX=9606 GN=IK PE=1 SV=3	65.562	1	0.0179533	1	1	685	0	0	0	0	0	0	0	0	0	0	0	0	0	0	0	0	0	0	0	0	0	0	0	0	0	0	0	0	0	0	0	0	0	0	0	56	0	0
778		ü	Q9Y570		Protein phosphatase methylesterase 1 OS=Homo sapiens OX=9606 GN=PPME1 PE=1 SV=3	42.288	1	0.0284974	1	1	875	0	0	0	0	0	0	0	0	0	0	0	0	0	0	0	0	0	0	0	0	0	0	0	0	0	0	0	0	0	0	0	0	0	0	0	0	0	0
783		ü	Q15061		WD repeat-containing protein 43 OS=Homo sapiens OX=9606 GN=WDR43 PE=1 SV=3	74.843	1	0.0118168	1	3	377	0	0	0	0	0	0	0	0	0	0	0	0	0	0	0	0	0	0	0	0	0	0	0	0	0	0	0	0	0	0	0	0	0	0	0	0	0	0
786		ü	P12955		Xaa-Pro dipeptidase OS=Homo sapiens OX=9606 GN=PEPD PE=1 SV=3	54.513	1	0.0162272	1	1	146	0	0	0	0	0	0	0	0	0	0	0	0	0	0	0	0	0	0	0	0	0	0	0	0	0	0	0	0	0	0	0	0	0	0	0	0	0	0
787		ü	O14929		Histone acetyltransferase type B catalytic subunit OS=Homo sapiens OX=9606 GN=HAT1 PE=1 SV=1	49.481	1	0.0310263	1	2	1337	18	0	0	0	52	69	0	0	57	0	0	0	0	0	0	0	0	0	0	93	0	0	0	0	0	0	0	0	0	0	0	0	0	33	81	0	0	0
790		ü	Q9Y520	P48634	Protein PRRC2C OS=Homo sapiens OX=9606 GN=PRRC2C PE=1 SV=4	316.718	1	0.00621547	3	9	1515	0	0	0	0	0	0	0	0	0	0	0	0	0	0	0	0	0	0	0	0	0	0	0	0	0	0	0	0	0	0	0	0	0	0	0	0	0	0
791		ü	P20929		Nebulin OS=Homo sapiens OX=9606 GN=NEB PE=1 SV=5	772.428	1	0.00104963	1	1	453	0	0	0	0	0	0	0	0	0	0	0	0	0	0	0	0	0	0	0	0	0	31	0	35	249	0	0	0	0	0	0	0	0	0	0	0	0	0
793		ü	Q5RI15		Cytochrome c oxidase assembly protein COX20, mitochondrial OS=Homo sapiens OX=9606 GN=COX20 PE=1 SV=2	13.283	1	0.110169	1	1	1340	89	0	0	0	145	0	0	0	0	0	0	0	0	0	0	0	0	0	0	0	0	0	0	0	0	0	0	0	0	0	0	0	0	0	0	0	0	0
794		ü	P22079		Lactoperoxidase OS=Homo sapiens OX=9606 GN=LPO PE=1 SV=2	80.237	1	0.0337079	1	1	162	0	0	0	0	0	0	0	0	0	0	0	0	0	0	0	0	0	0	0	0	0	0	0	0	0	0	0	0	0	0	0	0	0	0	0	0	0	0
798		ü	Q96QC0		Serine/threonine-protein phosphatase 1 regulatory subunit 10 OS=Homo sapiens OX=9606 GN=PPP1R10 PE=1 SV=1	98.996	1	0.0159574	1	1	744	0	0	0	0	0	0	0	0	0	0	0	0	0	0	0	0	0	0	0	0	0	0	0	0	0	0	0	0	0	0	0	0	0	0	0	0	110	0
800		ü	Q9NX14		NADH dehydrogenase [ubiquinone] 1 beta subcomplex subunit 11, mitochondrial OS=Homo sapiens OX=9606 GN=NDUFB11 PE=1 SV=1	17.306	1	0.0718954	1	1	15030	0	0	0	0	0	0	0	0	0	0	0	0	143	0	49	0	0	0	0	0	0	0	0	0	0	0	0	0	0	0	0	0	0	0	0	0	0	0
801		ü	P21980		Protein-glutamine gamma-glutamyltransferase 2 OS=Homo sapiens OX=9606 GN=TGM2 PE=1 SV=2	77.28	1	0.0131004	1	3	4569	61	0	88	0	100	41	0	0	0	133	63	0	62	0	123	98	0	0	0	164	0	0	0	0	0	0	0	0	0	0	89	97	55	214	0	97	0	0
810		ü	Q9Y2A7		Nck-associated protein 1 OS=Homo sapiens OX=9606 GN=NCKAP1 PE=1 SV=1	128.707	1	0.00620567	1	1	66	0	0	0	0	0	0	0	0	0	0	0	0	0	0	0	0	0	0	0	0	0	0	0	0	0	0	0	0	0	0	0	0	0	0	0	0	0	0
815		ü	Q9ULA0		Aspartyl aminopeptidase OS=Homo sapiens OX=9606 GN=DNPEP PE=1 SV=2	53.376	1	0.0164948	1	1	337	0	0	0	0	0	0	0	0	0	0	0	0	0	0	0	0	0	0	0	0	0	0	0	0	0	0	0	0	0	0	0	0	0	0	0	0	0	0
818		ü	Q96RP9		Elongation factor G, mitochondrial OS=Homo sapiens OX=9606 GN=GFM1 PE=1 SV=2	83.418	1	0.0106525	1	1	1781	0	0	0	0	0	0	0	0	0	0	55	0	0	0	162	0	0	0	0	107	0	0	0	0	0	0	0	0	0	0	0	68	76	47	0	0	0	0
819		ü	P04217		Alpha-1B-glycoprotein OS=Homo sapiens OX=9606 GN=A1BG PE=1 SV=4	54.22	1	0.0141414	1	5	4317	84	0	57	0	234	0	0	0	0	0	67	0	169	128	311	0	0	0	0	0	0	0	0	0	0	0	0	0	0	0	0	0	0	0	0	0	0	0
821		ü	Q8N7H5		RNA polymerase II-associated factor 1 homolog OS=Homo sapiens OX=9606 GN=PAF1 PE=1 SV=2	59.939	1	0.0244821	1	1	1061	0	0	0	0	0	0	0	0	0	0	51	79	70	114	130	0	0	0	0	0	0	0	0	0	0	0	0	0	0	0	0	0	0	0	0	0	0	0
829		ü	O60293		Zinc finger C3H1 domain-containing protein OS=Homo sapiens OX=9606 GN=ZFC3H1 PE=1 SV=3	226.214	1	0.00402212	1	4	3665	0	0	0	0	0	0	0	0	0	0	0	0	0	0	0	0	0	0	0	0	0	0	45	0	0	0	0	0	0	0	0	0	0	0	0	0	0	0
831		ü	Q96T37		RNA-binding protein 15 OS=Homo sapiens OX=9606 GN=RBM15 PE=1 SV=2	107.124	1	0.0174002	1	1	566	0	0	0	0	0	0	0	0	0	165	0	0	0	0	0	0	0	0	0	0	0	0	0	0	41	0	0	0	0	0	0	0	0	0	78	0	0	0
832		ü	O14965		Aurora kinase A OS=Homo sapiens OX=9606 GN=AURKA PE=1 SV=2	45.781	1	0.0248139	1	1	285	0	0	0	0	0	0	0	58	0	0	0	0	0	0	0	0	0	0	0	0	0	0	0	0	0	0	0	0	0	0	0	0	0	0	0	0	0	0
833		ü	P35241		Radixin OS=Homo sapiens OX=9606 GN=RDX PE=1 SV=1	68.521	1	0.180103	24	122	4192	0	0	0	0	0	0	0	0	0	0	105	0	0	0	0	49	118	0	0	245	0	0	97	117	0	0	0	0	0	0	0	0	43	31	0	0	0	0
834		ü	Q16563		Synaptophysin-like protein 1 OS=Homo sapiens OX=9606 GN=SYPL1 PE=1 SV=1	28.547	1	0.042471	1	5	5348	64	49	0	37	81	0	39	0	77	0	0	0	0	0	0	0	0	0	0	0	0	0	0	0	0	0	0	0	0	0	0	0	0	0	0	0	18	0
839		ü	P51114	Q06787; P51116	Fragile X mental retardation syndrome-related protein 1 OS=Homo sapiens OX=9606 GN=FXR1 PE=1 SV=3	69.678	1	0.041868	2	5	1444	0	0	0	0	0	0	0	0	0	0	0	0	57	70	0	0	0	0	0	0	0	21	29	0	0	0	0	0	0	0	0	0	0	0	0	0	0	0
843		ü	O96005		Cleft lip and palate transmembrane protein 1 OS=Homo sapiens OX=9606 GN=CLPTM1 PE=1 SV=1	76.048	1	0.0104634	1	2	344	0	0	0	0	221	0	0	0	0	0	0	0	0	0	0	0	0	0	0	0	0	0	0	0	0	0	0	0	0	0	0	0	0	0	0	0	0	0
844		ü	Q9H9H4		Vacuolar protein sorting-associated protein 37B OS=Homo sapiens OX=9606 GN=VPS37B PE=1 SV=1	31.287	1	0.0596491	1	1	460	0	0	0	0	0	0	0	0	0	0	74	0	44	0	0	0	0	0	0	0	0	0	0	0	0	0	0	0	0	0	0	72	0	0	0	0	0	0
855		ü	P42677	Q71UM5	40S ribosomal protein S27 OS=Homo sapiens OX=9606 GN=RPS27 PE=1 SV=3	9.455	1	0.285714	2	16	18379	62	162	105	75	260	0	324	0	33	0	0	54	120	0	159	55	37	0	0	66	570	208	63	101	212	0	0	107	76	0	133	15	0	0	0	134	219	0
859		ü	P36873		Serine/threonine-protein phosphatase PP1-gamma catalytic subunit OS=Homo sapiens OX=9606 GN=PPP1CC PE=1 SV=1	36.96	1	0.102167	3	10	2213	0	0	0	0	0	109	267	124	75	195	0	0	0	0	0	0	0	0	0	0	0	0	0	0	0	0	0	0	0	0	0	0	0	0	0	0	0	0
867		ü	Q8WYP5		Protein ELYS OS=Homo sapiens OX=9606 GN=AHCTF1 PE=1 SV=3	252.342	1	0.00573698	1	1	2426	0	0	0	0	0	0	0	0	0	0	0	0	0	0	0	0	0	0	0	0	0	0	0	0	0	0	0	0	0	0	0	0	0	0	0	0	0	0
871		ü	Q9UBW8		COP9 signalosome complex subunit 7a OS=Homo sapiens OX=9606 GN=COPS7A PE=1 SV=1	30.258	1	0.0254545	1	1	606	0	0	0	0	0	0	0	0	0	0	0	0	0	0	0	0	0	0	0	0	0	0	0	0	0	0	0	0	0	0	0	0	0	0	0	0	0	0
881		ü	Q99442		Translocation protein SEC62 OS=Homo sapiens OX=9606 GN=SEC62 PE=1 SV=1	45.833	1	0.0225564	1	1	643	0	0	0	0	0	120	146	31	91	206	0	0	0	0	0	0	0	0	0	0	0	0	0	0	0	0	0	0	0	0	0	0	0	0	0	0	0	0
884		ü	Q8N2K0		Lysophosphatidylserine lipase ABHD12 OS=Homo sapiens OX=9606 GN=ABHD12 PE=1 SV=2	45.068	1	0.0326633	1	1	1000	0	0	0	0	0	0	0	0	0	0	0	0	0	0	0	0	0	0	0	0	0	0	0	0	0	0	0	0	0	0	0	0	0	0	0	0	0	0
885		ü	P62837		Ubiquitin-conjugating enzyme E2 D2 OS=Homo sapiens OX=9606 GN=UBE2D2 PE=1 SV=1	16.724	1	0.047619	1	5	3292	0	0	0	0	0	0	0	0	0	0	81	98	0	104	371	0	0	0	121	95	0	0	0	0	0	0	0	0	0	0	0	0	0	0	0	0	144	122
892		ü	P51659		Peroxisomal multifunctional enzyme type 2 OS=Homo sapiens OX=9606 GN=HSD17B4 PE=1 SV=3	79.636	1	0.0149457	1	4	9103	98	79	0	0	107	380	68	234	75	178	0	61	57	0	238	216	0	0	138	6	33	81	0	0	0	0	0	0	0	0	59	0	61	0	78	122	166	117
893		ü	Q04206		Transcription factor p65 OS=Homo sapiens OX=9606 GN=RELA PE=1 SV=2	60.181	1	0.0235935	1	1	841	0	0	0	67	0	0	0	0	0	0	0	0	0	0	0	0	0	0	0	0	0	0	0	0	0	0	0	0	0	0	0	0	0	0	0	0	0	0
898		ü	Q6P1M0		Long-chain fatty acid transport protein 4 OS=Homo sapiens OX=9606 GN=SLC27A4 PE=1 SV=1	72.018	1	0.0171073	1	3	536	44	0	0	0	149	0	0	0	0	0	0	0	0	0	0	0	0	0	0	0	0	0	0	0	0	0	0	0	0	0	0	0	0	0	0	0	0	0
913		ü	Q8TEQ6		Gem-associated protein 5 OS=Homo sapiens OX=9606 GN=GEMIN5 PE=1 SV=3	168.483	1	0.00795756	1	3	18190	380	154	318	0	294	342	162	255	70	335	0	0	0	0	0	529	186	83	95	391	0	0	0	0	0	0	0	0	0	0	0	273	211	153	218	157	275	154
914		ü	P10619		Lysosomal protective protein OS=Homo sapiens OX=9606 GN=CTSA PE=1 SV=2	54.431	1	0.0229167	1	1	1776	0	0	0	0	0	0	0	0	0	0	0	0	0	0	0	59	118	93	91	57	0	0	0	0	0	0	0	0	0	0	0	0	0	0	0	0	0	0
919		ü	Q53H82		Endoribonuclease LACTB2 OS=Homo sapiens OX=9606 GN=LACTB2 PE=1 SV=2	32.785	1	0.03125	1	1	870	47	0	73	0	168	0	0	0	0	0	0	0	0	0	0	0	0	0	0	0	0	0	0	0	0	0	0	0	0	0	0	0	0	0	0	0	0	0
920		ü	P52566		Rho GDP-dissociation inhibitor 2 OS=Homo sapiens OX=9606 GN=ARHGDIB PE=1 SV=3	22.974	1	0.0348259	1	1	1294	0	0	0	0	0	0	0	0	0	71	0	0	0	0	0	0	0	0	0	0	73	0	0	0	70	0	0	0	0	0	0	0	0	0	0	0	0	0
921		ü	A1L390		Pleckstrin homology domain-containing family G member 3 OS=Homo sapiens OX=9606 GN=PLEKHG3 PE=1 SV=1	134.329	1	0.0139459	1	1	221	0	0	0	0	0	0	0	0	0	0	0	0	0	0	0	0	0	0	0	0	0	0	0	0	0	0	0	0	0	0	0	0	0	0	0	0	0	0
925		ü	Q96B26		Exosome complex component RRP43 OS=Homo sapiens OX=9606 GN=EXOSC8 PE=1 SV=1	30.02	1	0.0978261	1	1	247	0	0	0	0	0	0	0	0	0	0	0	0	0	0	0	0	0	0	0	0	0	0	0	0	0	0	0	0	92	0	0	0	0	0	0	0	0	0
930		ü	Q96C90		Protein phosphatase 1 regulatory subunit 14B OS=Homo sapiens OX=9606 GN=PPP1R14B PE=1 SV=3	15.901	1	0.170068	1	6	1160	56	167	63	0	177	0	0	0	0	0	0	0	0	0	0	0	0	0	0	0	0	0	0	0	0	0	0	0	0	0	0	0	0	0	0	0	0	0
933		ü	Q6P996		Pyridoxal-dependent decarboxylase domain-containing protein 1 OS=Homo sapiens OX=9606 GN=PDXDC1 PE=1 SV=2	86.652	1	0.0177665	1	1	178	0	0	0	0	0	0	0	0	0	0	0	0	0	0	0	0	0	0	0	0	0	0	0	0	0	0	0	0	0	0	0	0	0	0	0	0	0	0
941		ü	O75925		E3 SUMO-protein ligase PIAS1 OS=Homo sapiens OX=9606 GN=PIAS1 PE=1 SV=2	71.79	1	0.015361	1	1	354	0	0	0	0	0	0	0	0	0	0	0	0	0	0	0	0	0	0	0	0	0	0	0	0	0	0	0	0	0	0	0	0	0	0	0	0	0	0
945		ü	O60749		Sorting nexin-2 OS=Homo sapiens OX=9606 GN=SNX2 PE=1 SV=2	58.435	1	0.0404624	2	5	4757	258	61	0	6	216	238	60	0	99	327	0	0	0	0	0	0	0	0	0	0	0	0	0	0	0	0	0	0	0	0	114	6	160	119	333	0	0	0
947		ü	O00139		Kinesin-like protein KIF2A OS=Homo sapiens OX=9606 GN=KIF2A PE=1 SV=3	79.905	1	0.0254958	1	1	57	0	0	0	0	0	0	0	0	0	0	0	0	0	0	0	0	0	0	0	0	0	0	0	0	0	0	0	0	0	0	0	0	0	0	0	0	0	0
948		ü	P32969		60S ribosomal protein L9 OS=Homo sapiens OX=9606 GN=RPL9 PE=1 SV=1	21.85	1	0.0364583	1	18	31981	367	347	479	36	736	355	673	398	583	866	424	182	61	41	111	204	145	111	264	445	359	130	40	254	303	29	257	13	0	156	378	35	0	183	190	315	214	183
949		ü	Q96S55		ATPase WRNIP1 OS=Homo sapiens OX=9606 GN=WRNIP1 PE=1 SV=2	72.088	1	0.0135338	1	5	2134	0	0	0	0	0	0	0	0	0	0	0	0	0	0	0	0	0	0	0	0	0	0	0	0	0	0	0	0	0	0	0	0	0	0	0	0	0	0
952		ü	Q96B36		Proline-rich AKT1 substrate 1 OS=Homo sapiens OX=9606 GN=AKT1S1 PE=1 SV=1	27.366	1	0.0585938	1	2	593	0	0	0	0	0	0	0	0	0	0	0	0	0	0	0	0	0	0	0	0	0	0	0	0	0	0	0	0	0	0	0	0	0	0	0	0	0	0
955		ü	Q9BY43		Charged multivesicular body protein 4a OS=Homo sapiens OX=9606 GN=CHMP4A PE=1 SV=3	25.083	1	0.0405405	1	2	4549	0	0	0	0	0	0	0	0	0	0	0	0	0	41	0	0	0	0	0	0	0	0	0	102	75	0	0	0	0	0	61	60	0	0	0	0	0	0
958		ü	O43172		U4/U6 small nuclear ribonucleoprotein Prp4 OS=Homo sapiens OX=9606 GN=PRPF4 PE=1 SV=2	58.412	1	0.0153257	1	2	1721	0	0	0	0	0	0	0	0	0	0	0	0	38	0	0	0	0	0	0	59	113	124	159	60	132	0	0	0	0	0	0	96	0	0	205	0	0	0
968		ü	P53990		IST1 homolog OS=Homo sapiens OX=9606 GN=IST1 PE=1 SV=1	39.725	1	0.0192308	1	1	294	0	0	0	0	0	0	0	0	0	0	0	0	0	0	0	0	0	0	0	0	0	0	0	0	0	0	0	0	0	0	0	0	0	0	0	0	0	0
971		ü	P61599		N-alpha-acetyltransferase 20 OS=Homo sapiens OX=9606 GN=NAA20 PE=1 SV=1	20.355	1	0.0393258	1	7	10124	0	0	0	0	0	128	91	73	142	419	0	0	0	0	0	0	0	0	0	0	0	0	0	0	0	0	0	0	0	0	0	0	0	0	0	0	0	0
975		ü	Q9NPE2		Neugrin OS=Homo sapiens OX=9606 GN=NGRN PE=1 SV=2	32.388	1	0.024055	1	2	442	0	0	0	0	0	0	0	0	0	0	0	0	0	0	0	0	0	0	0	0	0	0	0	0	0	0	0	0	0	0	0	0	0	0	0	0	0	0
977		ü	Q14657		EKC/KEOPS complex subunit LAGE3 OS=Homo sapiens OX=9606 GN=LAGE3 PE=1 SV=2	14.795	1	0.160839	1	1	141	0	0	0	0	0	0	0	0	0	0	0	0	0	0	0	0	0	0	0	0	0	0	0	0	0	0	0	0	0	0	0	0	0	0	0	0	0	0
978		ü	Q15257		Serine/threonine-protein phosphatase 2A activator OS=Homo sapiens OX=9606 GN=PTPA PE=1 SV=3	40.641	1	0.0223464	1	10	18838	97	67	102	0	68	116	0	59	0	206	186	157	97	39	177	0	77	96	177	79	0	0	0	0	0	0	0	0	0	0	277	167	0	0	85	55	27	57
981		ü	Q9NQG5		Regulation of nuclear pre-mRNA domain-containing protein 1B OS=Homo sapiens OX=9606 GN=RPRD1B PE=1 SV=1	36.877	1	0.0490798	1	2	5492	0	0	0	73	75	0	0	0	0	0	0	0	0	0	0	0	0	0	28	13	0	0	0	0	0	57	46	57	62	45	0	0	0	0	0	0	66	0
982		ü	Q9NX20		39S ribosomal protein L16, mitochondrial OS=Homo sapiens OX=9606 GN=MRPL16 PE=1 SV=1	28.431	1	0.0398406	1	5	1673	0	0	0	0	0	0	0	0	0	0	0	76	0	0	93	0	0	0	0	0	0	0	0	0	0	0	0	0	0	0	0	0	0	0	0	0	0	0
983		ü	Q03169		Tumor necrosis factor alpha-induced protein 2 OS=Homo sapiens OX=9606 GN=TNFAIP2 PE=1 SV=2	72.616	1	0.0275229	1	4	8421	0	0	0	0	0	0	0	0	0	0	0	0	0	0	0	0	0	0	0	0	0	0	0	0	0	0	0	0	0	0	0	0	0	0	0	0	0	0
984		ü	O75306		NADH dehydrogenase [ubiquinone] iron-sulfur protein 2, mitochondrial OS=Homo sapiens OX=9606 GN=NDUFS2 PE=1 SV=2	52.512	1	0.0259179	1	2	527	0	0	43	0	52	0	0	0	0	0	0	0	0	0	0	0	0	0	0	0	0	0	0	0	0	0	0	0	0	0	0	0	0	0	0	0	0	0
989		ü	Q8WY22		BRI3-binding protein OS=Homo sapiens OX=9606 GN=BRI3BP PE=1 SV=1	27.818	1	0.0278884	1	2	6804	0	0	0	0	0	161	0	0	0	0	165	144	151	0	34	0	0	0	0	0	0	0	0	0	0	0	0	0	0	0	129	69	266	166	212	0	0	0
991		ü	Q8TF09		Dynein light chain roadblock-type 2 OS=Homo sapiens OX=9606 GN=DYNLRB2 PE=1 SV=1	10.848	1	0.125	1	3	452	0	0	52	0	0	0	0	0	0	0	0	0	0	0	0	0	0	0	0	0	0	0	0	0	0	0	0	0	0	0	0	0	0	0	0	0	0	0
992		ü	P26885		Peptidyl-prolyl cis-trans isomerase FKBP2 OS=Homo sapiens OX=9606 GN=FKBP2 PE=1 SV=2	15.639	1	0.084507	1	1	3363	0	85	0	65	156	57	0	0	0	81	67	0	0	0	0	0	0	0	0	0	56	0	50	45	94	0	0	0	0	0	0	0	0	164	118	51	69	0
995		ü	Q68DN1		Uncharacterized protein C2orf16 OS=Homo sapiens OX=9606 GN=C2orf16 PE=2 SV=3	224.183	1	0.00453629	1	1	408	0	0	0	0	0	0	0	0	0	0	0	0	0	0	0	0	0	112	150	146	0	0	0	0	0	0	0	0	0	0	0	0	0	0	0	0	0	0
997		ü	Q8NBJ4		Golgi membrane protein 1 OS=Homo sapiens OX=9606 GN=GOLM1 PE=1 SV=1	45.306	1	0.0199501	1	1	1042	284	81	93	0	233	0	0	0	0	0	0	0	0	0	0	0	0	0	0	0	0	0	0	0	0	0	0	0	0	0	0	0	0	0	0	0	0	0
999		ü	Q3MHD2		Protein LSM12 homolog OS=Homo sapiens OX=9606 GN=LSM12 PE=1 SV=2	21.687	1	0.0666667	1	1	7427	107	59	78	0	75	57	82	0	0	0	67	0	0	0	157	65	52	211	55	6	214	84	0	0	122	0	0	0	0	59	0	0	0	0	0	134	65	64
1003		ü	Q96RU2		Ubiquitin carboxyl-terminal hydrolase 28 OS=Homo sapiens OX=9606 GN=USP28 PE=1 SV=1	122.414	1	0.00742804	1	1	981	0	0	0	0	0	0	0	0	0	0	0	0	0	0	0	0	0	0	0	0	0	0	0	0	0	0	0	0	0	0	0	0	0	0	0	0	0	0
1008		ü	Q96AY3		Peptidyl-prolyl cis-trans isomerase FKBP10 OS=Homo sapiens OX=9606 GN=FKBP10 PE=1 SV=1	64.204	1	0.024055	1	1	1147	52	56	37	0	0	0	0	0	0	0	0	0	0	0	0	0	68	0	0	0	0	0	0	0	0	0	0	0	0	0	0	0	0	0	0	0	0	0
1013		ü	Q14966		Zinc finger protein 638 OS=Homo sapiens OX=9606 GN=ZNF638 PE=1 SV=2	220.488	1	0.00808898	1	1	410	0	0	0	0	0	0	0	0	0	0	0	0	0	0	0	0	0	0	0	0	0	0	0	0	0	0	0	0	0	0	0	0	0	0	0	0	0	0
1016		ü	Q14699		Raftlin OS=Homo sapiens OX=9606 GN=RFTN1 PE=1 SV=4	63.106	1	0.017301	1	1	202	0	0	0	0	0	0	0	0	0	0	0	0	0	0	0	0	0	0	0	0	0	0	0	0	0	0	0	0	0	0	0	0	0	0	0	0	0	0
1021		ü	P24928		DNA-directed RNA polymerase II subunit RPB1 OS=Homo sapiens OX=9606 GN=POLR2A PE=1 SV=2	217.039	1	0.0035533	1	1	228	0	0	0	0	0	0	0	0	0	0	0	0	0	0	0	0	0	0	0	0	0	0	0	0	0	0	0	0	0	0	0	0	0	0	0	0	0	0
1026		ü	Q96DT5		Dynein heavy chain 11, axonemal OS=Homo sapiens OX=9606 GN=DNAH11 PE=1 SV=4	520.038	1	0.00199291	1	2	676	0	0	0	103	64	0	0	0	0	0	0	158	0	0	0	0	0	0	0	0	0	0	0	0	0	0	0	0	0	0	0	0	0	0	0	0	0	0
1037		ü	Q5UIP0		Telomere-associated protein RIF1 OS=Homo sapiens OX=9606 GN=RIF1 PE=1 SV=2	274.294	1	0.0052589	1	1	1563	0	0	0	0	0	0	142	109	39	242	0	0	0	0	0	0	0	0	0	0	0	0	0	0	0	0	0	0	0	0	0	0	64	63	44	69	68	97
1040		ü	Q5SY16		Polynucleotide 5'-hydroxyl-kinase NOL9 OS=Homo sapiens OX=9606 GN=NOL9 PE=1 SV=1	79.272	1	0.0156695	1	1	1479	0	0	0	0	0	0	0	0	0	0	0	0	0	0	0	0	0	0	0	0	0	0	0	0	0	0	0	0	0	0	0	0	0	0	20	0	88	207
1041		ü	P52815		39S ribosomal protein L12, mitochondrial OS=Homo sapiens OX=9606 GN=MRPL12 PE=1 SV=2	21.335	1	0.050505	1	4	9174	219	35	0	0	235	32	132	86	178	121	110	64	0	0	129	39	0	0	0	125	59	0	0	0	0	0	0	0	0	0	25	59	107	208	136	83	0	0
1047		ü	Q13685		Angio-associated migratory cell protein OS=Homo sapiens OX=9606 GN=AAMP PE=1 SV=2	46.721	1	0.0299539	1	1	606	0	0	0	0	0	0	0	0	0	0	0	0	0	0	0	0	0	0	0	0	0	0	0	0	54	0	0	0	0	0	0	0	0	0	0	0	0	0
1048		ü	O43633		Charged multivesicular body protein 2a OS=Homo sapiens OX=9606 GN=CHMP2A PE=1 SV=1	25.088	1	0.0405405	1	1	396	0	0	0	0	0	0	0	0	0	0	0	0	0	0	0	0	0	0	0	0	0	0	0	0	0	0	0	0	0	0	0	0	0	0	0	0	0	0
1052		ü	Q96CT7		Coiled-coil domain-containing protein 124 OS=Homo sapiens OX=9606 GN=CCDC124 PE=1 SV=1	25.82	1	0.058296	1	2	75	0	0	0	0	0	0	0	0	0	0	0	0	0	0	0	0	0	0	0	0	0	0	0	0	0	0	0	0	0	0	0	0	0	0	0	0	0	0
1055		ü	Q9NRM1		Enamelin OS=Homo sapiens OX=9606 GN=ENAM PE=1 SV=3	128.705	1	0.00963222	1	2	1271	0	0	0	0	0	0	43	0	0	49	0	0	0	0	0	0	0	0	0	0	0	0	0	0	0	0	0	0	0	0	0	0	0	0	0	0	0	0
1062		ü	Q92833		Protein Jumonji OS=Homo sapiens OX=9606 GN=JARID2 PE=1 SV=2	138.648	1	0.0120385	1	1	75	0	0	0	0	0	0	0	0	0	0	0	0	0	0	0	0	0	0	0	0	0	0	0	0	0	0	0	0	0	0	0	0	0	0	0	0	0	0
1073		ü	Q13573		SNW domain-containing protein 1 OS=Homo sapiens OX=9606 GN=SNW1 PE=1 SV=1	61.456	1	0.0149254	1	1	1410	0	0	0	0	0	0	0	0	0	0	0	53	0	0	0	0	0	0	0	0	0	0	0	0	0	0	0	0	0	0	0	0	0	0	0	78	0	0
1081		ü	Q9Y3E7		Charged multivesicular body protein 3 OS=Homo sapiens OX=9606 GN=CHMP3 PE=1 SV=3	25.057	1	0.027027	1	23	9699	83	97	75	59	180	0	110	83	298	148	0	0	0	0	0	211	69	338	62	151	80	77	139	147	86	0	0	0	0	0	0	0	0	0	0	41	58	0
1083		ü	P57735		Ras-related protein Rab-25 OS=Homo sapiens OX=9606 GN=RAB25 PE=1 SV=2	23.481	1	0.131455	2	30	2040	0	0	0	0	0	57	15	95	0	0	0	134	0	0	165	0	242	0	0	174	0	0	0	0	0	0	0	0	0	0	0	0	0	0	0	0	0	0
1086		ü	Q15004		PCNA-associated factor OS=Homo sapiens OX=9606 GN=PCLAF PE=1 SV=1	11.979	1	0.153153	1	2	471	0	0	0	0	0	0	0	0	0	0	0	0	0	0	0	0	0	0	0	0	0	0	0	0	0	0	0	27	0	0	0	0	0	0	0	0	0	0
1089		ü	P22695		Cytochrome b-c1 complex subunit 2, mitochondrial OS=Homo sapiens OX=9606 GN=UQCRC2 PE=1 SV=3	48.413	1	0.0353201	1	2	1555	267	67	0	0	112	0	0	0	0	0	0	0	0	0	0	0	0	0	71	24	0	0	0	0	0	0	0	0	0	0	0	0	39	32	0	59	61	0
1093		ü	Q15436		Protein transport protein Sec23A OS=Homo sapiens OX=9606 GN=SEC23A PE=1 SV=2	86.105	1	0.0169935	1	2	1021	0	0	0	0	0	0	0	0	0	0	0	0	0	0	0	0	0	0	0	0	0	0	0	0	0	0	0	0	0	0	0	0	0	0	0	0	0	0
1096		ü	Q8N5M9		Protein jagunal homolog 1 OS=Homo sapiens OX=9606 GN=JAGN1 PE=1 SV=1	21.111	1	0.0655738	1	1	426	0	0	0	0	0	0	0	0	0	0	0	0	0	0	0	0	0	0	0	0	0	0	0	0	0	0	0	0	0	0	0	0	0	0	0	0	0	0
1097		ü	Q12846		Syntaxin-4 OS=Homo sapiens OX=9606 GN=STX4 PE=1 SV=2	34.159	1	0.037037	1	3	1369	143	49	69	85	280	0	0	0	0	0	0	0	0	0	0	0	0	0	0	0	0	0	0	0	0	0	0	0	0	0	0	0	0	0	0	0	0	0
1099		ü	P61803		Dolichyl-diphosphooligosaccharide--protein glycosyltransferase subunit DAD1 OS=Homo sapiens OX=9606 GN=DAD1 PE=1 SV=3	12.489	1	0.0884956	1	8	6252	0	117	52	0	55	0	0	0	0	37	507	142	132	94	432	81	0	0	0	0	66	53	0	0	61	114	65	0	107	0	0	0	71	0	0	0	0	0
1100		ü	Q9P2M7		Cingulin OS=Homo sapiens OX=9606 GN=CGN PE=1 SV=2	136.304	1	0.0075188	1	1	2662	0	0	0	0	0	0	0	0	0	0	0	76	177	115	388	0	0	0	0	0	0	0	0	130	131	0	0	0	0	0	0	0	0	0	0	0	0	0
1109		ü	Q96S52		GPI transamidase component PIG-S OS=Homo sapiens OX=9606 GN=PIGS PE=1 SV=3	61.617	1	0.0378378	1	1	237	0	0	0	0	0	0	0	0	0	0	0	0	0	0	0	0	0	0	0	0	0	0	0	0	0	0	0	0	0	0	0	0	0	0	0	0	0	0
1111		ü	P62913		60S ribosomal protein L11 OS=Homo sapiens OX=9606 GN=RPL11 PE=1 SV=2	20.24	1	0.0393258	1	7	20227	279	238	65	0	598	118	70	67	79	110	335	167	87	89	126	254	31	0	0	167	120	42	46	90	250	0	156	0	0	65	150	45	112	48	54	99	57	151
1114		ü	P57740		Nuclear pore complex protein Nup107 OS=Homo sapiens OX=9606 GN=NUP107 PE=1 SV=1	106.307	1	0.00756757	1	1	229	0	0	0	0	0	0	0	0	0	0	0	0	0	0	0	0	0	0	0	0	0	0	0	0	0	0	0	0	0	0	0	0	0	0	0	0	0	0
1117		ü	Q6UN15		Pre-mRNA 3'-end-processing factor FIP1 OS=Homo sapiens OX=9606 GN=FIP1L1 PE=1 SV=1	66.487	1	0.0185185	1	2	2560	98	133	64	171	310	0	92	53	0	35	0	0	0	0	70	0	0	0	0	0	0	82	0	0	0	0	0	0	0	0	0	0	0	0	0	0	0	0
1123		ü	Q5BJF2		Sigma intracellular receptor 2 OS=Homo sapiens OX=9606 GN=TMEM97 PE=1 SV=1	20.834	1	0.0454545	1	3	4257	79	75	76	0	100	0	66	33	84	124	0	0	0	0	0	229	140	423	44	269	0	0	0	0	0	6	76	0	0	275	0	0	0	0	0	0	0	0
1130		ü	Q99653		Calcineurin B homologous protein 1 OS=Homo sapiens OX=9606 GN=CHP1 PE=1 SV=3	22.442	1	0.0564103	1	2	2439	41	0	0	131	181	64	0	0	59	0	0	0	101	0	0	0	0	0	0	0	0	0	0	0	0	0	0	0	0	0	0	0	0	0	0	0	0	0
1134		ü	Q9HC52		Chromobox protein homolog 8 OS=Homo sapiens OX=9606 GN=CBX8 PE=1 SV=3	43.369	1	0.0308483	1	1	180	0	0	0	0	0	0	0	0	0	0	0	0	0	0	0	0	0	0	0	0	0	0	0	0	0	0	0	0	0	0	0	0	0	0	0	0	0	0
1135		ü	Q6AI08	Q14204; Q9UNY4; Q9UPU5	HEAT repeat-containing protein 6 OS=Homo sapiens OX=9606 GN=HEATR6 PE=1 SV=1	128.699	1	0.00508044	1	1	0
1136		ü	P40938		Replication factor C subunit 3 OS=Homo sapiens OX=9606 GN=RFC3 PE=1 SV=2	40.53	1	0.0337079	1	2	2093	0	0	0	0	0	0	0	0	0	0	47	141	65	0	122	59	72	0	0	64	0	0	0	0	0	0	0	0	0	0	0	0	0	0	0	0	0	0
1139		ü	P85037		Forkhead box protein K1 OS=Homo sapiens OX=9606 GN=FOXK1 PE=1 SV=1	75.411	1	0.0095498	1	1	629	0	0	0	0	0	0	0	0	0	0	0	0	0	0	0	0	0	0	0	0	0	0	0	0	0	0	0	0	0	0	0	0	0	0	0	0	0	0
1146		ü	O60216		Double-strand-break repair protein rad21 homolog OS=Homo sapiens OX=9606 GN=RAD21 PE=1 SV=2	71.645	1	0.0110935	1	1	9305	0	0	0	0	0	0	0	0	0	0	0	0	0	0	0	0	0	0	0	0	0	0	0	0	0	0	0	0	0	0	0	0	0	0	0	0	0	0
1149		ü	A6NDG6		Glycerol-3-phosphate phosphatase OS=Homo sapiens OX=9606 GN=PGP PE=1 SV=1	33.985	1	0.0404984	1	1	4158	0	0	0	0	0	89	100	0	151	299	0	0	0	0	0	0	0	0	0	0	0	0	0	0	0	0	0	0	0	0	0	0	0	0	0	0	0	0
1150		ü	P07099		Epoxide hydrolase 1 OS=Homo sapiens OX=9606 GN=EPHX1 PE=1 SV=1	52.915	1	0.021978	1	1	735	0	0	0	0	0	129	0	148	0	59	0	0	0	0	0	0	0	0	0	0	0	0	0	0	0	0	0	0	0	0	0	0	0	0	0	0	0	0
1154		ü	O94826		Mitochondrial import receptor subunit TOM70 OS=Homo sapiens OX=9606 GN=TOMM70 PE=1 SV=1	67.412	1	0.0180921	1	1	5415	87	97	0	0	454	0	0	0	0	0	97	63	0	0	172	104	0	68	49	204	0	0	0	0	75	0	0	0	0	0	0	0	0	0	56	87	0	0
1156		ü	P98175	P52756	RNA-binding protein 10 OS=Homo sapiens OX=9606 GN=RBM10 PE=1 SV=3	103.469	1	0.0333333	3	5	2292	156	0	0	0	0	0	0	0	0	0	0	0	0	0	0	0	0	0	0	0	0	0	0	0	0	0	0	0	0	0	0	0	0	0	0	146	115	172
1164		ü	P49914		5-formyltetrahydrofolate cyclo-ligase OS=Homo sapiens OX=9606 GN=MTHFS PE=1 SV=2	23.241	1	0.0394089	1	1	594	0	0	0	0	0	0	0	0	0	0	0	0	0	0	0	0	0	109	0	86	0	0	0	0	0	0	0	0	0	0	0	0	0	0	0	92	55	72
1170		ü	Q9UL25		Ras-related protein Rab-21 OS=Homo sapiens OX=9606 GN=RAB21 PE=1 SV=3	24.332	1	0.0444444	1	6	19652	0	322	0	0	349	0	16	55	0	356	176	277	45	257	936	152	381	63	104	984	0	0	0	0	0	0	0	0	0	0	68	51	0	0	217	294	282	73
1173		ü	P51153		Ras-related protein Rab-13 OS=Homo sapiens OX=9606 GN=RAB13 PE=1 SV=1	22.76	1	0.162562	5	15	124	0	0	0	0	0	0	0	0	0	0	0	0	0	0	0	0	0	0	0	0	0	0	0	0	0	0	0	0	0	0	0	0	0	0	0	0	0	0
1184		ü	Q68CP9		AT-rich interactive domain-containing protein 2 OS=Homo sapiens OX=9606 GN=ARID2 PE=1 SV=2	197.268	1	0.00381471	1	5	1312	0	0	0	0	0	89	0	0	0	0	0	0	0	0	0	0	0	0	0	0	0	0	0	0	0	0	0	0	0	0	0	0	0	0	0	0	0	0
1189		ü	Q9BZH6		WD repeat-containing protein 11 OS=Homo sapiens OX=9606 GN=WDR11 PE=1 SV=1	136.598	1	0.00653595	1	2	1135	109	63	178	0	101	0	0	0	0	0	0	45	0	0	105	0	0	0	0	0	0	0	0	0	0	0	0	0	0	0	0	0	0	0	0	0	0	0
1195		ü	Q13619		Cullin-4A OS=Homo sapiens OX=9606 GN=CUL4A PE=1 SV=3	87.624	1	0.0342556	3	7	538	0	46	0	0	0	0	0	0	0	0	0	0	0	0	0	0	0	0	0	0	0	0	0	0	0	0	0	0	0	0	0	0	0	0	0	0	0	0
[truncated: 325 more rows]
[truncated: 194 more columns]

## Sheet: Coverage details
Coverage details
#	Contaminant	Accession	Description	MW[kDa]	TMTPro9_channels_127-131-only
					Coverage	Sequence
[truncated: 2,017 more rows]

## Sheet: Peptide details
Peptide details
[truncated: 14,968 more rows]
[truncated: 199 more columns]

## Sheet: Peptide isoforms
Peptide isoforms
[truncated: 15,031 more rows]

## Sheet: PSM details
PSM details
[truncated: 72,706 more rows]
[truncated: 204 more columns]
