# Supplementary material for: Insights into protein post-translational modification landscapes of individual human cells by trapped ion mobility time-of-flight mass spectrometry
Source: Nat Commun. 2022 Nov 25;13:7246. doi: 10.1038/s41467-022-34919-w (PMC9700839; doi:10.1038/s41467-022-34919-w)
Supplement: Supplementary file 3 — Supplementary Datasets 1-11 [file 41467_2022_34919_MOESM3_ESM.zip › SData4.xlsx]

## Sheet: FraggerMSAmandaSequest
Accession	Description	Exp. q-value: Combined	Contaminant	Marked as	Sum PEP Score	Coverage [%]	# Peptides	# Isoforms	# PSMs	# Unique Peptides	# AAs	MW [kDa]	calc. pI	Score MS Amanda 2.0: MS Amanda 2.0	Score MSFragger: MSFragger	Score Sequest HT: Sequest HT	# Peptides (by Search Engine): MS Amanda 2.0	# Peptides (by Search Engine): MSFragger	# Peptides (by Search Engine): Sequest HT	# Protein Pathway Groups	Abundance Ratio: (AMG510-2) / (H358)	Abundance Ratio Adj. P-Value: (AMG510-2) / (H358)	Abundances (Grouped): AMG510-2	Abundances (Grouped): H358	Abundances (Grouped) CV [%]: AMG510-2	Abundances (Grouped) CV [%]: H358	Abundances (Scaled): F1: 127N, Sample, AMG510-2	Abundances (Scaled): F1: 128N, Sample, AMG510-2	Abundances (Scaled): F1: 129N, Sample, AMG510-2	Abundances (Scaled): F1: 130N, Sample, AMG510-2	Abundances (Scaled): F1: 131N, Sample, AMG510-2	Abundances (Scaled): F2: 127N, Sample, AMG510-2	Abundances (Scaled): F2: 128N, Sample, AMG510-2	Abundances (Scaled): F2: 129N, Sample, AMG510-2	Abundances (Scaled): F2: 130N, Sample, AMG510-2	Abundances (Scaled): F2: 131N, Sample, AMG510-2	Abundances (Scaled): F3: 127N, Sample, AMG510-2	Abundances (Scaled): F3: 128N, Sample, AMG510-2	Abundances (Scaled): F3: 129N, Sample, AMG510-2	Abundances (Scaled): F3: 130N, Sample, AMG510-2	Abundances (Scaled): F3: 131N, Sample, AMG510-2	Abundances (Scaled): F4: 127N, Sample, AMG510-2	Abundances (Scaled): F4: 128N, Sample, AMG510-2	Abundances (Scaled): F4: 129N, Sample, AMG510-2	Abundances (Scaled): F4: 130N, Sample, AMG510-2	Abundances (Scaled): F4: 131N, Sample, AMG510-2	Abundances (Scaled): F5: 127N, Sample, AMG510-2	Abundances (Scaled): F5: 128N, Sample, AMG510-2	Abundances (Scaled): F5: 129N, Sample, AMG510-2
Q09666	Neuroblast differentiation-associated protein AHNAK OS=Homo sapiens OX=9606 GN=AHNAK PE=1 SV=2	0	FALSE	UniProt	2531.42	69	239	452	13586	237	5890	628.7	6.15	2.59639e+06	7191	18943.2	212	157	230	0	1.03	2.83028e-30	101.5	98.5	13.96	28.18	81.8	86.2	94.1	133.4	104.5	89.2	97.6	111.3	105.7	96.3	69.9	94.3	94	142.1	99.8	73.4	97	92.4	134.3	102.9	90.3	101.9	115.5
Q15149	Plectin OS=Homo sapiens OX=9606 GN=PLEC PE=1 SV=3	0	FALSE	UniProt	2270.97	63	306	419	19250	295	4684	531.5	5.96	3.58484e+06	15708	24886	286	232	301	0	0.987	2.4499e-12	99.4	100.6	22.55	21.78	75.1	84.3	120.5	120.3	99.7	78.8	107.6	89.9	96.9	126.8	104.2	108.6	104	99.1	84	96.6	93.3	103.4	99.4	107.2	94	108.6	103.8
P21333	Filamin-A OS=Homo sapiens OX=9606 GN=FLNA PE=1 SV=4	0	FALSE	UniProt	1134.89	48	104	163	6638	90	2647	280.6	6.06	1.20127e+06	4959	9559.28	88	74	100	0	1.015	2.77721e-13	100.7	99.3	18.3	29.67	88.5	61.2	129.2	112.9	108.2	86.5	85.2	100.5	131.4	96.5	86.5	91.3	94.5	123.3	104.3	92.2	71.6	102.8	136.8	96.7	87.4	143.2	90.5
O75369	Filamin-B OS=Homo sapiens OX=9606 GN=FLNB PE=1 SV=2	0	FALSE	UniProt	979.145	47	101	169	5198	88	2602	278	5.73	818852	3352	6900.69	85	71	97	0	0.993	5.80465e-09	99.7	100.3	19.86	32.28	49	96.1	130.7	78.7	145.5	96	97.9	129.6	92.3	84.2	110.6	103.8	89	99	97.6	98.8	102.1	110.1	84.6	104.4	67	117.3	103.9
P35579	Myosin-9 OS=Homo sapiens OX=9606 GN=MYH9 PE=1 SV=4	0	FALSE	UniProt	974.477	52	107	182	6122	97	1960	226.4	5.6	1.13987e+06	3590	8340.28	96	69	102	0	1.006	9.97534e-06	100.3	99.7	16.44	31.18	85	81.7	114	112	107.3	107.1	84.2	104.4	112.8	91.6	85.1	89.7	103.4	123.6	98.2	129.1	108.5	94.4	65.1	102.8	97.8	122.1	92.4
O43707	Alpha-actinin-4 OS=Homo sapiens OX=9606 GN=ACTN4 PE=1 SV=2	0	FALSE	UniProt	501.997	61	50	82	2742	37	911	104.8	5.44	511366	1290	3850.57	48	31	50	0	1.036	9.61851e-07	101.8	98.2	27.37	47.81	86	88.1	63.4	162.3	100.3	84.7	49.3	98.7	187.1	80.1	48.8	80.5	128	124.3	118.3	112.8	82.2	112.8	103.1	89	88.3	67.4	108.7
Q8IVF2	Protein AHNAK2 OS=Homo sapiens OX=9606 GN=AHNAK2 PE=1 SV=2	0	FALSE	UniProt	493.758	30	70	116	1671	68	5795	616.2	5.36	229367	1247	1965.32	60	50	63	0	0.915	2.39584e-13	95.6	104.4	30.58	49.66	60.1	45.9	99.5	192.9	101.6	84.8	89.5	113.1	57.5	155	105.4	107.5	96.5	79.6	111	109.1	104.2	88.5	96.4	101.8	74.8	154.6	74
P49327	Fatty acid synthase OS=Homo sapiens OX=9606 GN=FASN PE=1 SV=3	0	FALSE	UniProt	485.413	35	72	97	2890	72	2511	273.3	6.44	431676	1617	3638.1	62	46	70	0	0.995	8.03924e-20	99.8	100.2	23.78	38.07	97.5	68.3	82.8	122.6	128.8	80.1	90.8	110.4	128.6	90.1	71.6	84.5	89.5	167.2	87.2	96.3	106.2	82.3	103.7	111.5	78.7	87.4	121.5
P07900	Heat shock protein HSP 90-alpha OS=Homo sapiens OX=9606 GN=HSP90AA1 PE=1 SV=5	0	FALSE	UniProt	481.407	60	39	72	3863	23	732	84.6	5.02	938542	3262	5285.65	36	29	37	0	1.074	3.38378e-10	103.6	96.4	22.51	44.91	101.3	74.5	114.4	114.3	95.5	82.4	72.6	118.5	136.7	89.8	121.7	96.8	74.9	96.1	110.6	107.4	96.5	92.3	105.3	98.5	82.6	110	85.4
P02545	Prelamin-A/C OS=Homo sapiens OX=9606 GN=LMNA PE=1 SV=1	0	FALSE	UniProt	480.438	68	50	83	4288	49	664	74.1	7.02	836314	4644	5411.92	46	44	49	0	0.991	0.000126956	99.5	100.5	16.88	25.13	125.7	108.5	91.1	73.4	101.3	85.3	101.2	92.3	136.9	84.3	93.7	84	114.4	104	103.9	116.2	88.7	105.3	83.5	106.3	90.2	110.2	99.2
Q01082	Spectrin beta chain, non-erythrocytic 1 OS=Homo sapiens OX=9606 GN=SPTBN1 PE=1 SV=2	0	FALSE	UniProt	471.622	40	77	104	1760	72	2364	274.4	5.57	230491	1239	2196.64	67	45	73	0	0.976	1.31296e-13	98.8	101.2	36.06	46.48	85.8	100	127.5	111.1	75.5	90.1	72.7	119.8	107.4	109.9	102.5	73.9	124.7	87.3	111.6	91.2	83.2	111.2	114.4	99.9	85.2	108	103.7
Q14204	Cytoplasmic dynein 1 heavy chain 1 OS=Homo sapiens OX=9606 GN=DYNC1H1 PE=1 SV=5	0	FALSE	UniProt	464.34	24	101	123	1856	101	4646	532.1	6.4	190833	887	2002.56	83	50	92	0	0.957	2.28105e-21	97.8	102.2	25.56	46.71	98.7	91.1	62.8	153	94.4	100.4	67.2	98.3	149.6	84.5	93.9	82.6	106	153.7	63.9	80.2	92.8	129.6	100.5	96.9	96.8	105.6	90.6
P05787	Keratin, type II cytoskeletal 8 OS=Homo sapiens OX=9606 GN=KRT8 PE=1 SV=7	0	FALSE	UniProt	452.84	77	38	84	3844	30	483	53.7	5.59	811664	2838	5325.15	34	30	38	0	1.04	0.00463634	102	98	20.32	36.04	98.4	90.3	89.9	111.8	109.6	87.9	79	104.3	116.3	112.5	112.7	120	46.4	111.7	109.3	83.9	136.5	101.9	82.7	95	78.1	64.1	93.2
P08238	Heat shock protein HSP 90-beta OS=Homo sapiens OX=9606 GN=HSP90AB1 PE=1 SV=4	0	FALSE	UniProt	439.544	61	39	69	3469	21	724	83.2	5.03	843799	2625	4803.27	35	28	37	0	1.042	8.20445e-07	102.1	97.9	20.84	44.43	84.4	83	85.3	125.5	121.9	76.3	108.4	114.9	117.1	83.3	120.9	103.3	109.6	75.7	90.5	73.4	86.3	140.9	107.2	92.2	87.3	129.2	93.6
P11142	Heat shock cognate 71 kDa protein OS=Homo sapiens OX=9606 GN=HSPA8 PE=1 SV=1	0	FALSE	UniProt	434.03	61	33	67	3510	18	646	70.9	5.52	751417	2396	5451.64	28	21	32	0	1.04	1.78689e-09	102	98	21.32	48.04	81.9	78.4	97.2	131	111.5	104.1	94	85.4	127.8	88.6	108.9	62	89.3	132.6	107.3	75.6	121.4	113	100.3	89.6	68.8	111.1	112
Q13813	Spectrin alpha chain, non-erythrocytic 1 OS=Homo sapiens OX=9606 GN=SPTAN1 PE=1 SV=3	0	FALSE	UniProt	424.382	35	77	105	1680	77	2472	284.4	5.35	145758	1499	1794.37	67	55	73	0	0.982	2.88126e-18	99.1	100.9	26.67	50.55	98.4	98.3	114.8	115	73.5	118	66.6	111.7	119.3	84.4	74.5	117.1	93.3	124.9	90.2	81	80.6	99.1	114.3	124.9	46	113.5	82.4
P11021	Endoplasmic reticulum chaperone BiP OS=Homo sapiens OX=9606 GN=HSPA5 PE=1 SV=2	0	FALSE	UniProt	383.157	55	38	62	2760	35	654	72.3	5.16	574298	1803	3810.4	35	27	36	0	1.024	3.81019e-16	101.2	98.8	20.08	37.98	89.2	74.7	133.1	106	97.1	97.6	108.8	113	77.4	103.1	102.7	69.7	119.8	117.2	90.7	106.5	97.8	136.9	86.8	72	118.6	79.2	98.8
P06733	Alpha-enolase OS=Homo sapiens OX=9606 GN=ENO1 PE=1 SV=2	0	FALSE	UniProt	373.217	63	24	48	3095	23	434	47.1	7.39	724615	1522	5281.75	19	14	22	0	1.153	8.55136e-07	107.1	92.9	21.71	50.67	86.3	131.3	86	66.1	130.3	72.7	102.3	112.8	116.7	95.5	101	75.4	90.5	103.6	129.5	107.4	116.8	97.1	82.9	95.7	110.6	105.3	90.5
P10809	60 kDa heat shock protein, mitochondrial OS=Homo sapiens OX=9606 GN=HSPD1 PE=1 SV=2	0	FALSE	UniProt	371.755	65	31	63	2109	31	573	61	5.87	410180	1239	3550.92	25	20	31	0	1.024	3.58864e-08	101.2	98.8	24	39.06	72.8	67.1	91.2	180.2	88.7	106.2	78.5	82	164.4	68.9	86.4	85.8	113.9	137.4	76.5	105.8	112.6	112.3	77.7	91.5	94.4	136.6	96.9
P04406	Glyceraldehyde-3-phosphate dehydrogenase OS=Homo sapiens OX=9606 GN=GAPDH PE=1 SV=3	0	FALSE	UniProt	362.318	85	21	58	2995	21	335	36	8.46	474419	1910	4837.72	15	11	20	0	1.105	1.21771e-05	105	95	20.76	44.53	71.4	168.8	79.7	100.1	79.9	90.5	90.1	111.6	122.2	85.6	114.2	106.7	78.1	76	125	90	88	107	103.9	111.1	106.7	108.2	111.5
P60709	Actin, cytoplasmic 1 OS=Homo sapiens OX=9606 GN=ACTB PE=1 SV=1	0	FALSE	UniProt	352.967	55	21	41	3551	8	375	41.7	5.48	677282	4118	6616.74	15	19	19	0	1.164	0.468383	107.6	92.4	33.45	75.28	114.9	87.4	152.5	25.9	119.3	131.1	66.4	52.1	191.1	59.3	101.5	72.7	61.2	181.5	83.1	119.1	103.7	68.2	112.2	96.8	67.3	133.4	123.2
P08727	Keratin, type I cytoskeletal 19 OS=Homo sapiens OX=9606 GN=KRT19 PE=1 SV=4	0	FALSE	UniProt	334.484	80	38	56	3383	26	400	44.1	5.14	613003	3597	4465	34	37	37	0	1.091	1.09344e-06	104.3	95.7	20.84	37.3	84.8	91.3	91.5	130.1	102.3	104.4	86.4	105.8	113.3	90.1	64.9	82.1	110.2	118	124.7	105.1	104.4	85.2	89.8	115.5	76.9	106	98.4
P14618	Pyruvate kinase PKM OS=Homo sapiens OX=9606 GN=PKM PE=1 SV=4	0	FALSE	UniProt	332.986	60	31	49	3220	31	531	57.9	7.84	764339	1869	4913.95	25	18	30	0	1.007	0.0873737	100.3	99.7	19.91	36.95	97	73.5	123.4	86.7	119.3	83.1	89.7	108.6	131.1	87.4	91.2	111.7	75.1	102.7	119.3	89.5	96.3	94.1	113.7	106.4	103.3	116.1	98.3
P58107	Epiplakin OS=Homo sapiens OX=9606 GN=EPPK1 PE=1 SV=3	0	FALSE	UniProt	330.974	34	54	69	1884	45	5088	555.3	5.62	294547	1589	2291.43	45	38	48	0	0.947	1.36129e-07	97.3	102.7	24.84	49.34	114	85.5	85.8	126.7	88	76.5	127.9	128.6	90.3	76.7	75.4	109.6	157	63.4	94.6	95.8	103.1	107.3	97.8	95.9	103	137.4	74.8
P07237	Protein disulfide-isomerase OS=Homo sapiens OX=9606 GN=P4HB PE=1 SV=3	0	FALSE	UniProt	320.612	73	32	53	2779	32	508	57.1	4.87	615612	1935	3517.61	28	19	32	0	1.037	3.94799e-09	101.8	98.2	18.75	38.94	91.6	70.8	108.9	133.4	95.3	66.4	124.2	97.8	109.8	101.9	88.2	87.5	110.3	126	88	114.8	114.6	72.4	100.2	98	80.1	109.7	99.8
P04264	Keratin, type II cytoskeletal 1 OS=Homo sapiens OX=9606 GN=KRT1 PE=1 SV=6	0	FALSE	UniProt	320.469	53	41	61	1588	34	644	66	8.12	252617	1399	1898.37	35	28	39	0	0.944	0.792679	97.1	102.9	65.1	88.82	50	235.4	102.6	68.3	43.7	29.9	66.6	79.2	289.4	34.8	101.1	22.6	53.8	249.9	72.6	131.5	177.5		118.6	72.5	111.2	130.6	25.4
P08729	Keratin, type II cytoskeletal 7 OS=Homo sapiens OX=9606 GN=KRT7 PE=1 SV=5	0	FALSE	UniProt	307.375	62	32	55	2732	28	469	51.4	5.48	590102	1950	3687.33	29	22	32	0	0.965	1.84568e-19	98.2	101.8	24.18	47.03	112.6	82.4	103	116.2	85.8	103.3	101	110	79.2	106.5	126.9	109.5	99.3	71.4	92.8	92.5	111.8	76.9	97.9	120.9	93.2	108.2	113.1
Q00610	Clathrin heavy chain 1 OS=Homo sapiens OX=9606 GN=CLTC PE=1 SV=5	0	FALSE	UniProt	303.754	30	42	56	1714	42	1675	191.5	5.69	290572	830	2517.58	34	24	40	0	1.015	4.06783e-16	100.7	99.3	33.84	52.61	84.3	48.1	153.7	114.7	99.2	93.3	113.5	115.7	77.5	100	49.5	76.5	103.2	158.3	112.5	57	109.6	104.7	152.7	76	66.7	142.4	103.4
P12814	Alpha-actinin-1 OS=Homo sapiens OX=9606 GN=ACTN1 PE=1 SV=2	0	FALSE	UniProt	292.386	49	37	52	1589	24	892	103	5.41	251118	731	2020.98	35	20	37	0	0.971	8.5323e-09	98.5	101.5	41.71	69.23	52.3	68.5	106.9	165.6	106.6	88	74.8	78.3	137.5	121.4	105	51.2	139.3	80.4	124	129.3	44.5	119.1	110.6	96.5	99.5	131.1	104.1
sp		0	TRUE		289.682	44	31	42	4095	26	607	69.2	6.18	1.06853e+06		6396.94	31		29	0	0.975	0.996087	98.7	101.3	28.93	27.85	64.4	74.2	150.8	64.7	145.9	60.7	70.8	116.4	156.9	95.2	63.5	101.9	92.2	154.2	88.2	77.7	104.3	134.6	69.1	114.4	87.1	86.9	153
P46940	Ras GTPase-activating-like protein IQGAP1 OS=Homo sapiens OX=9606 GN=IQGAP1 PE=1 SV=1	0	FALSE	UniProt	279.975	32	47	62	1050	47	1657	189.1	6.48	126404	487	1165.57	42	19	46	0	0.874	1.91447e-12	93.2	106.8	31.73	63.84	78	75.5	186.3	67.7	92.4	111.9	72.9	78.7	101.5	135	83.3	83.1	88.7	117	127.8	68.9	113.5	90.4	131.4	95.9	115.8	90.6	87.5
P05783	Keratin, type I cytoskeletal 18 OS=Homo sapiens OX=9606 GN=KRT18 PE=1 SV=2	0	FALSE	UniProt	279.067	70	33	48	2714	31	430	48	5.45	460301	2857	3441.63	25	28	29	0	1.096	0.0237199	104.6	95.4	22.33	37.14	100	72.7	107.6	105.8	114	90.9	83.6	110	103.8	111.8	107	81.9	93.2	104.4	113.4	63.7	117.6	105.1	117.3	96.3	84.6	119	81.5
P19338	Nucleolin OS=Homo sapiens OX=9606 GN=NCL PE=1 SV=3	0	FALSE	UniProt	275.925	49	36	59	2611	36	710	76.6	4.7	541285	2271	2896.21	33	26	36	0	1.002	0.092559	100.1	99.9	21.38	31.05	88.7	103.5	108	99.7	100.2	87.8	96.8	87.3	131.7	96.4	101.2	114.3	72.5	137.2	74.8	95.2	92.5	95.3	98.2	118.8	95	86.7	105.6
P00558	Phosphoglycerate kinase 1 OS=Homo sapiens OX=9606 GN=PGK1 PE=1 SV=3	0	FALSE	UniProt	273.954	54	22	47	2158	22	417	44.6	8.1	454610	1242	3141.56	20	15	20	0	1.037	4.75888e-05	101.8	98.2	20.75	43.57	123	75.4	127.3	79.1	95.1	82.9	107.8	123.5	100	85.9	104.8	97.3	95.6	105.3	97.1	92.3	108.4	113.5	59.7	126.1	91.3	100.2	105.9
P13639	Elongation factor 2 OS=Homo sapiens OX=9606 GN=EEF2 PE=1 SV=4	0	FALSE	UniProt	270.518	34	30	54	2114	29	858	95.3	6.83	312899	1587	2414.86	27	21	28	0	0.962	3.16845e-06	98.1	101.9	25.26	39.97	95.4	82.7	91.2	142.8	87.8	83.1	77.5	118.6	108.8	111.9	88.5	81.9	92.7	141.2	95.7	91.9	54.4	97.3	162.7	93.7	136.4	97.7	66.5
P26038	Moesin OS=Homo sapiens OX=9606 GN=MSN PE=1 SV=3	0	FALSE	UniProt	269.676	49	37	65	1823	26	577	67.8	6.4	269729	1112	2104.64	34	27	34	0	1.018	3.486e-07	100.9	99.1	32.69	51.89	96.6	98.5	113.4	28.1	163.5	128.6	81.2	124.8	116.7	48.6	44.3	114.9	147.6	75.4	117.8	74.7	138.1	125.8	65.9	95.4	85.6	117.8	103.5
P0DMV9	Heat shock 70 kDa protein 1B OS=Homo sapiens OX=9606 GN=HSPA1B PE=1 SV=1	0	FALSE	UniProt	259.972	48	29	48	1902	24	641	70	5.66	382824	1527	2635.47	24	20	27	0	0.924	3.18366e-14	96	104	25.94	52.47	67.1	113.5	157.8	94.7	67	67.9	117	71.3	116.1	127.8	90.5	79.6	89.7	142.5	97.8	68.6	104.5	128.7	105.2	92.9	83.3	77.5	151
P04075	Fructose-bisphosphate aldolase A OS=Homo sapiens OX=9606 GN=ALDOA PE=1 SV=2	0	FALSE	UniProt	259.829	64	24	37	1963	21	364	39.4	8.09	369075	1567	2990.82	18	20	21	0	1.022	1.80423e-05	101.1	98.9	31.35	60.36	76.2	83.8	111.7	99.2	129	104.9	93.5	117.3	74.3	110	72.4	77.5	100.9	168.9	80.2	64.9	76.9	181.9	61.6	114.6	124.3	106.8	87.3
P11216	Glycogen phosphorylase, brain form OS=Homo sapiens OX=9606 GN=PYGB PE=1 SV=5	0	FALSE	UniProt	256.002	44	36	55	1700	29	843	96.6	6.86	252257	822	2198.18	33	22	35	0	1.005	2.36313e-14	100.3	99.7	29.74	51.78	62.5	53.4	69.5	133.5	181.2	89.7	121	79	99.3	111.1	104.6	49.4	76.9	167.4	101.7	89.7	126.5	121.3	66.8	95.8	104.4	116.1	85.4
P68032	Actin, alpha cardiac muscle 1 OS=Homo sapiens OX=9606 GN=ACTC1 PE=1 SV=1	0	FALSE	UniProt	252.333	42	16	35	2797	3	377	42	5.39	488573	3356	4089.78	12	15	14	0	0.817	2.82791e-05	90	110	40.58	78.11	95.5	98	104.3	67.6	134.5	107.6	124.3	79.4	90.4	98.3	78.1	130.1	15.6	174.2	102	40	103.1	143.2	80.8	132.9	116.4	104.4	89.5
P15311	Ezrin OS=Homo sapiens OX=9606 GN=EZR PE=1 SV=4	0	FALSE	UniProt	250.946	52	36	55	2134	23	586	69.4	6.27	379220	1065	2538.47	35	24	36	0	0.932	2.5727e-07	96.5	103.5	25.96	44.56	99	83.7	86.7	90.2	140.4	88.6	96.6	56.5	178.4	80	130.9	62.3	88.3	135.9	82.6	112.3	177.3	28.9	52.9	128.6	110.9	96.8	108.5
P29401	Transketolase OS=Homo sapiens OX=9606 GN=TKT PE=1 SV=3	0	FALSE	UniProt	250.005	53	27	43	1619	27	623	67.8	7.66	320223	982	2063.07	22	17	26	0	1.008	1.09925e-10	100.4	99.6	28.5	46.86	99.8	106.6	134.8	75.4	83.4	74.2	82.2	100.6	159.6	83.5	71.7	63.5	142	127.4	95.4	98.6	126.3	82	105.9	87.3	145.3	110.3	55.8
P07355	Annexin A2 OS=Homo sapiens OX=9606 GN=ANXA2 PE=1 SV=2	0	FALSE	UniProt	245.188	60	24	42	2722	24	339	38.6	7.75	663174	2104	3746.18	23	20	23	0	1.055	2.3286e-10	102.7	97.3	21.69	43.54	138.7	78.7	81.3	83.4	117.9	74.8	94.5	87.5	142.6	100.5	72.7	75.7	98.7	162.5	90.3	122.5	91.5	74.5	107.7	103.8	87.3	102.7	100.3
P14625	Endoplasmin OS=Homo sapiens OX=9606 GN=HSP90B1 PE=1 SV=1	0	FALSE	UniProt	243.53	40	33	50	1833	32	803	92.4	4.84	315473	1287	2170.01	33	22	33	0	0.978	5.9095e-24	98.9	101.1	32.01	54.89	43.3	36.1	57.8	139.8	223	93.2	106.7	105	90.5	104.6	110.5	83.5	63.6	149.7	92.7	85.7	127.8	94.8	131.3	60.5	97.3	100.2	118
P50990	T-complex protein 1 subunit theta OS=Homo sapiens OX=9606 GN=CCT8 PE=1 SV=4	0	FALSE	UniProt	241.633	57	29	50	1255	29	548	59.6	5.6	162087	1004	1451.26	28	22	29	0	0.968	8.03924e-20	98.4	101.6	27.36	53.09	100.3	74.4	137.2	118.8	69.3	88.5	90.1	127.8	101.3	92.3	76.3	122.3	100.8	106.7	94	96.4	62.5	103.3	122.6	115.2	104.5	101.8	107.2
P68104	Elongation factor 1-alpha 1 OS=Homo sapiens OX=9606 GN=EEF1A1 PE=1 SV=1	0	FALSE	UniProt	241.3	49	21	42	2302	11	462	50.1	9.01	496956	2242	3070.49	15	14	19	0	0.995	0.00142205	99.7	100.3	27.9	50.54	84.9	89.9	79.8	133.8	111.6	86.4	84.8	109.3	144.5	74.9	70.7	88	102	148.8	90.5	101.7	105.5	89.7	103.3	99.9	64.5	111.1	135.7
P68371	Tubulin beta-4B chain OS=Homo sapiens OX=9606 GN=TUBB4B PE=1 SV=1	0	FALSE	UniProt	235.802	52	18	30	1862	2	445	49.8	4.89	346902	669	3381.91	16	8	18	0	0.535	0.889658	69.7	130.3	68.54	59.22	74	175.8	95.9		154.3	19.6	224.4	41.3	95	119.7		119.2		253.8	127	86.6	95.9	189.1	128.4		271.4
P07437	Tubulin beta chain OS=Homo sapiens OX=9606 GN=TUBB PE=1 SV=2	0	FALSE	UniProt	235.228	52	18	30	1855	4	444	49.6	4.89	370679	705	3290.24	16	8	18	0	0.844	0.218286	91.6	108.4	68.01	72.52		149.8	38.7	161.4	150	90.7	55.7		238.6	115	161.1	100.2	107.4	95.8	35.5	187.5	41.4	100.9	116.4	53.7	97.2	325.7	77.1
P38646	Stress-70 protein, mitochondrial OS=Homo sapiens OX=9606 GN=HSPA9 PE=1 SV=2	0	FALSE	UniProt	233.518	45	26	44	1269	25	679	73.6	6.16	210820	1113	1554.54	24	17	26	0	0.932	0.798014	96.5	103.5	36.58	52.44	87.1	78.1	95.7	147.3	91.8	99.6	65.8	116.1	124.5	94	95.4	84.4	82	144.3	94	114.1	78.3	125.9	110.8	70.9	71.1	71	76.9
P78527	DNA-dependent protein kinase catalytic subunit OS=Homo sapiens OX=9606 GN=PRKDC PE=1 SV=3	0	FALSE	UniProt	231.934	15	58	70	816	58	4128	468.8	7.12	73571.9	545	750.87	49	31	53	0	0.889	0.000289394	94.1	105.9	35.53	62.38	73.1	65.7	104.2	155.2	101.7	53.2	67.1	122.9	113.9	142.8	100.7	123.5	90.3	121.2	64.3	89.7	86.4	148.7	100.2	75	71.9	124.7	79.4
P13667	Protein disulfide-isomerase A4 OS=Homo sapiens OX=9606 GN=PDIA4 PE=1 SV=2	0	FALSE	UniProt	226.607	44	30	49	1092	30	645	72.9	5.07	135721	709	1253.86	26	21	28	0	1.003	0.455741	100.1	99.9	29.91	49.05	87.7	97.6	134.8	115	64.8	103.6	115.9	91.5	110.6	78.4	62.3	72.3	106.2	172.9	86.3	64.5	122	34.7	161.5	117.2	93.3	143.3	75
P31948	Stress-induced-phosphoprotein 1 OS=Homo sapiens OX=9606 GN=STIP1 PE=1 SV=1	0	FALSE	UniProt	223.912	50	30	52	1344	30	543	62.6	6.8	199917	1052	1305.66	24	23	27	0	0.971	6.55589e-11	98.5	101.5	34.02	48.76	119.7	64.8	98.4	108.4	108.6	75.3	92.2	160.8	72.7	99	79.6	110.1	113.9	98.1	98.2	87.3	114.8	122.5	107.9	67.5	99.2	108.8	114.7
P02786	Transferrin receptor protein 1 OS=Homo sapiens OX=9606 GN=TFRC PE=1 SV=2	0	FALSE	UniProt	221.507	43	29	42	1019	29	760	84.8	6.61	152476	601	1249.09	27	17	29	0	0.921	0.0407474	95.9	104.1	33.13	50.04	93.7	95.1	104	83.5	123.7	109.1	71.4	92.6	153.5	73.5	88.8	87.5	115.6	131	77.1	62.6	84.4	152.4	89.1	111.4	57.3	122.2	88.5
P35527	Keratin, type I cytoskeletal 9 OS=Homo sapiens OX=9606 GN=KRT9 PE=1 SV=3	0	FALSE	UniProt	221.396	53	27	39	860	26	623	62	5.24	137457	869	1159.98	17	18	26	0	0.667	0.00627856	80	120	72.26	68.41	101.9	61.7	199	77.4	60	114.5	51.2	116.4	135.7	82.2
P12956	X-ray repair cross-complementing protein 6 OS=Homo sapiens OX=9606 GN=XRCC6 PE=1 SV=2	0	FALSE	UniProt	219.835	49	26	40	1169	26	609	69.8	6.64	191560	619	1467.72	24	12	26	0	0.977	0.00138243	98.9	101.1	29.1	51.01	108.6	90	80	121.7	99.7	91.8	72.1	143	100.6	92.6	82.4	97.4	103.9	117.9	98.5	157.3	78.4	69.9	112.7	81.7	130.4	82.3	121.4
P08195	4F2 cell-surface antigen heavy chain OS=Homo sapiens OX=9606 GN=SLC3A2 PE=1 SV=3	0	FALSE	UniProt	216.574	38	18	28	1179	18	630	68	5.01	224393	465	1891.51	15	9	17	0	1.07	2.6833e-16	103.4	96.6	33.44	55.25	70.8	103.9	87.8	89.8	147.8	114.2	55.4	117.1	96.6	116.6	80.4	103.2	113.3	82.6	120.5	114.2	59	111.7	86.1	128.9	90.3	126.5	53.1
P08670	Vimentin OS=Homo sapiens OX=9606 GN=VIM PE=1 SV=4	0	FALSE	UniProt	214.37	60	27	40	1959	25	466	53.6	5.12	372601	2030	2277.48	25	23	26	0	0.995	0.000482572	99.8	100.2	27.28	52.88	73.8	65	121.9	119.1	120.1	101.2	100.2	112.5	88.1	97.9	62.1	74.7	100.2	174.4	88.5	129.7	91.8	107.6	81.3	89.7	90.2	135.3	114.7
P13010	X-ray repair cross-complementing protein 5 OS=Homo sapiens OX=9606 GN=XRCC5 PE=1 SV=3	0	FALSE	UniProt	210.267	41	26	39	978	25	732	82.7	5.81	173278	435	1250.82	21	16	24	0	0.9	9.51879e-06	94.7	105.3	33.08	47.25	85.9	100	66.4	160.5	87.2	112.9	66.8	86.2	160.6	73.4	113.2	104.5	89.6	77.4	115.3	61	111.4	134.8	73.3	119.6	90.7	99.1	52
Q13263	Transcription intermediary factor 1-beta OS=Homo sapiens OX=9606 GN=TRIM28 PE=1 SV=5	0	FALSE	UniProt	208.908	43	26	43	950	26	835	88.5	5.77	108100	801	1315.18	21	16	26	0	0.883	1.2906e-06	93.8	106.2	36.63	43.05	53.9	62.9	84.9	140.1	158.2	79.3	56	124.8	162.7	77.3	98.1	138.2	93.5	76.6	93.6	179.4	79.2	69.9	83.7	87.8	106.4	114.9	89.3
P30101	Protein disulfide-isomerase A3 OS=Homo sapiens OX=9606 GN=PDIA3 PE=1 SV=4	0	FALSE	UniProt	208.874	58	26	37	1544	26	505	56.7	6.35	283025	1352	1926.12	23	17	26	0	0.977	9.63465e-15	98.8	101.2	24.81	52.6	68	70.3	118.4	148.2	95.2	80.3	84.6	118	148.4	68.7	105.9	93.5	113.7	124.2	62.7	69.3	103.6	92.6	126.9	107.6	110.6	98.9	85.5
P68363	Tubulin alpha-1B chain OS=Homo sapiens OX=9606 GN=TUBA1B PE=1 SV=1	0	FALSE	UniProt	208.477	51	19	32	1863	1	451	50.1	5.06	461093	1149	3019.6	16	10	19	0	0.592	0.190872	74.3	125.7	62.19	39.44										500	50.7	152.4	87.1	128.9	80.9
P11586	C-1-tetrahydrofolate synthase, cytoplasmic OS=Homo sapiens OX=9606 GN=MTHFD1 PE=1 SV=3	0	FALSE	UniProt	208.079	40	34	51	957	34	935	101.5	7.3	111844	812	1146.34	30	24	32	0	0.931	3.40562e-18	96.4	103.6	33.4	58.9	109.2	90.8	104.4	108	87.6	101.9	124.2	83.9	71.7	118.2	61.8	137	79.1	140	82.1	32.5	97.2	157.8	89.2	123.3	125.2	125.1	104.8
Q9BQE3	Tubulin alpha-1C chain OS=Homo sapiens OX=9606 GN=TUBA1C PE=1 SV=1	0	FALSE	UniProt	205.256	51	19	32	1853	1	449	49.9	5.1	462243	1139	2990.13	17	10	19	0	0.01			200		50.79
P05023	Sodium/potassium-transporting ATPase subunit alpha-1 OS=Homo sapiens OX=9606 GN=ATP1A1 PE=1 SV=1	0	FALSE	UniProt	204.694	29	27	43	895	27	1023	112.8	5.49	105039	690	976.49	26	21	26	0	0.906	1.20634e-12	95.1	104.9	35.63	62.8	115	94.6	130.6	80.4	79.4	133.1	70.8	132.6	55.6	108	91	134.4	53.3	147.5	73.8	152.2	111.1	103.6	62	71.1	62.6	44.3	37.7
Q8NC51	Plasminogen activator inhibitor 1 RNA-binding protein OS=Homo sapiens OX=9606 GN=SERBP1 PE=1 SV=2	0	FALSE	UniProt	200.733	51	17	32	814	17	408	44.9	8.65	134058	758	948.5	16	14	17	0	0.96	0.805637	97.9	102.1	39.65	50.67	78.2	84.4	107.1	112.5	117.8	69.3	43.2	71.3	179	137.2	61.2	164.1	49.2	138.8	86.7	124.9	97.9		44.5	232.6	79.7	83.6	101.1
P18206	Vinculin OS=Homo sapiens OX=9606 GN=VCL PE=1 SV=4	0	FALSE	UniProt	199.69	37	38	55	557	38	1134	123.7	5.66	51390.9	349	518.37	33	22	36	0	0.74	0.00121884	85.1	114.9	41.05	75.89	31.8	64.4	155.5	123.1	125.2	154.6	29.9	80.7	138.8	96.1	92.4	52.5	129.4	152.6	73	100.3	111.2	91.4	143.2	53.9	99.7	114.6	98.7
P12277	Creatine kinase B-type OS=Homo sapiens OX=9606 GN=CKB PE=1 SV=1	0	FALSE	UniProt	196.92	54	19	31	1127	19	381	42.6	5.59	180405	501	1833.05	14	10	18	0	0.918	0.180842	95.7	104.3	34.2	44.31	69.5	41.6	120.3	171.2	97.3	103.7	56.4	65.4	129.5	145	60.4	93	134.2	121	91.4	104.7	74.7	65.4	96.8	158.4	96.1	87	107.1
P04083	Annexin A1 OS=Homo sapiens OX=9606 GN=ANXA1 PE=1 SV=2	0	FALSE	UniProt	189.132	59	20	24	1788	20	346	38.7	7.02	454497	903	2991.66	18	9	19	0	1.022	3.82636e-14	101.1	98.9	25.48	50.99	83	92.9	76.8	130.6	116.8	93.7	82.2	112.6	117.7	93.7	93.3	85	91.2	136.2	94.3	83.9	171	70.8	93	81.3	86.5	105.9	115.4
P35221	Catenin alpha-1 OS=Homo sapiens OX=9606 GN=CTNNA1 PE=1 SV=1	0	FALSE	UniProt	187.735	41	30	40	818	30	906	100	6.29	109828	472	939.3	26	15	28	0	0.942	0.000137265	97	103	32.3	51.6	114.8	80.7	112.1	94.3	98.2	108.4	108.5	61.1	97.5	124.5	97.7	117.3	51.3	131.9	101.8	50	84.7	116.6	119	129.8	87.3	106.2	85.5
Q9P2E9	Ribosome-binding protein 1 OS=Homo sapiens OX=9606 GN=RRBP1 PE=1 SV=5	0	FALSE	UniProt	186.953	39	32	48	567	32	1410	152.4	8.6	66759.4	520	516.09	29	24	29	0	0.861	0.0530818	92.5	107.5	40.16	69.31	104	124.3	111.6	24.9	135.2	92.2	90.9	148.9	73.2	94.8	63.8	97.7	69.1	190.4	79	77.8	121.4	61.6	175.3	63.9	129.4	118.4	92.4
P20700	Lamin-B1 OS=Homo sapiens OX=9606 GN=LMNB1 PE=1 SV=2	0	FALSE	UniProt	186.47	47	30	42	1071	27	586	66.4	5.16	162181	833	1184.81	29	24	29	0	0.922	2.68034e-06	95.9	104.1	47.53	59.71	70.1	100.2	68.2	133.5	127.8	77.6	76.2	129.4	97.7	119.1	24.8	94.5	115.9	134.6	130.1	86.3	47.1	103.8	97.6	165.1	90.9	140.9	55.2
P78371	T-complex protein 1 subunit beta OS=Homo sapiens OX=9606 GN=CCT2 PE=1 SV=4	0	FALSE	UniProt	185.779	45	21	33	846	21	535	57.5	6.46	133287	674	1057.12	18	15	19	0	0.845	2.09506e-13	91.6	108.4	32.07	60.48	46.1	93.5	144	126.9	89.5	126.3	96.8	90.2	119.4	67.4	117.3	94.7	95.1	122.2	70.6	85.5	118	101.5	138.5	56.5	36.3	131	112.2
P07814	Bifunctional glutamate/proline--tRNA ligase OS=Homo sapiens OX=9606 GN=EPRS1 PE=1 SV=5	0	FALSE	UniProt	184.335	28	34	50	448	33	1512	170.5	7.33	35245.8	359	418.45	23	23	30	0	0.704	1.73108e-06	82.6	117.4	43.89	70.23	73	49	99.7	206.5	71.7	83.7	117.8	116.4	108.5	73.6	67.9	27.1	182.3	100.2	122.4	58.8	85.1	81.2	128.4	146.6	152.7	130.7
Q13509	Tubulin beta-3 chain OS=Homo sapiens OX=9606 GN=TUBB3 PE=1 SV=2	0	FALSE	UniProt	183.443	38	15	26	1422	3	450	50.4	4.93	288425	258	2418.96	15	7	14	0	0.637	0.723236	77.8	122.2	49.21	65.87	152.5	109.2	163.1		75.2	117.5	92.3	63.7	107.1	119.5	39.6	75.3	151.3	128.2	105.5		96	71.3	247.7	85.1	34.5	49.1	82.2
Q9Y4L1	Hypoxia up-regulated protein 1 OS=Homo sapiens OX=9606 GN=HYOU1 PE=1 SV=1	0	FALSE	UniProt	181.899	32	28	39	696	28	999	111.3	5.22	91810.5	562	802.66	20	18	24	0	0.872	5.23265e-06	93.2	106.8	38.55	72.85	38.7	56.9	54	219.3	131.1	70.4	114.3	106.4	77.2	131.8	111.6	49.3	91.6	98.8	148.8	78.4	63	51.6	226.3	80.6	58.6	138.9	79.2
sp		0	TRUE		180.803	36	9	20	1570	8	231	24.4	7.18	348469		3161.24	6		9	0	0.9	2.19835e-26	94.8	105.2	52.16	21.97	187.4	93.8	73.5	66.8	78.4	143.4	129.6	80.7	47.5	98.8	131.3	122.5	100.2	42	103.9	128.2	100.1	90.2	90	91.5	116.8	76	101.3
Q9Y266	Nuclear migration protein nudC OS=Homo sapiens OX=9606 GN=NUDC PE=1 SV=1	0	FALSE	UniProt	178.519	56	17	39	740	17	331	38.2	5.38	100906	676	846.47	17	17	17	0	0.926	0.503291	96.2	103.8	43.28	51.74	162.9	78.6	117.7		140.7	89	106.5	107.6	122.6	74.3	157.2	83.7	57	103.8	98.3	46.3	21.3	213.1	97.5	121.7	124.7	79.8	54.5
O60506	Heterogeneous nuclear ribonucleoprotein Q OS=Homo sapiens OX=9606 GN=SYNCRIP PE=1 SV=2	0	FALSE	UniProt	178.096	48	26	33	1144	20	623	69.6	8.59	191166	506	1600.85	23	11	26	0	0.985	1.56068e-06	99.3	100.7	36.08	66.27	92.9	101.8	89	98.3	117.9	134.6	98.1	94.1	82.5	90.7	74.3	76.4	196.1	75.2	77.9	94.2	93.9	81	143.8	87	84.2	87.9	165.7
P60842	Eukaryotic initiation factor 4A-I OS=Homo sapiens OX=9606 GN=EIF4A1 PE=1 SV=1	0	FALSE	UniProt	176.789	44	18	36	881	10	406	46.1	5.48	148557	584	1244.57	15	11	18	0	0.732	0.0162402	84.5	115.5	42.13	61.22	122.4	106.1	96.6	71.1	103.8	18	55.1	167.8	188.7	70.4	109.5	110.3	59.1	133.7	87.4	52	174.6	121.6	31.1	120.6	113.4	116.9	89.6
Q12906	Interleukin enhancer-binding factor 3 OS=Homo sapiens OX=9606 GN=ILF3 PE=1 SV=3	0	FALSE	UniProt	175.76	31	23	34	730	23	894	95.3	8.76	90558.9	578	868.69	18	16	20	0	0.979	2.77202e-12	99	101	38.04	60.01	105.5	82.7	77.9	141.1	92.8	71.7	110.3	98.5	126.1	93.5	80	129.1	65.6	93.4	131.9	79.6	81.4	160.7	73.3	105.1	160	109.8	30.7
P80723	Brain acid soluble protein 1 OS=Homo sapiens OX=9606 GN=BASP1 PE=1 SV=2	0	FALSE	UniProt	174.288	81	16	27	483	16	227	22.7	4.63	86025.6	616	709.05	11	11	16	0	0.931	0.853657	96.4	103.6	44.44	69.69	101.8	113.1	110.4	74.1	100.6	160.5	67.1	3.4	182	87.1	88	131.2	29.7	123.4	127.6	83.6	81.6	126.3	139.4	69.1	151.4	51.9	115.2
P61978	Heterogeneous nuclear ribonucleoprotein K OS=Homo sapiens OX=9606 GN=HNRNPK PE=1 SV=1	0	FALSE	UniProt	171.899	47	21	33	1280	21	463	50.9	5.54	253548	991	1412.74	20	14	21	0	1.05	0.0041906	102.4	97.6	30.36	48.23	62.4	80.6	99.7	151.3	106	82.4	79	115.3	128.2	95.1	112.2	86	89.4	130.9	81.5	101.3	110.8	68.6	122.7	96.6	103.7	138.5	106.5
Q08211	ATP-dependent RNA helicase A OS=Homo sapiens OX=9606 GN=DHX9 PE=1 SV=4	0	FALSE	UniProt	170.972	27	30	32	1036	30	1270	140.9	6.84	137483	604	1287.89	26	18	29	0	1.02	0.35511	101	99	36.87	47.51	125.8	36.2	104.3	101.2	132.6	97.1	119.5	51.7	126.9	104.8	48.2	84.9	228.1		138.8	78.8	83.4	24.5	213.8	99.5	107.9	90.9
P06744	Glucose-6-phosphate isomerase OS=Homo sapiens OX=9606 GN=GPI PE=1 SV=4	0	FALSE	UniProt	170.096	41	18	35	951	18	558	63.1	8.32	150644	617	1285.03	15	13	18	0	0.972	4.78258e-07	98.6	101.4	35.63	59.07	60.1	49	35.2	230.9	124.7	100.5	160.2	113.3	55	71	91	117.5	141.8	35.4	114.3	92.3	82.7	84.4	156.8	83.9	118.1	124.8	96.4
P06576	ATP synthase subunit beta, mitochondrial OS=Homo sapiens OX=9606 GN=ATP5F1B PE=1 SV=3	0	FALSE	UniProt	168.147	47	18	28	950	18	529	56.5	5.4	135173	508	1571.13	14	10	17	0	0.918	1.99618e-06	95.7	104.3	33.43	59.43	66	89.3	87.6	168.9	88.2	69.8	86.3	121.4	120.6	101.8	119.3	116.9	39.5	88.7	135.7	88	128.3	108	111.1	64.7	114.3	113.4	61.4
Q9Y5B9	FACT complex subunit SPT16 OS=Homo sapiens OX=9606 GN=SUPT16H PE=1 SV=1	0	FALSE	UniProt	167.903	26	27	38	770	27	1047	119.8	5.66	97349.3	366	866.14	24	18	25	0	0.931	0.0866987	96.4	103.6	35.71	54.79	82.6	102.5	125	102.5	87.4	95.7	73.7	101.9	138.3	90.5	49.6	48.4	123.7	163.2	115.1	112.2	57.5	136.9	81.7	111.6	144.8	179.1	57.9
P11940	Polyadenylate-binding protein 1 OS=Homo sapiens OX=9606 GN=PABPC1 PE=1 SV=2	0	FALSE	UniProt	167.139	33	22	34	1092	17	636	70.6	9.5	170474	727	1394.44	20	18	22	0	0.872	0.0621162	93.1	106.9	37.54	51.12	90.9	112.6	118.4	73.2	104.9	151.8	91.9	76.8	77.7	101.8	68.6	75.2	53	186.4	116.8	42.6	121	126.8	95.8	113.8	88.9	178.9	84.9
P68366	Tubulin alpha-4A chain OS=Homo sapiens OX=9606 GN=TUBA4A PE=1 SV=1	0	FALSE	UniProt	164.495	42	17	29	1589	3	448	49.9	5.06	362504	1114	2345.66	15	10	17	0	0.64	0.966739	78.1	121.9	61.69	57.91	80.5	121.4	144.8		153.3	46.7	64.8	106.5	188.3	93.7		153		347		167.3		80.8	139	112.9	76.1	90.2	148.9
P22314	Ubiquitin-like modifier-activating enzyme 1 OS=Homo sapiens OX=9606 GN=UBA1 PE=1 SV=3	0	FALSE	UniProt	163.686	31	27	39	749	27	1058	117.8	5.76	89292.9	409	882.73	24	17	26	0	1.024	2.25579e-06	101.2	98.8	32.87	60.76	103.9	78	95.6	121.6	100.9	88.7	105.4	60.6	154.2	91.1	65.1	84.5	126.7	121.9	101.8	123.9	125.6		140.2	110.3	68.2	107.6	119.2
P52272	Heterogeneous nuclear ribonucleoprotein M OS=Homo sapiens OX=9606 GN=HNRNPM PE=1 SV=3	0	FALSE	UniProt	162.842	52	36	48	677	36	730	77.5	8.7	64368.9	947	572.26	27	29	31	0	0.974	0.893113	98.7	101.3	45.59	52.52	66.6	62.5	67.8	227.5	75.7	94.4	53.6	149.4	114.2	88.4	115.3	49.4	145.8	89.5	99.9	125.5	161.8	23.1	92.2	97.3	58.3	266.9
P63104	14-3-3 protein zeta/delta OS=Homo sapiens OX=9606 GN=YWHAZ PE=1 SV=1	0	FALSE	UniProt	161.775	60	15	23	1562	10	245	27.7	4.79	374126	891	2229.91	14	8	14	0	0.996	1.59809e-05	99.8	100.2	31.07	60.18	61.8	120.1	109.3	101.8	106.9	120.1	106	94.9	77.7	101.2	104.6	66.3	98.5	104.4	126.2	110	96.6	67.2	105.1	121	113.8	60.3	92.1
P42704	Leucine-rich PPR motif-containing protein, mitochondrial OS=Homo sapiens OX=9606 GN=LRPPRC PE=1 SV=3	0	FALSE	UniProt	160.95	26	33	41	660	33	1394	157.8	6.13	63167.2	398	657.53	28	19	31	0	0.896	1.59809e-05	94.5	105.5	50.69	68.25	97	96.5	68.7	150.9	86.9	72.5	112.2	102	83.9	129.4	152.6	102.6	44.5	118.3	82	109.4	98.7	111.2	84.1	96.7	63	91.6	213.6
Q05639	Elongation factor 1-alpha 2 OS=Homo sapiens OX=9606 GN=EEF1A2 PE=1 SV=1	0	FALSE	UniProt	159.63	36	17	32	1880	7	463	50.4	9.03	430610	1297	2541.98	14	13	15	0	0.714	0.65731	83.3	116.7	48.58	67.27	154.8	89.3	137.8		118	101.8	14.7	163.6	166.5	53.4	66.1	148	79.8	123	83	89.6	142.2	65.4	125.2	77.6	78.2	118.5	146.4
P29966	Myristoylated alanine-rich C-kinase substrate OS=Homo sapiens OX=9606 GN=MARCKS PE=1 SV=4	0	FALSE	UniProt	158.678	53	13	24	348	12	332	31.5	4.45	67390.7	536	529.97	10	10	13	0	0.97	0.0921046	98.5	101.5	58.64	64.48	88	56.5	148.9	113	93.5	121.8	124.9	95.3	71.2	86.9	172.8	47.5	82	106.4	91.3	38.4	118.3	65.5	130.8	147	95.2		273.4
P11413	Glucose-6-phosphate 1-dehydrogenase OS=Homo sapiens OX=9606 GN=G6PD PE=1 SV=4	0	FALSE	UniProt	158.013	45	22	31	1222	22	515	59.2	6.84	193405	829	1423.38	19	15	21	0	0.977	2.4499e-12	98.9	101.1	33.16	50.94	107.3	99.3	107.3	92.4	93.7	82.6	104.4	98.7	114.9	99.4	95.4	92.3	72.7	148.9	90.7	134.6	73.9	92.6	64.8	134.2	111	79.4	130.9
P17844	Probable ATP-dependent RNA helicase DDX5 OS=Homo sapiens OX=9606 GN=DDX5 PE=1 SV=1	0	FALSE	UniProt	157.219	38	24	37	961	19	614	69.1	8.92	151199	509	1137.79	24	18	23	0	0.949	0.00228946	97.4	102.6	43.92	68.86	97.1	68.5	118.9	111.4	104.1	158.5	81.6	98.8	51.7	109.5	88.9	70.1	121	144	76	125.3	75.8	100.8	106	92.1	79.9	131.3	58.6
P31947	14-3-3 protein sigma OS=Homo sapiens OX=9606 GN=SFN PE=1 SV=1	0	FALSE	UniProt	156.778	57	16	35	1135	13	248	27.8	4.74	195916	788	1306.48	15	12	16	0	0.956	0.692488	97.7	102.3	40.17	62.32	75.6	38.5	209.9	71.5	104.5	114.3	100.9	128.7	85.4	70.7	59.1	113	128.7	131.7	67.5	24.1	120.3		230.3	125.3	118.7	80.9	73.6
P13645	Keratin, type I cytoskeletal 10 OS=Homo sapiens OX=9606 GN=KRT10 PE=1 SV=6	0	FALSE	UniProt	156.422	34	20	29	913	15	584	58.8	5.21	133816	892	898.66	18	17	19	0	0.683	0.577794	81.2	118.8	82.55	48.07	54.4			270.2	175.4											342.5				157.5	66.4	136.1	174.8
Q14247	Src substrate cortactin OS=Homo sapiens OX=9606 GN=CTTN PE=1 SV=2	0	FALSE	UniProt	156.417	42	23	35	486	23	550	61.5	5.4	64295.7	431	520.12	21	16	20	0	0.773	0.559201	87.2	112.8	44.33	60.65	74.1	109	82.8	95.8	138.3	55.4	112.8	81.4	141.7	108.7	95.3	76.6	161.5	71.6	94.9	91.2	43.8		206.6	158.4	67.9		168.5
P25705	ATP synthase subunit alpha, mitochondrial OS=Homo sapiens OX=9606 GN=ATP5F1A PE=1 SV=1	0	FALSE	UniProt	155.891	57	27	34	853	27	553	59.7	9.13	143479	573	1117.12	20	17	25	0	0.999	2.23478e-07	99.9	100.1	33.78	51.26	93.3	68.2	111.8	160.5	66.2	142.5	45.7	87	103	121.8	131.7	76.2	126.1	72.6	93.4	177.3	130.7	50.5	64.6	76.9	84.7	116.8	67.5
P00338	L-lactate dehydrogenase A chain OS=Homo sapiens OX=9606 GN=LDHA PE=1 SV=2	0	FALSE	UniProt	155.89	46	16	27	1434	15	332	36.7	8.27	328865	1073	1915.84	16	10	16	0	1.046	0.00606606	102.2	97.8	27.77	56.06	93.4	92	116.2	62.2	136.1	90.6	83.9	109.6	128.1	87.7	89.7	87.3	91.7	120	111.3	124.3	71.8	113.3	99.4	91.2	91.5	80.9	89.8
Q92598	Heat shock protein 105 kDa OS=Homo sapiens OX=9606 GN=HSPH1 PE=1 SV=1	0	FALSE	UniProt	154.526	30	23	32	767	20	858	96.8	5.39	90950.8	598	833.6	20	15	22	0	0.945	0.00139827	97.2	102.8	41.59	73.44	90.5	48	129.5	118.4	113.6	103.7	98.5	104.3	116.4	77.1	63.9	117.4	64.7	162.6	91.4		112.1	136.2	111.3	140.3	85.2	119.3	68.9
P22626	Heterogeneous nuclear ribonucleoproteins A2/B1 OS=Homo sapiens OX=9606 GN=HNRNPA2B1 PE=1 SV=2	0	FALSE	UniProt	154.197	61	19	26	1188	17	353	37.4	8.95	212305	1158	1338.83	16	14	19	0	0.947	0.0622104	97.3	102.7	30.5	56.05	122.8	69	99.7	110.9	97.6	105.2	100.2	106.3	77.7	110.8	36.7	124.3	82.4	156.4	100.2	102.9	113.3	94.8	51.2	137.7	94.2	120.4	68
P27824	Calnexin OS=Homo sapiens OX=9606 GN=CANX PE=1 SV=2	0	FALSE	UniProt	153.704	32	20	35	837	20	592	67.5	4.6	131724	539	882.79	19	13	19	0	0.954	1.10529e-05	97.6	102.4	36.11	67.72	45.9	35.1	109	183.5	126.6	29.3	100.5	154.7	111	104.5	126.3	124.1	80.2	52	117.3	28.4	160.7	152	74.6	84.3	105.4	75.8	118.6
Q01518	Adenylyl cyclase-associated protein 1 OS=Homo sapiens OX=9606 GN=CAP1 PE=1 SV=5	0	FALSE	UniProt	153.121	44	18	31	590	18	475	51.9	8.06	73308.3	471	690.73	16	11	18	0	0.922	0.157864	96	104	42.27	65.57	31.3	91.7	106.9	120.4	149.8	171	32.7	34.4	160.9	101	44.8	118.7	54.1	188.9	93.6	155.1	80.6	85.5	56.9	121.9	30.1	94.5	120.7
P06748	Nucleophosmin OS=Homo sapiens OX=9606 GN=NPM1 PE=1 SV=2	0	FALSE	UniProt	152.99	60	16	28	1237	16	294	32.6	4.78	276942	972	1750.65	12	10	15	0	1.024	0.571429	101.2	98.8	31.09	46.82	66.3	98.1	161.1	82.7	91.8	81.9	30.8	164.7	138.8	83.9	105.8	80.1	53.5	157	103.5	77.2	119.8	119.6	96.2	87.3	93.5	114.3	104.4
P20810	Calpastatin OS=Homo sapiens OX=9606 GN=CAST PE=1 SV=4	0	FALSE	UniProt	151.2	36	21	33	547	21	708	76.5	5.07	61235.5	491	622.3	16	17	19	0	0.777	0.0999259	87.4	112.6	36.56	54.92	69	105.6	123.8	143.3	58.2	75.8	73	122.3	157.1	71.7	49.8	88.7	100.8	76.7	184.1		153.8	51.4	106.4	188.3	57.2	68.9	129.5
Q00839	Heterogeneous nuclear ribonucleoprotein U OS=Homo sapiens OX=9606 GN=HNRNPU PE=1 SV=6	0	FALSE	UniProt	148.207	24	18	29	1020	18	825	90.5	6	179623	647	1207.84	16	15	17	0	0.904	0.00240582	95	105	34.11	50.08	83.5	67.8	89.7	126.1	132.8	59.8	96.4	63.4	166.8	113.6	89	114	85.6	149.3	62.1	85.1	96.9	87.7	107.9	122.5	116.6	106.3	119.4
P04843	Dolichyl-diphosphooligosaccharide--protein glycosyltransferase subunit 1 OS=Homo sapiens OX=9606 GN=RPN1 PE=1 SV=1	0	FALSE	UniProt	145.968	41	22	32	626	22	607	68.5	6.38	84961.4	355	776.22	19	15	21	0	0.851	2.77373e-05	92	108	39.36	78.71	90	98.3	84.8	72.2	154.8	100.9	18.3	154.1	160.5	66.2	59.6	88.2	157.4	83.5	111.3	103.6	116.9	90.6	102.6	86.4	125.3	118.2	26.6
Q14697	Neutral alpha-glucosidase AB OS=Homo sapiens OX=9606 GN=GANAB PE=1 SV=3	0	FALSE	UniProt	145.863	29	26	31	1106	26	944	106.8	6.14	132379	521	1194.8	25	19	26	0	0.923	6.93693e-07	96	104	30.65	48.88	94.2	59.5	87.9	167.2	91.2	100	75.1	97.5	125.3	102.1	109.5	48.1	170.1	68.5	103.8	64.6	92.8	47.5	160.6	134.5	76	97.1	93.3
P50454	Serpin H1 OS=Homo sapiens OX=9606 GN=SERPINH1 PE=1 SV=2	0	FALSE	UniProt	144.938	55	17	27	726	17	418	46.4	8.69	104066	387	1075.99	14	9	17	0	0.85	1.33915e-08	91.9	108.1	37	53.4	81.5	74.3	31.7	205.2	107.2	83.2	110.1	111.5	96.9	98.3	73	83.5	96.1	203.1	44.3	107.6	82.1	87.3	64.8	158.2	99	128.5	26.7
P23396	40S ribosomal protein S3 OS=Homo sapiens OX=9606 GN=RPS3 PE=1 SV=2	0	FALSE	UniProt	144.738	69	17	27	1098	17	243	26.7	9.66	175957	581	1367.73	14	10	17	0	1.029	5.69368e-17	101.4	98.6	30.85	50.67	135.3	100	87.3	95.8	81.6	132.9	72.8	104.5	107.6	82.2	136.5	79.3	70.5	67.3	146.3	70	75.1	77.8	155.5	121.6	62.6	104.6	100.8
P04350	Tubulin beta-4A chain OS=Homo sapiens OX=9606 GN=TUBB4A PE=1 SV=2	0	FALSE	UniProt	144.606	43	14	21	1286	2	444	49.6	4.88	241830	144	2375.72	11	5	14	0	100		200		38.79																	500
Q15233	Non-POU domain-containing octamer-binding protein OS=Homo sapiens OX=9606 GN=NONO PE=1 SV=4	0	FALSE	UniProt	141.94	44	19	30	840	17	471	54.2	8.95	123162	555	1125.33	17	11	18	0	0.948	0.000174433	97.3	102.7	40.44	60.32	33.4	85.9	129	161.9	89.8	82.2	49.6	125.9	128.9	113.4	88.7	112.4	84	135.1	79.8	112.8	60	143.9	93.5	89.8	66	157.5	88.7
P26641	Elongation factor 1-gamma OS=Homo sapiens OX=9606 GN=EEF1G PE=1 SV=3	0	FALSE	UniProt	140.65	35	19	28	1340	19	437	50.1	6.67	226742	1112	1371.7	19	14	19	0	1.006	5.07312e-05	100.3	99.7	27.36	43.27	58.9	56.9	83.9	170.1	130.3	92.2	90.9	89.5	168.6	58.8	84.4	80.1	105.8	98.3	131.4	103.8	116.2	79.7	100.1	100.2	57.5	91.6	110.6
P35908	Keratin, type II cytoskeletal 2 epidermal OS=Homo sapiens OX=9606 GN=KRT2 PE=1 SV=2	0	FALSE	UniProt	140.22	26	19	31	794	11	639	65.4	8	130072	544	862.53	17	15	18	0	0.587	0.89773	74	126	74.13	34.25	165.7	42	157.8		134.4	424.4				75.6	267.8	161.9			70.3
Q02878	60S ribosomal protein L6 OS=Homo sapiens OX=9606 GN=RPL6 PE=1 SV=3	0	FALSE	UniProt	140.046	55	18	29	1048	18	288	32.7	10.58	185120	644	1251.59	18	14	18	0	0.968	8.1952e-20	98.4	101.6	26.43	48.13	161.9	126.7	49.5	76.8	85.1	108.6	97.4	134.7	74.5	84.8	98.2	123.7	131.7	75.4	71	81.2	102.9	109	123.3	83.6	85.1	107.8	96.3
P37802	Transgelin-2 OS=Homo sapiens OX=9606 GN=TAGLN2 PE=1 SV=3	0	FALSE	UniProt	139.989	65	12	23	1027	12	199	22.4	8.25	188531	1057	1431.24	11	10	11	0	0.942	0.000389658	97	103	30.13	52.35	64.3	100.4	92.7	98.5	144.1	102.1	92.2	113.7	74.1	117.8	104.6	81.6	76.2	138.3	99.4	74.7	95.5	112.7	106.1	111	107.6	110.6	85.4
P27816	Microtubule-associated protein 4 OS=Homo sapiens OX=9606 GN=MAP4 PE=1 SV=3	0	FALSE	UniProt	139.418	27	27	38	446	27	1152	120.9	5.43	43587.4	376	433.39	21	18	21	0	0.784	0.0400005	87.9	112.1	44.95	66.92	72.4	96.5	177.6		153.5	149	102.5	113.5	50.9	84.1	93	66.5	69.3	151.7	119.5	108.3	76.9	135.1	37.2	142.5	80.3	151.5	57.1
P62258	14-3-3 protein epsilon OS=Homo sapiens OX=9606 GN=YWHAE PE=1 SV=1	0	FALSE	UniProt	138.838	64	15	29	1059	12	255	29.2	4.74	194925	691	1393.25	14	12	15	0	0.805	1.58555e-06	89.2	110.8	32.96	69.12	123.8	82.5	63	106	124.6	45.2	99	96.4	70.8	188.6	62.3	100.8	114.3	124.8	97.9	99.9	102.7	162.5	37.2	97.7	95.9	105.2	159.6
Q04637	Eukaryotic translation initiation factor 4 gamma 1 OS=Homo sapiens OX=9606 GN=EIF4G1 PE=1 SV=4	0	FALSE	UniProt	138.015	20	29	38	532	29	1599	175.4	5.33	54715.5	338	552.08	23	23	26	0	0.837	0.967063	91.1	108.9	43.03	75.1	93.2	98.6	98.3	64.7	145.2	97.9	68.9	99.9	133.2	100.1	57.8		103.8	122.6	215.9	39.2	61.4	122.9	154.8	121.7	113.6	115.5	32.7
P60174	Triosephosphate isomerase OS=Homo sapiens OX=9606 GN=TPI1 PE=1 SV=4	0	FALSE	UniProt	137.537	61	13	21	988	13	249	26.7	6.9	256469	866	1543.47	11	8	12	0	1.008	0.935151	100.4	99.6	31.21	49.91	71.7	98.8	104.2	138.8	86.4	87.7	60.7	121.4	144	86.2	84.8	72.1	131.6	96.2	115.3	162.5	87.6	90.8	66.1	93	87.1	87.9	168.7
O43390	Heterogeneous nuclear ribonucleoprotein R OS=Homo sapiens OX=9606 GN=HNRNPR PE=1 SV=1	0	FALSE	UniProt	136.967	38	22	30	850	16	633	70.9	8.13	126149	553	1048.76	21	12	22	0	0.778	0.000572595	87.5	112.5	44.08	69.95	123.4	57.8	123.2	88.2	107.3	73.8	138.6	85.4	107.5	94.7	85	93.6	142.1	94.2	85.1	104.3	113	175.8	28.9	78	110.7	144.8	67
P55072	Transitional endoplasmic reticulum ATPase OS=Homo sapiens OX=9606 GN=VCP PE=1 SV=4	0	FALSE	UniProt	136.265	37	26	31	849	26	806	89.3	5.26	144524	427	1060.46	22	14	24	0	0.93	0.0237199	96.4	103.6	41.53	52.65	33.5	231.4	109.1	77.2	48.8	90.2	68.5	100.4	129.5	111.5	80.7	107.3	74.5	155	82.4	91.6	58.3	50.3	168.2	131.6	76.5	92.8	66.5
P29692	Elongation factor 1-delta OS=Homo sapiens OX=9606 GN=EEF1D PE=1 SV=5	0	FALSE	UniProt	136.156	57	16	20	1052	15	281	31.1	5.01	180476	918	1412.96	14	10	16	0	1.044	0.000146901	102.2	97.8	31.45	61.39	95.7	78.2	92.6	132.7	100.8	99.1	103.9	85.1	117	94.8	112.6	102.1	80	103.4	101.8	98.7	81.3	98.6	74.6	146.8	89.1	110.8	80.3
Q06830	Peroxiredoxin-1 OS=Homo sapiens OX=9606 GN=PRDX1 PE=1 SV=1	0	TRUE	UniProt	136.028	50	11	21	1610	8	199	22.1	8.13	354756	1095	2243.93	11	8	11	0	1.01	0.00252326	100.5	99.5	27.71	47.43	73.4	118.2	90.4	123.7	94.4	134.3	58.3	78.3	124.1	105	123.2	88.8	103.4	86.8	97.7	44.8	87.4	141.9	77.5	148.4	117.2	97.3	73.9
P67936	Tropomyosin alpha-4 chain OS=Homo sapiens OX=9606 GN=TPM4 PE=1 SV=3	0	FALSE	UniProt	134.903	53	21	30	1010	9	248	28.5	4.69	149604	729	958.66	18	15	18	0	0.785	2.572e-07	87.9	112.1	38.68	64.6	123.6	92.3	140.1	50.8	93.2	94.4	84.7	116.1	123.9	80.9	48.2	91.8	94.2	184.4	81.4	86	113	114.3	126.4	60.3	118.2	87.3	135.2
Q14980	Nuclear mitotic apparatus protein 1 OS=Homo sapiens OX=9606 GN=NUMA1 PE=1 SV=2	0	FALSE	UniProt	134.322	16	28	35	263	28	2115	238.1	5.78	22404.7	193	252.71	26	17	27	0	0.722	0.774032	83.9	116.1	66.27	73.28						76.7	46.5	151.5	131.8	93.5	26.3		51.6	295.9	126.3	112.5	165.8		158.6	63	91.2	74.3	138.3
P54652	Heat shock-related 70 kDa protein 2 OS=Homo sapiens OX=9606 GN=HSPA2 PE=1 SV=1	0	FALSE	UniProt	133.604	24	16	26	1338	2	639	70	5.74	335926	941	1690.35	13	10	14	0	100		200		77.76										500
P51858	Hepatoma-derived growth factor OS=Homo sapiens OX=9606 GN=HDGF PE=1 SV=1	0	FALSE	UniProt	133.312	63	13	28	669	12	240	26.8	4.73	122323	603	803.83	13	12	13	0	1.01	0.906926	100.5	99.5	39.88	57.86	49.3	50.3	140	144.9	115.4	92.6	89.5	166.9	92.6	58.5	60.2	69.9		171.8	198.1	137.8	140.4	76.5	79.5	65.8	89.8	152.8	146.6
P12429	Annexin A3 OS=Homo sapiens OX=9606 GN=ANXA3 PE=1 SV=3	0	FALSE	UniProt	133.046	56	20	29	670	20	323	36.4	5.92	101372	405	776.62	18	15	19	0	0.794	4.92229e-07	88.5	111.5	35.41	56.37	130.6	96.6	108.5	63.2	101.1	126	84.9	110.1	51.1	127.9	56.9	127.9	57.9	125.7	131.6	133.6	63.3	106.2	50.9	145.9	69.1	110.1	115.1
Q13200	26S proteasome non-ATPase regulatory subunit 2 OS=Homo sapiens OX=9606 GN=PSMD2 PE=1 SV=3	0	FALSE	UniProt	132.851	22	19	30	461	19	908	100.1	5.2	51458.8	391	545.73	16	14	18	0	0.695	0.0176691	82	118	44.3	67.7	84.4	61.7	63.9	152.6	137.4	64.5	65.2	95.9	110.3	164.1	82.4	162.1	95.7	90.3	69.5	126.8	174.5	53.7	54.4	90.6	119.5	120.6	109.7
Q14157	Ubiquitin-associated protein 2-like OS=Homo sapiens OX=9606 GN=UBAP2L PE=1 SV=2	0	FALSE	UniProt	132.537	28	17	27	351	17	1087	114.5	7.11	42735.1	208	544.06	12	10	17	0	0.658	0.968591	79.4	120.6	45.75	67.44	161.2	81.2	70.6	54.9	132.1	141.6	118.7	52.8	99.9	87.1	78.2	57.8	71.5	178.1	114.3	125.4	132.4	100.9	92.6	48.7	116.2	128.6	101.7
P40939	Trifunctional enzyme subunit alpha, mitochondrial OS=Homo sapiens OX=9606 GN=HADHA PE=1 SV=2	0	FALSE	UniProt	131.666	29	21	33	537	21	763	82.9	9.04	55731	344	566.75	17	13	21	0	0.737	0.0518041	84.9	115.1	44.28	59.16	75.2	87.1	180.3	52.3	105.1	120.5	120.5	83.5	71.8	103.7	70.2	86	25.4	203.3	115.1	86.7	40.8	54.9	230.2	87.4	113.9	106.8	87.4
P13797	Plastin-3 OS=Homo sapiens OX=9606 GN=PLS3 PE=1 SV=4	0	FALSE	UniProt	131.594	41	23	33	548	17	630	70.8	5.6	74198.3	169	496.64	19	12	21	0	0.45	0.221195	62.1	137.9	54.92	55.48	100.2	8.7	56.1	287.3	47.7	96.5	49.1	98.3	191.2	64.9	128.6	62.6	113.9		194.9	118.5	61.9	92.2	150.9	76.5	146.6	76.1	89.1
P40227	T-complex protein 1 subunit zeta OS=Homo sapiens OX=9606 GN=CCT6A PE=1 SV=3	0	FALSE	UniProt	131.562	40	19	28	611	19	531	58	6.68	79013.1	393	703.95	17	12	19	0	0.845	4.0391e-06	91.6	108.4	37.4	56.51	81	60.8	135.9	121.5	100.8	36.6	198.8	157.7	44.9	62	125	88	111.7	79.4	95.9	23.1	166.8	71.9	149.1	89.2	91.6	101.4	80.6
P50991	T-complex protein 1 subunit delta OS=Homo sapiens OX=9606 GN=CCT4 PE=1 SV=4	0	FALSE	UniProt	131.475	44	21	26	723	21	539	57.9	7.83	102605	525	835.6	19	12	20	0	0.958	0.0442297	97.9	102.1	38.5	65.3	129.5	56.3	94.7	124.4	95.2	77.4	84	18.3	216.1	104.1	42.1	138.1	117.6	80.4	121.7	86.9	115.7	85.1	76.8	135.5	63.1	98.7	119.3
P12268	Inosine-5'-monophosphate dehydrogenase 2 OS=Homo sapiens OX=9606 GN=IMPDH2 PE=1 SV=2	0	FALSE	UniProt	130.149	32	18	23	704	18	514	55.8	6.9	113820	304	963.84	18	8	18	0	0.693	6.56748e-05	81.9	118.1	40.31	64.73	81.9	75.3		166.3	176.5	80.7	37.5	150.4	154.1	77.3	64.9	112.3	116.8	108	98	105.7	37.6	114.5	94.9	147.3	105.3	104.4	143.5
O75083	WD repeat-containing protein 1 OS=Homo sapiens OX=9606 GN=WDR1 PE=1 SV=4	0	FALSE	UniProt	129.311	39	19	27	770	19	606	66.2	6.65	117351	473	1214.92	12	12	17	0	0.949	9.91088e-07	97.4	102.6	37.56	58.39	93.1	85.6	121.7	101.1	98.5	115.1	50.2	120.3	109.4	105	42.5	119	113.3	114.5	110.8	95.5	163.5	50.1	67	123.9	87.6	100	114.7
P31939	Bifunctional purine biosynthesis protein ATIC OS=Homo sapiens OX=9606 GN=ATIC PE=1 SV=3	0	FALSE	UniProt	128.877	39	19	24	489	19	592	64.6	6.71	81812.7	229	619.19	15	10	16	0	0.752	0.516966	85.8	114.2	48.3	65.01	106.1	43.9	104.9	180.4	64.7	131.8	88.4	74.1	146.3	59.3	135.1	54.8	100.2	48.8	161.1	64.8	129.7	155.5	105.1	44.8	71.7	129.9	46.4
P15559	NAD(P)H dehydrogenase [quinone] 1 OS=Homo sapiens OX=9606 GN=NQO1 PE=1 SV=1	0	TRUE	UniProt	128.731	41	12	21	1248	12	274	30.8	8.88	273212	925	1689.97	11	8	12	0	1.048	9.84625e-07	102.4	97.6	31.34	50.9	101.3	83.9	78.3	166.5	69.9	93.2	53.9	106.8	119.5	126.6	106.9	82.8	62.1	129	119.2	86.6	77.2	154.1	84.8	97.2	114.3	108.7	85.1
P40926	Malate dehydrogenase, mitochondrial OS=Homo sapiens OX=9606 GN=MDH2 PE=1 SV=3	0	FALSE	UniProt	128.524	51	15	24	757	15	338	35.5	8.68	126880	508	1056.61	12	10	13	0	0.872	0.0162874	93.2	106.8	39.96	58.26	87.5	65.7	85.4	124.7	136.6	66	89.2	122.4	111.2	111.2	77.6	151.4	57.6	52.5	160.8	111.8	83.5	88.5	129.6	86.6	80.4	140.8	85.4
P35241	Radixin OS=Homo sapiens OX=9606 GN=RDX PE=1 SV=1	0	FALSE	UniProt	127.012	23	17	32	892	4	583	68.5	6.37	158187	239	1103.58	17	11	16	0	0.378	0.404499	54.8	145.2	63.97	28.78											500					72.2	192.4			235.4			188.8
O43143	Pre-mRNA-splicing factor ATP-dependent RNA helicase DHX15 OS=Homo sapiens OX=9606 GN=DHX15 PE=1 SV=2	0	FALSE	UniProt	126.523	27	19	28	499	18	795	90.9	7.46	71460.1	187	638.81	16	12	17	0	0.827	0.102245	90.5	109.5	42.58	66.85	95.2	52.9	121.7	110.4	119.8	136.1	62.1	122.5	74.7	104.6	85.7	57.3	119.5	101	136.6	54.2	90.4	47.4	59.7	248.4	92.7	70.3	89
P11388	DNA topoisomerase 2-alpha OS=Homo sapiens OX=9606 GN=TOP2A PE=1 SV=3	0	FALSE	UniProt	126.406	18	25	35	384	25	1531	174.3	8.72	33288.7	332	404.31	20	19	22	0	0.608	0.133188	75.6	124.4	62.31	67.31	45.1	103.3	245.6		105.9	76.5		101.9	137.5	184.1	47.7	166.6	196.9	46.4	42.4	74.6		119.7	264.9	40.7	162.9	56.3	64.8
O60701	UDP-glucose 6-dehydrogenase OS=Homo sapiens OX=9606 GN=UGDH PE=1 SV=1	0	FALSE	UniProt	126.168	36	16	25	743	16	494	55	7.12	114679	577	953.28	16	12	16	0	0.993	4.04414e-11	99.7	100.3	30.73	56.1	58.7	136.9	87.3	138.3	78.9	67.3	81.4	117.5	148.7	84.9	75.2	108.2	72.1	171.1	73.5	114.3	39.1	94	174.2	78.4	66.9	109.5	101.4
Q99832	T-complex protein 1 subunit eta OS=Homo sapiens OX=9606 GN=CCT7 PE=1 SV=2	0	FALSE	UniProt	125.881	36	17	25	600	17	543	59.3	7.65	94902.2	317	675.66	12	11	15	0	0.863	1.40553e-08	92.7	107.3	33.35	73.31	164	95.5	76.2	76.5	87.8	73	80.5	159.7	110.2	76.6	70.6	99.6	119.1	126.3	84.3	87.3	97.6	121.6	116.2	77.3	85	82.9	131.4
Q15046	Lysine--tRNA ligase OS=Homo sapiens OX=9606 GN=KARS1 PE=1 SV=3	0	FALSE	UniProt	125.172	34	19	27	593	19	597	68	6.35	70375.8	244	582.74	17	9	18	0	0.758	0.000254563	86.2	113.8	39.72	58.83	42.3	54.5	119.7	187.3	96.2	102.4	62.4	81	130.9	123.4	69.5	76.9	90.7	162.2	100.6	59.2	132.6	56.6	118.8	132.9	64.3	61.7	62
P14868	Aspartate--tRNA ligase, cytoplasmic OS=Homo sapiens OX=9606 GN=DARS1 PE=1 SV=2	0	FALSE	UniProt	124.355	45	22	28	559	22	501	57.1	6.55	66024.9	397	614.73	16	16	19	0	0.827	0.000160668	90.5	109.5	31.46	55.34	82.2	92.8	90.3	63.7	171	92.8	142.3	112.3	57.7	95	113.9	93	59.1	124.6	109.4	60.6	86.5	145.2	79.8	127.9	146.5	97.3	81.8
P09651	Heterogeneous nuclear ribonucleoprotein A1 OS=Homo sapiens OX=9606 GN=HNRNPA1 PE=1 SV=5	0	FALSE	UniProt	124.297	37	13	20	737	10	372	38.7	9.13	142235	305	900.92	12	9	13	0	0.907	0.86942	95.1	104.9	40.12	59.88	102.1	90.7	124.7	10.7	172	68.9	58.3	134.8	176.4	61.6	64.4	51.7	161.8	104.9	117.3	107	150.4	159.5		83.1	84.8	115.6	142.7
P08758	Annexin A5 OS=Homo sapiens OX=9606 GN=ANXA5 PE=1 SV=2	0	FALSE	UniProt	124.044	60	20	27	1293	19	320	35.9	5.05	257865	736	1633.25	17	11	19	0	0.702	0.485874	82.5	117.5	60.38	72.95	59	99	76.8		265.1				500		25.6	103	160.8	148.9	61.7	66.9	100	126.5	138.5	68.1	343.6
P07195	L-lactate dehydrogenase B chain OS=Homo sapiens OX=9606 GN=LDHB PE=1 SV=2	0	FALSE	UniProt	123.925	43	15	25	889	14	334	36.6	6.05	205414	368	1219.57	14	8	14	0	1.115	0.433296	105.4	94.6	34.48	56.46	92.2	70.8	134.9	89	113.1	91.4	88.4	91.4	84.1	144.8	100	94	53.7	136	116.3	103.2	140.3	95.2	90.1	71.3	113.6	89.4	81
P30153	Serine/threonine-protein phosphatase 2A 65 kDa regulatory subunit A alpha isoform OS=Homo sapiens OX=9606 GN=PPP2R1A PE=1 SV=4	0	FALSE	UniProt	123.244	35	18	26	674	18	589	65.3	5.11	89846.9	437	808.43	15	9	18	0	0.875	1.73499e-09	93.3	106.7	33.66	55.48	86	68.6	128.7	122.8	93.9	101.8	77.9	74.8	120.5	125	81.3	67.5	104.7	142.1	104.4	149.5	57.8	28.1	105.3	159.4	114.1	85.5	62.8
P23526	Adenosylhomocysteinase OS=Homo sapiens OX=9606 GN=AHCY PE=1 SV=4	0	FALSE	UniProt	122.825	34	15	24	544	13	432	47.7	6.34	79219.5	284	653.34	13	9	15	0	0.73	0.00027231	84.4	115.6	39.17	62.16	31.7	62.6	70.9	224.7	110.1	51.7	126	112.7	96.3	113.3	120.6	108	67.7	102.3	101.4	134.1	92.2	106.5	86.4	80.7	152	101.4	41.5
P49588	Alanine--tRNA ligase, cytoplasmic OS=Homo sapiens OX=9606 GN=AARS1 PE=1 SV=2	0	FALSE	UniProt	122.567	24	20	29	510	20	968	106.7	5.53	68420.9	363	571.76	19	13	19	0	0.812	0.129103	89.6	110.4	41.95	64.08	81.9	92.4	89.6	144.7	91.3	69.4	86.7	168.3	87.3	88.2	47	101.4	141.2	39	171.3	135.5	91.2	164.4		108.9	49.5	98
P48643	T-complex protein 1 subunit epsilon OS=Homo sapiens OX=9606 GN=CCT5 PE=1 SV=1	0	FALSE	UniProt	122.328	33	20	32	593	20	541	59.6	5.66	76871.6	427	601.7	17	10	19	0	0.816	3.486e-07	89.9	110.1	43.32	63.17	88.4	96.9	74.4	110.8	129.4	99.9	46	186.1	55.4	112.7	91.4	106	126.9	99.1	76.5	37.9	130.5	93.7	150.3	87.5	37	172.4	65.4
Q92945	Far upstream element-binding protein 2 OS=Homo sapiens OX=9606 GN=KHSRP PE=1 SV=4	0	FALSE	UniProt	121.875	35	19	26	672	16	711	73.1	7.3	88215.8	567	844.82	15	15	18	0	0.992	0.23721	99.6	100.4	43.58	58.47	82.5	129.2	146.9	68.2	73.2	114.1	97.2	198	25	65.8	119.6	121.7	112.1	43.6	103	127.7	49.4		194.9	128	88.2	172.9	66.1
P26639	Threonine--tRNA ligase 1, cytoplasmic OS=Homo sapiens OX=9606 GN=TARS1 PE=1 SV=3	0	FALSE	UniProt	121.823	28	20	28	485	20	723	83.4	6.67	57411.5	178	539.62	19	13	20	0	0.691	0.00294763	81.7	118.3	48.44	62.28	69.8	133.3	68.4	174.2	54.4	36.6	210.3	77	99.6	76.5	67.2	104.3	130.2	76.7	121.7	73.1	33.7	106.8	204.3	82.1	71.1	118.1	81.6
P34932	Heat shock 70 kDa protein 4 OS=Homo sapiens OX=9606 GN=HSPA4 PE=1 SV=4	0	FALSE	UniProt	121.804	29	23	34	569	19	840	94.3	5.19	58707.2	339	597.33	19	12	22	0	0.792	0.00247731	88.4	111.6	41.98	77.82	53.6	53.5	184.5	103.5	104.8	100.2	116.6	97.5	109.4	76.2	148.8	81.2	161.2	27.3	81.5	99.5	109.6	102.6	106	82.3	79	87.8	111.2
P31946	14-3-3 protein beta/alpha OS=Homo sapiens OX=9606 GN=YWHAB PE=1 SV=3	0	FALSE	UniProt	120.968	63	14	24	981	7	246	28.1	4.83	179794	718	1365.88	12	7	13	0	0.58	0.0526645	73.5	126.5	73.06	59.72	61.5		92.8	70.4	275.2	57.1	133.5		202.9	106.5		156.8	239.5		103.7	7.3	81	258.4	50.9	102.3	97	201.7
Q13428	Treacle protein OS=Homo sapiens OX=9606 GN=TCOF1 PE=1 SV=3	0	FALSE	UniProt	120.458	17	22	36	253	22	1488	152	9.04	20178.5	265	326.11	17	16	19	0	0.61	0.60782	75.8	124.2	56.19	67.18	107.9		192.8	164.3	35	91.6	82.8	251.3	26.9	47.3	152.8		100.9	109.7	136.6	36.4			239.9	223.8	71.2	57	151.6
P43243	Matrin-3 OS=Homo sapiens OX=9606 GN=MATR3 PE=1 SV=2	0	FALSE	UniProt	120.242	33	27	33	571	27	847	94.6	6.25	61294.9	565	599.11	22	21	24	0	1.044	0.24082	102.1	97.9	38.55	76.55	43.4	73.2	147.9	154.3	81.2	98.2	20.8	89	153.8	138.2	83	87.1	123.5	91.7	114.7	56.6	89.9	141.1	98.2	114.3	87.7	111.3	97
P22392	Nucleoside diphosphate kinase B OS=Homo sapiens OX=9606 GN=NME2 PE=1 SV=1	0	FALSE	UniProt	119.889	60	9	18	864	5	152	17.3	8.41	135659	615	804.19	8	7	8	0	0.942	0.155348	97	103	38.15	56.17	62.9	110.9	110.6	56.9	158.7	86.7	83.2	115.2	98.8	116.1	118.8	91.9	77.5	145.8	65.9	119	59.2	141.1	65.1	115.6	111.7	85.9	93.7
P46777	60S ribosomal protein L5 OS=Homo sapiens OX=9606 GN=RPL5 PE=1 SV=3	0	FALSE	UniProt	119.648	28	11	26	650	11	297	34.3	9.72	110259	642	814.88	11	10	11	0	1.008	0.457694	100.4	99.6	39.14	61.88	117.4	60.3	113.1	115.7	93.5	36.4	98.4	86.5	147.9	130.8	93.9	95.6	155.3	81.8	73.4	189.5	121.3	29	47.3	112.9	100.1	155.6	120.2
P67809	Y-box-binding protein 1 OS=Homo sapiens OX=9606 GN=YBX1 PE=1 SV=3	0	FALSE	UniProt	118.951	54	12	16	414	9	324	35.9	9.88	103142	465	638.41	10	7	12	0	0.644	0.134703	78.4	121.6	61.86	69.05	58.4	32	188.5	161.1	60	20.3	78.9	277.4	65	58.4	23	133.7	135.1	151.4	56.8	233	177.2			89.8	30	131.1	94.5
P06753	Tropomyosin alpha-3 chain OS=Homo sapiens OX=9606 GN=TPM3 PE=1 SV=2	0	FALSE	UniProt	118.78	42	21	26	929	7	285	32.9	4.72	129039	563	896.89	16	14	16	0	0.517	0.67596	68.2	131.8	49.73	67.75	67.2	90.6	55.4	172.9	113.9	138	28.8		269.3	63.8	160.2	57.4	41.2	179	62.2	127.2	71.3	158.4		143.1	74.6	171.1
Q16891	MICOS complex subunit MIC60 OS=Homo sapiens OX=9606 GN=IMMT PE=1 SV=1	0	FALSE	UniProt	118.62	30	20	31	341	20	758	83.6	6.48	39472.5	290	372.49	16	15	18	0	0.701	0.123801	82.5	117.5	52.91	80.35	70.2	44.6	108.6	187.7	89	115	80.4	76	117.4	111.1	133	142.3		135.8	88.9	71.5	20.1	234.4	105.2	68.9	101.9	113.6	56.1
P17987	T-complex protein 1 subunit alpha OS=Homo sapiens OX=9606 GN=TCP1 PE=1 SV=1	0	FALSE	UniProt	118.558	31	15	21	664	15	556	60.3	6.11	90178.3	438	837.34	14	10	15	0	0.999	0.00651291	100	100	42.83	64.13	86.1	49	174.5	94.7	95.7	113.6	80.1	127.4	96.7	82.2	65.5	65.1	61.2	215	93.1	79.7	57.8	137.6	170.5	54.4	64.3	108.1	117.4
P62701	40S ribosomal protein S4, X isoform OS=Homo sapiens OX=9606 GN=RPS4X PE=1 SV=2	0	FALSE	UniProt	118.307	60	20	27	903	20	263	29.6	10.15	144061	480	882.52	19	10	20	0	0.948	0.00537382	97.3	102.7	29.62	51.08	142.9	41.5	94.5	137	84.1	82.8	68.8	130.3	124.9	93.2	95.2	86.7	75.7	120.6	121.8	67.7	128.3	113.6	73.2	117.1	59.9	116.5	70.5
P49411	Elongation factor Tu, mitochondrial OS=Homo sapiens OX=9606 GN=TUFM PE=1 SV=2	0	FALSE	UniProt	118.284	34	13	24	567	13	452	49.5	7.61	69190	475	776.63	13	10	13	0	0.812	8.74811e-06	89.6	110.4	44.24	66.57	54.6	61.4	91.6	168.4	124	46.9	92.6	146.6	105.2	108.7	87.9	94.8	145.1	96.8	75.5	120.9	83.7	187.6	59.3	48.5	60.5	122.5	43.5
P14866	Heterogeneous nuclear ribonucleoprotein L OS=Homo sapiens OX=9606 GN=HNRNPL PE=1 SV=2	0	FALSE	UniProt	116.833	38	12	23	406	12	589	64.1	8.22	50624.4	397	573.42	8	7	12	0	0.735	0.851853	84.7	115.3	53.6	66.34	77.5	78.1	79.5	181.4	83.5	79.4	77.8	80.1	189.3	73.4	102.6	73.1	33.1	182.9	108.4	78.6	168.4	40.2	118.3	94.5	277
Q7KZF4	Staphylococcal nuclease domain-containing protein 1 OS=Homo sapiens OX=9606 GN=SND1 PE=1 SV=1	0	FALSE	UniProt	115.565	26	21	26	440	21	910	101.9	7.17	54126.8	321	501.34	17	15	20	0	0.684	0.000323433	81.3	118.7	41.57	64.28	163.3	99	59.8	104.1	73.8	145.5	46.1	128.2	62.6	117.6	129.1	70.6	88.4	177.8	34.1	186.8	95.7	48	99.3	70.2	101.6	146.5	59.3
P24534	Elongation factor 1-beta OS=Homo sapiens OX=9606 GN=EEF1B2 PE=1 SV=3	0	FALSE	UniProt	114.942	66	12	19	840	11	225	24.7	4.67	186989	351	1112.66	9	6	11	0	0.985	4.80499e-10	99.2	100.8	30.29	47.95	80.5	87.1	79.9	143.3	109.2	104.8	81.5	159	100.3	54.3	103.4	105.9	22.9	165.3	102.4	80.6	127.4	48.5	145.2	98.3	65.9	95.9	154.9
P27797	Calreticulin OS=Homo sapiens OX=9606 GN=CALR PE=1 SV=1	0	FALSE	UniProt	114.808	42	16	26	668	16	417	48.1	4.44	99890.3	584	788.19	12	11	16	0	0.862	0.00267762	92.6	107.4	44.87	59.69	133.7	94.6	121.5	72.8	77.4	41.5	105.3	138.7	136.4	78.1	106.8	79.7	101.2	116.5	95.8	169.9	108.9	31.6	61.8	127.9	103.9	147.3	83.9
Q00341	Vigilin OS=Homo sapiens OX=9606 GN=HDLBP PE=1 SV=2	0	FALSE	UniProt	114.204	21	23	32	365	23	1268	141.4	6.87	40286.2	273	393.56	20	14	21	0	0.619	9.89537e-06	76.4	123.6	63.62	75.98	113.4	81.8	96.5	134.9	73.4	125.3	80.9	59.5	113	121.3	97.1	50.6	64.7	175.2	112.3	175.3	97.9	175.2		51.6	43.9	69.8	77.4
P23246	Splicing factor, proline- and glutamine-rich OS=Homo sapiens OX=9606 GN=SFPQ PE=1 SV=2	0	FALSE	UniProt	113.197	29	20	28	915	19	707	76.1	9.44	143907	952	1017.73	17	14	18	0	1.018	0.00344952	100.9	99.1	35.3	43.09	149.5	116.5	42.3	97.5	94.3	112.3	111	138.2	45.7	92.8	167.2	57.8	84	130.4	60.6	100	135.3	159.4	21.6	83.7	119.1	133	66.2
P05141	ADP/ATP translocase 2 OS=Homo sapiens OX=9606 GN=SLC25A5 PE=1 SV=7	0	FALSE	UniProt	112.806	42	14	20	895	3	298	32.8	9.69	168063	493	908.53	12	11	13	0	0.987	0.796022	99.4	100.6	49.03	57.95	116.8	140.4	38.7	97.9	106.2	73.7	173.3	73.6	39.8	139.5	93.1	107.5	108.3	107.4	83.7	98.9	95.1	119	114.6	72.4	119.1	72.8	40.6
P02538	Keratin, type II cytoskeletal 6A OS=Homo sapiens OX=9606 GN=KRT6A PE=1 SV=3	0	FALSE	UniProt	112.504	19	14	25	828	3	564	60	8	159568	490	868.06	12	9	13	0	0.262	0.917212	41.6	158.4	76.05	0	71.1	131.4	173.8		123.7
O00571	ATP-dependent RNA helicase DDX3X OS=Homo sapiens OX=9606 GN=DDX3X PE=1 SV=3	0	FALSE	UniProt	112.41	38	22	29	454	21	662	73.2	7.18	46165.9	312	465.43	20	13	21	0	0.417	0.142285	58.8	141.2	60.17	52.75	33.6	169.4	191.5		105.4	108.7	114.5		276.8		159.1	20.6	55.4	112.8	152.1	97.9	170.5	99.7	72.1	59.8	116.9	95.8	41.7
Q06323	Proteasome activator complex subunit 1 OS=Homo sapiens OX=9606 GN=PSME1 PE=1 SV=1	0	FALSE	UniProt	111.652	54	14	18	666	14	249	28.7	6.02	123429	257	899.41	13	6	13	0	0.871	1.35118e-06	93.1	106.9	38.54	61.14	71	90.2	120.3	136.2	82.4	71.8	41.2	87.4	191.7	107.9	116.6	55.8	75.8	148.8	102.9	72.8	114.9	121.3	78	113	38.7	108	92.3
P21796	Voltage-dependent anion-selective channel protein 1 OS=Homo sapiens OX=9606 GN=VDAC1 PE=1 SV=2	0	FALSE	UniProt	111.529	62	14	20	529	12	283	30.8	8.54	92749	354	719.69	13	6	14	0	0.619	0.00247057	76.5	123.5	44.68	71.68	37.9	68.2	145.2	187.2	61.5	84.2	150.5	100.1	44.4	120.8	100.6	51.5	119.4	136.5	92.1	94.3	109.3	70.5	122.4	103.4	71.8	76.9	116.4
P07737	Profilin-1 OS=Homo sapiens OX=9606 GN=PFN1 PE=1 SV=2	0	FALSE	UniProt	110.851	64	8	15	822	8	140	15	8.27	191599	387	1226.65	8	5	8	0	0.981	0.085264	99.1	100.9	35.25	61.14	75.3	87.6	123.5	71.8	141.8	83.8	105.6	101.6	131	77.9	98.9	44.8	102.5	159	94.8	51.2	91.5	117.3	124.9	115.1	86.5	135.4	133.7
P18669	Phosphoglycerate mutase 1 OS=Homo sapiens OX=9606 GN=PGAM1 PE=1 SV=2	0	FALSE	UniProt	110.629	43	10	17	745	10	254	28.8	7.18	126407	713	928.44	9	6	10	0	0.873	0.318909	93.2	106.8	34.18	45.86	107.4	125.2	35.5	77.5	154.4	52.9	111.8	126.9	108.9	99.5	81	79.8	98.1	129.8	111.3	58.7	93	46	202.2	100	133.7	116.3	96.1
P33176	Kinesin-1 heavy chain OS=Homo sapiens OX=9606 GN=KIF5B PE=1 SV=1	0	FALSE	UniProt	109.666	27	23	26	341	23	963	109.6	6.51	31927.5	190	350.91	18	13	18	0	0.709	0.737676	83	117	57.23	65.25	79.5	129	100.9	78.7	112	82.7	45.2	179.7	82.8	109.7	118.6	21.7	52.6	178.4	128.6	84.1	69.5	216.6	57.4	72.4	80.2	59.7	79
P23284	Peptidyl-prolyl cis-trans isomerase B OS=Homo sapiens OX=9606 GN=PPIB PE=1 SV=2	0	FALSE	UniProt	108.997	52	12	21	909	12	216	23.7	9.41	207590	583	1247.86	11	9	11	0	0.842	3.93333e-14	91.5	108.5	31.27	54.42	80.1	102.3	92	122.8	102.8	79.6	119.2	122.4	82	96.7	94.1	89.9	88.6	142.2	85.1	85.4	121.2	55.7	119.1	118.7	84.1	140	82.8
Q9UQ80	Proliferation-associated protein 2G4 OS=Homo sapiens OX=9606 GN=PA2G4 PE=1 SV=3	0	FALSE	UniProt	108.708	32	14	24	524	14	394	43.8	6.55	70863.9	387	548.46	14	12	14	0	0.847	0.000634533	91.7	108.3	42.49	62.03	121.3	48.9		219.8	110	113.2	116.8	89.3	103.1	77.7	109	116	26.5	168.5	80	211.1			215.1	73.8	94.8		55.4
P43490	Nicotinamide phosphoribosyltransferase OS=Homo sapiens OX=9606 GN=NAMPT PE=1 SV=1	0	FALSE	UniProt	108.594	42	16	23	480	16	491	55.5	7.15	70176.2	154	609.55	14	10	16	0	0.655	0.000159108	79.2	120.8	47.65	70.47	144	89.6	75.8	110.7	80	39.9	67.5	180.1	97	115.5	132	77.5	113.1	90.2	87.2	162.7	95.6	145.7	67.4	28.7	112	30.2	195.1
P09429	High mobility group protein B1 OS=Homo sapiens OX=9606 GN=HMGB1 PE=1 SV=3	0	FALSE	UniProt	108.56	31	9	17	599	9	215	24.9	5.74	94657.3	454	740.52	6	9	6	0	1.016	0.0112989	100.8	99.2	32.83	62.22	119.2	81.3	124.4	91.9	83.1	56.1	87.9	92.5	141.1	122.5	128.4	61.1	58.7	57.9	193.9	46.5	124.5	101.3	115.5	112.1	73.4	111.1	138.2
P53396	ATP-citrate synthase OS=Homo sapiens OX=9606 GN=ACLY PE=1 SV=3	0	FALSE	UniProt	107.709	21	20	25	485	20	1101	120.8	7.33	52481.8	428	536.73	15	12	18	0	0.837	0.104581	91.1	108.9	41.19	77.57	80	88.2	128.4	85.9	117.5	84.1	67.6	135.1	111.3	102	60.3	96.5	138.1	85.7	119.3	68.9	46.4	61.1	217.9	105.7	152.8		156.3
P36578	60S ribosomal protein L4 OS=Homo sapiens OX=9606 GN=RPL4 PE=1 SV=5	0	FALSE	UniProt	107.544	33	14	22	761	14	427	47.7	11.06	138555	339	1063.59	12	9	13	0	0.835	2.38569e-06	91	109	34.05	48.97	91.5	108.6	92.5	146.3	61.1	99.2	82.6	150.1	56.9	111.2	78.4	103.4	62.7	134.5	121	100	14.9	163.8	115	106.3	62.6	117	90
P07910	Heterogeneous nuclear ribonucleoproteins C1/C2 OS=Homo sapiens OX=9606 GN=HNRNPC PE=1 SV=4	0	FALSE	UniProt	107.459	43	15	21	816	15	306	33.7	5.08	140003	563	926.56	13	11	13	0	0.949	0.000127888	97.4	102.6	31.63	65.02	74	78.9	87.4	153.8	105.9	85.5	133.5	115	109.5	56.5	67.5	77	86.2	200.1	69.2	43	181.7	78.7	87.5	109.1	90.9	115.4	77.2
P15531	Nucleoside diphosphate kinase A OS=Homo sapiens OX=9606 GN=NME1 PE=1 SV=1	0	FALSE	UniProt	107.185	52	8	16	592	4	152	17.1	6.19	97373.7	406	682.18	7	6	7	0	0.59	0.44265	74.2	125.8	56.07	64.88	128.1	81.7	94		196.2	59.1		195.2	150.2	95.4	86.8	55.7	130.2	115.3	111.9	167.3	122.3	80.8	73.7	55.9	73.7	201	58.9
P49321	Nuclear autoantigenic sperm protein OS=Homo sapiens OX=9606 GN=NASP PE=1 SV=2	0	FALSE	UniProt	107.072	20	15	25	471	15	788	85.2	4.3	67689.6	448	532.92	13	14	14	0	0.66	6.62539e-07	79.5	120.5	49.2	66.75	118.4	70.4	53.2	222.6	35.4	102.9	115	98.2	99.9	84	100.8	91.3	87.1	127.5	93.2	34.7	30.9	44	61	329.3	61.3	134.5	127.9
P05455	Lupus La protein OS=Homo sapiens OX=9606 GN=SSB PE=1 SV=2	0	FALSE	UniProt	106.437	36	16	26	590	16	408	46.8	7.12	81349.4	281	652.99	15	11	15	0	0.917	0.0032633	95.7	104.3	40.56	67.16	128.5	62.2	79	147.8	82.4	164.6	56.6	118.1	55.9	104.9	65.4	104	117.4	108.1	105.1	68.1	83.3	30.5	218.4	99.7	108.5	67	124.3
Q86UE4	Protein LYRIC OS=Homo sapiens OX=9606 GN=MTDH PE=1 SV=2	0	FALSE	UniProt	106.37	30	14	23	324	14	582	63.8	9.32	37029.5	269	365.04	13	11	13	0	0.833	0.232942	90.9	109.1	49.49	73.14	71.7	86.8	4.4	275.8	61.3	31.7	172.2	92.1	82.6	121.5		41	151	221.7	86.2	61.1	73	125.5	107.7	132.7	137.9		81.2
Q14315	Filamin-C OS=Homo sapiens OX=9606 GN=FLNC PE=1 SV=3	0	FALSE	UniProt	106.234	6	16	22	691	2	2725	290.8	5.97	91404.1	476	855.05	12	9	13	0	100		200		76.18
P00367	Glutamate dehydrogenase 1, mitochondrial OS=Homo sapiens OX=9606 GN=GLUD1 PE=1 SV=2	0	FALSE	UniProt	106.011	31	16	24	371	16	558	61.4	7.8	42547.7	268	420.18	14	12	14	0	0.57	0.107288	72.6	127.4	62.39	64.73	105.4	265.8			128.9	340.8				159.2	195.4	93.5		127.1	84	144.1	176.1	95.9	43.5	40.3			500
O15144	Actin-related protein 2/3 complex subunit 2 OS=Homo sapiens OX=9606 GN=ARPC2 PE=1 SV=1	0	FALSE	UniProt	105.693	44	13	25	428	13	300	34.3	7.36	53161.1	286	489.63	12	10	12	0	0.678	1.42713e-13	80.8	119.2	39.86	64.95	93.2	50.9	144.7	84.3	126.9	52.9	75.2	120	125.5	126.4	101.9	63.1	90.6	159	85.5	97.2	69.3	171	105.8	56.8	110.4	69.2	143
P55884	Eukaryotic translation initiation factor 3 subunit B OS=Homo sapiens OX=9606 GN=EIF3B PE=1 SV=3	0	FALSE	UniProt	105.357	26	19	24	457	19	814	92.4	5	51908.8	168	522.27	16	11	19	0	0.843	0.0641972	91.5	108.5	58.62	67.36	67.6	44.4	89.5	182.6	115.8	46.4	100.6	95.6	214.7	42.7	40	49.7	56.4	294	59.9	85	106.4	75.8	84.6	148.2	102.4	126.7
P23528	Cofilin-1 OS=Homo sapiens OX=9606 GN=CFL1 PE=1 SV=3	0	FALSE	UniProt	105.318	63	11	18	1000	6	166	18.5	8.09	234995	723	1250.99	10	6	10	0	0.809	0.969095	89.5	110.5	44.93	71.97	114.4	62.3	52.1	67	204.1	59.9	153.4	76.5	132.9	77.3	151.2	170.2	31.3	34.7	112.6	154.8	41.9	77.3	125.3	100.7	123.3	65.4	166.5
O00410	Importin-5 OS=Homo sapiens OX=9606 GN=IPO5 PE=1 SV=4	0	FALSE	UniProt	105.212	19	17	21	356	17	1097	123.6	4.94	44165.1	263	374.91	14	8	16	0	0.767	0.741623	86.8	113.2	57.21	60.83	188.7	20.3	120.3		170.8	86.1	94.7	59.7	122.8	136.8	97.6	27.1	183	97.4	94.9	28.8	122.1	145.1	142	62	183.2	59.3	67.4
P38159	RNA-binding motif protein, X chromosome OS=Homo sapiens OX=9606 GN=RBMX PE=1 SV=3	0	FALSE	UniProt	104.771	46	22	26	748	22	391	42.3	10.05	107249	725	631.08	18	18	19	0	1.059	0.163065	102.8	97.2	52.97	53.35	99.2	43.4	38.7	236.9	81.7	82.4	43.1	122.7	110.6	141.1	55.5	155.7	79.4	117.4	91.9		86.5	111.6	171.2	130.7	79.9	15	203.2
Q15084	Protein disulfide-isomerase A6 OS=Homo sapiens OX=9606 GN=PDIA6 PE=1 SV=1	0	FALSE	UniProt	104.407	39	14	18	548	14	440	48.1	5.08	97875.8	353	709.15	12	7	14	0	0.878	0.0212091	93.5	106.5	46.37	60.76	67.7	101.4	109.2	176.8	44.9	67.1	111.4	100.2	120.9	100.5	68.6	111.8	124.6	105	90	83.4	71.1	148.4	123.3	73.8	57.1	143	106.7
P09874	Poly [ADP-ribose] polymerase 1 OS=Homo sapiens OX=9606 GN=PARP1 PE=1 SV=4	0	FALSE	UniProt	104.282	24	21	28	660	21	1014	113	8.88	73167.2	250	715.06	21	9	21	0	0.841	0.0114676	91.4	108.6	38.38	55.85	66.6	119	65.8	180	68.6	54.6	65.8	127.3	145.5	106.8	63.9	126.2	78.7	138.1	93	69.5	150.1	63.2	146.4	70.8	138.6	215.2	104.9
Q16778	Histone H2B type 2-E OS=Homo sapiens OX=9606 GN=H2BC21 PE=1 SV=3	0	FALSE	UniProt	103.896	63	10	20	1302	3	126	13.9	10.32	278499	1209	1536.51	9	8	9	0	0.689	0.571429	81.6	118.4	77.75	77.54		138.2		225.4	136.4	157.8	110.6	20.9	133.9	76.8	71.5	59.4	72.4	258.7	38	49.7	129.3	81.3	229.8	9.9	16.3	91.9	321
P61247	40S ribosomal protein S3a OS=Homo sapiens OX=9606 GN=RPS3A PE=1 SV=2	0	FALSE	UniProt	103.817	44	14	23	832	14	264	29.9	9.73	167327	848	974.64	14	13	13	0	0.978	0.0209081	98.9	101.1	36.36	51.25	121.2	73.3	70.1	144.2	91.2	71.6	123.8	76.5	130.1	97.9	53.4	91.3	128.9	132.6	93.8	98.5	31.9	92.4	192.7	84.5	97.5	113	69.7
Q5QNW6	Histone H2B type 2-F OS=Homo sapiens OX=9606 GN=H2BC18 PE=1 SV=3	0	FALSE	UniProt	102.8	58	9	17	1365	2	126	13.9	10.32	293258	1161	1639.77	9	7	9	0
P27348	14-3-3 protein theta OS=Homo sapiens OX=9606 GN=YWHAQ PE=1 SV=1	0	FALSE	UniProt	102.681	46	11	16	899	6	245	27.7	4.78	185009	613	1337.81	9	7	10	0	0.59	0.0698119	74.2	125.8	64.78	62.48	79.6	37.1	92.8	238.3	52.2	57.5	89.5	162.2	159.1	31.7		344.5	53.2		102.3	102.7	116.2	124.4	50.2	106.5	71.4	74.6	61.5
P61981	14-3-3 protein gamma OS=Homo sapiens OX=9606 GN=YWHAG PE=1 SV=2	0	FALSE	UniProt	102.335	57	13	23	817	7	247	28.3	4.89	149498	539	1071.53	12	8	12	0	0.502	0.205585	66.8	133.2	61.96	56.3	109.1	66.5	93.3		231.1	55.7	97.6	66.6	200.4	79.6	73.1		100.5	246.1	80.3			222	148.8	129.2	161.7	68.5	25
P52209	6-phosphogluconate dehydrogenase, decarboxylating OS=Homo sapiens OX=9606 GN=PGD PE=1 SV=3	0	FALSE	UniProt	101.723	21	11	21	606	11	483	53.1	7.23	77509	383	605.45	10	10	10	0	0.817	4.26796e-10	89.9	110.1	39.7	57.46	100.1	89.5	90.3	79.2	140.9	84.1	46.9	56.4	225.3	87.3	131.2	121	54.7	57.8	135.3	82.3	110.4	56.2	143	108.2	125.8	78.2	79.1
P07339	Cathepsin D OS=Homo sapiens OX=9606 GN=CTSD PE=1 SV=1	0	TRUE	UniProt	101.69	34	13	22	595	13	412	44.5	6.54	104487	335	841.86	12	8	12	0	0.797	2.95483e-05	88.7	111.3	42.84	76.25	156.4	82.1	147.5		114	75.8	87	106.5	127.8	102.9	54.9	70.6	70.8	192.1	111.6	72	100.5	82.9	167.1	77.5	69	134	150
Q16658	Fascin OS=Homo sapiens OX=9606 GN=FSCN1 PE=1 SV=3	0	FALSE	UniProt	101.084	34	16	19	1091	16	493	54.5	7.24	170603	1162	1232.61	14	10	15	0	0.875	9.72974e-18	93.3	106.7	26.44	50.99	112.8	59	101.8	152.5	73.9	163.6	106.8	84.1	43.1	102.4	101.3	78.6	78.8	115.6	125.7	110.7	96.1	118.8	85.5	88.8	105.7	111	71.9
P16403	Histone H1.2 OS=Homo sapiens OX=9606 GN=H1-2 PE=1 SV=2	0	FALSE	UniProt	100.529	45	11	20	834	6	213	21.4	10.93	197617	806	948.38	9	10	9	0	1.034	0.00979935	101.7	98.3	54.46	73.08	35.1	98.4	51.3	173.3	142	74.9	61	118.2	220.2	25.7	84.3	69.2	114.3	92.3	139.9	117.1	27.1	224.9	48.1	82.8	31.5	85	168.3
P61204	ADP-ribosylation factor 3 OS=Homo sapiens OX=9606 GN=ARF3 PE=1 SV=2	0	FALSE	UniProt	100.256	56	10	15	384	5	181	20.6	7.43	71598.3	109	578.59	9	3	10	0	0.504	0.830815	67	133	57.91	63.14		71.8	104.1	244.7	79.5	52.8	95.9	153.8	75	122.5		153.5	174.6	171.9			92.3	201.3	104	102.4	110.3	113.6	44.4
P39023	60S ribosomal protein L3 OS=Homo sapiens OX=9606 GN=RPL3 PE=1 SV=2	0	FALSE	UniProt	99.93	34	15	27	693	15	403	46.1	10.18	111218	591	686.95	12	13	12	0	0.959	0.00842119	97.9	102.1	34.43	54.44	84.5	85.5	86.7	148.5	94.8	85.7	113.1	98.7	106	96.5	94	48.4	131.9	122.3	103.4	84.9	137.1	67.9	107.2	103	95.7	123.9	106
P12004	Proliferating cell nuclear antigen OS=Homo sapiens OX=9606 GN=PCNA PE=1 SV=1	0	FALSE	UniProt	99.868	41	11	21	598	11	261	28.8	4.69	98167.2	537	690.59	11	7	11	0	0.876	1.09035e-05	93.4	106.6	43.82	49.76	118.3	87.1	144.8	26.6	123.2	32	96.7	131.8	140.2	99.3	107.2	96.7	45.2	124.6	126.4	82.6	103.5	92.8	110.8	110.3	46.7	152.6	158.7
Q06210	Glutamine--fructose-6-phosphate aminotransferase [isomerizing] 1 OS=Homo sapiens OX=9606 GN=GFPT1 PE=1 SV=3	0	FALSE	UniProt	99.774	24	14	19	318	14	699	78.8	7.11	39206.2	166	355.78	12	9	13	0	0.723	0.554611	84	116	51.08	67.29	160.7	84.6	56	129.8	68.8	58.6	51.2	151	151.7	87.5	114.8	20.4	134.3	131.3	99.2	144.7	128.4	100.2	82.9	43.8	93.7	75.2	47.8
Q14974	Importin subunit beta-1 OS=Homo sapiens OX=9606 GN=KPNB1 PE=1 SV=2	0	FALSE	UniProt	99.42	23	16	21	469	16	876	97.1	4.78	62050.2	297	595.57	14	9	15	0	0.726	0.0237199	84.1	115.9	45.07	68.65	46.4	69	105.5	186.8	92.3	36.2	149.6	143.2	118.4	52.5	64.4	50.2	81.8	202.9	100.7	47.9	170.7	44.3	112.6	124.5	107	189.9	168.1
Q02790	Peptidyl-prolyl cis-trans isomerase FKBP4 OS=Homo sapiens OX=9606 GN=FKBP4 PE=1 SV=3	0	FALSE	UniProt	99.234	44	18	28	294	18	459	51.8	5.43	27377.3	248	355.15	14	14	17	0	0.541	0.301315	70.2	129.8	63.9	52.45	137.2	96	124.9	79.7	62.2	37.3	222.2	91.3	133.4	15.8	157	60.7	73.8	109.1	99.5	73.2	260.8	106.1		59.9	80.3	103.2	89
Q9NTK5	Obg-like ATPase 1 OS=Homo sapiens OX=9606 GN=OLA1 PE=1 SV=2	0	FALSE	UniProt	99.105	36	14	25	518	14	396	44.7	7.81	62986.5	350	473.64	14	11	14	0	0.872	0.0936288	93.2	106.8	33.35	53.95	102.4	72.4	143	101.8	80.5	115.7	29.6	145.2	80.2	129.2	130.2	66.9	58.5	151.2	93.3	117.3		109.3	193.9	79.5	91	98.8	44.6
P10412	Histone H1.4 OS=Homo sapiens OX=9606 GN=H1-4 PE=1 SV=2	0	FALSE	UniProt	99.047	41	10	20	834	5	219	21.9	11.03	203760	819	970.03	9	9	9	0	0.79	1.99618e-06	88.3	111.7	49.8	70.22	69.7	140.8	94	116.3	79.3	61.2	157.8	82.5	115.9	82.6	141.2	131	78	61.7	88	58.6	79.6	146.6	164.4	50.8	42.8	79.1	120.8
P06737	Glycogen phosphorylase, liver form OS=Homo sapiens OX=9606 GN=PYGL PE=1 SV=4	0	FALSE	UniProt	98.824	21	17	24	423	10	847	97.1	7.17	54787.1	225	424.29	16	7	17	0	0.54	0.25721	70.1	129.9	74.19	58.3	106.5			298.5	95			138	129.5	232.5					500					500	54.3	52.6	98.3
Q16555	Dihydropyrimidinase-related protein 2 OS=Homo sapiens OX=9606 GN=DPYSL2 PE=1 SV=1	0	FALSE	UniProt	98.134	35	15	20	362	15	572	62.3	6.38	42898.1	232	420.37	14	7	15	0	0.676	0.0141232	80.6	119.4	52.55	63.88	63.8	114.1	112.6	103.4	106	72.7	114.1	46.1	140.8	126.3	116.5	161.5	103.4	35.1	83.4	127.1	110.1	170.1	9.9	82.8	42.6	199.1	82.4
P23588	Eukaryotic translation initiation factor 4B OS=Homo sapiens OX=9606 GN=EIF4B PE=1 SV=2	0	FALSE	UniProt	97.716	26	17	28	292	17	611	69.1	5.73	23272.9	290	250.84	15	16	13	0	0.903	0.000144639	94.9	105.1	54.76	55.57	40.9	89.7	163.3		206	81.7	103.2	152.6	66.2	96.4	63	106.5	74.2	138.7	117.6	242.9	116.7	59.3		81.1	143.6	82.7	100.3
P36952	Serpin B5 OS=Homo sapiens OX=9606 GN=SERPINB5 PE=1 SV=2	0	FALSE	UniProt	97.53	43	12	18	494	12	375	42.1	6.05	84203	184	774.62	11	5	12	0	0.647	0.0583002	78.6	121.4	45.25	64.73	139.1	94.3	145.1		121.4	109.8	52.9	114.2	138.6	84.5	49.8	81.5	97.8	77.4	193.5	58.1	127.6	52	69.9	192.3	69.4	92.4	104.2
Q03252	Lamin-B2 OS=Homo sapiens OX=9606 GN=LMNB2 PE=1 SV=4	0	FALSE	UniProt	97.056	35	26	30	506	23	620	69.9	5.59	60025.6	498	441.84	19	20	22	0	0.828	0.620639	90.6	109.4	45.78	69.99	108.4	96.8	118.5		176.4	74.1	149	122.1	41.9	112.9		225.1	93	128.5	53.4		249.6	59.8	89.9	100.7	192.6	61.8	31.2
Q92841	Probable ATP-dependent RNA helicase DDX17 OS=Homo sapiens OX=9606 GN=DDX17 PE=1 SV=2	0	FALSE	UniProt	96.847	28	18	23	573	13	729	80.2	8.27	80045.8	224	670.69	16	11	17	0	0.492	0.0734045	65.9	134.1	48.27	63.64	171	62.9	67.4	74.8	124	69	104.6	137.3	101.5	87.6	178.5	81.4	125	30	85.1	60.2	201.3		55	183.5	76.6	129.6	61.2
P37837	Transaldolase OS=Homo sapiens OX=9606 GN=TALDO1 PE=1 SV=2	0	FALSE	UniProt	96.609	34	12	24	448	12	337	37.5	6.81	69653.4	349	529.2	11	9	11	0	0.604	0.00168673	75.3	124.7	40.98	72.45	76.4	101.3	81.2	166.4	74.8	59.6	59.8	164.5	84.4	131.7	220.5		149.8		129.7	20	59.3	225.7	106.1	88.8	116.4	126.3	69.5
Q13310	Polyadenylate-binding protein 4 OS=Homo sapiens OX=9606 GN=PABPC4 PE=1 SV=1	0	FALSE	UniProt	96.582	23	14	22	501	8	644	70.7	9.26	71001.3	219	592.13	13	11	14	0	0.843	0.170657	91.5	108.5	60.73	68.18	72.1	55.1	240.9		131.9	182.8		91.6	189.9	35.8	86.3	190.9	169.3		53.5		116.4	105.9	170.8	106.9	71.1	55.8	95.4
Q9NR30	Nucleolar RNA helicase 2 OS=Homo sapiens OX=9606 GN=DDX21 PE=1 SV=5	0	FALSE	UniProt	96.343	25	17	23	215	17	783	87.3	9.28	31543	95	283.18	14	9	17	0	0.428	0.358165	59.9	140.1	71.92	62.87	187.9				312.1	43.3	53.3	104.9	161.2	137.3										500	41.9	127.3
Q96TA1	Protein Niban 2 OS=Homo sapiens OX=9606 GN=NIBAN2 PE=1 SV=3	0	FALSE	UniProt	95.184	23	15	22	387	15	746	84.1	6.19	48974.9	221	482.37	14	7	14	0	0.618	4.0391e-06	76.4	123.6	44.73	70.31	47.4	66.4	130.8	131.7	123.6	147	53.6	86.8	99	113.6	35.2	52.4	69.7	246.9	95.9	95.7	107.9	112.3	93.5	90.6	60.3	83.5	151.5
Q9BUF5	Tubulin beta-6 chain OS=Homo sapiens OX=9606 GN=TUBB6 PE=1 SV=1	0	FALSE	UniProt	94.831	29	11	17	699	4	446	49.8	4.88	131278	171	1085	9	4	10	0	0.252	0.895269	40.3	159.7	75.81	0	50.2		154.4	255.9	39.4		500									160.4			339.6
P00491	Purine nucleoside phosphorylase OS=Homo sapiens OX=9606 GN=PNP PE=1 SV=2	0	FALSE	UniProt	94.715	42	10	18	361	10	289	32.1	6.95	57141.7	103	534.5	9	5	10	0	0.628	0.0344272	77.1	122.9	46.1	67.94	77.5	44	106.9	223.4	48.1	112.1	123.6	82.7	94.9	86.6	84	104.4	49.3	74.6	187.7	68	49.1	158.5	151.9	72.5	92.1	91.8	108
O95433	Activator of 90 kDa heat shock protein ATPase homolog 1 OS=Homo sapiens OX=9606 GN=AHSA1 PE=1 SV=1	0	FALSE	UniProt	94.218	46	13	22	409	13	338	38.3	5.53	42199.1	257	554.05	11	11	13	0	0.836	0.00341814	91.1	108.9	47.67	69.23	76.8	54.9	102.2	135.1	131	48.3	75.8	73.7	245.6	56.5	167.2	35.8	64.2	148.3	84.4	68.7	70.3	144.3	140.3	76.4	107.6	64.6	135.6
P35222	Catenin beta-1 OS=Homo sapiens OX=9606 GN=CTNNB1 PE=1 SV=1	0	FALSE	UniProt	94.026	25	17	24	307	14	781	85.4	5.86	37638.7	199	348.65	13	10	17	0	0.682	0.0518041	81.1	118.9	54.55	63.33	55.3	56.8	112.4	181.5	94	37.4	9.8	72.6	354.3	25.9	82.4	106.7	114.3	80.7	115.9	45.5	94.6	136.9	85.6	137.5		203.7
P12236	ADP/ATP translocase 3 OS=Homo sapiens OX=9606 GN=SLC25A6 PE=1 SV=4	0	FALSE	UniProt	93.758	44	14	20	686	4	298	32.8	9.74	127315	525	644.74	12	11	12	0	0.364	0.124704	53.3	146.7	70.87	0		346.5			153.5			230.5	269.5
O76094	Signal recognition particle subunit SRP72 OS=Homo sapiens OX=9606 GN=SRP72 PE=1 SV=3	0	FALSE	UniProt	93.001	28	17	25	248	17	671	74.6	9.26	24148.3	196	259.11	13	12	14	0	0.636	0.670936	77.8	122.2	56.24	59.81	72	28.5	38.6	265.5	95.4	128	97.1	73.3	114.1	87.5	108.2		29.5	241.3	120.9	102.2	72.2	59.2	140.1	126.4	38.2	97.6	83
Q86VP6	Cullin-associated NEDD8-dissociated protein 1 OS=Homo sapiens OX=9606 GN=CAND1 PE=1 SV=2	0	FALSE	UniProt	92.819	15	19	25	314	19	1230	136.3	5.78	34169.3	215	320.67	16	11	16	0	0.691	0.89313	81.7	118.3	53.43	66.7	49.8	48.6	143	153.2	105.5	92.4	187.9	77.1	65.8	76.8	13.2	117.3	98.9	200.7	70	143	107.3	29.9	136.9	82.9	70.8	40.2	233.1
P26640	Valine--tRNA ligase OS=Homo sapiens OX=9606 GN=VARS1 PE=1 SV=4	0	FALSE	UniProt	92.809	20	21	23	245	21	1264	140.4	7.59	19085.8	184	264.51	16	12	19	0	0.594	0.784147	74.6	125.4	68.9	62.65	111.9	77.9		178.9	131.3	165	176.4	85.8		72.8	117.1	105.5	52.4		225.1	99.9	126.2	87.3	75.2	111.4	112.3	81.5	117.6
P49368	T-complex protein 1 subunit gamma OS=Homo sapiens OX=9606 GN=CCT3 PE=1 SV=4	0	FALSE	UniProt	92.761	32	15	19	602	15	545	60.5	6.49	74711.7	387	718.83	13	10	15	0	0.832	2.52431e-08	90.8	109.2	32.48	57.91	103.5	41.7	112.3	105.6	136.9	99.1	85.7	148.5	80.9	85.7	96.9	48.7	85	145.3	124.2	71.1	72.2	106.8	142	107.9	116.9	100	79
Q9H0U4	Ras-related protein Rab-1B OS=Homo sapiens OX=9606 GN=RAB1B PE=1 SV=1	0	FALSE	UniProt	92.451	65	11	19	589	4	201	22.2	5.73	114426	454	651.68	9	7	11	0	0.875	0.0186345	93.3	106.7	66.76	69.41	69.6	207.8			222.6	152.8	13.6	127.9	127.6	78.1	46.2	159.3	256.1		38.3	142.5	200.1		157.5		147.8	92.2	20.9
P13796	Plastin-2 OS=Homo sapiens OX=9606 GN=LCP1 PE=1 SV=6	0	FALSE	UniProt	92.223	28	15	19	529	11	627	70.2	5.43	64861.1	229	495.7	13	8	15	0	0.657	0.115536	79.3	120.7	41.05	63.76	91.4	68.4	126.1	138.2	76	81.1	26.7	78.3	184.7	129.2	95.1	122.8	146.4	27.8	107.9	60.7	142.7	82.4	165.4	48.8	87.9	113.6	56.4
O43242	26S proteasome non-ATPase regulatory subunit 3 OS=Homo sapiens OX=9606 GN=PSMD3 PE=1 SV=2	0	FALSE	UniProt	92.19	28	14	21	199	14	534	60.9	8.44	25586.2	143	197.44	12	9	11	0	0.519	0.509425	68.3	131.7	68.81	58.89		500				327.6	105.4		67		93.2	140.1	72.7	123.4	70.7	76.2	103.1	68	159.6	93.1	79.9	18.3	115.4
P06454	Prothymosin alpha OS=Homo sapiens OX=9606 GN=PTMA PE=1 SV=2	0	FALSE	UniProt	92.085	37	7	13	352	7	111	12.2	3.78	82619.6	672	440.15	6	5	7	0	1.018	6.21752e-12	100.9	99.1	56.82	69.58	54.7	48.9	159.9	147.2	89.3	158.7	90.5	135.5	68.3	46.9	46	84.4	63.9	179	126.7	72.5	251.7	51.3		124.5	91.2	115.8	114.2
P62424	60S ribosomal protein L7a OS=Homo sapiens OX=9606 GN=RPL7A PE=1 SV=2	0	FALSE	UniProt	91.981	32	9	15	708	9	266	30	10.61	153897	310	1006.8	9	7	9	0	0.905	0.0192408	95	105	41.97	59.61	113.9	93.7	47.6	97.3	147.5	118.4	84	140.3	105.6	51.7	69.5	112.7	23.7	228.6	65.6	127.2	131.2	53.8	93.3	94.4	103.5	99.2	35.4
Q9UHX1	Poly(U)-binding-splicing factor PUF60 OS=Homo sapiens OX=9606 GN=PUF60 PE=1 SV=1	0	FALSE	UniProt	91.944	33	14	21	458	14	559	59.8	5.29	58023.7	190	588.93	11	8	13	0	0.671	0.0102724	80.3	119.7	42.76	72.19	62.7	62.1	170.6	128.6	76.1	168.1	115.6	71.1	90.4	54.8	64	85	211.2		139.8	42.8	96.4	123.3	59	178.5	88.8	80.4	52.3
P04844	Dolichyl-diphosphooligosaccharide--protein glycosyltransferase subunit 2 OS=Homo sapiens OX=9606 GN=RPN2 PE=1 SV=3	0	FALSE	UniProt	91.682	34	15	19	365	15	631	69.2	5.69	55013.8	177	559.63	11	8	14	0	0.754	0.60782	86	114	51.91	67.85	67.4	68.7	150.1	65.4	148.4	102.3	82.1	96	141	78.6	87.5	160.2	79.4	97.5	75.5	157.2	102.1	30.4	93.1	117.1	75.1	232.3
P05198	Eukaryotic translation initiation factor 2 subunit 1 OS=Homo sapiens OX=9606 GN=EIF2S1 PE=1 SV=3	0	FALSE	UniProt	91.406	44	14	22	441	14	315	36.1	5.08	59283.5	436	466.76	13	10	13	0	0.815	0.000794422	89.8	110.2	43.95	64.2	49.3	80.9	73.9	230.2	65.7	93.6	93.9	119.9	102.8	89.8	129.1	29.8	113.8	138.5	88.8	80	138.6	149.8	57.6	73.9	93.2	130.7	58.2
Q14152	Eukaryotic translation initiation factor 3 subunit A OS=Homo sapiens OX=9606 GN=EIF3A PE=1 SV=1	0	FALSE	UniProt	91.097	18	23	26	358	23	1382	166.5	6.79	29234.4	202	356.6	21	12	22	0	0.912	0.472789	95.4	104.6	47.56	63.06	53.8	76.9	58.5	173.7	137.1	50.2	118.7		188.2	143	98	89.3	112	106	94.7	105.9	137.1	31.8	131.3	93.9	119.8	184.2	34.1
P22234	Multifunctional protein ADE2 OS=Homo sapiens OX=9606 GN=PAICS PE=1 SV=3	0	FALSE	UniProt	91.062	31	14	20	818	14	425	47	7.23	137409	438	898.84	14	8	14	0	0.949	0.505827	97.4	102.6	41.55	52.96	117.1	120.8	114.2	75.1	72.8	137.6	108	121	46	87.4	106.2	53.5	143.1	100.5	96.7	69	158.7	153.6	27	91.7	88	123.4	68.9
P62820	Ras-related protein Rab-1A OS=Homo sapiens OX=9606 GN=RAB1A PE=1 SV=3	0	FALSE	UniProt	90.851	55	11	21	633	4	205	22.7	6.21	130355	518	680.51	11	8	11	0	0.588	0.0226857	74.1	125.9	59.55	70.49	158	67.9	99.4	77.9	96.8	93.8	93.4	61.9	164.3	86.5	40	113.2		264.1	82.7	75.1	173.3	42.8	129.8	79.1	26.3	115.4	46.5
Q9UQ35	Serine/arginine repetitive matrix protein 2 OS=Homo sapiens OX=9606 GN=SRRM2 PE=1 SV=2	0	FALSE	UniProt	90.844	11	19	24	239	19	2752	299.4	12.06	22121.5	115	364.39	15	9	16	0	0.558	0.641329	71.6	128.4	49.13	61.61	82	101.6	156.2		160.2	131.1	142.2	96	108.7	21.9	105.8	95.6	150.4	77.2	71.1	65.5	110.1	68	179.5	77	62.9	152	119.7
Q9NZM1	Myoferlin OS=Homo sapiens OX=9606 GN=MYOF PE=1 SV=1	0	FALSE	UniProt	90.458	13	23	26	198	23	2061	234.6	6.18	17290.5	118	190.33	17	12	18	0	0.837	0.0130592	91.1	108.9	62.05	77.91		422.4			77.6	181.4	59.4	97.8	48.5	113	45.8	105	141.4	130.9	76.8	54.7	98.1	47.5	169.5	130.1	129.5		42.9
Q00688	Peptidyl-prolyl cis-trans isomerase FKBP3 OS=Homo sapiens OX=9606 GN=FKBP3 PE=1 SV=1	0	FALSE	UniProt	90.007	42	10	17	467	10	224	25.2	9.28	55079.6	270	470.75	9	8	9	0	0.878	0.115348	93.5	106.5	39.12	70.15	96.3	65.8	90.7	165.6	81.5	84.8	89.6	155.7	108.9	61	108.6	75	123.2	94.6	98.5	126.2	130.2	103.4	76.4	63.8	76.4	108.8	97.9
Q7L1Q6	Basic leucine zipper and W2 domain-containing protein 1 OS=Homo sapiens OX=9606 GN=BZW1 PE=1 SV=1	0	FALSE	UniProt	89.761	33	18	24	657	16	419	48	5.92	78344.2	493	652.86	14	12	16	0	0.977	3.73785e-05	98.8	101.2	34.16	73.9	39.3	100.7	104.6	185.2	70.2	106.9	110.2	98.1	98.3	86.5	63.8	87.9	142.8	127.7	77.9	144.5	37.6	107.7	124.6	85.6	157.1	25.9	60.7
O75643	U5 small nuclear ribonucleoprotein 200 kDa helicase OS=Homo sapiens OX=9606 GN=SNRNP200 PE=1 SV=2	0	FALSE	UniProt	89.753	11	23	26	166	23	2136	244.4	6.06	11203.8	86	136.62	17	10	20	0	0.507	0.275979	67.3	132.7	69.7	67.38	104.6	89.2	89.4	78.1	138.6	64.1		116.2	202.1	117.6	70.9	122.9	195.2		111.1	44.2	29.5	212.8	96.5	117.1	34.3	133.9	243.1
P09211	Glutathione S-transferase P OS=Homo sapiens OX=9606 GN=GSTP1 PE=1 SV=2	0	FALSE	UniProt	89.539	49	10	14	441	10	210	23.3	5.64	85458.7	53	727.66	8	2	9	0	100		200		68.24						500													289.2		210.8		500
P41252	Isoleucine--tRNA ligase, cytoplasmic OS=Homo sapiens OX=9606 GN=IARS1 PE=1 SV=2	0	FALSE	UniProt	89.53	15	16	19	380	16	1262	144.4	6.15	41913.4	141	408.58	15	8	15	0	0.811	0.0510404	89.6	110.4	46.14	67.82	74	78.8	78.4	123.6	145.2	86.5	39.1	106.5	122.4	145.6	50.8	95.8	98.2	177.6	77.5	136.5		160.3	58.8	144.3	112	144.6	81.9
Q13283	Ras GTPase-activating protein-binding protein 1 OS=Homo sapiens OX=9606 GN=G3BP1 PE=1 SV=1	0	FALSE	UniProt	89.317	33	11	19	482	11	466	52.1	5.52	54082.2	157	632.5	11	5	11	0	1.027	0.190863	101.3	98.7	38.8	59.63	60.2	93.2	190.7		155.9	81.5	72.3	124.9	125.4	96	75.1	54.8	108.1	119	143	129.4	45.5	159.8	61.5	103.7	140.8	65.8
O43399	Tumor protein D54 OS=Homo sapiens OX=9606 GN=TPD52L2 PE=1 SV=2	0	FALSE	UniProt	89.029	57	10	15	502	10	206	22.2	5.36	72654.8	276	725.56	9	6	10	0	0.812	0.000153665	89.6	110.4	42.64	69.89	54.6	110.4	86.8	91	157.2	33.3	153.2	124.3	88.1	101.1	69.9	68.1	119.7	158	84.3	99.5	85.6	181.1	56.9	77	104.8	116.8	76.6
Q04917	14-3-3 protein eta OS=Homo sapiens OX=9606 GN=YWHAH PE=1 SV=4	0	FALSE	UniProt	88.989	60	15	22	778	10	246	28.2	4.84	120013	516	955.84	12	9	14	0	0.592	0.765101	74.4	125.6	56.58	69.23	93.2	99.5	170.8	31.5	105.1	87.3	46.4	75	217.1	74.2	88.8	21	74.4	204.5	111.3	86	123.6	97.6	92.8	100.1
Q99497	Parkinson disease protein 7 OS=Homo sapiens OX=9606 GN=PARK7 PE=1 SV=2	0	FALSE	UniProt	88.721	61	10	17	641	10	189	19.9	6.79	122684	302	944.45	9	6	10	0	0.959	0.0198327	97.9	102.1	38.08	56.18	59.8	121.9	74.8	133.3	110.2	77.9	139.9	111.2	81.7	89.4	123.4	103.9	156	19.2	97.5	60.4	63.9	112.7	149.4	113.4	136	143.3	81.9
O00567	Nucleolar protein 56 OS=Homo sapiens OX=9606 GN=NOP56 PE=1 SV=4	0	FALSE	UniProt	88.014	35	18	22	327	18	594	66	9.19	31724.4	175	330.37	17	8	18	0	0.738	0.0264589	84.9	115.1	47.88	69.16	78.8	138.3	90.5		192.4	119.1	104.7	97.2	87.3	91.6	69.7	67.9	136.8	134.9	90.6	89.8	106.8	51.5	173.8	78.1	121.9	37.8	119.3
Q9UHD8	Septin-9 OS=Homo sapiens OX=9606 GN=SEPTIN9 PE=1 SV=2	0	FALSE	UniProt	87.906	32	16	22	290	16	586	65.4	8.97	28276.7	220	267.72	15	10	15	0	0.85	0.000915257	91.9	108.1	65.51	60.67	43.4	186.8	216.9		53	63.4	35.1	128.2	170.3	102.9	40.4	61.5	196.4	125.4	76.2	81.1	124.5	77.4	127.3	89.6	65.9	139.4	99.9
O43852	Calumenin OS=Homo sapiens OX=9606 GN=CALU PE=1 SV=2	0	FALSE	UniProt	87.885	48	12	18	294	12	315	37.1	4.64	47705.9	148	490.32	11	7	12	0	0.515	0.31773	68	132	50.84	68.97	90.4	38.4	150.3	88.8	132.1	17.6	74.6	155.6	153.4	98.9	125.9	43.8	141.9	143	45.4	204.8		295.2			48.9	199.4	117.5
P09960	Leukotriene A-4 hydrolase OS=Homo sapiens OX=9606 GN=LTA4H PE=1 SV=2	0	FALSE	UniProt	87.845	25	13	21	302	13	611	69.2	6.18	32328.3	146	305.75	11	8	13	0	0.61	1.29843e-05	75.8	124.2	40.72	72.17	124.6	135	91		149.4	81.5	59.1	114.4	145.9	99.1	101.4	122.6		216.9	59	65.9	113.4	113.9	111.3	95.6	68.1	103.1	157.2
P55786	Puromycin-sensitive aminopeptidase OS=Homo sapiens OX=9606 GN=NPEPPS PE=1 SV=2	0	FALSE	UniProt	87.56	21	18	21	466	18	919	103.2	5.72	56448.7	219	494.91	15	8	17	0	0.64	0.0505155	78	122	51.21	64.89	23.9	113.4	132.5	96.4	133.7	100.9	49.6	97	105	147.5	86.4	78.1	157.6	58.8	119	63.2	124.9	193	56.4	62.5	83.2	92.6	219.5
P26599	Polypyrimidine tract-binding protein 1 OS=Homo sapiens OX=9606 GN=PTBP1 PE=1 SV=1	0	FALSE	UniProt	87.386	39	13	18	452	9	531	57.2	9.17	78401.4	272	633.63	9	6	13	0	0.689	0.309613	81.6	118.4	49.36	63.25	65.8	60.8	94.1	107.1	172.2	146.5	68.1	36.8	63.6	185.1	100.5		125.8	80.8	192.9	77.1	60.1	135.6	102.9	124.4	100.7	153.4	84.3
Q07666	KH domain-containing, RNA-binding, signal transduction-associated protein 1 OS=Homo sapiens OX=9606 GN=KHDRBS1 PE=1 SV=1	0	FALSE	UniProt	87.08	31	12	17	458	12	443	48.2	8.66	66334.7	173	527.87	8	6	9	0	0.666	0.419573	79.9	120.1	51.73	70.09	61.7	288.8	63.4	42.2	43.8	108.2	124.5	161.3	60.1	45.9	13.4	195	185.6	59.2	46.8	82	161.7	50.2	132.5	73.6		132.5	164
Q07157	Tight junction protein ZO-1 OS=Homo sapiens OX=9606 GN=TJP1 PE=1 SV=3	0	FALSE	UniProt	86.86	11	17	23	207	17	1748	195.3	6.7	23106.4	96	224.55	15	13	16	0	0.717	0.146789	83.5	116.5	71.69	69.88	67.1	84.1	280.5		68.3	130.6	65.5	76.6	75.6	151.7					500	112.3	56.5		195.3	135.9	500
P15880	40S ribosomal protein S2 OS=Homo sapiens OX=9606 GN=RPS2 PE=1 SV=2	0	FALSE	UniProt	86.469	47	14	18	832	14	293	31.3	10.24	200628	216	1127.11	13	7	13	0	0.959	6.68083e-07	97.9	102.1	33.83	57.64	100.1	64	90.7	113.4	131.8	55.2	92.4	148.7	102.5	101.1	74.1	70.2	95.5	171.8	88.3	102.4	58.2	159.8	79	100.5	98.7	74.6	77.6
Q14566	DNA replication licensing factor MCM6 OS=Homo sapiens OX=9606 GN=MCM6 PE=1 SV=1	0	FALSE	UniProt	86.414	24	19	25	354	19	821	92.8	5.41	35520.3	289	371.05	16	13	18	0	0.778	0.968591	87.5	112.5	46.77	61.82	67.5	118.3	121.2	86.4	106.6	68.4	81	287.8		62.8	140.1		104.4	128.1	127.4	98.9	50.1	119.5	124.5	107	162.2		89.2
Q13435	Splicing factor 3B subunit 2 OS=Homo sapiens OX=9606 GN=SF3B2 PE=1 SV=2	0	FALSE	UniProt	86.157	19	14	24	263	14	895	100.2	5.67	23430.9	149	252.93	12	9	14	0	0.867	0.174005	92.8	107.2	54.42	71.69	164.8	83.5	68.1		183.5	103.5	122.1	53	138	83.4	71.9	56.6	191.8	79	100.7	141	100.3	115.7	83.5	59.6	86.2	104.3	68
O15231	Zinc finger protein 185 OS=Homo sapiens OX=9606 GN=ZNF185 PE=1 SV=3	0	FALSE	UniProt	86.082	28	14	18	260	14	689	73.5	7.01	17799.8	255	276.72	12	11	14	0	0.749	0.23721	85.6	114.4	62.31	75.44	99.7	98.7	102.1	107.6	91.9	160.3	83	152.2	79.7	24.8	96.7	114.5	218.8		70	32.9	110.6		253.3	103.1	39.5	109.1	127.3
P55265	Double-stranded RNA-specific adenosine deaminase OS=Homo sapiens OX=9606 GN=ADAR PE=1 SV=4	0	FALSE	UniProt	86.08	14	15	24	174	15	1226	136	8.65	20594	167	219.62	9	13	11	0	0.679	0.0181704	80.8	119.2	61.93	69.25			340.5		159.5	191	66.1			242.9	53.8	72.2		125.5	248.6	146.6	127.8	68.9	131.8	24.9	80.5	58.8	130.7
O14980	Exportin-1 OS=Homo sapiens OX=9606 GN=XPO1 PE=1 SV=1	0	FALSE	UniProt	85.978	17	15	20	355	15	1071	123.3	6.06	40947.9	178	416.07	11	6	14	0	0.675	0.511876	80.6	119.4	51.91	55.17	154.9	61.4	30.8	170.3	82.5	113.4	33.3	109.7	116	127.5	42.9	36.7	81.1	143.8	195.5	109.3	41.7		141.6	207.4	160	198	62.4
Q9Y490	Talin-1 OS=Homo sapiens OX=9606 GN=TLN1 PE=1 SV=3	0	FALSE	UniProt	85.716	11	23	27	203	23	2541	269.6	6.07	14738.6	122	191.48	19	11	22	0	0.643	0.153259	78.2	121.8	62.54	66.81	118.9	32.4	94.1	166.8	87.8	44.7	156	160	69.6	69.8	15.6	53.2		339.7	91.5	159.4	50	66.4	150.2	74	110.2	69.6	118.6
P20042	Eukaryotic translation initiation factor 2 subunit 2 OS=Homo sapiens OX=9606 GN=EIF2S2 PE=1 SV=2	0	FALSE	UniProt	85.593	52	14	20	475	14	333	38.4	5.8	78742.1	328	552.15	12	9	14	0	0.691	0.433296	81.8	118.2	42.36	71.93	68.1	107.1	150.7	30.8	143.3	107.3	56.5	130.5	156.8	48.8	28.4	134.4	139.2	138.4	59.6	186.7	41.8	33.4	88.7	149.4	86.5	60.8	174.6
Q9P258	Protein RCC2 OS=Homo sapiens OX=9606 GN=RCC2 PE=1 SV=2	0	FALSE	UniProt	85.439	27	13	19	359	13	522	56	8.78	54900.6	364	396.87	12	10	12	0	0.7	0.895269	82.4	117.6	59.08	75.96	103.4	41.8	49.1	261.5	44.3	174.3	64	138	50.4	73.3	126.5	132.8	70.5	62.6	107.6	111	104.5	105.7	47.3	131.4	118.7	84.8	29.8
P28838	Cytosol aminopeptidase OS=Homo sapiens OX=9606 GN=LAP3 PE=1 SV=3	0	FALSE	UniProt	84.662	36	15	21	457	15	519	56.1	7.93	54305.8	296	508.92	14	11	14	0	0.863	0.510698	92.7	107.3	54.33	63.6	148	71.4	102.1	70.9	107.7	75.6	119.7	164.6	40.7	99.3	61.4	81.8	164.8	118.7	73.3	50.9	87.1	135.2	103	123.8	46.3	99.1	92.3
Q9H4M9	EH domain-containing protein 1 OS=Homo sapiens OX=9606 GN=EHD1 PE=1 SV=2	0	FALSE	UniProt	84.635	39	17	19	538	15	534	60.6	6.83	66009.7	233	685.69	16	6	17	0	0.762	0.000306122	86.5	113.5	43.68	53.7	83.3	99.6	69	148.1	100	186.4	93.1	61.7	98	60.8	91.9	85.8	155.6	64.9	101.8	122.2		85.2	184.4	108.2	102	73.4	106.6
Q96AE4	Far upstream element-binding protein 1 OS=Homo sapiens OX=9606 GN=FUBP1 PE=1 SV=3	0	FALSE	UniProt	84.535	23	14	22	422	10	644	67.5	7.61	55901.8	361	425.58	14	12	14	0	0.593	0.40122	74.4	125.6	65.4	72.18	104.8	52.7	138.9	134	69.6	84.1	67.7	301		47.2	224	83.9	63.8		128.3	146.2	42.7		205.3	105.8	117.4	88.5	153.2
O75534	Cold shock domain-containing protein E1 OS=Homo sapiens OX=9606 GN=CSDE1 PE=1 SV=2	0	FALSE	UniProt	84.246	22	14	18	386	14	798	88.8	6.25	51163.1	166	469.85	12	8	13	0	0.682	0.0176665	81.1	118.9	46.62	71.14	65.6	175	60.7	59.4	139.3	60.9	55.3	220	100.3	63.5	76.6	103.7	68.9	196.3	54.5		158.9	88.6	114.1	138.5	84.6	119.7	121.3
Q32MZ4	Leucine-rich repeat flightless-interacting protein 1 OS=Homo sapiens OX=9606 GN=LRRFIP1 PE=1 SV=2	0	FALSE	UniProt	83.981	16	12	20	156	12	808	89.2	4.65	14501.5	215	135.63	11	9	11	0	0.288	0.414389	44.7	155.3	70.3	55.4	19.3	55.9	217.9		206.9	30.1	136.9	159.3	143.4	30.4	110.3	123	153.9		112.8		129.7	370.3			68.5	66.2	192.2
P29317	Ephrin type-A receptor 2 OS=Homo sapiens OX=9606 GN=EPHA2 PE=1 SV=2	0	FALSE	UniProt	83.838	17	15	22	300	13	976	108.2	6.23	33134.7	206	353.72	14	12	14	0	0.609	0.759374	75.7	124.3	52.7	60.04	122.8	131.7	105.2	42.3	97.9	84.6	48.5	150.5	123.7	92.7	85.7	86.2	107	111.9	109.1	102	29.7	119.4	141	107.8	192.6		216
P16615	Sarcoplasmic/endoplasmic reticulum calcium ATPase 2 OS=Homo sapiens OX=9606 GN=ATP2A2 PE=1 SV=1	0	FALSE	UniProt	83.773	20	18	22	320	18	1042	114.7	5.34	34411	288	292.35	14	10	16	0	0.772	0.357208	87.1	112.9	47.01	80.52	108.1	93.6	44.8	163.6	89.9	131.9	68	137.5	74.1	88.5	101.7	100.6	46	133.4	118.3	31.7	122.3	144.8	89.5	111.6	121.8	56.2	155.3
P28066	Proteasome subunit alpha type-5 OS=Homo sapiens OX=9606 GN=PSMA5 PE=1 SV=3	0	FALSE	UniProt	83.564	38	8	14	234	8	241	26.4	4.79	34309.4	200	367.91	6	6	7	0	0.464	0.753954	63.4	136.6	60.16	59.27	51.6	64.9	168	89.4	126.1	93	58.4	77.9	192.3	78.4	78.7	29.1	171.7	123.8	96.7	78.6	75.9	145.4	136.2	63.9	17.4	202.6	152.6
P33991	DNA replication licensing factor MCM4 OS=Homo sapiens OX=9606 GN=MCM4 PE=1 SV=5	0	FALSE	UniProt	83.52	23	18	22	355	18	863	96.5	6.74	48173.5	82	430.16	15	9	16	0	0.874	0.0100666	93.3	106.7	62.42	65.99	80.4	39.8	48.7	224.3	106.8	53.8	109.7	111.9	105.4	119.3	155.4	38.5	223	47.8	35.3	102.9	212.5	126.5		58.1	161.1
Q12797	Aspartyl/asparaginyl beta-hydroxylase OS=Homo sapiens OX=9606 GN=ASPH PE=1 SV=3	0	FALSE	UniProt	83.076	22	16	23	339	16	758	85.8	5.01	48114.8	109	397.98	14	9	14	0	0.816	0.00105138	89.9	110.1	49.66	80.34	72.6	71.7	91.5	84	180.2	80.6	15.9	127.7	164.2	111.6	77.8	183.6	38.6	90.5	109.4	59.2	144.5	138.3	56	102	255.3	121.6	54
P14314	Glucosidase 2 subunit beta OS=Homo sapiens OX=9606 GN=PRKCSH PE=1 SV=2	0	FALSE	UniProt	83.001	24	11	17	282	11	528	59.4	4.41	31838.8	84	415.05	10	7	11	0	0.649	0.0940183	78.7	121.3	57.96	71.46	76.6	56.9	114.3	149	103.2	42.1	108	23.2	202	124.7	109.6	59.1		98.5	232.8	27	109.4	70.8	201.2	91.6	195.1	67.4	76.1
P47897	Glutamine--tRNA ligase OS=Homo sapiens OX=9606 GN=QARS1 PE=1 SV=1	0	FALSE	UniProt	82.919	22	14	21	233	13	775	87.7	7.15	22582.7	64	250.37	14	7	14	0	0.597	0.00203344	74.8	125.2	50.35	57.23	114.3	101.8		183.1	100.8	113	119.6	95.8	27.3	144.5	46.7	48.4		331.4	73.5	89.8	34.6	120.9	159.6	95.1	59.2	99.8	130.3
O43175	D-3-phosphoglycerate dehydrogenase OS=Homo sapiens OX=9606 GN=PHGDH PE=1 SV=4	0	FALSE	UniProt	82.824	20	10	17	284	10	533	56.6	6.71	44787.1	214	352.64	9	8	9	0	0.529	0.432508	69.2	130.8	55.01	61.94	16.9	184.6	115.4	159.4	23.8	16.3	152	112.3	109.1	110.2	132.5	70.6	175.8	46.9	74.2	164.9	17.8	104.8	159.1	53.3	83.4	148.5	82.3
P00390	Glutathione reductase, mitochondrial OS=Homo sapiens OX=9606 GN=GSR PE=1 SV=2	0	FALSE	UniProt	82.721	18	8	15	317	8	522	56.2	8.5	42161.2	238	480.47	6	7	7	0	0.656	0.320557	79.2	120.8	53.03	70.78	92.2	90.3	40.4	195.4	81.8	70.5	63.6	172.8		193.1	82.3	71.7	77.7	182.2	86	68	133.8	99	130.3	68.9	91.1	124.8	126.1
O75367	Core histone macro-H2A.1 OS=Homo sapiens OX=9606 GN=MACROH2A1 PE=1 SV=4	0	FALSE	UniProt	82.691	37	11	15	381	11	372	39.6	9.79	55543.5	112	626.46	10	6	11	0	0.677	0.0270016	80.7	119.3	43.61	61.93	66.5	166.5	63.7	53.6	149.8	75.5	165.4	63	112	84.2	85.9	22	32.9	181	178.2	57	103.9	117.3	118.4	103.4	79.3	84.8	155.1
P04792	Heat shock protein beta-1 OS=Homo sapiens OX=9606 GN=HSPB1 PE=1 SV=2	0	FALSE	UniProt	81.986	61	10	14	753	10	205	22.8	6.4	168677	548	1069.07	8	4	10	0	0.973	0.00552117	98.6	101.4	44.31	72.19	131.4	103	127	44.5	94.1	70.7	145.1	140.3	71.2	72.7	169.4	58.2	83.7	112.4	76.3	78	111.8	119.4	64.6	126.3	80.8	193.5	99.1
Q14444	Caprin-1 OS=Homo sapiens OX=9606 GN=CAPRIN1 PE=1 SV=2	0	FALSE	UniProt	81.809	27	13	19	207	13	709	78.3	5.25	25523.8	95	269.1	8	6	11	0	0.613	0.0038841	76	124	60.86	72.46	204.4	178.7			116.9	174.8	8	150.4	93.5	73.2	52.5	142.2	37.2	188.5	79.6	113.1	200	110		76.9	74.9	202.8	147.6
Q08945	FACT complex subunit SSRP1 OS=Homo sapiens OX=9606 GN=SSRP1 PE=1 SV=1	0	FALSE	UniProt	81.654	24	16	24	400	16	709	81	6.87	49434.7	145	434.31	14	12	15	0	0.66	4.98142e-07	79.5	120.5	45.43	74.11	96.3	51	81.3	205.5	65.9	48.7	157.4	94	123.7	76.3	84.2	112.2	95.8	129.5	78.2	93.3	89.1	82.3	110.8	124.5	128.9	95.8	29.6
Q16881	Thioredoxin reductase 1, cytoplasmic OS=Homo sapiens OX=9606 GN=TXNRD1 PE=1 SV=3	0	FALSE	UniProt	81.235	20	13	21	625	13	649	70.9	7.39	81042.3	530	709.87	13	10	13	0	0.962	0.051012	98.1	101.9	40.43	51.63	115	49.2	144.2	79.9	111.7	129.2	67.3	91.8	98.7	113	101.5	54.2	162.8	42.1	139.4		123.2	101.3	176.8	98.7	62.2	140.2	85.5
P54819	Adenylate kinase 2, mitochondrial OS=Homo sapiens OX=9606 GN=AK2 PE=1 SV=2	0	FALSE	UniProt	81.209	52	11	17	323	11	239	26.5	7.81	41271	168	376.65	8	8	9	0	0.707	0.35511	82.8	117.2	48.21	69.99	47.1	249.4	89.1		114.5	58.1	102.6	166.8	68.1	104.4	111.5	138.7	147.9		102	157.1		110.8	58.4	173.7	89.7	125.6	103.9
P16144	Integrin beta-4 OS=Homo sapiens OX=9606 GN=ITGB4 PE=1 SV=5	0	FALSE	UniProt	80.908	13	18	20	286	18	1822	202	6.09	27489	126	352.37	17	7	17	0	0.821	0.0198462	90.1	109.9	54.2	69.51	78.1	146.4	44	110.7	120.8	66.3	110.2	47.1	159.6	116.8	45.4	148	137.2	115.3	54.1	73.8	82	51.9	170.4	121.9	111.5	106.9	60.3
P62750	60S ribosomal protein L23a OS=Homo sapiens OX=9606 GN=RPL23A PE=1 SV=1	0	FALSE	UniProt	80.826	47	8	15	672	8	156	17.7	10.45	130810	252	701.41	8	5	8	0	1.005	0.0465985	100.3	99.7	31.35	50.19	68.1	32.2	82.3	141.8	175.7	62.8	74.2	129.7	125.6	107.7	91.4	63.2	71.9	158.5	115.2	100.9	102.7	66	116.2	114.1	91.9	132.3	128.9
P55060	Exportin-2 OS=Homo sapiens OX=9606 GN=CSE1L PE=1 SV=3	0	FALSE	UniProt	80.344	20	18	23	410	18	971	110.3	5.77	50909.2	95	445.5	15	8	16	0	0.828	0.0618361	90.6	109.4	42.23	77.54	96.9	150.3	83.1		169.8	41.3	117.4	90.5	154.5	96.2	143.3	137.7		96.1	122.8	57.9	108.3	123.9	94.3	115.6	47.8	48.3	137.5
Q15393	Splicing factor 3B subunit 3 OS=Homo sapiens OX=9606 GN=SF3B3 PE=1 SV=4	0	FALSE	UniProt	80.34	18	19	22	300	19	1217	135.5	5.26	35668.6	152	383.59	13	11	15	0	0.632	0.00517685	77.5	122.5	49.06	72.66	49.8	76.4	38.1	220.6	115	228.9	111	104.6		55.5	95.7	73.4	175.8	53.3	101.9	75.6	132.6	41.4	125.8	124.6	52.5	169	73.5
O14950	Myosin regulatory light chain 12B OS=Homo sapiens OX=9606 GN=MYL12B PE=1 SV=2	0	FALSE	UniProt	80.069	55	11	18	586	11	172	19.8	4.84	97639.6	477	781.36	10	7	10	0	0.855	0.00038033	92.2	107.8	34.91	57.82	111.6	77.1	112.2	117.7	81.4	97.1	100.8	141.2	100	60.9	70.1	90.7	102	161.9	75.3	89.1	105.9	114.7	108.9	81.5	107.4	60.2	142.1
P63244	Receptor of activated protein C kinase 1 OS=Homo sapiens OX=9606 GN=RACK1 PE=1 SV=3	0	FALSE	UniProt	80.052	39	13	18	580	13	317	35.1	7.69	89460.4	372	784.04	12	9	13	0	1.069	0.000519764	103.4	96.6	35.66	57.36	103.5	177	53.8	74.8	91	95.3	106.7	124.3	106.4	67.3	117.5	81.7	127.9	60.8	112.2	111.1	53.7	85.4	126.6	123.3	34.9	112.8	144.3
P40925	Malate dehydrogenase, cytoplasmic OS=Homo sapiens OX=9606 GN=MDH1 PE=1 SV=4	0	FALSE	UniProt	79.958	34	12	21	583	12	334	36.4	7.36	75937.1	440	656.01	12	8	12	0	0.854	0.00381291	92.1	107.9	37.66	56.57	105.1	137.7	61.4	124.7	71.1	68.4	66.7	105.4	154.5	104.9	74.7	86.5	87.9	181.5	69.4	80.9	115.4	75.1	144.1	84.5	144.2	111	82.4
Q9UGI8	Testin OS=Homo sapiens OX=9606 GN=TES PE=1 SV=1	0	FALSE	UniProt	79.902	29	11	19	286	11	421	48	7.68	23655.6	326	323.6	9	9	11	0	0.612	0.0609472	75.9	124.1	47.8	72.58	126.5	56	45.7	151.7	120.1	91.5	85.5	127.2	94.1	101.7	118.9		74.3	266.3	40.5	150.8	110.1		99.2	139.9	116.9	128	115.2
Q15459	Splicing factor 3A subunit 1 OS=Homo sapiens OX=9606 GN=SF3A1 PE=1 SV=1	0	FALSE	UniProt	79.742	19	14	19	387	14	793	88.8	5.22	53576.7	253	465.75	13	7	14	0	0.613	0.00157598	76	124	44.8	68.82	125.9	85	99.3	86.8	102.9	91.3	80	89.5	146.2	93	101.9	106.5	109.9	75.6	106.1	155.8	206.7		56	81.5	86.7	113.5	126
P16401	Histone H1.5 OS=Homo sapiens OX=9606 GN=H1-5 PE=1 SV=3	0	FALSE	UniProt	79.136	36	9	16	760	7	226	22.6	10.92	184208	528	913.08	8	7	8	0	0.967	0.0473099	98.3	101.7	52.1	60.51	64.7	104.1	91.3	117.1	122.8	67.9	124.9	101	147.1	59.2	83.3	139.9	60.4	144.3	72.1	34.9	60.8	137.9	171.2	95.3	66.4	58	186.7
P13647	Keratin, type II cytoskeletal 5 OS=Homo sapiens OX=9606 GN=KRT5 PE=1 SV=3	0	FALSE	UniProt	78.928	17	13	22	585	4	590	62.3	7.74	122100	295	556.12	11	9	11	0	0.394	0.540379	56.5	143.5	76.08	43.55		119.9	105.9	243.6	30.6						40.6	137.5	204.4		117.5						40.6		99.6
Q9Y265	RuvB-like 1 OS=Homo sapiens OX=9606 GN=RUVBL1 PE=1 SV=1	0	FALSE	UniProt	78.145	36	13	17	301	13	456	50.2	6.42	41575.8	167	428.12	10	7	11	0	0.718	0.58848	83.6	116.4	56.45	72.46	122.2	178.1		140.5	59.3	232.4		94.3	119.6	53.7	150.5	141.9	88.6	34.6	84.4	72.3	125.3	206.8		95.6	50.4		128.5
P46783	40S ribosomal protein S10 OS=Homo sapiens OX=9606 GN=RPS10 PE=1 SV=1	0	FALSE	UniProt	77.98	53	10	16	470	9	165	18.9	10.15	67166.4	542	486.12	8	8	8	0	0.804	0.00647251	89.1	110.9	39.52	56.08	44.8	135.5	67.2	150.3	102.3	78.5	100	46.8	148.5	126.2	89.3	150.7	70.3	30.1	159.5	88.3	93.9	70.8	153.6	93.3	62.6	32.2	82
Q13268	Dehydrogenase/reductase SDR family member 2, mitochondrial OS=Homo sapiens OX=9606 GN=DHRS2 PE=1 SV=4	0	FALSE	UniProt	77.907	31	8	13	663	8	280	29.9	9.01	136532	348	933.48	8	6	8	0	0.835	8.71878e-06	91	109	38.76	53.82	80.5	72.5	139.6	119.8	87.6	54.8	73.6	127	167.5	77.1	108.3	74.7	69.6	168.8	78.5	63.2	100.7	182.3	79.4	74.3	77.7	103.9	139.7
P25205	DNA replication licensing factor MCM3 OS=Homo sapiens OX=9606 GN=MCM3 PE=1 SV=3	0	FALSE	UniProt	77.752	22	18	23	360	18	808	90.9	5.77	42573.4	193	388.71	15	12	16	0	0.889	0.00295471	94.2	105.8	51.64	64.21	94.5	86.3	41.6	175.7	101.9	32.8	232.8	50.8	63.7	119.9	32.4	101.7	176.4	62	127.5	76	76.7	136.5	72.5	138.3	83.1	95.6	87.6
O00151	PDZ and LIM domain protein 1 OS=Homo sapiens OX=9606 GN=PDLIM1 PE=1 SV=4	0	FALSE	UniProt	77.606	41	10	14	358	10	329	36	7.02	44389.2	150	519.65	8	6	10	0	0.44	0.81201	61.1	138.9	42.31	55.28	77.4	83.9	140.9	94.4	103.5	32.1		208.2	156.8	102.9	135	31.6	70.7	162.3	100.3	101.4	112.3	81.9	78.5	125.9	71.5	106.8	86.3
P05556	Integrin beta-1 OS=Homo sapiens OX=9606 GN=ITGB1 PE=1 SV=2	0	FALSE	UniProt	77.367	16	11	18	284	11	798	88.4	5.39	33519.3	156	278.36	9	7	11	0	0.542	0.0709894	70.3	129.7	61.41	62.13	88.2	99.9	45.4	161.5	105.1	110.5	92.8	119.6	87.9	89.1	62.1	26.5	98.7	145	167.8	92.9	67.9	99.5	72.6	167.1	102.8	106.9	111.7
P11387	DNA topoisomerase 1 OS=Homo sapiens OX=9606 GN=TOP1 PE=1 SV=2	0	FALSE	UniProt	77.29	17	14	20	356	14	765	90.7	9.31	43727.8	153	378.8	14	8	14	0	0.746	0.49953	85.5	114.5	49.85	75.12	27	30.2	53.5	216.2	173.2	30.5	73.1	105	211.1	80.1	25.6	156.1	108.1		210.3	79.4	62.9	165.9	96.7	95.1	110	71.8	130.6
Q14847	LIM and SH3 domain protein 1 OS=Homo sapiens OX=9606 GN=LASP1 PE=1 SV=2	0	FALSE	UniProt	77.214	57	12	17	354	12	261	29.7	7.05	34911.2	443	338.79	10	10	11	0	0.826	0.494835	90.4	109.6	53.19	68.35	43.2	73.4	46.1	272.1	65.3	105.2	77	73.2	200.6	44	91.4	60.2	183.2	73.1	92.2	134.9	116.1	50	74.6	124.4	164.3	70.2	119.8
O60716	Catenin delta-1 OS=Homo sapiens OX=9606 GN=CTNND1 PE=1 SV=1	0	FALSE	UniProt	77.095	23	18	20	295	18	968	108.1	6.23	30811.4	166	269.79	14	11	15	0	0.662	0.407306	79.7	120.3	54.66	63.73	99	37	214.4	60.4	89.2	92.2	44.3	148.8	129.8	84.9	132.3	37.4	130.2	81.8	118.3	43.6	102.3	66.4	197.8	89.8	197.8	226.9
P25786	Proteasome subunit alpha type-1 OS=Homo sapiens OX=9606 GN=PSMA1 PE=1 SV=1	0	FALSE	UniProt	76.933	46	12	17	317	12	263	29.5	6.61	36663.3	211	324.97	12	8	11	0	0.709	0.654572	82.9	117.1	49.69	76.08	61.1	71.2	114.5	163.1	90.1	58.7	119.9	144.1	97.2	80.1	208.2	37.2	94.9	104.1	55.7	100.2	113.9	118.1	73.1	94.7	44.5	150.1	76.9
P30040	Endoplasmic reticulum resident protein 29 OS=Homo sapiens OX=9606 GN=ERP29 PE=1 SV=4	0	FALSE	UniProt	76.591	44	9	15	337	9	261	29	7.31	62156.3	284	422.59	8	5	9	0	0.642	0.138661	78.2	121.8	54.84	69.79	134.1	83.4	143.1		139.4	25.1	69.9	202.4	71.3	131.2	94.8	68.3	174.1	78.1	84.7	138.5	104.7	55.5	127.1	74.2	111.8	91.1	159.4
P52292	Importin subunit alpha-1 OS=Homo sapiens OX=9606 GN=KPNA2 PE=1 SV=1	0	FALSE	UniProt	76.568	27	11	15	323	11	529	57.8	5.4	50355.8	174	428.26	10	7	11	0	0.57	0.0444805	72.6	127.4	50.35	66.39	187.2	88.9	48.3		175.6	64.5	99.9	62.2	241.6	31.9	98	105.5	105.8	112	78.8	47.5	129.7	133.3	94.6	95	330.5		169.5
P16949	Stathmin OS=Homo sapiens OX=9606 GN=STMN1 PE=1 SV=3	0	FALSE	UniProt	76.507	50	9	15	590	9	149	17.3	5.97	106279	426	694.99	7	7	7	0	0.907	0.00324967	95.1	104.9	37.98	62.43	103.5	90.2	132.6	57	116.8	54.5	43.1	148.6	160.9	92.8	88.5	62.2	81.5	171.1	96.8	139.9	115.5	80.8	83.4	80.4	84.6	36.2	131.6
P50395	Rab GDP dissociation inhibitor beta OS=Homo sapiens OX=9606 GN=GDI2 PE=1 SV=2	0	FALSE	UniProt	76.373	42	15	19	340	10	445	50.6	6.47	37780.9	138	368.61	13	5	15	0	0.599	0.0297882	74.9	125.1	65.31	64.47		100.9	176.7		222.4	51.8	183.8		147.9	116.5	84.7	111.3		116.7	187.4	160	182.9			157	109.9	62.7	124.8
O60664	Perilipin-3 OS=Homo sapiens OX=9606 GN=PLIN3 PE=1 SV=3	0	FALSE	UniProt	76.335	33	11	13	231	11	434	47	5.44	40880.2	93	347.22	10	6	10	0	0.571	0.0618361	72.7	127.3	63.27	70.31	52.7	108.7	109.3	114.6	114.6	9.2	21	146.7	245.4	77.7	68.1	163	92.7	83.9	92.4			167.7	165.7	166.5	29.7	88.3	77.5
P23381	Tryptophan--tRNA ligase, cytoplasmic OS=Homo sapiens OX=9606 GN=WARS1 PE=1 SV=2	0	FALSE	UniProt	76.303	31	11	19	194	11	471	53.1	6.23	27608.1	61	276.58	9	6	10	0	0.715	1.76979e-05	83.4	116.6	65.16	66.7	69.5	109.8	97.7		223								284.5		215.5	187.9			196.7	115.4
Q9Y224	RNA transcription, translation and transport factor protein OS=Homo sapiens OX=9606 GN=RTRAF PE=1 SV=1	0	FALSE	UniProt	76.14	37	9	17	319	9	244	28.1	6.65	43995	204	355.42	8	7	8	0	0.559	0.0399034	71.7	128.3	51.29	60.07	63.3	59.8	122.9	194	60	120.3	102.8	90.8	101.7	84.3	70.7	193.4	31.3	69.7	134.9	17.1	45.4	256.7	85	95.8	169	116.3	49.7
P55084	Trifunctional enzyme subunit beta, mitochondrial OS=Homo sapiens OX=9606 GN=HADHB PE=1 SV=3	0	FALSE	UniProt	76.118	33	15	22	247	14	474	51.3	9.41	24408.2	198	226.02	12	11	13	0	0.594	0.704434	74.5	125.5	60.65	65.43	103	104.9	110	103.1	78.9	99.5	87.1	34.3	158.9	120.1	76.2	92.8	83.4	146	101.6	133.1	97.9	83.6	122.9	62.6	76.3	126.9	136.7
P08779	Keratin, type I cytoskeletal 16 OS=Homo sapiens OX=9606 GN=KRT16 PE=1 SV=4	0	FALSE	UniProt	76.115	24	13	20	758	5	473	51.2	5.05	144138	476	868.6	12	11	13	0	0.469	0.768435	63.9	136.1	72.89	45.67			500			94.1	111.9	74.7	80.6	138.7		500
P62906	60S ribosomal protein L10a OS=Homo sapiens OX=9606 GN=RPL10A PE=1 SV=2	0	FALSE	UniProt	75.872	30	8	13	542	8	217	24.8	9.94	88694.5	220	793.63	8	4	8	0	1.011	0.267548	100.6	99.4	43.51	61.68	107.1	134.6	48.3	131.2	78.8	100	12.2	147	124.6	116.2	93.6	56.7	149.9	97.4	102.4	46.3	158.6	55.6	128.6	110.9	79.2	85.9	132.6
O75533	Splicing factor 3B subunit 1 OS=Homo sapiens OX=9606 GN=SF3B1 PE=1 SV=3	0	FALSE	UniProt	75.634	14	16	19	246	16	1304	145.7	7.09	24167.5	146	234.08	13	9	16	0	0.688	0.841217	81.5	118.5	59.8	71.4	75.2	37.5	115.5	154.1	117.8	170.8	106.8	91.4	51.2	79.8	68.4	86.2	153.5	129.8	62	38.1	86	62.1	143.4	170.4	88.1	72.6	169.1
P62195	26S proteasome regulatory subunit 8 OS=Homo sapiens OX=9606 GN=PSMC5 PE=1 SV=1	0	FALSE	UniProt	75.576	37	13	18	344	11	406	45.6	7.55	31684.2	217	346.83	12	6	13	0	0.783	0.122532	87.8	112.2	52.17	70.63	57.2	70.6	124.1	178.2	69.9	29.3	185.3	153.9	52.4	79.1	109.4	54.9	95.1	152.7	87.9	157.6	143.3			199.1	52.7	48	88.6
P49736	DNA replication licensing factor MCM2 OS=Homo sapiens OX=9606 GN=MCM2 PE=1 SV=4	0	FALSE	UniProt	75.477	22	17	22	295	17	904	101.8	5.52	25703.4	157	275.62	13	12	15	0	0.664	0.705222	79.8	120.2	57.4	58.52	53.1	18.7	96.6	273.6	58	68.1	94.6	101.2	101.8	134.3	121.6	36.7	61.9	112.2	167.5							446.1
P41250	Glycine--tRNA ligase OS=Homo sapiens OX=9606 GN=GARS1 PE=1 SV=3	0	FALSE	UniProt	75.416	19	15	21	335	15	739	83.1	7.03	31107.1	255	305.96	14	12	14	0	0.783	0.715021	87.9	112.1	44.51	68.57	86.3	81.9	124	122.9	84.8	54.5	80.7	77.3	120.6	166.9			183.7	96.3	220	89.1	31.5	182.8	156.3	40.3	101.7	118	154.9
P62805	Histone H4 OS=Homo sapiens OX=9606 GN=H4C1 PE=1 SV=2	0	FALSE	UniProt	75.401	55	9	13	1034	9	103	11.4	11.36	232972	509	1722.27	8	7	6	0	1.042	0.370787	102.1	97.9	35.21	54.18	74.7	54.3	138.4	87	145.6	55.1	67.3	93.1	206.2	78.2	73.5	109.1	35.9	192.8	88.7	92.3	158.4	75.8	84.5	89	102.1	142.1	75.9
O14818	Proteasome subunit alpha type-7 OS=Homo sapiens OX=9606 GN=PSMA7 PE=1 SV=1	0	FALSE	UniProt	75.113	50	11	15	468	11	248	27.9	8.46	73750.7	161	601.24	10	7	11	0	0.887	0.0378051	94	106	46.14	72.38	21.9	281.1	74.4	78.7	44	90.6	86.8	98.5	125.3	98.8	68.3	92.1	136.2	110.4	93	133.1	89.7	84	93.4	99.9	110.4	105	102.8
P22102	Trifunctional purine biosynthetic protein adenosine-3 OS=Homo sapiens OX=9606 GN=GART PE=1 SV=1	0	FALSE	UniProt	75.074	18	18	24	242	18	1010	107.7	6.7	18543.3	158	235.83	15	10	16	0	0.558	0.00734041	71.7	128.3	41.62	67.7	49	66	124.3	167.2	93.4	116.6	132.3	73.8	57.4	119.9	102.1	98.3	54.9	128.3	116.4	84.4	87.1	231	19.5	78		140.6	198.2
Q9Y281	Cofilin-2 OS=Homo sapiens OX=9606 GN=CFL2 PE=1 SV=1	0	FALSE	UniProt	74.911	42	8	15	653	3	166	18.7	7.88	126550	523	817.36	8	5	8	0	0.293	0.276039	45.3	154.7	72.37	30.71	86.9		180.6		232.5			321		179		296.5			203.5						500
P18124	60S ribosomal protein L7 OS=Homo sapiens OX=9606 GN=RPL7 PE=1 SV=1	0	FALSE	UniProt	74.898	40	11	17	613	11	248	29.2	10.65	103470	310	766.78	11	9	11	0	0.991	0.022374	99.5	100.5	41.05	62.95	39.2	111.3	96.3	138.7	114.6	87.1	71.9	49.6	224.3	67	51	95.5	52.8	188	112.7	81.6	146.9	91.1	106.8	73.7	129.9	63.2	121
P38919	Eukaryotic initiation factor 4A-III OS=Homo sapiens OX=9606 GN=EIF4A3 PE=1 SV=4	0	FALSE	UniProt	74.802	33	14	20	378	12	411	46.8	6.73	42597.9	185	401.88	11	11	13	0	0.852	0.34449	92	108	45.73	53.79	61.4	21.4	122	201.3	94	49.1	175.1		191.4	84.3	90.3	110.2	97	62.7	139.8	37.5	142.7	90.8	145.4	83.5	45.9	63.2	176.3
P42166	Lamina-associated polypeptide 2, isoform alpha OS=Homo sapiens OX=9606 GN=TMPO PE=1 SV=2	0	FALSE	UniProt	74.739	22	14	17	214	7	694	75.4	7.66	26678.5	124	255.71	8	7	11	0	1.134	0.0263515	106.3	93.7	69.24	73.12															500	79.5		347		73.5	138	117.9	151.2
P52907	F-actin-capping protein subunit alpha-1 OS=Homo sapiens OX=9606 GN=CAPZA1 PE=1 SV=3	0	FALSE	UniProt	74.486	40	7	11	236	6	286	32.9	5.69	51583	68	426.62	7	4	7	0	0.514	0.00377993	67.9	132.1	65.67	58.99	85	112.5	166		136.5		397			103	98.6	169.4			232		92.7		407.3		136		84.3
Q8WUM4	Programmed cell death 6-interacting protein OS=Homo sapiens OX=9606 GN=PDCD6IP PE=1 SV=1	0	FALSE	UniProt	74.459	19	16	22	311	16	868	96	6.52	30753.6	191	317.41	14	10	15	0	0.483	1.25608e-05	65.1	134.9	56.61	58.31	56	56	10.5	200.7	176.9	89.2	96	127.1	80	107.8	119.9	43.1	103.2	79	154.7	24.7	200.8	97.2	53.2	124.1	146.1	117.1	79.3
Q96HC4	PDZ and LIM domain protein 5 OS=Homo sapiens OX=9606 GN=PDLIM5 PE=1 SV=5	0	FALSE	UniProt	74.227	17	8	13	193	8	596	63.9	8.21	18406.7	80	217.87	7	5	8	0	0.589	0.455204	74.1	125.9	57.47	59.91	96.4	108.4	51.9	161	82.3	84.6	133.4	73.2	104.2	104.6		113.4	150.5	182.1	54	83.7	54.4	161.8	147.9	52.2	221.4	77.6	134.6
P30041	Peroxiredoxin-6 OS=Homo sapiens OX=9606 GN=PRDX6 PE=1 SV=3	0	FALSE	UniProt	74.105	71	15	19	463	15	224	25	6.38	73346.1	96	681.55	10	6	14	0	0.761	0.0818133	86.4	113.6	43.19	62.99	97.5	35.9	106.9	111.2	148.5	58.5	81.4	173.3	74.1	112.7	67.5	40.8	130.6	91.7	169.4	162.5	93.8	103.9	61.3	78.5	77.7	51.3	168.2
P40121	Macrophage-capping protein OS=Homo sapiens OX=9606 GN=CAPG PE=1 SV=2	0	FALSE	UniProt	74.018	24	7	14	295	7	348	38.5	6.19	44307.7	299	350.54	7	5	7	0	0.814	0.888647	89.7	110.3	50.48	81.05	87.9	69.3	176.3	98.6	67.8		74.8	177.7	130.6	117	126.1	74	42.1	187.1	70.7	85.4	58.4	190.5		165.6	73.2	101.8	70.6
P62753	40S ribosomal protein S6 OS=Homo sapiens OX=9606 GN=RPS6 PE=1 SV=1	0	FALSE	UniProt	73.958	30	11	16	546	11	249	28.7	10.84	99534.6	419	685.26	8	9	10	0	0.893	0.00331295	94.4	105.6	33.92	62.43	103.4	75.1	167	45.6	108.9	86.2	52.9	125.3	170	65.5	71.7	83.2	75.9	167.5	101.7	87.8	164.7	82.6	95.8	69.1	116.4	119.7	121
Q9Y230	RuvB-like 2 OS=Homo sapiens OX=9606 GN=RUVBL2 PE=1 SV=3	0	FALSE	UniProt	73.958	33	12	15	353	12	463	51.1	5.64	52181.8	53	517.77	12	5	12	0	0.672	0.222649	80.4	119.6	53.73	71.3	116.3	101	108.9		173.7	158.3	21.3	132.2	42.7	145.5	120.5	124.7	113.2	70.8	70.8	140.5	95.5		116.5	147.5	71.7	62.9	54.1
Q14978	Nucleolar and coiled-body phosphoprotein 1 OS=Homo sapiens OX=9606 GN=NOLC1 PE=1 SV=2	0	FALSE	UniProt	73.45	15	12	23	354	12	699	73.6	9.47	36810.4	347	332.83	12	12	12	0	0.782	0.755105	87.8	112.2	47.1	71	38.5	168.4	154.8		138.4	98.9	96.7	33.7	195.2	75.5	92.1	82.3	116.5	70.2	139	125.9		234.1		140	112.6	117.3	155.4
P36871	Phosphoglucomutase-1 OS=Homo sapiens OX=9606 GN=PGM1 PE=1 SV=3	0	FALSE	UniProt	73.218	33	17	21	222	17	562	61.4	6.76	20708.3	102	197.45	15	7	16	0	0.669	0.9372	80.2	119.8	60.25	65.64	87.4	136.1	64.3	112.1	100.1	35.1	165	14.1	131.8	154	86.4	192.4	37	109.9	74.3	31.4	159	143.1	132.8	33.8	90.7	65.4	189.4
Q15365	Poly(rC)-binding protein 1 OS=Homo sapiens OX=9606 GN=PCBP1 PE=1 SV=2	0	FALSE	UniProt	72.756	38	9	17	412	5	356	37.5	7.09	56047.7	392	580.64	6	5	9	0	0.366	0.0446752	53.5	146.5	66.88	39.17	139.2	195.6	27.1		138.1	30	88.7	206.8	89.7	84.7	180.5	113.1	94.4		112
P50502	Hsc70-interacting protein OS=Homo sapiens OX=9606 GN=ST13 PE=1 SV=2	0	FALSE	UniProt	72.436	27	10	18	288	10	369	41.3	5.27	48007.7	92	353.24	8	7	9	0	0.612	0.208621	76	124	73.2	66.7	99.3	93.1		275.8	31.8	68.6	43.3	223.8	31	133.3	110.5	83.9	185.5	106.4	13.6		73.1	197.9	228.9		151.7		254.5
Q9Y3F4	Serine-threonine kinase receptor-associated protein OS=Homo sapiens OX=9606 GN=STRAP PE=1 SV=1	0	FALSE	UniProt	72.406	33	9	16	222	9	350	38.4	5.12	27962	188	263.31	9	7	9	0	0.429	0.173147	60.1	139.9	57.44	59.36	76.4	89.8	58.7	182.5	92.7	157.6	234		70.3	38.1	31.3		42	377.7	48.9	25	65.7	316.6	64.5	28.1	97.9	117.1	121.9
Q9NQW6	Anillin OS=Homo sapiens OX=9606 GN=ANLN PE=1 SV=2	0	FALSE	UniProt	72.382	12	13	20	188	13	1124	124.1	8.07	12632.6	233	210.71	8	10	11	0	0.428	0.0395789	60	140	54.24	59.31	96.8	121	154.6		127.7	195.2	103		140.1	61.8	68.3	108.5	110.7	149	63.6	28.2	106.5	95	144.2	126.2	20.9	144.4	103.5
P60660	Myosin light polypeptide 6 OS=Homo sapiens OX=9606 GN=MYL6 PE=1 SV=2	0	FALSE	UniProt	72.222	52	7	13	406	7	151	16.9	4.65	49957.9	647	452.43	7	6	7	0	0.815	0.851853	89.8	110.2	40.63	75.06	95.2	75.9	114.9	97.3	116.7	75.4	63.3	103.8	156.7	100.8	93.6	46.6	63.9	201.7	94.2	122.4	78	103.3	85.4	110.8	69.2	134.4	20
P24821	Tenascin OS=Homo sapiens OX=9606 GN=TNC PE=1 SV=3	0	FALSE	UniProt	72.187	10	16	19	250	16	2201	240.7	4.89	32504.7	177	342.96	13	7	15	0	0.594	0.940864	74.5	125.5	66.76	64.79	153.8	19	95.6	66	165.6	116.6	144.7	65.2	173.5		113.5	167.6	67.2	65.3	86.3	175.2	110.1		51.2	163.5	184.1		244.4
P33993	DNA replication licensing factor MCM7 OS=Homo sapiens OX=9606 GN=MCM7 PE=1 SV=4	0	FALSE	UniProt	71.682	22	14	18	281	14	719	81.3	6.46	31173.6	87	312.2	13	8	14	0	0.694	0.119385	81.9	118.1	60.89	64.87	77	54	254.5		114.5	101.1	141.4	87.5	62.5	107.4	37.1	105.8	247.6		109.5	142.1	98.9	50.9	159	49.2	97.5	295.5	79.3
P05388	60S acidic ribosomal protein P0 OS=Homo sapiens OX=9606 GN=RPLP0 PE=1 SV=1	0	FALSE	UniProt	71.612	24	6	13	290	6	317	34.3	5.97	51717.1	173	511.69	5	4	6	0	0.7	0.566004	82.3	117.7	48.33	69.62	67.7	31.4	140.9	157.3	102.8	33	87.3	143.5	194.7	41.6	104.3	102.7	90.6	134.9	67.5	119.8	115.1	97.4	77.3	90.4	80.2	112.8	141
P39019	40S ribosomal protein S19 OS=Homo sapiens OX=9606 GN=RPS19 PE=1 SV=2	0	FALSE	UniProt	71.414	63	11	16	535	11	145	16.1	10.32	81525.6	655	601.95	10	6	11	0	0.854	0.000721148	92.1	107.9	37.49	61.82	64.6	112.6	126.8	117.3	78.6	40.8	99.2	102.8	169.1	88.1	103.2	130.6	118.6	68.3	79.4	134.4	92.9	87.8	92.8	92	93.3	93.9	142.7
Q96HE7	ERO1-like protein alpha OS=Homo sapiens OX=9606 GN=ERO1A PE=1 SV=2	0	FALSE	UniProt	71.387	26	13	16	393	13	468	54.4	5.68	53978.8	152	416.72	12	7	13	0	0.851	0.509291	91.9	108.1	49.29	60.07	36.8	97.1	200.6	57.3	108.1	59.7	125.8	147.5	82.2	84.9	96	56.1		168.5	179.4		180.2	35.6	113.3	171	134.9	43.1
Q16695	Histone H3.1t OS=Homo sapiens OX=9606 GN=H3-4 PE=1 SV=3	0	FALSE	UniProt	71.279	38	8	23	872	2	136	15.5	11.12	124848	1089	740.82	7	8	6	0	0.752	0.660527	85.8	114.2	53.42	76.07	32.8	169.1	47.5	147.5	103.2	42	45.3	195.6	154	63.1	84.6	194.4		172.5	48.6	127.6	115.8		105.1	151.5	73.3	32.1	144.4
Q9NYF8	Bcl-2-associated transcription factor 1 OS=Homo sapiens OX=9606 GN=BCLAF1 PE=1 SV=2	0	FALSE	UniProt	71.065	14	10	19	174	10	920	106.1	9.98	12775.2	137	163.8	8	7	8	0	0.812	0.00344952	89.6	110.4	68.61	63.63	351.4	148.6				149.7	49.2	74.5	179	47.5	147.6	49.3	62.6	169	71.6			330.4		169.6
O15427	Monocarboxylate transporter 4 OS=Homo sapiens OX=9606 GN=SLC16A3 PE=1 SV=1	0	FALSE	UniProt	70.842	16	8	14	375	8	465	49.4	7.96	42405.5	249	280.73	7	7	7	0	0.743	0.0501463	85.2	114.8	46.09	66.2	46.3	86.1	67.3	191.1	109.2	113	119	124.7	107	36.3	154.5	73	162.5	38.1	72	51.8	111.5	137.3	124.6	74.7	88.2	7.1	178.8
Q14126	Desmoglein-2 OS=Homo sapiens OX=9606 GN=DSG2 PE=1 SV=2	0	FALSE	UniProt	69.994	18	14	19	138	14	1118	122.2	5.24	17572.1	71	198.97	9	7	12	0	0.372	0.00419767	54.3	145.7	72.02	45.87		236.2			263.8	86.6	199.4		59.3	154.7	97	119.9	71.2	137.9	74	190.7	69.2		129.1	111	188.9	172.8	138.3
Q9NVI7	ATPase family AAA domain-containing protein 3A OS=Homo sapiens OX=9606 GN=ATAD3A PE=1 SV=2	0	FALSE	UniProt	69.832	30	16	18	266	7	634	71.3	8.98	22373.1	165	238.84	13	8	15	0	0.397	0.0814341	56.8	143.2	63.03	50.9	313.2				186.8	500								423	77	114.7		162.6	138.3	84.4
P26583	High mobility group protein B2 OS=Homo sapiens OX=9606 GN=HMGB2 PE=1 SV=2	0	FALSE	UniProt	69.761	29	8	14	234	7	209	24	7.81	34708.2	173	304.46	6	7	6	0	0.791	0.0266421	88.3	111.7	50.13	69.23	101.2	112.7	133.5	69	83.6	104.3	154.9		146.9	93.9	171.2	86.6	123.4		118.8	68.3	155.5		180.1	96.1	101.4	99.1	169.1
P14923	Junction plakoglobin OS=Homo sapiens OX=9606 GN=JUP PE=1 SV=3	0	FALSE	UniProt	69.327	24	17	20	276	15	745	81.7	6.14	30870.2	125	278.17	14	9	15	0	0.235	0.164064	38.1	161.9	52.9	54.51	68.3	54.1	299.1		78.5	64.5	112.1	47.9	202.8	72.6	96.5	98.9	117		187.6	106	155.9	79.4	58.4	100.4	131.1		123.4
Q9Y2W1	Thyroid hormone receptor-associated protein 3 OS=Homo sapiens OX=9606 GN=THRAP3 PE=1 SV=2	0	FALSE	UniProt	69.326	17	14	18	246	14	955	108.6	10.15	24438.5	242	231.9	10	10	11	0	0.733	0.0297025	84.6	115.4	54.08	73.93	51.4	98.3	269.7		80.7	88.2	122.4	79.9	163	46.4	77.4	96.9	124.5	21.3	179.9		204.4	224.3		71.3	80.8	161.2
P00505	Aspartate aminotransferase, mitochondrial OS=Homo sapiens OX=9606 GN=GOT2 PE=1 SV=3	0	FALSE	UniProt	69.252	32	14	18	337	14	430	47.5	9.01	40209.3	108	414.85	12	7	14	0	0.842	0.0370189	91.4	108.6	44.87	63.68	178.1	114.4	163.5		43.9	70.7	78.7	44.6	156.3	149.7	62.5	132.6	143.3	90.1	71.5	112.8	28.4	120	164.5	74.2	121.1	106	91.9
P35580	Myosin-10 OS=Homo sapiens OX=9606 GN=MYH10 PE=1 SV=3	0	FALSE	UniProt	69.247	5	11	14	741	1	1976	228.9	5.54	166934	348	915.57	11	7	11	0	0.01			200		34.98
P18085	ADP-ribosylation factor 4 OS=Homo sapiens OX=9606 GN=ARF4 PE=1 SV=3	0	FALSE	UniProt	68.86	48	9	13	416	5	180	20.5	7.14	76325.1	35	559.41	8	4	9	0	0.528	0.0608423	69.1	130.9	70.2	60.62	74.7	33.7	165.6	155	71	69.4	73.5	183.4	68.9	104.7	91.2	96.4	56.2	154.3	101.8	114.5	117.3	144.1	48.6	75.6
O15143	Actin-related protein 2/3 complex subunit 1B OS=Homo sapiens OX=9606 GN=ARPC1B PE=1 SV=3	0	FALSE	UniProt	68.851	25	8	13	212	8	372	40.9	8.35	27510.5	261	247.44	7	7	7	0	0.466	0.507565	63.6	136.4	64.01	59.88			93.4	361	45.6	43.1	210.7	193.1		53.1	93.3	147.3	98.6	82	78.9	118.8	110.8	132.3	90.1	48	44.5	112.2	100.6
P39748	Flap endonuclease 1 OS=Homo sapiens OX=9606 GN=FEN1 PE=1 SV=1	0	FALSE	UniProt	68.733	28	10	15	324	10	380	42.6	8.62	41904	255	400.38	8	6	9	0	0.732	0.623066	84.5	115.5	45.72	68.84	121.3	119.1	74.4	38.7	146.5	172	62.2	110.5		155.3	33.9	67.8	219.6	41.4	137.3	97.7	105.7	91.5	65.8	139.3	67.2		134
P62826	GTP-binding nuclear protein Ran OS=Homo sapiens OX=9606 GN=RAN PE=1 SV=3	0	FALSE	UniProt	68.677	30	6	10	586	6	216	24.4	7.49	127344	279	828.39	6	5	6	0	0.831	0.0597026	90.8	109.2	43.91	49.93	91.2	85.9	64.5	121.4	137	73	60.5	253.8	61.2	51.6	153.7	72.5	113.8	73.3	86.8	67.1	13	107.2	149.1	163.6	55.4	107.5	149.5
P41091	Eukaryotic translation initiation factor 2 subunit 3 OS=Homo sapiens OX=9606 GN=EIF2S3 PE=1 SV=3	0	FALSE	UniProt	68.442	25	11	17	456	11	472	51.1	8.4	51566	329	502.53	11	8	11	0	0.767	0.000111659	86.8	113.2	40.39	78.83	62.6	65	158.5	162.1	51.9	91.6	49.1	147.7	91	120.6	73	72.8	178.5	65	110.7	94.3	105.5	145.3	96.1	58.8	140.6	118.9	157.2
P18621	60S ribosomal protein L17 OS=Homo sapiens OX=9606 GN=RPL17 PE=1 SV=3	0	FALSE	UniProt	67.885	40	7	12	368	7	184	21.4	10.17	57597.7	366	422.25	7	5	7	0	0.764	0.648196	86.6	113.4	46.66	68.67	65.2	58.5	165.5	127.1	83.7	124.1	61.1	28.8	208.9	77.1	127.5	59.6	137.8	106.1	69	68.1	176.6	118.3	42.2	94.8	118.1	8	123.8
Q9Y3I0	RNA-splicing ligase RtcB homolog OS=Homo sapiens OX=9606 GN=RTCB PE=1 SV=1	0	FALSE	UniProt	67.834	22	10	14	205	10	505	55.2	7.23	29580	159	248.95	9	6	10	0	0.211	0.596379	34.8	165.2	62.61	47.3		30.3	174.3	226.9	68.5	78.9		159.7	167.7	93.7	68.8		169.4	157.2	104.6	120.3	89.1	175.3	81.9	33.4	106	158.3	94.2
Q99623	Prohibitin-2 OS=Homo sapiens OX=9606 GN=PHB2 PE=1 SV=2	0	FALSE	UniProt	67.795	47	14	19	271	14	299	33.3	9.83	28566.2	262	273.79	9	11	11	0	0.654	0.720849	79.1	120.9	55.64	63.92	44.5		28.9	117.5	309.1	104.1	136.4	185.4	19.6	54.4	117.7	86.9	126.5	168.8		216.1				283.9	237.7		262.3
P13073	Cytochrome c oxidase subunit 4 isoform 1, mitochondrial OS=Homo sapiens OX=9606 GN=COX4I1 PE=1 SV=1	0	FALSE	UniProt	67.61	47	8	15	167	8	169	19.6	9.51	20230	182	171.47	8	6	8	0	0.272	0.546388	42.7	157.3	73.8	45.59	135.9	66.9			297.2	90.3	63.1		173.2	173.5	144				356	68.7	93.5	144.9	123.4	69.5	500
P42167	Lamina-associated polypeptide 2, isoforms beta/gamma OS=Homo sapiens OX=9606 GN=TMPO PE=1 SV=2	0	FALSE	UniProt	67.601	26	11	14	294	4	454	50.6	9.38	35726.6	141	316.6	9	7	10	0	0.424	0.552472	59.5	140.5	76.69	58.57		50		410.9	39.2	57.9	22.4	118	227.8	74	328.7				171.3		35.7	171.9	103.8	188.7
P09493	Tropomyosin alpha-1 chain OS=Homo sapiens OX=9606 GN=TPM1 PE=1 SV=2	0	FALSE	UniProt	67.345	29	12	16	524	4	284	32.7	4.74	87037.2	199	513.94	9	7	9	0	0.524	0.37038	68.8	131.2	78.73	74.51	63	101.9	123.5	72.4	139.2	217.8		142.5	42.1	97.5
Q14764	Major vault protein OS=Homo sapiens OX=9606 GN=MVP PE=1 SV=4	0	FALSE	UniProt	67.126	19	12	16	127	12	893	99.3	5.48	9562.2	71	130.7	10	5	12	0	0.72	0.108291	83.7	116.3	72.67	68.02	136.2	211.1	109.3		43.4		169.7	170.8		159.6							500				122.8	116.5	57.6
O75874	Isocitrate dehydrogenase [NADP] cytoplasmic OS=Homo sapiens OX=9606 GN=IDH1 PE=1 SV=2	0	FALSE	UniProt	67.114	29	12	16	244	12	414	46.6	7.01	25883.5	144	223.38	10	9	11	0	0.401	0.0312393	57.3	142.7	56.67	55.5	171.9	88.9	83.5	80.6	75.1	62.6	49.7	130.1	163.1	94.5	198.6	104.1	64.6		132.8	108.6	117.9	108.1	85.3	80.1	189.4	139	60
Q6DD88	Atlastin-3 OS=Homo sapiens OX=9606 GN=ATL3 PE=1 SV=1	0	FALSE	UniProt	67.109	18	9	14	252	9	541	60.5	5.66	29251.7	55	327.16	8	5	8	0	0.726	0.0156288	84.1	115.9	59.36	73.6	223.9	23.7		148.8	103.6	78.6	147.5	53.4	113.4	107.1	115.8	102.7	127.5	65.9	88.2	117.8	246.9		107	28.2	78	50.7	137.8
P49006	MARCKS-related protein OS=Homo sapiens OX=9606 GN=MARCKSL1 PE=1 SV=2	0	FALSE	UniProt	66.681	45	6	11	143	5	195	19.5	4.67	12609.5	165	147.02	5	5	6	0	0.371	0.11965	54.1	145.9	53.16	46.55	59.8	86.1	24.3	214.2	115.6	112.1		152.8	179.6	55.5	83.5	131.4	93.2	77.2	114.7				219	281	120.4	23.9	112.5
Q14240	Eukaryotic initiation factor 4A-II OS=Homo sapiens OX=9606 GN=EIF4A2 PE=1 SV=2	0	FALSE	UniProt	66.619	26	11	17	355	3	407	46.4	5.48	55517.4	174	375.91	9	7	11	0	0.443	0.256278	61.4	138.6	66.74	70.54	143.9	193.3			162.8	41.7	38.9	129.3	168.8	121.3	124.6	57.4	132.1	124.7	61.2								500
P62191	26S proteasome regulatory subunit 4 OS=Homo sapiens OX=9606 GN=PSMC1 PE=1 SV=1	0	FALSE	UniProt	66.553	31	13	16	344	11	440	49.2	6.21	34442.2	243	399.33	8	9	10	0	0.688	0.112061	81.5	118.5	52.68	75.18	131.7	66.1	211.7	26.2	64.3	114.6	49.6	144.2	114.2	77.4	156.2	51.1	116.8	60.9	114.9	99.5	161.2	99.1	63.6	76.7	90.3	55.4	86.9
P07954	Fumarate hydratase, mitochondrial OS=Homo sapiens OX=9606 GN=FH PE=1 SV=3	0	FALSE	UniProt	66.432	28	13	18	200	13	510	54.6	8.76	21135.1	102	225.91	9	9	9	0	0.549	0.883682	70.9	129.1	71.15	68.32	55.2	44.8		348.8	51.2	102.9	70.4		158.8	167.9	39.6	119.7	154.9	87.1	98.6	128	214.5	54.5		103	57.3	139	138
Q16181	Septin-7 OS=Homo sapiens OX=9606 GN=SEPTIN7 PE=1 SV=2	0	FALSE	UniProt	66.389	25	10	14	212	9	437	50.6	8.63	26636.5	189	262.73	8	8	10	0	0.897	0.000227008	94.6	105.4	73.96	72.06	64.8		422.4		12.8		217.9		102.7	179.4	100.2	122.7	105.9	88.4	82.8	52	180.4		105	162.6	91	125.2	106.1
P21589	5'-nucleotidase OS=Homo sapiens OX=9606 GN=NT5E PE=1 SV=1	0	FALSE	UniProt	66.363	19	9	14	359	9	574	63.3	7.03	44142.4	184	436.52	9	5	9	0	0.568	5.80471e-06	72.4	127.6	55.05	63.38	117.1	169.1	115.9		97.9	215.2	49	78.8	44	113	88.4	140.6	100.2	96.3	74.6	114.9	80.4	136.5	63.2	105	117	113.2	113.8
Q03135	Caveolin-1 OS=Homo sapiens OX=9606 GN=CAV1 PE=1 SV=4	0	FALSE	UniProt	66.257	34	6	13	362	6	178	20.5	6.02	51952.5	484	375.59	6	6	6	0	0.799	0.996087	88.8	111.2	42.21	74.63	52.2	66.8	201.8	84.2	95	85.3	120.7	31.2	154.4	108.4	98.2	36.9	148.5	99	117.4	67.6	119.5	177.9	3.6	131.4	97.9	116.2	147.5
Q9Y617	Phosphoserine aminotransferase OS=Homo sapiens OX=9606 GN=PSAT1 PE=1 SV=2	0	FALSE	UniProt	66.151	33	12	16	410	12	370	40.4	7.66	50545.3	267	442.23	9	7	11	0	0.688	0.000192064	81.5	118.5	51.27	65.37	66.2	40.2	126.3	168	99.3	116	67.1	120.5	111.6	84.8	135.6	65.2	110.7	93.8	94.5	97.1	129.1	117.6	77.6	78.6	65.5	107.1	82.7
P84243	Histone H3.3 OS=Homo sapiens OX=9606 GN=H3-3A PE=1 SV=2	0	FALSE	UniProt	66.118	44	9	23	811	3	136	15.3	11.27	106303	1021	660.15	8	9	6	0	0.907	5.79691e-05	95.1	104.9	65	71.06	101.6	87.9	155.4	42.6	112.5	99.9	82.2	176.2	46.3	95.4		144.8		355.2			165		335		97.7	140.9	111
P13693	Translationally-controlled tumor protein OS=Homo sapiens OX=9606 GN=TPT1 PE=1 SV=1	0	FALSE	UniProt	66.092	35	6	13	370	6	172	19.6	4.93	49421.3	180	520.67	5	5	6	0	0.687	0.3466	81.4	118.6	49.98	66.96	77.2	42.9	130.7	106.9	142.3	103.9	118.8	150.4		126.9	62	61.2	88.9	162.5	125.4	30.7	100.1	135	182	52.3	59.8	159.9	60.8
Q01105	Protein SET OS=Homo sapiens OX=9606 GN=SET PE=1 SV=3	0	FALSE	UniProt	66.061	28	8	11	301	8	290	33.5	4.32	71676.5	301	422.85	6	4	7	0	0.819	0.776131	90	110	40.3	79.35	171.6	148.5	58.5		121.5	87.2	132.9	116	97.5	66.3	86.8	138.4	83.8	148.4	42.6	97.7	124.6	110.9	103.3	63.4	186.5	86.9	118.7
Q99613	Eukaryotic translation initiation factor 3 subunit C OS=Homo sapiens OX=9606 GN=EIF3C PE=1 SV=1	0	FALSE	UniProt	65.925	14	12	16	219	12	913	105.3	5.68	30660.4	188	272.19	9	8	9	0	0.444	0.0183096	61.5	138.5	51.25	64.19	92.4	87.5	144.2	93.5	82.4	89.9	119.8	147.2	60.1	83	58.5	19.4	138.2	148.3	135.7	67.1	71.8	85.1	174.9	101.1	188.8		233.3
Q08380	Galectin-3-binding protein OS=Homo sapiens OX=9606 GN=LGALS3BP PE=1 SV=1	0	FALSE	UniProt	65.917	25	12	14	223	12	585	65.3	5.27	20388	206	197.83	11	8	11	0	0.663	0.421992	79.8	120.2	63.22	66.72	165.4	167.1	147		20.5	93.1		150.7	179.1	77.2		231.4	70.7	120.8	77.1	76.2			58.6	365.2		29.1	268.3
P45880	Voltage-dependent anion-selective channel protein 2 OS=Homo sapiens OX=9606 GN=VDAC2 PE=1 SV=2	0	FALSE	UniProt	65.732	32	9	13	404	8	294	31.5	7.56	58225	240	445.29	9	5	9	0	0.777	0.504838	87.4	112.6	46.62	68.66	78	126.8	114	125	56.2	137.6	66.1	55.3	150.6	90.3	70.2		163.3	197.7	68.8	206.9	44.7	126.3	89	33.1	148	78.3	109.1
Q86V81	THO complex subunit 4 OS=Homo sapiens OX=9606 GN=ALYREF PE=1 SV=3	0	FALSE	UniProt	65.424	36	6	11	308	6	257	26.9	11.15	62044.7	208	531.07	4	3	6	0	0.71	0.712948	83.1	116.9	57.71	69.02	35	78.9	139.7	163.6	82.8	99.2	94.8	95.6	103.8	106.6		130.3		298.8	70.9	132.6	249.8		19	98.7	170.5	100.9	56
P54136	Arginine--tRNA ligase, cytoplasmic OS=Homo sapiens OX=9606 GN=RARS1 PE=1 SV=2	0	FALSE	UniProt	65.289	19	11	15	300	11	660	75.3	6.68	45946	60	424.39	11	5	11	0	0.507	0.831187	67.3	132.7	61	68.68	46.4		319.7		133.9	46	76.4	108.4	118.5	150.6	55.1	38.3	166.9	116.3	123.5	42.1	53.6	146.8	198.6	58.9	33.1	57.7	177.8
P51991	Heterogeneous nuclear ribonucleoprotein A3 OS=Homo sapiens OX=9606 GN=HNRNPA3 PE=1 SV=2	0	FALSE	UniProt	65.126	32	10	14	499	8	378	39.6	9.01	90141.4	226	424.05	8	7	10	0	0.835	0.538111	91	109	47.1	65.15	93.7	70.4	101.4	149.8	84.8	49.5	93.1	85.5	182.7	89.2	130.4	19.9	56.4	216.9	76.4		208.2		163.5	128.3	56.1	142.6	119.4
Q9NUQ9	CYFIP-related Rac1 interactor B OS=Homo sapiens OX=9606 GN=CYRIB PE=1 SV=1	0	FALSE	UniProt	65.042	44	12	19	132	12	324	36.7	6.06	11985.4	100	146.55	10	5	12	0	0.885	0.148318	93.9	106.1	70.98	72.29	149.7	146.6			203.7	282.4		66.6	105.2	45.9	113.4		226.9		159.7	352.8				147.2	69.3	168	89.9
O15355	Protein phosphatase 1G OS=Homo sapiens OX=9606 GN=PPM1G PE=1 SV=1	0	FALSE	UniProt	64.988	24	12	19	229	12	546	59.2	4.36	23587.5	209	224.75	11	9	12	0	0.677	0.332917	80.8	119.2	60.11	76.26	25	162.1	51.6	195.5	65.7		157.9	78.7	103.6	159.8	67.3	141.7	170.4	57	63.5	126.2	244.6		90.4	38.8	20.3	155.2	77.6
P35998	26S proteasome regulatory subunit 7 OS=Homo sapiens OX=9606 GN=PSMC2 PE=1 SV=3	0	FALSE	UniProt	64.935	37	16	17	316	16	433	48.6	5.95	41349.3	164	316.26	14	6	14	0	0.662	0.0453752	79.7	120.3	52.18	68.94	206.9	71.3	112.5		109.3	98.2	25.6	145.1	85.9	145.3	56	72.6	107.3	161.8	102.3	134.7	153.9	107.6	51.6	52.2	98.3	46.9	69
Q9BUJ2	Heterogeneous nuclear ribonucleoprotein U-like protein 1 OS=Homo sapiens OX=9606 GN=HNRNPUL1 PE=1 SV=2	0	FALSE	UniProt	64.927	13	9	14	226	9	856	95.7	6.92	35013.7	87	311.56	8	7	8	0	0.618	0.460917	76.4	123.6	68.82	66.73	212	95.2	116.1		76.7	500					227.5	146.3			126.2		92.5	89.3	241.1	77.1	218.1	107.5	174.4
Q8N163	Cell cycle and apoptosis regulator protein 2 OS=Homo sapiens OX=9606 GN=CCAR2 PE=1 SV=2	0	FALSE	UniProt	64.908	15	13	16	243	13	923	102.8	5.22	36435	109	327.92	8	8	9	0	0.458	0.609971	62.8	137.2	66.31	65.29	72.5	16.4		386.2	24.9	41.8	75.3	41	60	282	58.1	64.1	206.5		171.3	109.8		71.7	253.5	65	71.9	144.7	101.3
Q6FI13	Histone H2A type 2-A OS=Homo sapiens OX=9606 GN=H2AC18 PE=1 SV=3	0	FALSE	UniProt	64.674	65	8	10	715	3	130	14.1	10.9	145600	533	713.25	5	6	6	0	0.36	0.402058	52.9	147.1	60.88	0
Q15366	Poly(rC)-binding protein 2 OS=Homo sapiens OX=9606 GN=PCBP2 PE=1 SV=1	0	FALSE	UniProt	64.653	25	7	14	456	3	365	38.6	6.79	64903.2	466	626.71	6	5	7	0	0.68	0.0698119	80.9	119.1	65.06	59.33	74.9	32.3	263	33.4	96.5				288.1	211.9	52.5	146.1	140.4	64.3	96.6	145		187.8		167.2	258.8	151.1
O75390	Citrate synthase, mitochondrial OS=Homo sapiens OX=9606 GN=CS PE=1 SV=2	0	FALSE	UniProt	64.415	19	9	14	433	9	466	51.7	8.32	58654.6	215	503.68	8	6	8	0	0.928	0.185183	96.3	103.7	35.61	70.2	72.8	132.4		184.5	110.3	96.4	118.6	124	88.6	72.4	13.1	162.5	156.8	122.2	45.5	75.7	142.6	145.5	57.3	79	52.8	94.4	136.8
P51149	Ras-related protein Rab-7a OS=Homo sapiens OX=9606 GN=RAB7A PE=1 SV=1	0	FALSE	UniProt	64.219	54	9	12	268	9	207	23.5	6.7	44532.2	30	402.1	9	4	9	0	0.621	0.108291	76.6	123.4	61.04	65.36	101.6	86.5	125.1	112.1	74.8	62.6	111.6	17.5	193.6	114.8	82.1	41.2	139.5	117.3	119.9	35.2	98.2	166.3	162.3	38.1	59	59.6
Q9UKY7	Protein CDV3 homolog OS=Homo sapiens OX=9606 GN=CDV3 PE=1 SV=1	0	FALSE	UniProt	64.127	61	10	16	191	10	258	27.3	6.4	20840.1	116	303.41	5	5	9	0	0.604	0.56689	75.3	124.7	69.66	69.08	183	116.2	118		82.9	62.7	174.7	121	68.3	73.3	93.6	58.6	86	157	104.9	277.8	130.3			91.9
P35232	Prohibitin OS=Homo sapiens OX=9606 GN=PHB PE=1 SV=1	0	FALSE	UniProt	63.956	55	13	17	430	13	272	29.8	5.76	44128.9	339	466.52	12	9	12	0	0.753	0.00932152	85.9	114.1	38.67	69	121.9	98.2	162		117.9	81.4	56.2	132.2	120.7	109.5	83.6	120.4	117.8	64.2	114	105.7	62.6	91.1	95.4	145.3	32.3	69.7	110.8
P62937	Peptidyl-prolyl cis-trans isomerase A OS=Homo sapiens OX=9606 GN=PPIA PE=1 SV=2	0	FALSE	UniProt	63.866	45	9	16	876	8	165	18	7.81	214416	380	865.08	8	5	8	0	0.463	0.564397	63.3	136.7	69.19	57.48											178.2	205.8			116			9.6	52.1	438.3	118.2
P02768	Albumin OS=Homo sapiens OX=9606 GN=ALB PE=1 SV=2	0	TRUE	UniProt	63.828	12	8	11	826	5	609	69.3	6.28	179754	682	902.09	5	7	5	0	1.244	0.0483488	110.9	89.1	58.04	45.69	52.6	46.5	60.3	245.1	95.5	232.3	100.6		129.3	37.8	94.1	104.5	104.3	126.8	70.3	99	119.5	72.3	110.4	98.9	71.4		56.2
P00441	Superoxide dismutase [Cu-Zn] OS=Homo sapiens OX=9606 GN=SOD1 PE=1 SV=2	0	FALSE	UniProt	63.746	41	7	12	490	7	154	15.9	6.13	101392	441	609.89	7	5	7	0	0.578	0.0931315	73.2	126.8	60.4	66.41	99.6	76.2	117	111.1	96.1						73.2	78.8	86	184.1	77.8	133.2	113.4	149	64.5	39.9		66.2	121.4
Q96PK6	RNA-binding protein 14 OS=Homo sapiens OX=9606 GN=RBM14 PE=1 SV=2	0	FALSE	UniProt	63.703	25	14	19	190	14	669	69.4	9.67	7484.23	242	181.73	9	12	13	0	0.638	0.430607	77.9	122.1	59.2	69.06	78.1	57	90.2	199.3	75.4	90.2	115	114.5	78.9	101.3	79.3	53	135.5	65.1	167.1	500					64.4	117.8	118.2
P22087	rRNA 2'-O-methyltransferase fibrillarin OS=Homo sapiens OX=9606 GN=FBL PE=1 SV=2	0	FALSE	UniProt	63.702	27	9	15	281	9	321	33.8	10.18	32613.6	172	280.27	8	7	9	0	0.698	0.0582883	82.2	117.8	45.79	71.03	141.4		94.9		263.7	85.6	48.2	46.2	252.7	67.3	96.9	68.1	92	119	123.9	69.4	149	37.7	227.8	16.1	148.4	175.6
P31943	Heterogeneous nuclear ribonucleoprotein H OS=Homo sapiens OX=9606 GN=HNRNPH1 PE=1 SV=4	0	FALSE	UniProt	63.481	28	9	10	384	7	449	49.2	6.3	70904.5	258	532.01	7	4	8	0	0.828	0.0326285	90.6	109.4	68.07	73.67		363.5			136.5					500		256.3			243.7	51.3	149.3			299.4	74	32.8	180.6
P17096	High mobility group protein HMG-I/HMG-Y OS=Homo sapiens OX=9606 GN=HMGA1 PE=1 SV=3	0	FALSE	UniProt	63.405	51	6	11	584	6	107	11.7	10.32	120485	676	614.42	6	5	5	0	0.961	0.509291	98	102	35.53	61.34	148.8	89.8	68.5	24.8	168.1	118	76.7	134.3	47.6	123.5	147.4	82.7	73.6	106.3	90	77.1	117.1	141.3	67.2	97.4	78.2	76.9	126.5
Q9UKM9	RNA-binding protein Raly OS=Homo sapiens OX=9606 GN=RALY PE=1 SV=1	0	FALSE	UniProt	63.299	33	11	15	322	11	306	32.4	9.17	29899.2	306	299.64	10	9	10	0	0.65	0.214197	78.8	121.2	57.71	63.43	105.1	70.4	46.8	184.7	93	122.5	88.1	47.1	126.2	116.1	28.5	53.6	261.1	90	66.8	81	102.5	107.2	139.8	69.4	69.7	86.2	157.5
Q9UJZ1	Stomatin-like protein 2, mitochondrial OS=Homo sapiens OX=9606 GN=STOML2 PE=1 SV=1	0	FALSE	UniProt	62.978	33	10	14	270	10	356	38.5	7.39	35053.9	230	377.84	9	6	10	0	0.672	0.00401297	80.4	119.6	59.96	70.63	70.2	110.6	174.6		144.6	44.4	130.5	180.4	116.3	28.4	112.1	6.1	256.5	89.8	35.5	31.5	182.3	218.4		67.8	95.9	106.5
O60841	Eukaryotic translation initiation factor 5B OS=Homo sapiens OX=9606 GN=EIF5B PE=1 SV=4	0	FALSE	UniProt	62.832	10	10	14	202	10	1220	138.7	5.49	29527.3	82	245.94	7	6	8	0	0.376	0.209717	54.7	145.3	64.72	44.4	243.1				256.9	49.5	158.8	137.4		154.3	68.6	105	209.9	75.3	41.2		363.1			136.9	69.6	77.4	33.3
Q13838	Spliceosome RNA helicase DDX39B OS=Homo sapiens OX=9606 GN=DDX39B PE=1 SV=1	0	FALSE	UniProt	62.79	23	9	12	422	1	428	49	5.67	67190.7	170	567.48	8	6	8	0	1		100	100		0
P83731	60S ribosomal protein L24 OS=Homo sapiens OX=9606 GN=RPL24 PE=1 SV=1	0	FALSE	UniProt	62.682	38	8	14	379	8	157	17.8	11.25	60764.2	214	491.6	8	4	8	0	0.77	0.276039	87	113	41.03	66.82	81.8	144.2	69.9	125.1	79.1	60.8	134.2	110.2	137.6	57.3	117.8	82.2	46.5	151.8	101.7	140.6	130.5	67		161.8	41.6	87.4	138.5
Q6P2Q9	Pre-mRNA-processing-splicing factor 8 OS=Homo sapiens OX=9606 GN=PRPF8 PE=1 SV=2	0	FALSE	UniProt	62.665	8	17	21	123	17	2335	273.4	8.84	9428.65	66	104.71	16	8	17	0	0.455	0.0623915	62.5	137.5	64.35	61.39	116.5	94.3	96.9	139.2	53.1						209.2	133.3	101.8		55.7	53.5	115.8	133.9	101	95.7	249.5
P05387	60S acidic ribosomal protein P2 OS=Homo sapiens OX=9606 GN=RPLP2 PE=1 SV=1	0	FALSE	UniProt	62.436	77	5	7	308	5	115	11.7	4.54	58164.1	34	715.16	4	2	5	0	0.9	7.67776e-07	94.7	105.3	61.51	70.23	134.8	56.5	170.6	5.8	132.4	69.1	74	119.6	121	116.3	89.5	132.8	100.5	66.5	110.8	104.2	107.5	118.2	67.1	103	144.3	83.2	161.2
P62241	40S ribosomal protein S8 OS=Homo sapiens OX=9606 GN=RPS8 PE=1 SV=2	0	FALSE	UniProt	62.186	38	7	9	553	7	208	24.2	10.32	139065	219	838.78	7	3	7	0	0.775	0.0280641	87.3	112.7	41.16	66.99	111.1	142.1	89.9	28	128.9	142.3	51	76.8	159.5	70.4	79.8	109.9	91.8	111.5	107.1	85.6	115.1	42.2	119.5	137.7	127.6	122.7	89.5
P17655	Calpain-2 catalytic subunit OS=Homo sapiens OX=9606 GN=CAPN2 PE=1 SV=6	0	FALSE	UniProt	62.167	20	12	16	324	12	700	79.9	4.98	31178	176	336.35	9	8	12	0	0.733	0.480327	84.6	115.4	53.15	56.52	69.9	61.4	310		58.7	21.5	53	165.6	146.7	113.2	40.7	57.3	113.8	218.1	70	113.5	129.7	65.1		191.8	142.2	71.2	139.6
P61026	Ras-related protein Rab-10 OS=Homo sapiens OX=9606 GN=RAB10 PE=1 SV=1	0	FALSE	UniProt	62.101	55	11	15	397	8	200	22.5	8.38	74479.7	235	419.63	10	7	10	0	0.454	0.8947	62.4	137.6	62.04	60.81	131.3	38.7	253.1		76.9	151.4	102.5	55.6	91.2	99.2	46.9	26.5	136	202.5	88.1	56.6	90.6	175.1	100.9	76.8	35.5	37.7	118.6
P61254	60S ribosomal protein L26 OS=Homo sapiens OX=9606 GN=RPL26 PE=1 SV=1	0	FALSE	UniProt	61.764	44	8	13	548	8	145	17.2	10.55	72438.2	445	529.98	7	8	7	0	0.941	0.54837	97	103	67.26	75.31							370.7	129.3
P53621	Coatomer subunit alpha OS=Homo sapiens OX=9606 GN=COPA PE=1 SV=2	0	FALSE	UniProt	61.703	12	12	15	190	12	1224	138.3	7.66	20275.4	91	212.18	11	5	12	0	0.352	0.0813671	52.1	147.9	65.55	51.68	86.1	59.9	134.2	122.2	97.6	172.6	218.8	43.3	40.8	24.5	83.9	195.2	133.6		87.3	79.8	109.8	87.3	163.3	59.8	292		161.5
Q15181	Inorganic pyrophosphatase OS=Homo sapiens OX=9606 GN=PPA1 PE=1 SV=2	0	FALSE	UniProt	61.491	44	11	14	451	10	289	32.6	5.86	56623.9	118	564.23	8	4	11	0	0.823	0.000343529	90.3	109.7	41.58	69.88	116.5	73.3	100.2	75.6	134.3	92.1	92.1	112.4	117.6	85.8	98.7	65.5	63	158.3	114.5	123.1	80.5	90.2	135.4	70.7	73.6	104.7	91.2
O75822	Eukaryotic translation initiation factor 3 subunit J OS=Homo sapiens OX=9606 GN=EIF3J PE=1 SV=2	0	FALSE	UniProt	61.393	33	9	14	209	9	258	29	4.83	24786.6	148	232.89	8	5	9	0	0.619	0.0406499	76.5	123.5	64.83	64.96		87.4	112.9	107.9	191.8	154.6	63	82	102.3	98.1	40.1	94.5	62.3	180.4	122.7	91.8	135.6	116.3	102.8	53.5	59.1	95.4	74.5
Q86UP2	Kinectin OS=Homo sapiens OX=9606 GN=KTN1 PE=1 SV=1	0	FALSE	UniProt	61.197	12	12	16	127	12	1357	156.2	5.64	12769.4	70	146.73	8	5	12	0	0.437	0.968591	60.8	139.2	56.95	56.6	94.9	93	246		66.1	75.8	63.6	149.6	36.2	174.7		78.7		240.6	180.6		104.5	77.5	163.2	154.9		113.2	71.4
P61604	10 kDa heat shock protein, mitochondrial OS=Homo sapiens OX=9606 GN=HSPE1 PE=1 SV=2	0	FALSE	UniProt	61.16	63	7	13	767	7	102	10.9	8.92	184378	471	952.78	7	5	7	0	1.007	0.0223262	100.3	99.7	36.16	63	74.1	41.2	158.7	95.7	130.2	50.1	94	148.7	129.4	77.7	72.9	87.5	125.4	133.4	80.8	67.2	128.4	105.2	108.2	91	77.6	110.9	71.6
Q7L014	Probable ATP-dependent RNA helicase DDX46 OS=Homo sapiens OX=9606 GN=DDX46 PE=1 SV=2	0	FALSE	UniProt	60.626	13	12	18	168	12	1031	117.3	9.29	15475.9	88	152.65	11	9	12	0	0.719	0.136527	83.6	116.4	48.58	77.63	53	53.5	63.5	179	151.1	60.5	86.1	133.5	67.5	152.3	80.4	111.3	148.6	74.1	85.5	113.1	178.7			208.2	142.6		142.4
P40429	60S ribosomal protein L13a OS=Homo sapiens OX=9606 GN=RPL13A PE=1 SV=2	0	FALSE	UniProt	60.35	26	6	12	440	6	203	23.6	10.93	72760	243	478.49	6	6	5	0	0.965	0.0569552	98.2	101.8	43.07	55.51	130.1	43	103.7	94.4	128.9	105.8	74.9	132.6	80	106.6	105.7	125.6		169.9	98.7	163.8	131.1	57.9	91.9	55.3	43.2	247.3	68.5
P61353	60S ribosomal protein L27 OS=Homo sapiens OX=9606 GN=RPL27 PE=1 SV=2	0	FALSE	UniProt	60.328	51	8	12	414	8	136	15.8	10.56	59832.7	286	656.56	5	7	7	0	0.933	0.864717	96.5	103.5	39.89	58.9	73.2	108	90	148.5	80.3	75.5	112.1	132.5	119.4	60.4	91.1	74.1	31.3	204.1	99.3	53.1	124.7	45.8	179	97.3	94.7	3.7	107.6
Q13185	Chromobox protein homolog 3 OS=Homo sapiens OX=9606 GN=CBX3 PE=1 SV=4	0	FALSE	UniProt	60.295	37	8	13	286	7	183	20.8	5.33	51038.1	109	415.35	6	4	7	0	0.577	0.919705	73.2	126.8	61.39	67.63	102.8	96.7	48.5	191.5	60.6	84.8	49.9		302.2	63	180.2	64.1		15.6	240.1	106.7	71.8		202.5	119.1	41.9	161.5	133.4
P52565	Rho GDP-dissociation inhibitor 1 OS=Homo sapiens OX=9606 GN=ARHGDIA PE=1 SV=3	0	FALSE	UniProt	60.162	34	10	14	312	10	204	23.2	5.11	59107.9	255	355.28	9	5	9	0	0.6	0.996115	75	125	56.22	57.81	192	86.5	80.1	61.3	80.1	63.6	136	179.2	49.7	71.4		46.6	253.8	145.1	54.5	75.8	165.6	69.4	84.4	104.7	158.7	96.6	51.2
P55327	Tumor protein D52 OS=Homo sapiens OX=9606 GN=TPD52 PE=1 SV=2	0	FALSE	UniProt	60.015	42	6	9	256	6	224	24.3	4.83	33702.4	103	385.14	5	3	6	0	0.713	0.52026	83.2	116.8	46.5	66.69	113.8	65.9	197.5	90.4	32.4	45.7	113.5	142.8	122.9	75.1	40.6	166.7	133.3		159.5	113.6	166	96	11	113.4	59.7	101.6	187.8
P61221	ATP-binding cassette sub-family E member 1 OS=Homo sapiens OX=9606 GN=ABCE1 PE=1 SV=1	0	FALSE	UniProt	59.926	18	10	14	208	10	599	67.3	8.34	20070.8	124	152.1	9	6	10	0	0.792	0.429749	88.4	111.6	67.07	66.13	34.1	153.8	193.2		118.9	63.5	61.5	46.2	82.1	246.7	56.3		68.7	318.3	56.8		194.7		305.3		154.8	61.7
P30084	Enoyl-CoA hydratase, mitochondrial OS=Homo sapiens OX=9606 GN=ECHS1 PE=1 SV=4	0	FALSE	UniProt	59.907	32	9	17	157	9	290	31.4	8.07	9596.21	119	175.59	7	7	8	0	0.566	0.518012	72.3	127.7	64.21	62.52	65.8	104		265.4	64.8	94.3	95.7	75.3	98.3	136.4	40	113.1	119.4	95.8	131.8	76.5	87.4		187.8	148.3	84.5	87.4	205.2
P60981	Destrin OS=Homo sapiens OX=9606 GN=DSTN PE=1 SV=3	0	FALSE	UniProt	59.777	27	4	11	529	3	165	18.5	7.85	77453.3	501	653.52	4	3	4	0	0.629	0.0176056	77.2	122.8	51.16	63.95	64.1	90.6	111	82.9	151.4	141.9	165.5	86.8	44.9	60.8	69.6	128.5	170.2		131.8	37	167	82.2	213.7		74.1	314.1
P61019	Ras-related protein Rab-2A OS=Homo sapiens OX=9606 GN=RAB2A PE=1 SV=1	0	FALSE	UniProt	59.709	42	7	11	293	7	212	23.5	6.54	51611.6	62	453.49	6	4	6	0	0.715	0.891824	83.4	116.6	51.5	67.75	128.9	77.3	101.8	130	62.1	118.5	59.7	56.2	182.7	82.9	104.4	70.9	110.5	45.2	169.1	62.6	35.1	171.9	135.9	94.6	99.1	170	88
O60264	SWI/SNF-related matrix-associated actin-dependent regulator of chromatin subfamily A member 5 OS=Homo sapiens OX=9606 GN=SMARCA5 PE=1 SV=1	0	FALSE	UniProt	59.563	17	15	18	156	15	1052	121.8	8.09	13294.9	87	159.88	13	8	14	0	0.395	0.708376	56.6	143.4	74.67	59.31		367.2			132.8						272.7				227.3			183.1		316.9
P62987	Ubiquitin-60S ribosomal protein L40 OS=Homo sapiens OX=9606 GN=UBA52 PE=1 SV=2	0	FALSE	UniProt	59.54	48	8	10	1233	8	128	14.7	9.83	286225	710	1499.14	6	5	6	0	100		200		82.3		36.9	43.8	63.3	276.1	79.8																83.6	105.7
Q99460	26S proteasome non-ATPase regulatory subunit 1 OS=Homo sapiens OX=9606 GN=PSMD1 PE=1 SV=2	0	FALSE	UniProt	59.517	12	10	17	167	10	953	105.8	5.39	18979.9	98	212.43	9	7	10	0	0.422	0.22381	59.3	140.7	73.94	55.04	27.4	140.3	258.8		73.6	68.6		86	276.1	69.2	67.6			391	41.4		363.2			136.8	40.8		53.6
Q9Y2X3	Nucleolar protein 58 OS=Homo sapiens OX=9606 GN=NOP58 PE=1 SV=1	0	FALSE	UniProt	59.431	25	10	13	141	10	529	59.5	8.92	17714.4	105	176.69	10	4	10	0	0.726	0.00783685	84.1	115.9	70.48	61.42	48.1		192	165.5	94.4	64.8	121.8	203.8	80.6	29	71.2	167.2	128.3		133.3		88.7	374.6		36.7		500
P08865	40S ribosomal protein SA OS=Homo sapiens OX=9606 GN=RPSA PE=1 SV=4	0	FALSE	UniProt	59.246	33	9	11	647	9	295	32.8	4.87	135645	444	916.96	8	4	9	0	0.849	0.00154883	91.8	108.2	42.65	62.15	63.7	60.5	69.2	199	107.6	23	102.7	74.3	171.7	128.3	85.1	96	119.7	137.2	62	150.9	70.9	102.2	90.5	85.5	60.5	250.2	35.4
Q8N1F7	Nuclear pore complex protein Nup93 OS=Homo sapiens OX=9606 GN=NUP93 PE=1 SV=2	0	FALSE	UniProt	59.245	20	15	18	227	15	819	93.4	5.72	22249.4	124	232.11	13	9	14	0	0.574	0.461801	73	127	66.26	66.4	175.2		149		175.7	79.7	94	106.5	122.1	97.8	123	97.5	64.3	108.4	106.7	125.8	85.8		127.1	161.3
Q9HDC9	Adipocyte plasma membrane-associated protein OS=Homo sapiens OX=9606 GN=APMAP PE=1 SV=2	0	FALSE	UniProt	59.013	26	10	15	275	10	416	46.5	6.16	35112.3	131	341.88	8	8	9	0	0.665	0.407941	79.8	120.2	62.98	67.88	80.4	40.6	71.1	192.5	115.3	72.7	61.3	181.1	104.2	80.7	139.8	46.8	105.2	90.2	118.1	106.3	165.6	78.1	65.2	84.7	31.8	137.3	138.7
Q9UHB9	Signal recognition particle subunit SRP68 OS=Homo sapiens OX=9606 GN=SRP68 PE=1 SV=2	0	FALSE	UniProt	58.969	18	12	17	142	12	627	70.7	8.56	12574.3	109	123.19	10	9	11	0	0.782	0.0712847	87.7	112.3	70.18	72.98		500				95.3	153.9	58	66.3	126.4	80.4	115.1	66.4	175.6	62.5		500				239.6
P46778	60S ribosomal protein L21 OS=Homo sapiens OX=9606 GN=RPL21 PE=1 SV=2	0	FALSE	UniProt	58.73	44	7	14	291	7	160	18.6	10.49	46688.9	138	371.08	7	5	7	0	0.778	0.490093	87.5	112.5	50.83	68.62	51.4	39.6	47.9	112.4	248.6	31.5	102.5	102.6	145.8	117.6	70.3	62.7	96.1	47.8	223.2	88	79.5	152.5	100	80.1	58.7	138.2	133.2
O00148	ATP-dependent RNA helicase DDX39A OS=Homo sapiens OX=9606 GN=DDX39A PE=1 SV=2	0	FALSE	UniProt	58.601	22	9	11	415	1	427	49.1	5.68	66434.1	170	558.31	7	6	8	0	100		200
Q8WW12	PEST proteolytic signal-containing nuclear protein OS=Homo sapiens OX=9606 GN=PCNP PE=1 SV=2	0	FALSE	UniProt	58.552	58	9	14	155	9	178	18.9	7.49	14857	161	124.23	8	8	8	0	0.445	0.0237978	61.6	138.4	71.81	60.76	401.6	98.4				160.2	147.1	75.8	65.7	51.2	117.3		279.5		103.2		102.7		339.4	57.8	152.8	90.1	136.8
Q9UNF0	Protein kinase C and casein kinase substrate in neurons protein 2 OS=Homo sapiens OX=9606 GN=PACSIN2 PE=1 SV=2	0	FALSE	UniProt	58.326	15	7	12	278	7	486	55.7	5.2	30597.4	117	338.07	7	7	7	0	0.893	5.69962e-05	94.3	105.7	60.62	69.54	58.4	88.1	69.3	162.6	121.5	44.9	87.9	137.8	118.5	111	115.8	46.8	63.7	197.1	76.7	144.2		129.5	44.2	182.1	156.6	32.2	145.2
Q9NSD9	Phenylalanine--tRNA ligase beta subunit OS=Homo sapiens OX=9606 GN=FARSB PE=1 SV=3	0	FALSE	UniProt	58.156	22	13	17	260	13	589	66.1	6.84	27556.3	125	264.84	12	7	13	0	0.764	0.0651185	86.7	113.3	46.12	75.61	112.5	53.6	42.4	188	103.6	55.5	103.9	117.7	130.1	92.8	126.9	198.6	43	86.9	44.7	60	148.1	69.8	136.4	85.7	138.4		138.5
P16104	Histone H2AX OS=Homo sapiens OX=9606 GN=H2AX PE=1 SV=2	0	FALSE	UniProt	57.922	58	7	10	635	1	143	15.1	10.74	105188	551	543.13	5	5	7	0	0.941	0.00164751	97	103	91.35	89.97															500		500				39.2		237
P17980	26S proteasome regulatory subunit 6A OS=Homo sapiens OX=9606 GN=PSMC3 PE=1 SV=3	0	FALSE	UniProt	57.903	30	11	17	212	11	439	49.2	5.24	21592	98	218.6	9	6	11	0	0.625	0.654016	76.9	123.1	63.98	66.39	86.3	28.6	115.7		269.4		88.1	160.2	152.1	99.7	120.9	63.2	98.7	103.9	113.4	19.9	129	184.5	105.7	60.9	80.9	125	129.5
P62269	40S ribosomal protein S18 OS=Homo sapiens OX=9606 GN=RPS18 PE=1 SV=3	0	FALSE	UniProt	57.588	44	9	11	453	9	152	17.7	10.99	73133.8	401	540.91	9	7	9	0	0.805	0.713387	89.2	110.8	43.59	62.79	101.7	96	53.7	168.4	80.2	81.2	113.5	91.8	118.9	94.6	68.1	116.2	105.6	118.8	91.3	77.8	78.4	58.7	186.6	98.6	83.2	101.4	169.9
O76003	Glutaredoxin-3 OS=Homo sapiens OX=9606 GN=GLRX3 PE=1 SV=2	0	FALSE	UniProt	57.578	29	8	13	151	8	335	37.4	5.39	18942	28	173.11	7	4	8	0	0.402	0.407306	57.3	142.7	64.24	53.35	176.6	54.7	75	74.7	119	193.9	37.5	156.3	44.3	68	90.9	68.8	115.6	119.3	105.5	157.6	93	72.5	116.8	60.1	84.7	415.3
Q12931	Heat shock protein 75 kDa, mitochondrial OS=Homo sapiens OX=9606 GN=TRAP1 PE=1 SV=3	0	FALSE	UniProt	57.439	17	11	11	193	10	704	80.1	8.21	20368.4	29	349.76	6	4	9	0	0.374	0.109002	54.4	145.6	58.03	58.02	119.1	118.7	156.7		105.5	73.4	70.7	104.4	136.4	115.2	88.9	30	299.8		81.3	53.8	222.7	41.9	75	106.7	181.4	173.3
P08708	40S ribosomal protein S17 OS=Homo sapiens OX=9606 GN=RPS17 PE=1 SV=2	0	FALSE	UniProt	57.163	54	7	12	238	7	135	15.5	9.85	22974.2	79	285.73	2	4	5	0	0.82	0.873156	90.1	109.9	55.18	65.87	63.9	60.4	92.4	169.6	113.7	117.3	80	123.7	69.7	109.4	128.4	87.3	171.6		112.6		214.8		285.2
P34897	Serine hydroxymethyltransferase, mitochondrial OS=Homo sapiens OX=9606 GN=SHMT2 PE=1 SV=3	0	FALSE	UniProt	57.162	26	13	18	303	12	504	56	8.53	33334.3	158	288.22	11	10	12	0	0.784	0.269112	87.9	112.1	55.85	69.21	121.3	66	131	96.1	85.7	282.4	73.7	70.2		73.8	18.6	146.1	162.4	119.5	53.4	132	100.7		79.2	188.1	83	75.1
P04439	HLA class I histocompatibility antigen, A alpha chain OS=Homo sapiens OX=9606 GN=HLA-A PE=1 SV=2	0	FALSE	UniProt	57.161	38	12	14	390	12	365	40.8	6	40575.5	238	431.35	11	7	12	0	0.887	0.00692598	94	106	64.96	76.23	64.9	118.5	22.8	153.4	140.4	163.3	168.1	62.1	16.6	90	55.9	71.1	178.3	118.4	76.2	142.3	112.7	42.5	161.8	40.8	24.2	106.5	346.4
Q96A08	Histone H2B type 1-A OS=Homo sapiens OX=9606 GN=H2BC1 PE=1 SV=3	0	FALSE	UniProt	57.12	45	7	11	912	3	127	14.2	10.32	206911	849	876.54	7	6	7	0	0.685	0.00647251	81.3	118.7	64.46	58.56										500
Q9Y277	Voltage-dependent anion-selective channel protein 3 OS=Homo sapiens OX=9606 GN=VDAC3 PE=1 SV=1	0	FALSE	UniProt	57.065	36	10	14	156	8	283	30.6	8.66	25175.9	37	199.09	7	4	9	0	0.666	0.696456	80	120	70.46	51.95	84.4		263.1		152.5	98.7		171.2	141	89.2	116.7	90.9	174.4		117.9	121.8		141.7	236.4
P51572	B-cell receptor-associated protein 31 OS=Homo sapiens OX=9606 GN=BCAP31 PE=1 SV=3	0	FALSE	UniProt	56.58	36	10	15	259	10	246	28	8.44	30796.2	270	240.45	8	7	8	0	0.644	0.930384	78.3	121.7	59.7	72.05	51.3	86.9	52	224.2	85.6	40.4	116	182.5	61.7	99.5	87.7	43.2	199.7	95.2	74.2		128.8	8.6	227.9	134.6	83.2	118.7	65
P62263	40S ribosomal protein S14 OS=Homo sapiens OX=9606 GN=RPS14 PE=1 SV=3	0	FALSE	UniProt	56.368	39	7	9	430	7	151	16.3	10.05	65211.8	361	655.66	6	6	7	0	0.874	0.18076	93.2	106.8	48.39	52.85	84.9	138.2	36.1	121.7	119.1	73.2	96.3	145.4	113.8	71.2	117	124.3	104.4	50.6	103.7	187.7	86.2	50.8	73.3	102	43.6	68.9	74.5
O95757	Heat shock 70 kDa protein 4L OS=Homo sapiens OX=9606 GN=HSPA4L PE=1 SV=3	0	FALSE	UniProt	56.223	19	14	16	191	10	839	94.5	5.88	23715.3	88	192.31	11	6	13	0	0.498	0.718219	66.5	133.5	67.09	71.69		244.4			255.6				500			178.3			321.7	88.7		199	143.1	69.2	52.3	14.6	344.3
Q9P2J5	Leucine--tRNA ligase, cytoplasmic OS=Homo sapiens OX=9606 GN=LARS1 PE=1 SV=2	0	FALSE	UniProt	56.218	12	12	16	230	12	1176	134.4	7.3	29025.2	79	250.05	10	7	10	0	0.514	0.125585	67.9	132.1	58.81	60.18	70	53.9	56	234.2	85.9	98.3	71.6	166.4	58.6	105.2	59.1		210.2	194.6	36.2	123.4	54.4		133	189.2	62.6	52.1
P54578	Ubiquitin carboxyl-terminal hydrolase 14 OS=Homo sapiens OX=9606 GN=USP14 PE=1 SV=3	0	FALSE	UniProt	56.191	25	11	15	142	11	494	56	5.3	12975.6	107	147.29	9	4	11	0	0.395	0.721578	56.6	143.4	62.06	47.17	82.7	46.9	145		225.3	92.4	127.6	7.6	272.4		69.1	91.6		239.6	99.7			344.5	155.5			176.4
P33316	Deoxyuridine 5'-triphosphate nucleotidohydrolase, mitochondrial OS=Homo sapiens OX=9606 GN=DUT PE=1 SV=4	0	FALSE	UniProt	56.131	34	8	11	264	8	252	26.5	9.36	25099.7	315	305.29	7	5	7	0	0.653	0.0424358	79	121	55.94	76.89	110.3	51		207.7	131	155.3	204.9	53.8	32.6	53.5	119.8	125.3	73.5	85.6	95.8	119	50.6	179.3		151	105	74.5	123.6
Q9P0L0	Vesicle-associated membrane protein-associated protein A OS=Homo sapiens OX=9606 GN=VAPA PE=1 SV=3	0	FALSE	UniProt	55.841	24	5	10	298	4	249	27.9	8.62	60524.8	117	414.51	5	3	5	0	0.728	0.23721	84.3	115.7	55.97	75.85	174.1	72.8		155.8	97.3		308.1			191.9	137.4	93	128.4	95.5	45.7						122.5	89.4	185.4
P25788	Proteasome subunit alpha type-3 OS=Homo sapiens OX=9606 GN=PSMA3 PE=1 SV=2	0	FALSE	UniProt	55.815	31	8	12	288	8	255	28.4	5.33	32053.2	122	347.81	8	6	8	0	0.577	0.00273772	73.2	126.8	41.53	62.95	98.3	123	116.4	88.4	73.9	142.7	101.2	84.5	39	132.5	33.6	88.5	62.1	274.2	41.7	71	105.5	127.4	104.6	91.5	124.4	146.3	104.3
Q9HAV7	GrpE protein homolog 1, mitochondrial OS=Homo sapiens OX=9606 GN=GRPEL1 PE=1 SV=2	0	FALSE	UniProt	55.75	39	9	14	294	9	217	24.3	8.12	33286.5	194	323.95	8	7	8	0	0.815	0.877507	89.8	110.2	52.84	73.92	53.8	34.7	99.1	225.2	87.2	103.7	124.3	144	54.8	73.2	58.6	53.2	112.1	140.9	135.2	204.4	106.3	10.2	60.6	118.4	203.5	135.8	42.7
Q96C19	EF-hand domain-containing protein D2 OS=Homo sapiens OX=9606 GN=EFHD2 PE=1 SV=1	0	FALSE	UniProt	55.718	28	7	11	286	7	240	26.7	5.2	28852.6	249	276.97	6	5	7	0	0.712	0.0460107	83.1	116.9	57.13	64.66	86.5	85	137.2	129.7	61.5	90			262.6	147.4	74.6	80.4	116	57.7	171.3	81.4	128.5	170.3	73.4	46.4	77.1		72.2
Q12904	Aminoacyl tRNA synthase complex-interacting multifunctional protein 1 OS=Homo sapiens OX=9606 GN=AIMP1 PE=1 SV=2	0	FALSE	UniProt	55.587	34	8	13	186	8	312	34.3	8.43	22074.8	82	221.99	7	3	8	0	0.439	0.971326	61	139	57.54	55.47	115.1	20.5	98.1	135	131.3	103.2	86		121.5	189.3	54.8	24.5	121.6	182	117.2	117.2			330.7	52.1	90.6	59.8	37.2
Q6ZRV2	Protein FAM83H OS=Homo sapiens OX=9606 GN=FAM83H PE=1 SV=3	0	FALSE	UniProt	55.56	11	9	11	96	9	1179	127	6.98	7977.86	38	107.43	6	4	9	0	0.577	0.117476	73.2	126.8	77.01	51.74											98.8	122.7	143.4		135.1	500
Q15599	Na(+)/H(+) exchange regulatory cofactor NHE-RF2 OS=Homo sapiens OX=9606 GN=SLC9A3R2 PE=1 SV=2	0	FALSE	UniProt	55.446	26	8	13	250	8	337	37.4	7.93	30581	232	278.67	8	8	8	0	0.832	0.0223262	90.8	109.2	54.59	75.4	18.1	205.5		168.1	108.3	84.6	50.5	161	116.8	87	42.5	95	171.7	126.5	64.4	61.5	106.3		107.4	224.8	296.1		168.3
P46977	Dolichyl-diphosphooligosaccharide--protein glycosyltransferase subunit STT3A OS=Homo sapiens OX=9606 GN=STT3A PE=1 SV=2	0	FALSE	UniProt	54.873	13	10	14	211	10	705	80.5	8.07	23510	160	223.96	10	7	9	0	0.535	0.290102	69.7	130.3	65.16	60.3	29.4	180.5	193.4		96.7	93.2	34.1	198.3	76.7	97.7	69.5	44.6	138	195.6	52.2			323.3		176.7	112.6	118.2	81.7
P09382	Galectin-1 OS=Homo sapiens OX=9606 GN=LGALS1 PE=1 SV=2	0	FALSE	UniProt	54.86	39	6	11	511	6	135	14.7	5.5	111958	394	708.04	6	5	6	0	0.845	0.851973	91.6	108.4	55.36	71.49	90.6	104.7	38.1	138	128.6	69.6	152.3	124.7	71.9	81.5	32.4	44.7	29.2	354.5	39.2	93.7	33.8	84.6	176.8	111.1	37.8	181.2	76.6
Q12905	Interleukin enhancer-binding factor 2 OS=Homo sapiens OX=9606 GN=ILF2 PE=1 SV=2	0	FALSE	UniProt	54.757	29	9	11	233	9	390	43	5.26	27570.6	51	248.35	8	3	9	0	0.649	0.57026	78.7	121.3	53.19	71.29	76.2	115.9	86.1	121.1	100.7	56	122.6	150	28.5	142.9	134.6	145.6	112		107.8	69	76.4	92.7	119.6	142.3	119.6	59.9	96.4
Q09028	Histone-binding protein RBBP4 OS=Homo sapiens OX=9606 GN=RBBP4 PE=1 SV=3	0	FALSE	UniProt	54.748	22	8	11	392	3	425	47.6	4.89	53129.1	202	640.39	7	4	8	0	0.489	0.163721	65.6	134.4	73.94	56.46	88.4	96.2	143.5	78.7	93.2	316.9				183.1	77.7	365.8			56.5					500	276.3		122
P13804	Electron transfer flavoprotein subunit alpha, mitochondrial OS=Homo sapiens OX=9606 GN=ETFA PE=1 SV=1	0	FALSE	UniProt	54.714	33	8	12	238	8	333	35.1	8.38	25554.6	204	275.43	7	4	8	0	0.777	0.534886	87.4	112.6	49.2	72.5	82.2	21.8	175.4	126.7	93.9	91.7	104.5	82.7	123.5	97.6	93.9	120	32.1	95.2	158.7	86.1	56.4	141.4	95.2	121	27.8	146.9	175.4
P45973	Chromobox protein homolog 5 OS=Homo sapiens OX=9606 GN=CBX5 PE=1 SV=1	0	FALSE	UniProt	54.644	34	6	11	252	6	191	22.2	5.86	41071.4	155	330.91	6	6	6	0	0.84	0.0405968	91.3	108.7	69.15	70.14	49.5	57.1	62.2	178	153.2	59.1	89.9	129.5	177.4	43.9	131	194.2	150.1		24.8		93.4	256.1	115.6	34.9	72.2	266.1
P32322	Pyrroline-5-carboxylate reductase 1, mitochondrial OS=Homo sapiens OX=9606 GN=PYCR1 PE=1 SV=2	0	FALSE	UniProt	54.282	34	7	9	183	7	319	33.3	7.61	37102.6	237	315.24	5	3	7	0	0.534	0.16431	69.6	130.4	56.04	61.16		206.9	124.8		168.3			163.1	113.2	223.7	57.1	117.7	143.8	155	26.4	67.8	100.8	116.9	136.6	77.9
P11766	Alcohol dehydrogenase class-3 OS=Homo sapiens OX=9606 GN=ADH5 PE=1 SV=4	0	FALSE	UniProt	54.17	17	7	12	305	7	374	39.7	7.49	43607.2	142	324.9	7	5	7	0	0.909	0.100893	95.2	104.8	54.4	79.43	92.9	120.2	192.5		94.4	85.3	172	74.3	55.3	113.2	156.9	88.8	58.7	109.3	86.3	11.2	56.8	96.5	243.6	91.8		91.8	154.3
O14979	Heterogeneous nuclear ribonucleoprotein D-like OS=Homo sapiens OX=9606 GN=HNRNPDL PE=1 SV=3	0	FALSE	UniProt	54.156	19	9	14	334	8	420	46.4	9.57	67001	268	428.93	8	7	8	0	0.924	0.812423	96	104	49.38	74.64	72.8	44.7	124.5	180.6	77.3	121	241.2	56.8	27.5	53.5	114.1	161.7	32.4	61.1	130.7	119.5	40.4	140.8	149.3	49.9	103.2	67.5	121.8
O00299	Chloride intracellular channel protein 1 OS=Homo sapiens OX=9606 GN=CLIC1 PE=1 SV=4	0	FALSE	UniProt	54.134	39	7	8	264	7	241	26.9	5.17	34571	239	299.44	5	4	6	0	0.571	0.0262514	72.7	127.3	49.02	62.53	157.1	88	104.1	103	47.8	84.3	106	109.8	87.5	112.4	117.1	53.9	78.7	119.9	130.3	85.3	120.2	45.4	174	75.1	79	119.4	91.1
Q9NYL9	Tropomodulin-3 OS=Homo sapiens OX=9606 GN=TMOD3 PE=1 SV=1	0	FALSE	UniProt	54.114	38	11	15	158	11	352	39.6	5.19	15272.5	78	181.65	10	4	11	0	0.468	0.916305	63.7	136.3	67.41	68.78					500	107.1	59.6	148.9	71.3	113.1	40.7	76	177	103.1	103.2	24.7	114.6	147.6	116.1	97.2	137.6	128.7	48.4
P46781	40S ribosomal protein S9 OS=Homo sapiens OX=9606 GN=RPS9 PE=1 SV=3	0	FALSE	UniProt	54.091	55	13	16	645	13	194	22.6	10.65	122841	201	791.8	10	10	10	0	0.98	3.79706e-06	99	101	37.3	56.37	95	52.7	95.6	130.1	126.6	71.2	108.8	141.8	112	66.2	81.6	98.6	91.8	80	147.9	68	117.6	67.5	120.3	126.6	87.7	103.7	102.1
Q9Y383	Putative RNA-binding protein Luc7-like 2 OS=Homo sapiens OX=9606 GN=LUC7L2 PE=1 SV=2	0	FALSE	UniProt	53.88	12	5	9	193	2	392	46.5	10.01	24916.5	218	207.22	4	5	4	0	0.51	0.15333	67.6	132.4	75.56	60.17			500			99.1	70.6	90	187.7	52.6						245.1				254.9
O76021	Ribosomal L1 domain-containing protein 1 OS=Homo sapiens OX=9606 GN=RSL1D1 PE=1 SV=3	0	FALSE	UniProt	53.773	23	10	16	247	10	490	54.9	10.13	39646.4	160	274.72	9	4	9	0	0.655	0.0267718	79.2	120.8	59.78	55.49	85.5	74.4	122.5	82.2	135.4	48.4	76.3	106.6	163.1	105.6	96.1	90.5		188.1	125.3	52.7	51.6	64.1	203.9	127.7	56.5	91.9	132.5
Q14258	E3 ubiquitin/ISG15 ligase TRIM25 OS=Homo sapiens OX=9606 GN=TRIM25 PE=1 SV=2	0	FALSE	UniProt	53.698	16	10	15	137	10	630	70.9	8.09	10648.2	88	113.19	9	6	10	0	0.841	0.0018129	91.4	108.6	57.52	65.25	88.6	78.6		246.9	85.8	140.7	50.5		209.4	99.4	38.5	254.6	175.7		31.2	57.6	64.9	130.6	96.7	150.1	353.8
P26373	60S ribosomal protein L13 OS=Homo sapiens OX=9606 GN=RPL13 PE=1 SV=4	0	FALSE	UniProt	53.608	40	10	14	622	9	211	24.2	11.65	98369.3	658	703.49	10	9	10	0	0.835	0.000677504	91	109	33.81	54.45	112.6	91.1	64.8	173.4	58.1	69.2	106.6	135.4	100.7	88.1	82.9	101.2	78.2	137.2	100.5	151.8	131.5	38.2	111.4	67.1	46.4	49	124.5
Q9UMS4	Pre-mRNA-processing factor 19 OS=Homo sapiens OX=9606 GN=PRPF19 PE=1 SV=1	0	FALSE	UniProt	53.567	21	8	12	177	8	504	55.1	6.61	18674.5	68	242.74	6	4	8	0	0.502	0.8168	66.8	133.2	69.58	56.11		176.7	141.9		181.5	102.4	91.7		216.4	89.5	122.7			292.2	85.1	97.8	38.2	93.5	183.4	87.1	83.8	113.9	130.8
P06493	Cyclin-dependent kinase 1 OS=Homo sapiens OX=9606 GN=CDK1 PE=1 SV=3	0	FALSE	UniProt	53.408	45	12	15	205	9	297	34.1	8.4	23900.6	118	174	11	7	11	0	0.208	0.392029	34.4	165.6	63.85	47.51		124.9			375.1		153.7	141.9	115.7	88.7					500	138.1	71.2	139.9	98.1	52.8			144.3
O43237	Cytoplasmic dynein 1 light intermediate chain 2 OS=Homo sapiens OX=9606 GN=DYNC1LI2 PE=1 SV=1	0	FALSE	UniProt	53.4	21	7	10	216	7	492	54.1	6.38	24709.1	48	246.52	6	4	6	0	0.554	0.45861	71.3	128.7	58.14	67.7	50.7	63.8	84.8	230.6	70.1	73.5	115	158.7	104.1	48.7	109.9		307.8		82.3	71.6		266	68.2	94.3	107.1		121.2
P30086	Phosphatidylethanolamine-binding protein 1 OS=Homo sapiens OX=9606 GN=PEBP1 PE=1 SV=3	0	FALSE	UniProt	53.17	46	8	12	302	8	187	21	7.53	38379.7	58	407.88	7	4	8	0	0.7	0.203938	82.3	117.7	45.45	59.78	69.6	75.6	50.4	210.5	93.9	82.1	176.7	60.3	30.7	150.3		96.6	81.3	114.4	207.7		123	122.5		254.5	68.6	63.7	128.5
Q14694	Ubiquitin carboxyl-terminal hydrolase 10 OS=Homo sapiens OX=9606 GN=USP10 PE=1 SV=2	0	FALSE	UniProt	52.981	18	12	14	127	12	798	87.1	5.31	11943.4	20	120.95	10	4	11	0	0.617	0.623066	76.3	123.7	65.85	54.64		172.2	175.8		152	80.5			210.7	208.8			500			193.9	146.9	102.8		56.4
P69905	Hemoglobin subunit alpha OS=Homo sapiens OX=9606 GN=HBA1 PE=1 SV=2	0	FALSE	UniProt	52.846	35	5	10	277	5	142	15.2	8.68	32556.6	120	285.49	5	5	5	0	100		200		70.35
P08621	U1 small nuclear ribonucleoprotein 70 kDa OS=Homo sapiens OX=9606 GN=SNRNP70 PE=1 SV=2	0	FALSE	UniProt	52.837	24	10	13	219	10	437	51.5	9.94	31144.9	224	232.65	10	8	10	0	0.659	0.2881	79.5	120.5	60.3	62.01	92.8	66.6	76.3	154.9	109.5			275.9		224.1	184.1	48.3	80.3	89.2	98.1	57.5	135.9	116.7	141.2	48.7	150.4	55
P62917	60S ribosomal protein L8 OS=Homo sapiens OX=9606 GN=RPL8 PE=1 SV=2	0	FALSE	UniProt	52.716	27	8	9	468	8	257	28	11.03	71643.8	606	390.6	8	7	7	0	0.961	0.96278	98	102	40.3	60.61	126	34.5	83	102.6	153.8	114.5	97.9	111.9	114	61.7	101.1	96.6	88.7	105.4	108.2	93.9	40.3	163.7	116.3	85.8	205.9	47.3	96.7
Q9HB71	Calcyclin-binding protein OS=Homo sapiens OX=9606 GN=CACYBP PE=1 SV=2	0	FALSE	UniProt	52.666	25	5	11	226	5	228	26.2	8.25	29055.7	42	294.24	4	4	5	0	0.529	0.46511	69.2	130.8	64.51	65.89	108.3	72.2	43.3	233.9	42.3	51.6	104.8	154.8	26.3	162.4	93.3	58.6	150.5	87.9	109.7	48.1	134	68.2	204.6	45.1	102.3	91.2	195.7
P62249	40S ribosomal protein S16 OS=Homo sapiens OX=9606 GN=RPS16 PE=1 SV=2	0	FALSE	UniProt	52.636	62	10	12	496	10	146	16.4	10.21	84278.5	421	442.01	10	9	9	0	0.92	0.00150538	95.8	104.2	38.25	64.82	115	100.1	88.7	64.7	131.6	73	127.2	76.4	123.6	99.9	94.3	100.1	94.9	77.2	133.6	109.6	114.3	19.9	130.5	125.7	64.7	74.8	105.6
Q9NR12	PDZ and LIM domain protein 7 OS=Homo sapiens OX=9606 GN=PDLIM7 PE=1 SV=1	0	FALSE	UniProt	52.473	35	10	12	236	10	457	49.8	8.41	25235.6	84	273.17	7	5	10	0	0.752	0.751928	85.9	114.1	45.88	70.75	80.6	42.6	88.8	180.7	107.4	123.7	36.9	121.5	161.2	56.6	68.9	93.8	216.1	30.1	91.1	77.2	29.3	156.5	117.6	119.4	50.2	80.2	170.2
P62495	Eukaryotic peptide chain release factor subunit 1 OS=Homo sapiens OX=9606 GN=ETF1 PE=1 SV=3	0	FALSE	UniProt	52.47	26	10	13	228	10	437	49	5.71	24162.7	104	229.04	9	4	10	0	0.673	0.301093	80.5	119.5	58.83	63.79	24.7	9.9	145.4	232.1	87.9	83.6	65.2	123	165.1	63	66.6	172.1		122.8	138.5	135.3				364.7	107.1	25.9	111.4
P05161	Ubiquitin-like protein ISG15 OS=Homo sapiens OX=9606 GN=ISG15 PE=1 SV=5	0	FALSE	UniProt	52.423	44	8	10	485	8	165	17.9	7.44	83094	377	522.27	7	5	7	0	0.935	1.99618e-06	96.6	103.4	40.13	70.81	126.6	61.3	114	81	117.2	78.8	142.7	132.9	66	79.6	90.3	155.9	85.7	87.3	80.8	37	145.7	187.2	114.5	15.7	69.3	114.1	67.4
Q04695	Keratin, type I cytoskeletal 17 OS=Homo sapiens OX=9606 GN=KRT17 PE=1 SV=2	0	FALSE	UniProt	52.384	15	9	12	827	1	432	48.1	5.02	176299	494	830.94	9	8	9	0	100		200											500
P63241	Eukaryotic translation initiation factor 5A-1 OS=Homo sapiens OX=9606 GN=EIF5A PE=1 SV=2	0	FALSE	UniProt	52.374	25	5	11	444	5	154	16.8	5.24	82347.6	240	500.04	5	4	5	0	0.904	0.221299	95	105	41.06	66.45	63.4	82.7	70.2	158.9	124.9	89.9	35.6	125.3	156.9	92.3	100.6	78.4	128.3	94	98.7	50.5	124.6	70.1	126.3	128.4	61.4	133.6	124.8
P84098	60S ribosomal protein L19 OS=Homo sapiens OX=9606 GN=RPL19 PE=1 SV=1	0	FALSE	UniProt	52.26	30	6	11	438	6	196	23.5	11.47	72544.4	315	449.51	6	6	6	0	0.812	0.00725115	89.6	110.4	40.12	71.12	82.1	87.3	132.7	91.3	106.6	95.2	113.8	92.8	100.6	97.6	105.9	80	48.7	160.5	104.9	60.4	48.4	212.9	80.4	97.9	94.4	83.6	149.9
Q9H0D6	5'-3' exoribonuclease 2 OS=Homo sapiens OX=9606 GN=XRN2 PE=1 SV=1	0	FALSE	UniProt	51.905	12	9	11	217	9	950	108.5	7.47	30421.8	45	301.94	8	3	9	0	0.689	0.868862	81.6	118.4	56.6	66.19	42.8	137.1	129.4	71.4	119.2	187.5	73.3		196.6	42.6	92.1	117.3	99.4	110.5	80.6	50	79.1	76.6	139.1	155.2	172.3		142.5
P35659	Protein DEK OS=Homo sapiens OX=9606 GN=DEK PE=1 SV=1	0	FALSE	UniProt	51.843	20	7	11	195	7	375	42.6	8.56	15049	86	237.33	6	4	6	0	0.573	0.906939	72.8	127.2	40.87	61.73	78.3	166.9	141.8		113	76.5	68.7	93.3	140.8	120.7	128.6	121.9		81	168.5	31.8	107.8	168.1	89.5	102.8		117.8	159.3
P07996	Thrombospondin-1 OS=Homo sapiens OX=9606 GN=THBS1 PE=1 SV=2	0	FALSE	UniProt	51.805	14	14	16	141	14	1170	129.3	4.94	11229.6	84	111.03	11	9	13	0	0.462	0.175856	63.2	136.8	65.5	58.48		323.8			176.2	110.3	187.6	97.9		104.1		152.1	284.3		63.5	123.2	36.5	50.4	204.1	85.7	129.5	34.2	96.8
Q92900	Regulator of nonsense transcripts 1 OS=Homo sapiens OX=9606 GN=UPF1 PE=1 SV=2	0	FALSE	UniProt	51.785	13	12	14	196	12	1129	124.3	6.61	23464.7	95	256.63	12	5	12	0	0.511	0.115677	67.6	132.4	62.58	56.02	47.1	37.9	57.8	242.7	114.5	112.9	132.5	69.5	105.7	79.4	43.3	184.2	49.1	186.3	37.1	65.1	137.5	53.3	127.8	116.3		185.8
P31150	Rab GDP dissociation inhibitor alpha OS=Homo sapiens OX=9606 GN=GDI1 PE=1 SV=2	0	FALSE	UniProt	51.764	28	10	13	259	5	447	50.6	5.14	35237.4	105	336.83	10	4	10	0	0.408	0.012611	58	142	69.86	44.53	65		274.3	96.8	63.9	62.2	103.8	294.2		39.8	195.5		126.5	66.1	111.9	162.3	115	193.9	28.9
Q08J23	RNA cytosine C(5)-methyltransferase NSUN2 OS=Homo sapiens OX=9606 GN=NSUN2 PE=1 SV=2	0	FALSE	UniProt	51.632	21	13	15	137	13	767	86.4	6.77	8299.84	126	107.24	10	8	11	0	0.828	0.61711	90.6	109.4	62.6	69.92	98	140.1			261.9		206.3			293.7	40.4	26.2	234	73.1	126.3	197.7			190.4	111.9
Q96B97	SH3 domain-containing kinase-binding protein 1 OS=Homo sapiens OX=9606 GN=SH3KBP1 PE=1 SV=2	0	FALSE	UniProt	51.411	19	10	12	109	10	665	73.1	6.62	18512.4	53	148.61	6	5	8	0	0.639	0.257064	78	122	84.27	70.37						49.5			450.5		106	162.5			231.5		201.8		169.4	128.8	36.5		168.2
P17931	Galectin-3 OS=Homo sapiens OX=9606 GN=LGALS3 PE=1 SV=5	0	FALSE	UniProt	51.388	26	7	7	486	7	250	26.1	8.56	96911.3	383	632.04	6	5	7	0	0.868	3.19617e-08	92.9	107.1	41.76	62.04	88.9	87.9	63.2	173.6	86.5	134.9	91.4	60.4	59.6	153.7	119.6	98.2	110.4	73.9	97.8	153.2	125.5	50.1	99.9	71.2	111.8	57	140.6
O95292	Vesicle-associated membrane protein-associated protein B/C OS=Homo sapiens OX=9606 GN=VAPB PE=1 SV=3	0	FALSE	UniProt	51.304	33	9	13	303	8	243	27.2	7.3	48744.9	133	433.64	7	5	8	0	0.54	0.654798	70.1	129.9	62.75	61.1	55.4	68.8	85.5	115.9	174.4	34.9	69	171.7	148.7	75.7	39.5			434.4	26.1	73.2	58.4	179.7	76.3	112.4	60.1	49.6	191.8
P31689	DnaJ homolog subfamily A member 1 OS=Homo sapiens OX=9606 GN=DNAJA1 PE=1 SV=2	0	FALSE	UniProt	51.268	15	6	10	314	6	397	44.8	7.08	53026.9	138	436.41	6	4	6	0	0.632	0.237267	77.5	122.5	45.49	59.72	27.2	160.3	86.4	139.2	86.8	95.4	64.1	97.6	130.5	112.4	33.9	71.9	114.7	140.3	139.2	25.2	81	221.5	96	76.4	75.2	82.1	97.9
Q14019	Coactosin-like protein OS=Homo sapiens OX=9606 GN=COTL1 PE=1 SV=3	0	FALSE	UniProt	50.988	48	8	14	448	8	142	15.9	5.67	82525.4	442	422.81	8	6	8	0	0.915	0.384881	95.6	104.4	47	58.95	53	93.1	137.4	119	97.6	57.3	86	169.6	87.9	99.3	126.9	59.4	47.2	176	90.6	164	216.4			119.6	74.6	83	148.9
P09012	U1 small nuclear ribonucleoprotein A OS=Homo sapiens OX=9606 GN=SNRPA PE=1 SV=3	0	FALSE	UniProt	50.726	28	7	13	92	5	282	31.3	9.83	8477.3	93	100.51	5	5	6	0	0.887	0.000511035	94	106	69.1	64.18	45.5	140.1	115.3		199	90.7	148.7	108.2	68	84.4							304.4		195.6		22.5	69	113.3
P35613	Basigin OS=Homo sapiens OX=9606 GN=BSG PE=1 SV=2	0	FALSE	UniProt	50.658	29	8	11	347	8	385	42.2	5.66	42247	315	404.31	7	5	8	0	0.681	0.170687	81.1	118.9	46.05	62.93	76.8	130.5	82.1	139.8	70.8	44.4	84.4		222.8	148.4	66.2	104.5	86.3	117.1	125.9	121.9	120	80.7		177.5	53.1	105	120.1
P23919	Thymidylate kinase OS=Homo sapiens OX=9606 GN=DTYMK PE=1 SV=4	0	FALSE	UniProt	50.622	35	9	13	362	9	212	23.8	8.27	37463.5	184	377.77	9	8	9	0	0.695	0.0245693	82	118	55.09	64.33	70.2	91.3	112.8	73.5	152.2	42.4	38.9	193.9	115.6	109.2	93.9	41	204.3	95.6	65.2	23.2	233.3			243.5	24.1	132.4
P28074	Proteasome subunit beta type-5 OS=Homo sapiens OX=9606 GN=PSMB5 PE=1 SV=3	0	FALSE	UniProt	50.552	31	7	9	196	7	263	28.5	6.92	24610.9	271	219.72	6	6	6	0	0.704	0.107565	82.7	117.3	67.21	76.09	61.8	82.1	16.8	241.5	97.8	80.6		419.4			58.9	120.3	115.7	169.3	35.9	38	143.1	48.6	225.8	44.5	85.1	65.2	76.2
P62280	40S ribosomal protein S11 OS=Homo sapiens OX=9606 GN=RPS11 PE=1 SV=3	0	FALSE	UniProt	50.544	31	7	13	403	7	158	18.4	10.3	85589	248	477.45	7	7	7	0	0.82	0.0160371	90.1	109.9	41.62	71.71	63	111.3	119.7	121.6	84.4	126.6	69.4	181.6	57.9	64.6	67	107.3	142.8	113.5	69.4	124.3	116.2	100	91.8	67.7	87.4	68.9	111.9
O15372	Eukaryotic translation initiation factor 3 subunit H OS=Homo sapiens OX=9606 GN=EIF3H PE=1 SV=1	0	FALSE	UniProt	50.491	20	6	10	144	6	352	39.9	6.54	16888.9	102	152.29	6	4	6	0	0.734	0.406268	84.6	115.4	64.14	68.56	190.7	103.9	101.2		104.2	51.7	64.5	116.3	162.8	104.7	500					33.1	132.1	182.2		152.6	253.6
P30044	Peroxiredoxin-5, mitochondrial OS=Homo sapiens OX=9606 GN=PRDX5 PE=1 SV=4	0	FALSE	UniProt	50.372	37	6	8	305	6	214	22.1	8.7	68861.9	11	453.18	6	1	6	0	0.695	0.623066	82	118	56.02	74.16	137.8	44.2	16.3	136.6	165.1	80.3	56.1	195.8	94.5	73.3	111.6	88.3		185.3	114.9		107.6	156.7	115.4	120.3	178.9		102.6
Q9H910	Jupiter microtubule associated homolog 2 OS=Homo sapiens OX=9606 GN=JPT2 PE=1 SV=1	0	FALSE	UniProt	50.37	60	8	11	209	8	190	20.1	9.26	24343.5	244	260.8	6	5	7	0	0.613	0.533964	76	124	56.61	61.19	72.7	50.3	116.5	125.2	135.3	224.1	62.5	102.2		111.3	93.6	68.4	149.6	137.7	50.7	26	87.8	107.9	157	121.3	128.6	159.8	79.3
P52597	Heterogeneous nuclear ribonucleoprotein F OS=Homo sapiens OX=9606 GN=HNRNPF PE=1 SV=3	0	FALSE	UniProt	50.212	29	9	10	353	7	415	45.6	5.58	52536.2	166	412.57	9	3	9	0	0.533	0.00405414	69.6	130.4	73.95	63.96	112	165.7	148.1		74.1					500	34.9	45.7	77.8	208.1	133.4	170.8		238.7		90.4	61.9	126.7	135.9
Q9Y262	Eukaryotic translation initiation factor 3 subunit L OS=Homo sapiens OX=9606 GN=EIF3L PE=1 SV=1	0	FALSE	UniProt	50.086	21	10	13	246	10	564	66.7	6.34	32295.4	73	284.21	10	4	10	0	0.628	0.209569	77.1	122.9	48.39	71.18	63.8	145.9	142.6		147.7	69.9	31.6	97.9	220.2	80.5	126.4	108.5	82.4	99.5	83.2	123	101.9	93.4	67.8	113.9	146.3
Q13347	Eukaryotic translation initiation factor 3 subunit I OS=Homo sapiens OX=9606 GN=EIF3I PE=1 SV=1	0	FALSE	UniProt	50.016	29	8	11	218	8	325	36.5	5.64	21963.1	109	234.65	7	6	7	0	0.773	0.173569	87.2	112.8	56.86	65.31	60.5	111.5	172.7		155.3	158.4	187.6	104.6	19.9	29.4	136.2	78.9	185.3	43.5	56.1	26	83	144.8	159.7	86.4	99.4	15	40.6
P26368	Splicing factor U2AF 65 kDa subunit OS=Homo sapiens OX=9606 GN=U2AF2 PE=1 SV=4	0	FALSE	UniProt	49.964	21	7	9	310	7	475	53.5	9.09	38887.9	103	435.22	5	1	7	0	0.77	0.304482	87	113	46.58	72.78	76.7	59.9	147.1	112.6	103.6	154.4	68.6	129.9	92.8	54.2	130.1	58.6	193.2		118.1	220.7		101.5	75.4	102.4	66.9	89.4	75
P62333	26S proteasome regulatory subunit 10B OS=Homo sapiens OX=9606 GN=PSMC6 PE=1 SV=1	0	FALSE	UniProt	49.96	19	6	11	168	6	389	44.1	7.49	22579.1	119	196.65	5	4	6	0	0.292	0.57916	45.2	154.8	66.15	53.63					500	202.6	67.6	155.7	35	39.2	87.3	165.1	153.9		93.8	84.4		181.4		234.2	61.7		53.5
Q01813	ATP-dependent 6-phosphofructokinase, platelet type OS=Homo sapiens OX=9606 GN=PFKP PE=1 SV=2	0	FALSE	UniProt	49.926	14	9	12	124	6	784	85.5	7.55	13864.8	57	126.92	8	5	8	0	0.39	0.107423	56.1	143.9	75.24	61.85	71.7	57.9		265.7	104.7			323.8	176.2						500	193.4	92	85		129.5	76.1	56	92.1
Q16543	Hsp90 co-chaperone Cdc37 OS=Homo sapiens OX=9606 GN=CDC37 PE=1 SV=1	0	FALSE	UniProt	49.72	24	7	9	161	7	378	44.4	5.25	21253.9	39	167.92	5	2	6	0	0.73	0.0176691	84.4	115.6	66.21	70.62	145.3	169.7			185	138.7	110.6	52	122.2	76.6	82	67.8	242.1	94.1	14		140.5	273.2		86.3		82.2	121.6
Q9UQB8	Brain-specific angiogenesis inhibitor 1-associated protein 2 OS=Homo sapiens OX=9606 GN=BAIAP2 PE=1 SV=1	0	FALSE	UniProt	49.629	22	11	15	105	11	552	60.8	8.9	8449.3	77	74.48	9	6	9	0	0.464	0.264581	63.4	136.6	71.41	59.18	49.1	38.2	96.1	202.5	114	234.5	67.2		88.3	110					500	272.7				227.3		91.7	171.8
Q99729	Heterogeneous nuclear ribonucleoprotein A/B OS=Homo sapiens OX=9606 GN=HNRNPAB PE=1 SV=2	0	FALSE	UniProt	49.623	19	7	12	274	7	332	36.2	8.21	37306.6	212	307.81	7	6	7	0	0.843	8.82404e-05	91.5	108.5	62.15	70.25	153.6	244.3	102.1			152.4	79.9	89.1	117.5	61.2	130.5	84.9		196.5	88.1	215.7	50.4	33.1	157.9	43	62.1	170.4	219.5
P05114	Non-histone chromosomal protein HMG-14 OS=Homo sapiens OX=9606 GN=HMGN1 PE=1 SV=3	0	FALSE	UniProt	49.575	51	5	9	184	5	100	10.7	9.6	39601.2	357	224.75	4	5	4	0	0.656	0.237951	79.2	120.8	72.49	68.33	124.8				375.2	182.4	112.5		118.7	86.5	97.9	113.7	137.4	57.8	93.2	172	82.6		189	56.4	143.7	166.9
P62244	40S ribosomal protein S15a OS=Homo sapiens OX=9606 GN=RPS15A PE=1 SV=2	0	FALSE	UniProt	49.421	46	7	10	513	7	130	14.8	10.13	91464.7	300	645.89	7	5	7	0	0.972	0.318012	98.6	101.4	47.43	57.01	79.7	84.7	108.7	125.6	101.4	113.9	94	91.3	102.3	98.5	83.5	111.7	97.4	97.2	110.2	68.8	167.6	56.7	123.2	83.7	104.1	70.8	118.6
P33992	DNA replication licensing factor MCM5 OS=Homo sapiens OX=9606 GN=MCM5 PE=1 SV=5	0	FALSE	UniProt	49.42	16	10	12	216	10	734	82.2	8.37	16813.9	132	200.09	8	7	8	0	0.809	1.59809e-05	89.4	110.6	60.9	66.45	125.4		158.4	127.5	88.7	160.8	39.1	129.9	97.4	72.8	312.8		109		78.2	159.4	85.1		160.2	95.3	56.4	100.8	66.1
Q99961	Endophilin-A2 OS=Homo sapiens OX=9606 GN=SH3GL1 PE=1 SV=1	0	FALSE	UniProt	49.342	29	11	17	174	11	368	41.5	5.43	10346.4	216	132.43	10	9	11	0	0.628	0.162512	77.1	122.9	57.88	66.64	47.3	87	216.3		149.4	41.8	109.3	102.6	145.5	100.7	46.4	73.9	150.6	101.4	127.7	109.1	99.9	53.4	151.4	86.2	100.8	100.8	162.4
P49792	E3 SUMO-protein ligase RanBP2 OS=Homo sapiens OX=9606 GN=RANBP2 PE=1 SV=2	0	FALSE	UniProt	49.338	6	13	16	119	12	3224	358	6.2	19570.4	42	65.36	9	6	10	0	1.039	0.00105138	101.9	98.1	73.17	71.62					500	500															500
Q92734	Protein TFG OS=Homo sapiens OX=9606 GN=TFG PE=1 SV=2	0	FALSE	UniProt	49.209	19	6	13	135	6	400	43.4	5.1	11716.9	76	217.41	5	5	6	0	0.693	0.444817	81.9	118.1	58.04	71.76	175.3	113.5	122.1		89.1	12.1	105.7	137.9	94.7	149.6	91.2	107.2	45.9	177.5	78.2			120.7	273.7	105.6	87.2	68.4
Q9NZB2	Constitutive coactivator of PPAR-gamma-like protein 1 OS=Homo sapiens OX=9606 GN=FAM120A PE=1 SV=2	0	FALSE	UniProt	49.123	8	8	11	63	8	1118	121.8	8.88	4942.62	41	62.47	6	4	6	0	0.268	0.468852	42.3	157.7	75.77	44.73		500									112.3				387.7	128.5	223.8	147.7			24	95.2	51.9
Q6PKG0	La-related protein 1 OS=Homo sapiens OX=9606 GN=LARP1 PE=1 SV=2	0	FALSE	UniProt	49.072	11	12	14	152	12	1096	123.4	8.82	13636.8	107	155.82	8	8	8	0	0.534	0.513392	69.6	130.4	62.81	61.09					500	163.1	48.2	106.2	86.1	96.4	178.2	165.2			156.6	67.9	95.3	63.1	114.1	159.6	80.2	48.8	117.5
P26196	Probable ATP-dependent RNA helicase DDX6 OS=Homo sapiens OX=9606 GN=DDX6 PE=1 SV=2	0	FALSE	UniProt	48.97	30	10	12	174	10	483	54.4	8.66	18913.3	176	188.17	9	5	10	0	0.664	0.792606	79.8	120.2	68.78	66.57	83.6	95.7	127.4	69.9	123.5	129.5	59.9		173.5	137	68.1	93.3	153.2	121.3	64	141.2	316			42.8
O43795	Unconventional myosin-Ib OS=Homo sapiens OX=9606 GN=MYO1B PE=1 SV=3	0	FALSE	UniProt	48.932	9	10	14	136	10	1136	131.9	9.38	9320.71	79	117.63	9	6	9	0	0.435	0.939742	60.6	139.4	65.78	63.62							325.6	27	67.4	79.9	107.6	62	42.8	192.9	94.6	183.6	99.7	43.3	132.9	40.5
P78344	Eukaryotic translation initiation factor 4 gamma 2 OS=Homo sapiens OX=9606 GN=EIF4G2 PE=1 SV=1	0	FALSE	UniProt	48.841	15	12	17	96	12	907	102.3	7.14	4992.97	89	112.25	8	8	10	0	0.577	0.0420383	73.2	126.8	62.93	67	73.1	195.1	107.3		124.5	308.2				191.8	146.9	146.3			206.8	100.1	72.4	110.4	189.8	27.3	27.8	29.5	150.5
Q00325	Phosphate carrier protein, mitochondrial OS=Homo sapiens OX=9606 GN=SLC25A3 PE=1 SV=2	0	FALSE	UniProt	48.636	25	9	16	209	9	362	40.1	9.38	30832.4	245	212.38	8	7	9	0	0.552	0.837586	71.1	128.9	58.61	67.7		243.8		160.8	95.3	79.7	99.8	105.7	214.8		87	89.4	119.5	113.1	91	53.1	74.1	178.4	89.2	105.3	79.4	83.5	123.6
P11166	Solute carrier family 2, facilitated glucose transporter member 1 OS=Homo sapiens OX=9606 GN=SLC2A1 PE=1 SV=2	0	FALSE	UniProt	48.557	11	6	9	280	6	492	54	8.72	38838.4	101	344.89	6	3	6	0	0.516	0.68876	68	132	53.95	66.91	116.6	49.3	130.3		203.8	36.3	96.5	127.9	136.3	103	71.8	127.7	134.5	41.5	124.5	124.7	142.2	60.3	6.3	166.5	80.1
E9PAV3	Nascent polypeptide-associated complex subunit alpha, muscle-specific form OS=Homo sapiens OX=9606 GN=NACA PE=1 SV=1	0	FALSE	UniProt	48.472	4	6	7	374	6	2078	205.3	9.58	84160.1	61	618.32	5	2	6	0	0.917	0.0873413	95.7	104.3	52.64	60.92	142.9	98.1	26.1	80.9	151.9	89.6	98.5	94.3	100.3	117.3	75.9	133.4	127.2	83.8	79.7	93.7	43.7	5.9	257.3	99.4		357	117
P62899	60S ribosomal protein L31 OS=Homo sapiens OX=9606 GN=RPL31 PE=1 SV=1	0	FALSE	UniProt	48.466	45	7	11	399	7	125	14.5	10.54	79596.7	335	428.75	6	6	6	0	0.916	0.00405414	95.6	104.4	47.91	64.04	121.2	68.2	175		135.6	70.3	67.7	115.1	197	49.9	75.3	75.7	67	193.2	88.7	72.9	48.7	104.9	54	219.4	225.5
O76070	Gamma-synuclein OS=Homo sapiens OX=9606 GN=SNCG PE=1 SV=2	0	FALSE	UniProt	48.459	60	6	9	157	6	127	13.3	4.86	23727.8	88	221.57	6	3	6	0	0.738	0.174837	84.9	115.1	83.74	66.29	160	97.7	149		93.3				500											500	78.4	119	192.4
O43768	Alpha-endosulfine OS=Homo sapiens OX=9606 GN=ENSA PE=1 SV=1	0	FALSE	UniProt	48.452	53	6	13	132	5	121	13.4	7.24	11213.5	72	151.25	6	4	6	0	0.652	0.0732118	78.9	121.1	57.69	60.4	141.8	90.5	55	171.5	41.2	84	67.8	128.3	99.3	120.6	91	39.9	68.4	99.3	201.4	214.4	55.1		143	87.5	112	119.8	10
P06730	Eukaryotic translation initiation factor 4E OS=Homo sapiens OX=9606 GN=EIF4E PE=1 SV=2	0	FALSE	UniProt	48.418	25	5	8	164	5	217	25.1	6.15	23081.5	163	213.36	5	4	5	0	0.619	0.970955	76.5	123.5	61.69	69.44	108.5	105.1	51.2	148.5	86.7	242.6		151.6	22	83.8	83.4	63.9	80.5	128.4	143.8	76.5	155.7		223.9	43.9	324.3
P20618	Proteasome subunit beta type-1 OS=Homo sapiens OX=9606 GN=PSMB1 PE=1 SV=2	0	FALSE	UniProt	48.257	36	7	9	282	7	241	26.5	8.13	34074.7	245	390.2	7	6	7	0	0.687	0.301362	81.5	118.5	47.32	56.78	45.6	124.5	231.5		98.4	81.1	75.3	185.3	76.3	82	129.5	116.1	155.6	44.8	54	102.6	98.8	71	94.8	132.8	149.9	198.7	9.2
Q92804	TATA-binding protein-associated factor 2N OS=Homo sapiens OX=9606 GN=TAF15 PE=1 SV=1	0	FALSE	UniProt	48.229	19	6	8	341	4	592	61.8	8.02	49897.3	397	275.53	6	5	6	0	0.915	0.363901	95.6	104.4	49.09	64.59	150.4	26.6	195.2		127.8	72.9	36.3	79.4	165.9	145.6	92.3	69.7	74.5	193.3	70.1	94.8	56.7	185	116.8	46.7	91.7	49.8	127.1
Q9H9B4	Sideroflexin-1 OS=Homo sapiens OX=9606 GN=SFXN1 PE=1 SV=4	0	FALSE	UniProt	48.126	33	9	11	195	9	322	35.6	9.07	20201	210	203.39	8	7	8	0	0.539	0.134941	70	130	69.99	62.83					500	87	192.6		67.8	152.6	106.7			262.8	130.5							139.4	136.5
Q99714	3-hydroxyacyl-CoA dehydrogenase type-2 OS=Homo sapiens OX=9606 GN=HSD17B10 PE=1 SV=3	0	FALSE	UniProt	47.883	42	7	9	210	7	261	26.9	7.78	23395.3	82	325.51	6	4	7	0	0.717	5.5372e-05	83.5	116.5	72.71	65.76		33.3	224.4	133.7	108.7	142.5	29.1	163.1	85.6	79.7	113.2	167.3	17.8	82.6	119.1				500			420.9
Q13151	Heterogeneous nuclear ribonucleoprotein A0 OS=Homo sapiens OX=9606 GN=HNRNPA0 PE=1 SV=1	0	FALSE	UniProt	47.861	32	8	11	208	7	305	30.8	9.29	24766.7	78	317.52	7	4	8	0	0.502	0.262174	66.9	133.1	52.69	68.96	97.3	130.6	82.4		189.7	25	124.6	123.4	164.5	62.4	122.2	65	182.1	92.3	38.3			276.8		223.2	159.6	119
Q15691	Microtubule-associated protein RP/EB family member 1 OS=Homo sapiens OX=9606 GN=MAPRE1 PE=1 SV=3	0	FALSE	UniProt	47.76	36	8	11	284	8	268	30	5.14	41093.8	128	366.02	6	4	8	0	0.776	0.515711	87.4	112.6	54.85	70.01	116	29.6	215.7		138.7	166.2	73.1	43.4	66.8	150.5	4.9	81.3	182.3	162	69.6	48.6	206.1	134.4		110.9	60.5	122.9	30.5
P36542	ATP synthase subunit gamma, mitochondrial OS=Homo sapiens OX=9606 GN=ATP5F1C PE=1 SV=1	0	FALSE	UniProt	47.322	21	7	11	182	7	298	33	9.22	21966	119	192.64	7	4	7	0	0.707	0.00683046	82.8	117.2	50.68	61.13	186.1	165.3			148.6	126.3	84.7	106.7	75.5	106.8	21.7	22.9	215.1	131.1	109		200.1			299.9	121.7	214.4
Q96FW1	Ubiquitin thioesterase OTUB1 OS=Homo sapiens OX=9606 GN=OTUB1 PE=1 SV=2	0	FALSE	UniProt	47.224	38	8	9	215	8	271	31.3	4.94	31040.9	45	311.6	7	3	8	0	0.484	0.532525	65.3	134.7	61.84	58.79	137.9	116.4			245.7	183.7	107.7	94.3	40.4	74	95	162.9	52.9	138	51.3	276.9	80.1	71		72.1		171.3	224.1
P63010	AP-2 complex subunit beta OS=Homo sapiens OX=9606 GN=AP2B1 PE=1 SV=1	0	FALSE	UniProt	47.152	10	8	13	146	2	937	104.5	5.38	16267.7	56	141.97	8	4	8	0	0.286	0.895269	44.4	155.6	68.26	0															500						221.2	278.8
Q13177	Serine/threonine-protein kinase PAK 2 OS=Homo sapiens OX=9606 GN=PAK2 PE=1 SV=3	0	FALSE	UniProt	47.071	17	7	11	137	7	524	58	5.96	16213.1	100	152.79	6	5	6	0	0.226	0.971843	36.9	163.1	62.3	34.94	112.5		288.6		98.9	73.8	77.7	81.7	167.9	98.9	42.2	94.2	188	157.7	17.9	312.4		74.5		113.1
Q9UN86	Ras GTPase-activating protein-binding protein 2 OS=Homo sapiens OX=9606 GN=G3BP2 PE=1 SV=2	0	FALSE	UniProt	46.883	26	9	12	193	9	482	54.1	5.55	18647.2	108	208.59	5	5	8	0	0.585	0.0358568	73.8	126.2	60.28	70.22	127.7	46.4	87.7	145.8	92.4	39.9	113.8	215.8		130.5	86.3	72.6	265.2		75.9		131.5	169.5	126.5	72.5	77.2	158
P48047	ATP synthase subunit O, mitochondrial OS=Homo sapiens OX=9606 GN=ATP5PO PE=1 SV=1	0	FALSE	UniProt	46.741	29	6	9	255	6	213	23.3	9.96	27003.4	114	291.19	6	4	6	0	0.747	0.713387	85.5	114.5	48.29	63.83	39.5	191.6	64.7	69.3	134.9	129.6	68.1	166.7	43.9	91.6	135.2	114.4	54	48.2	148.2	161.8	89.2	190.8	25.1	33.1	119.9	210.6	82.1
O60610	Protein diaphanous homolog 1 OS=Homo sapiens OX=9606 GN=DIAPH1 PE=1 SV=2	0	FALSE	UniProt	46.642	9	10	14	77	10	1272	141.3	5.41	5879.11	64	62.73	8	5	8	0	0.293	0.854015	45.3	154.7	77.81	56.28						105.3		227.7	110.3	56.7	124	159.4	82.8	87.6	46.2					500		374.7
Q16576	Histone-binding protein RBBP7 OS=Homo sapiens OX=9606 GN=RBBP7 PE=1 SV=1	0	FALSE	UniProt	46.513	24	9	13	299	4	425	47.8	5.05	40519.4	153	374.78	7	5	9	0	0.229	0.28869	37.3	162.7	73.17	29.29		51.2		377.2	71.7								329.1		170.9		99.7	212.1	188.2		143		89.9
Q9UNZ2	NSFL1 cofactor p47 OS=Homo sapiens OX=9606 GN=NSFL1C PE=1 SV=2	0	FALSE	UniProt	46.439	23	6	8	143	6	370	40.5	5.1	15850.8	141	165.49	4	5	5	0	0.523	0.198413	68.7	131.3	66.78	63.04	41.5	74.6	77.9	206.6	99.3	205.8	79.8		181.3	33.2	173	73.1	59.4	140.9	53.5	182.7	116.2	201.1			18.8	231.7	89.1
P24539	ATP synthase F(0) complex subunit B1, mitochondrial OS=Homo sapiens OX=9606 GN=ATP5PB PE=1 SV=2	0	FALSE	UniProt	46.38	31	7	13	149	7	256	28.9	9.36	14193.5	110	145.33	7	5	7	0	0.634	0.877507	77.6	122.4	61.99	55.36	74.1	83.3	37.6	209.5	95.5	105.6		107.3	144.4	142.6	62.2		310.1		127.7	142		204.7		153.3	154.7	112.4	74.9
Q99873	Protein arginine N-methyltransferase 1 OS=Homo sapiens OX=9606 GN=PRMT1 PE=1 SV=3	0	FALSE	UniProt	46.214	22	8	11	316	8	371	42.4	5.35	44796.9	159	363.03	8	4	8	0	0.437	0.509291	60.8	139.2	57.63	51.16	78.4	70.1	29.8	188	133.7	78.7	46	65.8	175.2	134.3	110.5	72.8	31.2	163.3	122.2	101.1	39.5	179.7	87.4	92.4	80.1	93.6
P18754	Regulator of chromosome condensation OS=Homo sapiens OX=9606 GN=RCC1 PE=1 SV=1	0	FALSE	UniProt	46.126	23	8	12	135	8	421	44.9	7.52	15758.7	130	200.22	5	6	7	0	0.533	0.24082	69.5	130.5	62.68	57.81						127.3	128.1	223.6		21	62.9	117.7	180.5	104.9	33.9	93.6		98.1	203	105.2	138.7	86.7	84.8
Q9ULV4	Coronin-1C OS=Homo sapiens OX=9606 GN=CORO1C PE=1 SV=1	0	FALSE	UniProt	46.035	16	8	11	200	8	474	53.2	7.08	31489.9	87	255.88	7	5	7	0	0.695	0.0473099	82	118	69.22	65.66	118.9	36.5	150.1	91.5	103.1		126.7	65.9	162.8	144.6		129.7	116.4	208	45.9	101.6	66.5	293.3		38.6	500
P36957	Dihydrolipoyllysine-residue succinyltransferase component of 2-oxoglutarate dehydrogenase complex, mitochondrial OS=Homo sapiens OX=9606 GN=DLST PE=1 SV=4	0	FALSE	UniProt	45.921	18	9	14	290	9	453	48.7	8.95	27167.3	170	249.56	9	7	9	0	0.64	7.46447e-06	78.1	121.9	41.45	71.66	80.1	48.8	94	194.2	82.9	61.3	19.4	161.9	118.4	139.1	72.4	111.1	106.7	134.3	75.5	155.3	66.7	128.8	115	34.3	77	84.6	137.7
Q13162	Peroxiredoxin-4 OS=Homo sapiens OX=9606 GN=PRDX4 PE=1 SV=1	0	FALSE	UniProt	45.768	26	7	9	563	5	271	30.5	6.29	110492	228	675.72	7	5	7	0	0.587	0.132629	74	126	62.78	68.07	252	33.7	79.9		134.5	154.1	63.3	84.6	100.8	97.2	54.4	174	97.9	51.1	122.6	45.3	57.5	149.8	166.2	81.2	33.7	173.3	119.4
Q99584	Protein S100-A13 OS=Homo sapiens OX=9606 GN=S100A13 PE=1 SV=1	0	FALSE	UniProt	45.542	48	5	9	400	5	98	11.5	6.16	87180.8	204	556.13	5	4	5	0	0.869	0.293902	93	107	48.01	66.55	34.1	209.7	37.9	162.2	56.1	137	43.8	145	97.6	76.6	80.5	57.2	125.6	168.6	68.2	39.9	136.1		180.6	143.5	95.4	127.3	147.2
P50914	60S ribosomal protein L14 OS=Homo sapiens OX=9606 GN=RPL14 PE=1 SV=4	0	FALSE	UniProt	45.467	26	6	9	275	6	215	23.4	10.93	57951	143	356.28	5	3	5	0	0.747	0.0473099	85.5	114.5	50.34	64.98	72.8	92.5	94.1	97.2	143.3	44.1	140.1	175	41	99.7	97.5		282.4		120.1	33.2	42.3	86.1	243.7	94.7	111.7	158	100.1
P68400	Casein kinase II subunit alpha OS=Homo sapiens OX=9606 GN=CSNK2A1 PE=1 SV=1	0	FALSE	UniProt	45.457	36	11	11	213	11	391	45.1	7.74	32830.2	24	281.47	10	3	11	0	0.634	0.830207	77.6	122.4	67.9	73.27	17.7		216.2	124.8	141.3	170.8		125.7	120.7	82.7	67.5	136.1	122.5	108.3	65.6	118.6	52.3	172	48.9	108.2	70.8	61.3	27.7
P60228	Eukaryotic translation initiation factor 3 subunit E OS=Homo sapiens OX=9606 GN=EIF3E PE=1 SV=1	0	FALSE	UniProt	45.262	27	10	11	197	10	445	52.2	6.04	25560.5	57	244.63	10	5	10	0	0.635	0.000527922	77.6	122.4	58.55	63.71	154.5	150			195.5		274.3	97.5	96.9	31.3		135.3	137.5	114.3	112.9			204		296	47.4	74	63
Q9BXJ9	N-alpha-acetyltransferase 15, NatA auxiliary subunit OS=Homo sapiens OX=9606 GN=NAA15 PE=1 SV=1	0	FALSE	UniProt	45.235	11	10	14	140	10	866	101.2	7.42	8333.15	55	98.69	9	7	9	0	0.337	0.773436	50.4	149.6	56.01	52.48	104.1	64.4	164.5	97	70.1				308.8	191.2	47.7		222.4		229.8	19.4	74.3		182.7	223.7	152.4	145.9
Q13409	Cytoplasmic dynein 1 intermediate chain 2 OS=Homo sapiens OX=9606 GN=DYNC1I2 PE=1 SV=3	0	FALSE	UniProt	45.134	18	8	11	56	8	638	71.4	5.2	4907.7	39	76.22	5	5	8	0	0.647	0.00200589	78.5	121.5	66.07	62.49													96.9		403.1						305.1
Q15424	Scaffold attachment factor B1 OS=Homo sapiens OX=9606 GN=SAFB PE=1 SV=4	0	FALSE	UniProt	45.082	8	7	12	170	4	915	102.6	5.47	24391.4	105	199.18	7	5	7	0	0.398	0.532435	56.9	143.1	70.18	43.18	66.6	79.4	152.8	112.1	89.1		50.4	182.4	150	117.2	188.4			231	80.6		209.4	60.6		230
Q16401	26S proteasome non-ATPase regulatory subunit 5 OS=Homo sapiens OX=9606 GN=PSMD5 PE=1 SV=3	0	FALSE	UniProt	45.026	25	11	13	214	11	504	56.2	5.48	27119.6	104	270.57	7	5	10	0	0.234	0.841217	37.9	162.1	57.55	49.62	71.1	77.2	122.4	66.4	162.9	102.2	22.2	128.5	156.6	90.5	126.7	61.8	184.8	41.9	84.9	67.4	68.1	230.2	44.1	90.2
Q07020	60S ribosomal protein L18 OS=Homo sapiens OX=9606 GN=RPL18 PE=1 SV=2	0	FALSE	UniProt	44.978	29	6	8	280	6	188	21.6	11.72	44042.5	256	313.19	6	5	6	0	0.832	0.861749	90.8	109.2	46.83	74.59	82	54.1	134.2	114.1	115.6	160.4	88.6	94.3	37.6	119.1	208			178.5	113.5	16.1	97.6	145.5	101.6	139.2	287.3		159.9
Q10567	AP-1 complex subunit beta-1 OS=Homo sapiens OX=9606 GN=AP1B1 PE=1 SV=2	0	FALSE	UniProt	44.777	11	8	12	128	2	949	104.6	5.06	13496.7	65	129.81	7	3	8	0	0.304	0.00224785	46.6	153.4	64.34	0								500				156.3		343.7		273				227		175.5
P32119	Peroxiredoxin-2 OS=Homo sapiens OX=9606 GN=PRDX2 PE=1 SV=5	0	FALSE	UniProt	44.73	35	7	9	476	6	198	21.9	5.97	101859	429	537.65	7	5	7	0	0.653	0.283878	79	121	44.05	66.98	54.3	87	54.8	184.4	119.6	9.3	76.4	196.3	122.7	95.3	57.6	74.3	95.6	134.4	138.1	95.2	106.4		207.1	91.3	53.4	84.5	113.8
P37108	Signal recognition particle 14 kDa protein OS=Homo sapiens OX=9606 GN=SRP14 PE=1 SV=2	0	FALSE	UniProt	44.705	39	7	11	237	7	136	14.6	10.04	26475.2	171	253.89	6	5	6	0	0.625	0.476435	76.9	123.1	58.2	71.81	129.4	69.4	230.4		70.8	25.5	93.7	126.9	200.6	53.2	143.6	146.4	33.5	54	122.5	92.7	101	98	118	90.2	62.7	186.3	126.2
Q14103	Heterogeneous nuclear ribonucleoprotein D0 OS=Homo sapiens OX=9606 GN=HNRNPD PE=1 SV=1	0	FALSE	UniProt	44.651	16	6	9	502	5	355	38.4	7.81	101624	339	627.77	6	3	6	0	0.852	0.125694	92	108	42.07	60.25	34.5	81.3	182.8	123.3	78	89.2	100.4	76.1	162.5	71.8	85.4	85.5	99.7	131.3	98.1	141.7	161.1	57.2		140	107.6	121.5	57.5
P61086	Ubiquitin-conjugating enzyme E2 K OS=Homo sapiens OX=9606 GN=UBE2K PE=1 SV=3	0	FALSE	UniProt	44.623	40	7	10	242	7	200	22.4	5.44	32110.6	68	268.28	7	4	7	0	0.475	0.968591	64.4	135.6	57.59	55.98	16.2	150.3	93.7	164.2	75.6	58.5	183.6		150.5	107.4	130.3	80.2	153.5	93.7	42.3	202.7	81		130.9	85.3	171	67.3	63.8
Q92499	ATP-dependent RNA helicase DDX1 OS=Homo sapiens OX=9606 GN=DDX1 PE=1 SV=2	0	FALSE	UniProt	44.432	14	10	13	169	10	740	82.4	7.23	15118.6	88	155.26	6	6	8	0	0.605	0.860542	75.4	124.6	59.33	72.72			340.6		159.4	132.3	136.5	50.4	94.7	86.1	95.9	121.7	108.6	81.5	92.4	60.9	118.7	21.5	118.4	180.5	64.9	134	111.6
Q01581	Hydroxymethylglutaryl-CoA synthase, cytoplasmic OS=Homo sapiens OX=9606 GN=HMGCS1 PE=1 SV=2	0	FALSE	UniProt	44.325	14	6	8	152	6	520	57.3	5.41	24175.8	95	197.28	6	2	6	0	0.673	0.233838	80.4	119.6	74.09	66.49	35.6	21.2	110.5	224	108.7	72.3	123.5	191.5	81.4	31.3			348.3	151.7		256.5	45.1		164.3	34	86.3
P63151	Serine/threonine-protein phosphatase 2A 55 kDa regulatory subunit B alpha isoform OS=Homo sapiens OX=9606 GN=PPP2R2A PE=1 SV=1	0	FALSE	UniProt	44.274	20	7	9	165	7	447	51.7	6.2	21733	25	182.06	7	3	7	0	0.47	0.10983	64	136	71.54	69.16	23.1	75.8	136.8	213.3	51	156.1	66.3	41.9	145	90.7	65.8		299.1		135.1	104.4	86.3	86.6	155.5	67.2	104.5	174.7	129.2
P46779	60S ribosomal protein L28 OS=Homo sapiens OX=9606 GN=RPL28 PE=1 SV=3	0	FALSE	UniProt	44.274	37	6	10	269	6	137	15.7	12.02	40996.1	305	224.25	6	6	6	0	0.658	0.0725029	79.3	120.7	51.58	64.3	152	99.6	93.3	76.2	78.9	130.6	141.4		171.1	56.8	60.6	126.7	84.1	191.7	36.8	50.9	33.9	157.4	186.3	71.4	54.7	132.5	118
Q16851	UTP--glucose-1-phosphate uridylyltransferase OS=Homo sapiens OX=9606 GN=UGP2 PE=1 SV=5	0	FALSE	UniProt	44.232	21	11	15	177	11	508	56.9	8.15	17757.5	116	155.23	9	7	11	0	0.589	0.568937	74.1	125.9	59.27	61.04	156.6	100.6	180.1		62.7	118.8	147.3	112.7		121.2	91.3	76.5	160.5	69.2	102.5	170.9		177.7		151.5	110.2	131.5	103.8
P62910	60S ribosomal protein L32 OS=Homo sapiens OX=9606 GN=RPL32 PE=1 SV=2	0	FALSE	UniProt	44.15	33	6	10	181	6	135	15.9	11.33	27910.5	107	196.63	5	5	6	0	0.54	0.24082	70.1	129.9	76.12	58.74	26.3	124.4	232.5		116.8		152	163.2		184.8	246.3	181.2			72.5	49.1	94.4	100.6	169.4	86.5	123.2	120.3	194.8
P49755	Transmembrane emp24 domain-containing protein 10 OS=Homo sapiens OX=9606 GN=TMED10 PE=1 SV=2	0	FALSE	UniProt	44.148	27	5	8	211	5	219	25	7.44	32109.6	103	246.74	4	2	5	0	0.708	0.771463	82.9	117.1	48.18	72.31	140.2	118.9	90.3	74.1	76.4	32.8	52	181.5	110.1	123.5	93.7	81.5	110	126.8	88	41	74.6		247.5	137	150.6	127.1
Q15008	26S proteasome non-ATPase regulatory subunit 6 OS=Homo sapiens OX=9606 GN=PSMD6 PE=1 SV=1	0	FALSE	UniProt	44.13	29	11	13	126	11	389	45.5	5.62	8669.54	75	95.32	8	8	9	0	0.552	0.0936288	71.1	128.9	63.19	73.48		369.6			130.4	161.3	82.6	65.5	118.6	72	65.4		222.8		211.8		166.2	122.7	115.3	95.8	298.2
P84085	ADP-ribosylation factor 5 OS=Homo sapiens OX=9606 GN=ARF5 PE=1 SV=2	0	FALSE	UniProt	44.075	32	6	9	208	1	180	20.5	6.79	37801	15	275.3	6	2	6	0	1.326	0.000325117	114	86	70.56	68.25
Q02543	60S ribosomal protein L18a OS=Homo sapiens OX=9606 GN=RPL18A PE=1 SV=2	0	FALSE	UniProt	44.046	15	3	8	273	3	176	20.7	10.71	50588.7	240	297.32	3	3	3	0	0.573	0.021287	72.9	127.1	56.32	62.88	45.2	65	96.4	224.6	68.7	11.3	178.9	47.5	134.2	128.1	159.6	74.3	80.7	31.1	154.3	116.9	107.2	142.7	71.5	61.7	42.5	51.6	183.4
O95202	Mitochondrial proton/calcium exchanger protein OS=Homo sapiens OX=9606 GN=LETM1 PE=1 SV=1	0	FALSE	UniProt	44.032	21	13	14	141	13	739	83.3	6.7	15576.5	11	174.62	9	1	12	0	0.43	0.111346	60.2	139.8	63.36	51.56	198.5		141		160.5	119.3	105	116.6	74.3	84.8	61.2	73.6	275.7		89.5	267.8			232.2		173.3	99.1	125.3
P47895	Aldehyde dehydrogenase family 1 member A3 OS=Homo sapiens OX=9606 GN=ALDH1A3 PE=1 SV=2	0	FALSE	UniProt	44.017	16	7	9	189	6	512	56.1	7.25	29702.4	36	255.7	7	2	7	0	0.541	0.149158	70.2	129.8	64.63	58.95	84.2	86.1	166.8	84	78.8	95.3	47.6	135.8	166.2	55.1	125.4		106.7	223.1	44.8	68.8	118.5	171.9	79.8	61	68.7	84
Q1KMD3	Heterogeneous nuclear ribonucleoprotein U-like protein 2 OS=Homo sapiens OX=9606 GN=HNRNPUL2 PE=1 SV=1	0	FALSE	UniProt	43.995	12	10	14	108	10	747	85.1	4.91	7090.8	109	86.11	8	6	8	0	0.904	0.000677222	95	105	61.04	63.27						74.4	59.1	95.4	155.3	115.8						84.3	99.6	42	172.3	101.8	138.1	98.9
Q9UN81	LINE-1 retrotransposable element ORF1 protein OS=Homo sapiens OX=9606 GN=L1RE1 PE=1 SV=1	0	FALSE	UniProt	43.875	19	6	10	170	6	338	40	9.51	17746	125	152.14	5	5	6	0	0.506	0.854015	67.2	132.8	70.82	55.61	146.9	44.1	177.8		131.2	77.3		134.4	288.3		33	73.1	102.8	218.5	72.6	176.2			323.8		125.6	50
P31153	S-adenosylmethionine synthase isoform type-2 OS=Homo sapiens OX=9606 GN=MAT2A PE=1 SV=1	0	FALSE	UniProt	43.802	18	7	10	282	7	395	43.6	6.48	32796.4	147	288.25	7	6	7	0	0.756	0.375123	86.1	113.9	62.45	63.48	9.3	74	84.4	288.1	44.1	133.6		76.9	200.6	88.9	124.4	26.9	121.2	120.8	106.6				500		94.9	115.3	129.2
Q9UL46	Proteasome activator complex subunit 2 OS=Homo sapiens OX=9606 GN=PSME2 PE=1 SV=4	0	FALSE	UniProt	43.779	37	8	9	195	8	239	27.4	5.73	33262.4	36	271.04	7	4	7	0	0.554	0.019549	71.3	128.7	53.94	54.3	64	44	324.4		67.6	192.3	73.1		165	69.6	121.7	127.2	65	99.7	86.4	74.9	91	146	145.3	42.7	46.5	18.1	267.8
P62491	Ras-related protein Rab-11A OS=Homo sapiens OX=9606 GN=RAB11A PE=1 SV=3	0	FALSE	UniProt	43.756	39	9	12	365	8	216	24.4	6.57	47613.1	420	340.87	9	8	9	0	0.738	0.353487	84.9	115.1	63.35	56.19	118.5	63.1	126.7	92.9	98.8	119.8	118	84.2	62.1	115.9	79.7	66.3	154	150.5	49.5	168	259.8	51		21.2	89.2	110.8	72.7
O60763	General vesicular transport factor p115 OS=Homo sapiens OX=9606 GN=USO1 PE=1 SV=2	0	FALSE	UniProt	43.741	12	9	13	133	9	962	107.8	4.91	12703.1	69	155.01	9	6	9	0	0.36	0.0366462	53	147	69.73	50.33	111.9	127	175.8		85.4				364.9	135.1	203.7	198.6			97.8	168.8	90	47.7	137.5	55.9	379.9	74.5
Q9NQC3	Reticulon-4 OS=Homo sapiens OX=9606 GN=RTN4 PE=1 SV=2	0	FALSE	UniProt	43.67	11	5	6	200	5	1192	129.9	4.5	33057.4	159	378.67	2	2	5	0	0.629	0.700694	77.2	122.8	54.1	56.96	94.1	76	117.5		212.5	82.6	116.7	112.2	109	79.5	123.3	127.2	100.1	40.2	109.2	113.7	141.8		136	108.4	174	195.2
Q96G03	Phosphoglucomutase-2 OS=Homo sapiens OX=9606 GN=PGM2 PE=1 SV=4	0	FALSE	UniProt	43.548	16	9	12	144	9	612	68.2	6.73	14753.9	58	143.22	7	6	8	0	0.388	0.34449	55.9	144.1	64.65	54.39	97.8	164.8			237.3	65.6		247.2	93.8	93.3	156.1		114	158.3	71.6		500				164.1	103.8	48.5
P43487	Ran-specific GTPase-activating protein OS=Homo sapiens OX=9606 GN=RANBP1 PE=1 SV=1	0	FALSE	UniProt	43.396	39	6	9	230	6	201	23.3	5.29	53364.8	70	343.34	5	3	6	0	0.383	0.536565	55.4	144.6	60.73	53.4	67.7	130.6	137.6		164.1	80.1		82.8	214.1	123		155.2	223.9		120.9	207.9	106.6			185.5	74.4	66.1
Q8NE71	ATP-binding cassette sub-family F member 1 OS=Homo sapiens OX=9606 GN=ABCF1 PE=1 SV=2	0	FALSE	UniProt	43.394	9	8	11	106	8	845	95.9	6.8	9205.72	91	89.9	6	6	6	0	0.435	0.373349	60.6	139.4	75.13	52.96		330.8			169.2						90.6	74.3	81.2	152.4	101.5		113.8	272.3	62.1	51.9	80.4	96.1	227.3
P27695	DNA-(apurinic or apyrimidinic site) endonuclease OS=Homo sapiens OX=9606 GN=APEX1 PE=1 SV=2	0	FALSE	UniProt	43.381	22	6	8	249	6	318	35.5	8.12	44275.3	335	340.35	5	6	5	0	0.826	0.00419767	90.5	109.5	49.95	77.99	81.5	42.4	131.5	145.5	99.1	39.2	141	49.5	93.7	176.5	100.5	134.2	127.3	60.1	78	88.3	28.8	163.8	32.6	186.5	62.3	72.6	148.3
Q16531	DNA damage-binding protein 1 OS=Homo sapiens OX=9606 GN=DDB1 PE=1 SV=1	0	FALSE	UniProt	43.237	11	12	14	224	12	1140	126.9	5.26	23808.9	65	272.52	8	6	11	0	0.567	0.453033	72.4	127.6	53.75	56.28	73.9	115.9	100.6	112.3	97.2	109.5	71.3	145.8	52.9	120.5	156.7	36.2	94.1	126.3	86.8			242.8	181.7	75.5	277.8	28.3	68.2
Q96I24	Far upstream element-binding protein 3 OS=Homo sapiens OX=9606 GN=FUBP3 PE=1 SV=2	0	FALSE	UniProt	43.201	24	11	12	189	9	572	61.6	8.38	16967.6	145	199.16	8	7	9	0	0.407	0.55024	57.9	142.1	63.13	50.47	216.8	120.4	124.9		37.8	92.8	112.1	38	155.3	101.8				340.8	159.2	152.6	55.5	82.7	93.8	115.4		183.8	230.4
Q9UBT2	SUMO-activating enzyme subunit 2 OS=Homo sapiens OX=9606 GN=UBA2 PE=1 SV=2	0	FALSE	UniProt	43.147	18	11	15	113	11	640	71.2	5.29	7613.8	89	87.09	10	6	10	0	0.579	0.0162491	73.3	126.7	70.47	67.4	121.6	56	244.6		77.8	47.9	49.7	129.4	241.3	31.6	135.2	82	95	111	76.7	209.1		116.4	145.5	29	51.1		241.2
P20290	Transcription factor BTF3 OS=Homo sapiens OX=9606 GN=BTF3 PE=1 SV=1	0	FALSE	UniProt	43.129	35	6	12	134	5	206	22.2	9.38	17393.8	116	130.33	5	4	6	0	0.783	5.5372e-05	87.9	112.1	62.87	69.51	229.2	211.3			59.4	118.5	195.1	59.6	106	20.9	232.1		199		68.8		163.5	70.2	155.4	110.9	148.4	264.7
P84103	Serine/arginine-rich splicing factor 3 OS=Homo sapiens OX=9606 GN=SRSF3 PE=1 SV=1	0	FALSE	UniProt	43.055	35	6	8	286	5	164	19.3	11.65	28367.7	183	394.51	4	4	6	0	0.752	0.484119	85.9	114.1	64.12	56.72	77.8	84.9	104.3		233.1	38.4		251	94.2	116.4				500		33.9	149.5		215	101.6	150	76	147.7
P61201	COP9 signalosome complex subunit 2 OS=Homo sapiens OX=9606 GN=COPS2 PE=1 SV=1	0	FALSE	UniProt	43.044	19	7	9	234	7	443	51.6	5.53	28703.9	38	291.09	6	2	7	0	0.663	0.205247	79.8	120.2	56.14	74.77	170.5	105.8	94.7		129.1	92.9	82.1	72.7	121.6	130.8	200.9	99		62.6	137.5	25.6	143.7	96.6	196.1	38	130.8	285.7
P35637	RNA-binding protein FUS OS=Homo sapiens OX=9606 GN=FUS PE=1 SV=1	0	FALSE	UniProt	43.007	9	5	8	239	3	526	53.4	9.36	54980.1	207	310.12	5	4	5	0	0.631	0.999069	77.4	122.6	63.74	67.79	127.3			288.6	84.1	48.9	118.4		209	123.8	132.6	104		263.4		228.7	62.6		157.5	51.2	45.6	131.3	259.2
P61158	Actin-related protein 3 OS=Homo sapiens OX=9606 GN=ACTR3 PE=1 SV=3	0	FALSE	UniProt	42.935	20	8	10	195	8	418	47.3	5.88	17049	210	175.15	6	6	7	0	0.931	0.00883665	96.5	103.5	47.7	79.99	84.5	65.8	66.8	201.7	81.2	104.7	108.5	66.1	109.9	110.7	112.6	23.3	150.6	122.2	91.3	137.8	115	247.2			106.5	143	147.7
P62847	40S ribosomal protein S24 OS=Homo sapiens OX=9606 GN=RPS24 PE=1 SV=1	0	FALSE	UniProt	42.807	30	4	9	249	4	133	15.4	10.78	29796.5	107	401.95	4	3	4	0	0.861	0.391602	92.5	107.5	38.04	55.2	77	45.6	100.8	206.7	69.9	73.1	91.9	173.8	86.3	74.9	180.5	44.1	64.5	66.5	144.4	89	162.9	83.5	83.1	81.5	135.8	126.5	88.1
P04632	Calpain small subunit 1 OS=Homo sapiens OX=9606 GN=CAPNS1 PE=1 SV=1	0	FALSE	UniProt	42.801	27	6	11	161	6	268	28.3	5.2	16662.5	38	228.68	5	3	6	0	0.631	0.00523927	77.4	122.6	61.05	70.14	94.6	96.3	86.4		222.8	141.2	49.6	63.9	199.3	46.1	20.3	80.5	237.9	78.4	82.9	67.9	123.5	94.1	136	78.5	105.3	100.9	65.8
P60900	Proteasome subunit alpha type-6 OS=Homo sapiens OX=9606 GN=PSMA6 PE=1 SV=1	0	FALSE	UniProt	42.775	27	7	9	249	7	246	27.4	6.76	25898	162	253.71	7	5	7	0	0.878	0.114406	93.5	106.5	55.47	71.5	96.4	221.8	113.9		67.9	17.2		112.6	281.9	88.3	2.7	82.4	127.9	220.6	66.4	220.6	195.8			83.5	85.2	79.6	76.4
P54727	UV excision repair protein RAD23 homolog B OS=Homo sapiens OX=9606 GN=RAD23B PE=1 SV=1	0	FALSE	UniProt	42.482	19	8	12	336	5	409	43.1	4.84	53976.2	216	391.9	8	6	8	0	0.604	0.104349	75.3	124.7	67.43	59.04	204.9	156	25.1		114	82.2	80.9		189.9	147						108.9	68.3	185.4	62.9	74.5		175.7	129.1
P62316	Small nuclear ribonucleoprotein Sm D2 OS=Homo sapiens OX=9606 GN=SNRPD2 PE=1 SV=1	0	FALSE	UniProt	42.349	45	5	11	282	5	118	13.5	9.91	41187.6	188	291.43	5	4	5	0	0.671	0.000909809	80.3	119.7	44.12	69.4	110.7	107	160.7	47.7	73.9	114.4	75.6	111.5	111.6	86.8	92.1	31.5	101.7	130.2	144.6	137.7	121.2	62.8	109.5	68.8	92.9	188	107.5
P41227	N-alpha-acetyltransferase 10 OS=Homo sapiens OX=9606 GN=NAA10 PE=1 SV=1	0	FALSE	UniProt	42.317	24	5	8	111	5	235	26.4	5.64	15851	71	146.95	4	5	4	0	0.814	0.637043	89.8	110.2	65.66	68.2			500			83.5	122.5	133.9	91.5	68.6	243.7	187.9			68.4	80.9	100.4	85.6	94.8	138.4			205.6
O00231	26S proteasome non-ATPase regulatory subunit 11 OS=Homo sapiens OX=9606 GN=PSMD11 PE=1 SV=3	0	FALSE	UniProt	42.265	27	10	12	174	10	422	47.4	6.48	18835.2	25	180.91	8	3	9	0	0.503	0.292874	67	133	68.79	64.16	255.9				244.1	42.6	92.2	94.9	59.4	211	128.1	94.7	129.1	123.4	24.8	55.9	103.2	295.3		45.5	77.6	166.2	150.8
P49790	Nuclear pore complex protein Nup153 OS=Homo sapiens OX=9606 GN=NUP153 PE=1 SV=2	0	FALSE	UniProt	42.265	9	8	11	48	8	1475	153.8	8.73	3300.63	31	55.15	5	3	8	0	0.539	0.00665642	70.1	129.9	66.59	35.54	94.8	36.7	71.2	209.8	87.6				202.9	297.1
P09972	Fructose-bisphosphate aldolase C OS=Homo sapiens OX=9606 GN=ALDOC PE=1 SV=2	0	FALSE	UniProt	42.154	23	7	10	307	4	364	39.4	6.87	67690.8	230	417.31	3	6	5	0	0.869	0.258086	93	107	63.75	46.89	101.2	106	203.6		89.2		333.4			166.6					500			383.5		116.5
P00492	Hypoxanthine-guanine phosphoribosyltransferase OS=Homo sapiens OX=9606 GN=HPRT1 PE=1 SV=2	0	FALSE	UniProt	42.089	32	6	9	364	6	218	24.6	6.68	52354.2	24	423.23	6	3	6	0	0.689	0.0200606	81.6	118.4	44.42	69.56	53.1	61.1	193.6	80.8	111.3	96.5	73.3	146.4	77.2	106.7	112.1	97.2	156.6	34.5	99.5	115	131.5	142.9	53.4	57.2	66.1	175	85.3
P25787	Proteasome subunit alpha type-2 OS=Homo sapiens OX=9606 GN=PSMA2 PE=1 SV=2	0	FALSE	UniProt	42.065	38	6	8	146	6	234	25.9	7.43	20338.7	73	201.5	4	3	6	0	0.685	0.0530796	81.3	118.7	56.39	66.25	43.3	80.7	286.9		89.1	116.9	115.1	97.7	93.7	76.7	57.4	213	57.3	172.4				180.3	148.9	170.8	152.2	215.2	132.6
P62081	40S ribosomal protein S7 OS=Homo sapiens OX=9606 GN=RPS7 PE=1 SV=1	0	FALSE	UniProt	41.957	34	7	10	293	7	194	22.1	10.1	63608.3	253	331.9	7	5	7	0	0.794	0.464765	88.5	111.5	59.56	65.37	81.9	120.6	71.1	47.2	179.3	59.4	146.6	99.9	127.8	66.4	115.5	255.8			128.7	80.8	140	65.4	127.9	86	96.3	163.3	94.5
P04080	Cystatin-B OS=Homo sapiens OX=9606 GN=CSTB PE=1 SV=2	0	FALSE	UniProt	41.887	59	5	6	299	5	98	11.1	7.56	68828.8	161	509.15	4	3	4	0	0.745	0.0846707	85.4	114.6	53.07	62.33	81.1	51.2	14.8	282.5	70.4	267.8	47.8	109.2		75.3	72	114.7	133	83.7	96.6	91.2	189.1	45.5	143.4	30.8	73.6	77.7	120.2
O15511	Actin-related protein 2/3 complex subunit 5 OS=Homo sapiens OX=9606 GN=ARPC5 PE=1 SV=3	0	FALSE	UniProt	41.785	50	7	11	173	6	151	16.3	5.67	16727.6	157	191.71	6	5	6	0	0.419	0.299678	59.1	140.9	64.92	57.96	189.9	86.4	28.7	38.6	156.3	186.3	76.5		74.3	162.9	143.7	18.8	116.2	136.8	84.4	33.8	62.7	173.2	89.8	140.4	92.9		156.9
P16989	Y-box-binding protein 3 OS=Homo sapiens OX=9606 GN=YBX3 PE=1 SV=4	0	FALSE	UniProt	41.74	19	5	6	220	2	372	40.1	9.77	58280.2	159	307.85	5	3	5	0	0.01			200		52.05
P30050	60S ribosomal protein L12 OS=Homo sapiens OX=9606 GN=RPL12 PE=1 SV=1	0	FALSE	UniProt	41.533	33	6	10	343	6	165	17.8	9.42	79752	129	443.17	6	5	6	0	0.807	0.239519	89.3	110.7	52.43	66.97	73	25	126.2	208	67.7	15.1	74.3	251.9	78.5	80.2	99.9	66	134.9	163.9	35.3		159.5	50.3	99	191.1	121.1	132.1	76.1
P27635	60S ribosomal protein L10 OS=Homo sapiens OX=9606 GN=RPL10 PE=1 SV=4	0	FALSE	UniProt	41.49	25	6	9	269	6	214	24.6	10.08	25542	129	346.92	6	5	6	0	0.823	0.461801	90.3	109.7	41.43	63.39	64.1	85.4	140.4	138.4	71.7	88.6	149.3	108.6	99.7	53.8	95	117.3	53.6	150	84.1	127.8	130.7	8.2	56.4	177	98.7	56	113.8
Q9H2U2	Inorganic pyrophosphatase 2, mitochondrial OS=Homo sapiens OX=9606 GN=PPA2 PE=1 SV=2	0	FALSE	UniProt	41.476	27	7	9	115	6	334	37.9	7.39	11377	27	146.89	6	2	7	0	0.298	0.0142186	45.9	154.1	57.97	0	219.7	130.9			149.4		175.3	99.6	181.6	43.5	43.9	232.5	223.6			74			316.8	109.2
Q9UK76	Jupiter microtubule associated homolog 1 OS=Homo sapiens OX=9606 GN=JPT1 PE=1 SV=3	0	FALSE	UniProt	41.398	79	7	11	184	7	154	16	5.6	24641	80	302	5	2	5	0	0.835	1.77371e-06	91	109	70.07	69.5	34.5	35.8	255.6	38.2	135.8		500				50.9		225.4	99.1	124.6	143.2		96.3	221.5	39	52.9	38.9	162.9
Q15717	ELAV-like protein 1 OS=Homo sapiens OX=9606 GN=ELAVL1 PE=1 SV=2	0	FALSE	UniProt	41.36	33	8	9	222	8	326	36.1	9.17	27731.1	150	328.68	6	4	8	0	0.587	0.487027	74	126	52.5	70.1	66.6	79.1	27.6	170.5	156.2	176.5	239.9			83.6	111.8	93	83	173	39.2	92.5	59.4	56.8	194.2	97.1	127.5	28.5	163.2
Q9Y5M8	Signal recognition particle receptor subunit beta OS=Homo sapiens OX=9606 GN=SRPRB PE=1 SV=3	0	FALSE	UniProt	41.337	24	5	8	162	5	271	29.7	9.04	24305.8	99	197.02	5	3	5	0	0.36	0.536565	52.9	147.1	69.22	50.08	500					77.9	92.6		59.8	269.7	42.6	276			181.4	129.8	77	125.5	77.4	90.3	136.9	314.1
P48739	Phosphatidylinositol transfer protein beta isoform OS=Homo sapiens OX=9606 GN=PITPNB PE=1 SV=2	0	FALSE	UniProt	41.334	21	5	10	114	5	271	31.5	6.87	15200.3	69	149.93	5	4	5	0	0.229	0.829094	37.2	162.8	67.73	46.98	85.9	41.4	121.3	103.7	147.7	32.7	59.2	172.9	57.4	177.9	79.7	187.7			232.6	38.3	157.5		254.2	50
O75396	Vesicle-trafficking protein SEC22b OS=Homo sapiens OX=9606 GN=SEC22B PE=1 SV=4	0	FALSE	UniProt	41.122	39	8	11	104	8	215	24.6	6.92	10054	68	110.12	6	3	7	0	0.475	0.504838	64.4	135.6	69.39	48.32	287.3				212.7					500	101.1	41.3	137.1	18.1	202.5					500	120.4	90.8	242.2
P07384	Calpain-1 catalytic subunit OS=Homo sapiens OX=9606 GN=CAPN1 PE=1 SV=1	0	FALSE	UniProt	41.091	17	11	12	154	11	714	81.8	5.67	16263.7	66	179.67	10	6	11	0	0.743	0.0884829	85.3	114.7	58.96	71.95	68.9	40.6	204.8	145.6	40.1	83.8	113.6	151.1	57.4	94.2	67.4	116.9	91.6	150.1	74		111.2			388.8
Q5T9A4	ATPase family AAA domain-containing protein 3B OS=Homo sapiens OX=9606 GN=ATAD3B PE=1 SV=1	0	FALSE	UniProt	41.015	17	10	11	231	1	648	72.5	9.2	22720.4	169	209.13	8	7	9	0	0.371	0.182872	54.2	145.8	66.56	53.97													372.1		127.9							184.1
P61106	Ras-related protein Rab-14 OS=Homo sapiens OX=9606 GN=RAB14 PE=1 SV=4	0	FALSE	UniProt	40.951	37	7	10	233	6	215	23.9	6.21	54356	216	283.37	5	5	7	0	0.64	0.705222	78	122	71.07	65.32	132.8		190.3		176.9	59.5	51.9	104.5	158.8	125.3	94.8	68.1	102.2	134.8	100			150.4	263.7	85.8	197.9	103.9	21.8
P56192	Methionine--tRNA ligase, cytoplasmic OS=Homo sapiens OX=9606 GN=MARS1 PE=1 SV=2	0	FALSE	UniProt	40.919	13	10	12	102	10	900	101.1	6.16	8304.59	61	105.99	6	6	9	0	0.587	3.84123e-05	74	126	61.87	67.21	173.7	198			128.3	134.4		148.8	150.4	66.4	230.4	120.7	148.9					418.9		81.1	48.9	32	158.2
Q9UBE0	SUMO-activating enzyme subunit 1 OS=Homo sapiens OX=9606 GN=SAE1 PE=1 SV=1	0	FALSE	UniProt	40.812	27	9	12	127	9	346	38.4	5.3	11474.4	68	113.53	9	4	9	0	0.445	0.0650659	61.6	138.4	69.57	58.52	7.4	49.4	163.3	171.2	108.6		210.3	126.1	114.4	49.1	94.2	67.9	193.2		144.7	198.8		207.6		93.7	125.8	374.2
Q8WXF1	Paraspeckle component 1 OS=Homo sapiens OX=9606 GN=PSPC1 PE=1 SV=1	0	FALSE	UniProt	40.747	17	8	11	289	7	523	58.7	6.67	39527.7	157	298.38	8	5	8	0	0.821	4.36029e-05	90.1	109.9	58.6	64.7	19.8	213.2	201		66	100.4		327.6		72	27.9	118.7	169.3	62.1	122.1	208.9	175.5			115.6	55.8	36	118.7
Q27J81	Inverted formin-2 OS=Homo sapiens OX=9606 GN=INF2 PE=1 SV=2	0	FALSE	UniProt	40.742	10	10	10	168	10	1249	135.5	5.38	15044.1	134	175.59	7	5	9	0	0.711	0.0191056	83.1	116.9	61.99	63.94	73.5	98.3	179.8		148.5	100	101.2	148.6	124.3	25.9			262.1	237.9			115.1		282.7	102.2		271.3
P46060	Ran GTPase-activating protein 1 OS=Homo sapiens OX=9606 GN=RANGAP1 PE=1 SV=1	0	FALSE	UniProt	40.686	18	9	11	97	9	587	63.5	4.68	7829.7	51	94.92	9	4	9	0	0.514	0.453167	67.9	132.1	75.54	57.86							142.7	124.4	232.9		36.8	112	117.4	101	132.8		314.6			185.4	91.1	69.8	109.4
P82979	SAP domain-containing ribonucleoprotein OS=Homo sapiens OX=9606 GN=SARNP PE=1 SV=3	0	FALSE	UniProt	40.645	31	6	9	265	6	210	23.7	6.42	27345	153	282.62	6	5	6	0	0.595	0.318909	74.6	125.4	55.06	69.59	126.2	236.5			137.2	92.3	86.3	60.6	159.3	101.5	10.7	55.7	162.9	123.5	147.2	29.3	86.1	97.3	189.6	97.6	158.3	86.4	112.5
Q9Y2Z0	Protein SGT1 homolog OS=Homo sapiens OX=9606 GN=SUGT1 PE=1 SV=3	0	FALSE	UniProt	40.634	24	8	12	117	8	365	41	5.16	14263.9	50	146.33	8	4	8	0	0.309	0.559201	47.3	152.7	73.14	46	50.5	89	227.5		132.9	136.3	330			33.7	95.4	164.2	50.7		189.7				218.5	281.5	83.4	136	193.1
P22059	Oxysterol-binding protein 1 OS=Homo sapiens OX=9606 GN=OSBP PE=1 SV=1	0	FALSE	UniProt	40.534	15	8	10	38	8	807	89.4	7.3	3867.43	17	55.33	6	3	7	0	0.401	0.173037	57.2	142.8	66.37	0		500									97.2	63.2		298.3	41.3	118.1	205.2			176.7
Q15019	Septin-2 OS=Homo sapiens OX=9606 GN=SEPTIN2 PE=1 SV=1	0	FALSE	UniProt	40.458	28	8	11	136	8	361	41.5	6.6	14122.3	43	180.06	6	3	8	0	0.447	0.72586	61.8	138.2	57.23	58.48	96.2	169.5	152.6		81.7	131.7		50.7	220.9	96.8	95.9	126.9	106.4	96.8	74.1			500			149.7	109.4	54.3
O15371	Eukaryotic translation initiation factor 3 subunit D OS=Homo sapiens OX=9606 GN=EIF3D PE=1 SV=1	0	FALSE	UniProt	40.435	16	8	10	153	8	548	63.9	6.05	17400.5	132	149.91	6	6	7	0	0.555	0.171283	71.4	128.6	68.59	71.69	92.6	60.9	118.4	121.8	106.3	53.4	80.1	211.6	95.5	59.4						29.2	133	130.3	142.3	65.2	75.3		349.9
P01023	Alpha-2-macroglobulin OS=Homo sapiens OX=9606 GN=A2M PE=1 SV=3	0	FALSE	UniProt	40.329	5	7	12	169	7	1474	163.2	6.46	22627.1	74	195.42	6	4	5	0	0.477	0.0192408	64.6	135.4	74.11	66.46	30.7	76.6		347.2	45.4						55.7	113.7	182.3	96.4	51.9						10.6	228.1
Q12849	G-rich sequence factor 1 OS=Homo sapiens OX=9606 GN=GRSF1 PE=1 SV=3	0	FALSE	UniProt	40.264	20	8	12	138	8	480	53.1	6.19	11188.1	87	147.66	6	5	7	0	0.432	0.854015	60.3	139.7	55.83	52.32	138.7	35.7	77.3	189.9	58.3		93.1	134.7	128.7	143.5	39.2	70.8	218.5		171.5	45.4	283.2		82.9	88.4	127.3
P62266	40S ribosomal protein S23 OS=Homo sapiens OX=9606 GN=RPS23 PE=1 SV=3	0	FALSE	UniProt	40.085	29	4	6	280	4	143	15.8	10.49	44657.9	359	212.08	4	3	4	0	0.755	0.0154938	86	114	41.29	71.51	154.2	74.5	71.1	111.1	89	97.3	70.4	129.2	122.6	80.5	88.1		140.9	177	94	163.9	67.9	38.1	127.4	102.7	173.6	116.8	79.4
P62277	40S ribosomal protein S13 OS=Homo sapiens OX=9606 GN=RPS13 PE=1 SV=2	0	FALSE	UniProt	40.07	50	9	11	510	9	151	17.2	10.54	84250.1	398	532.61	9	6	9	0	1.019	0.0208417	100.9	99.1	43.19	58.68	95.7	93.3	85.9	89.2	135.9	88.1	110.4	150.4	58.8	92.3	65.9	41.6	113.5	183.8	95.2	62.1	124	59.1	215.7	39.1	61	66.2	129.5
P47914	60S ribosomal protein L29 OS=Homo sapiens OX=9606 GN=RPL29 PE=1 SV=2	0	FALSE	UniProt	40.009	19	3	6	154	3	159	17.7	11.66	34047.6	186	172.25	3	3	3	0	0.942	0.00780436	97	103	65.33	80.08	203.5	281			15.5	184.8	28.1	166.2		120.9						115.2	70.4		135.6	178.9	62.4	139.9	145.6
Q96A33	Coiled-coil domain-containing protein 47 OS=Homo sapiens OX=9606 GN=CCDC47 PE=1 SV=1	0	FALSE	UniProt	39.985	16	7	10	158	7	483	55.8	4.87	14596.8	77	148.04	6	2	7	0	0.582	0.568649	73.6	126.4	69.76	58.09	77	225.8	59.8	103.9	33.5	140.5	42	147.8		169.6	45.6	102.3	133.5	85.7	132.9			164	225.3	110.6	60.4
P61160	Actin-related protein 2 OS=Homo sapiens OX=9606 GN=ACTR2 PE=1 SV=1	0	FALSE	UniProt	39.765	18	6	8	224	6	394	44.7	6.74	35220.1	111	326.77	6	4	6	0	0.545	0.148318	70.5	129.5	54.14	56.14	152.1	102.5	63.3		182.2		70.9	203.6	142.8	82.7	121.2	219.8			159		178.2	165.2		156.6	128.2	43.3	19.9
P38117	Electron transfer flavoprotein subunit beta OS=Homo sapiens OX=9606 GN=ETFB PE=1 SV=3	0	FALSE	UniProt	39.611	35	9	12	193	9	255	27.8	8.1	17295.9	125	197.49	9	7	9	0	0.459	0.616286	62.9	137.1	60.82	58.01	22.2	76.2	262		139.7	42	72.2	200.7	117.6	67.5	130		79.5	97.4	193.1	42.5	118	59.6	202.1	77.8	142.7	104.4	16.4
P24752	Acetyl-CoA acetyltransferase, mitochondrial OS=Homo sapiens OX=9606 GN=ACAT1 PE=1 SV=1	0	FALSE	UniProt	39.446	16	6	9	194	6	427	45.2	8.85	22940	178	191.7	6	4	6	0	0.722	0.406268	83.9	116.1	54.42	74.48	67.1	142.7	121.6		168.7	145.2	37.2	90.7	210.3	16.5	202.2	91.3	69.6		137	115.9	72.9		231.4	79.7		267.8
O95994	Anterior gradient protein 2 homolog OS=Homo sapiens OX=9606 GN=AGR2 PE=1 SV=1	0	FALSE	UniProt	39.443	41	6	8	267	6	175	20	9	41525.1	178	430.75	4	4	5	0	0.698	0.41607	82.2	117.8	49.81	56.85	94.8	89	188.8	26.2	101.2	68.1	105.7	54.9	177.4	93.9	178.1	72.5		117.1	132.3	22.6	245.4	103.2	63.5	65.3	82.2	100.5	166.6
O14974	Protein phosphatase 1 regulatory subunit 12A OS=Homo sapiens OX=9606 GN=PPP1R12A PE=1 SV=1	0	FALSE	UniProt	39.433	9	8	11	121	8	1030	115.2	5.4	10577.8	54	141.15	8	5	8	0	0.462	0.418528	63.2	136.8	75.49	61.44	135	49.5	148.6	144.3	22.6		153.4	304		42.6	38.8		163.5	194.4	103.3	36.2	150.7	42.5	154.1	116.5	85.8	63.4	103.5
P47756	F-actin-capping protein subunit beta OS=Homo sapiens OX=9606 GN=CAPZB PE=1 SV=4	0	FALSE	UniProt	39.245	24	6	10	224	6	277	31.3	5.59	25000.3	149	224.94	6	6	6	0	0.585	0.170687	73.8	126.2	61.92	64.55	42.7	66	86	203.1	102.2	141.8	152.5	32.3	135	38.4	98.6	26.2	91.8	233	50.4		169.3		93.5	237.1	72.5	227
sp		0	TRUE		39.113	17	8	10	352	0	453	48.7	4.79	61735.5		421.49	8		8	0
Q9H6S3	Epidermal growth factor receptor kinase substrate 8-like protein 2 OS=Homo sapiens OX=9606 GN=EPS8L2 PE=1 SV=2	0	FALSE	UniProt	39.048	19	11	12	91	11	715	80.6	6.84	12156.2	45	106.42	9	7	9	0	0.485	0.526456	65.4	134.6	76.28	56.62	135.6	42.8	110.5	123.2	87.9	51	92.4	95.3	90.7	170.6	277.9	73.3			148.8	500					163.5		293.5
Q92616	eIF-2-alpha kinase activator GCN1 OS=Homo sapiens OX=9606 GN=GCN1 PE=1 SV=6	0	FALSE	UniProt	39.004	5	11	11	75	11	2671	292.6	7.47	6912	9	71.22	9	2	9	0	0.476	0.0546422	64.5	135.5	69.2	50.82		151.9	217.2		130.9	62.3	147.6	118.7	108.7	62.6	82.1	231.5		112.4	74	167.3	41	160.1	82.1	49.4
P30519	Heme oxygenase 2 OS=Homo sapiens OX=9606 GN=HMOX2 PE=1 SV=2	0	FALSE	UniProt	38.97	22	5	9	123	5	316	36	5.41	9602.36	54	128.7	5	4	5	0	0.613	0.946303	76	124	74.32	59.29						63.4	24	144.7	123.7	144.2	128.8	21.2	108.5	164.4	77.1	269	86.8			144.2
P18077	60S ribosomal protein L35a OS=Homo sapiens OX=9606 GN=RPL35A PE=1 SV=2	0	FALSE	UniProt	38.968	45	6	10	326	6	110	12.5	11.06	55975.8	212	335.01	6	6	6	0	0.766	0.935054	86.8	113.2	53.48	69.45	85.9	47	89	188.9	89.2	70.9	137.2	95	84.4	112.5	96.7	72.9	86.7	137.7	106.1	50.6	173.5	81.4	100.7	93.8	111.3	62.5	184.5
Q15819	Ubiquitin-conjugating enzyme E2 variant 2 OS=Homo sapiens OX=9606 GN=UBE2V2 PE=1 SV=4	0	FALSE	UniProt	38.957	54	8	11	407	4	145	16.4	8.09	48772.9	206	431.5	7	7	8	0	0.467	0.18076	63.7	136.3	61.28	64.53	99.2	67.2	73.5	188.3	71.9	100.5	115	88.4	117.2	78.9		234.9	179.1		86		81.4	156	91.5	171	126.5	152.4	79.9
P19013	Keratin, type II cytoskeletal 4 OS=Homo sapiens OX=9606 GN=KRT4 PE=1 SV=5	0	FALSE	UniProt	38.952	7	4	9	351	1	520	56.1	6.61	74281.8	182	405.91	4	3	4	0	0.337		50.4	149.6	70.69																							75.2
Q9UKV3	Apoptotic chromatin condensation inducer in the nucleus OS=Homo sapiens OX=9606 GN=ACIN1 PE=1 SV=2	0	FALSE	UniProt	38.902	7	9	11	105	9	1341	151.8	6.43	12135.3	43	113.4	6	5	7	0	0.802	0.702849	89	111	72.6	78.72	156.9	171.5			171.5	30.3	34.3	126.5	136.1	172.8	158.7	93.2			248.2	500					137.8	130.9	231.2
P61956	Small ubiquitin-related modifier 2 OS=Homo sapiens OX=9606 GN=SUMO2 PE=1 SV=3	0	FALSE	UniProt	38.887	23	2	4	254	1	95	10.9	5.5	52711.2	337	338.02	2	2	2	0	0.85	0.000163751	91.9	108.1	80.21	54.42	39.2	80.6			380.2	303.7		105.1		91.2		475.4			24.6			500			96.6	58.7	138.5
P55036	26S proteasome non-ATPase regulatory subunit 4 OS=Homo sapiens OX=9606 GN=PSMD4 PE=1 SV=1	0	FALSE	UniProt	38.844	24	7	7	84	7	377	40.7	4.79	10866.1	23	113.44	4	3	6	0	0.277	0.57954	43.4	156.6	59.41	42.87	97.6		296.6		105.8						170				330	93.2	282.6	55.2		69		207.8
Q9NVP1	ATP-dependent RNA helicase DDX18 OS=Homo sapiens OX=9606 GN=DDX18 PE=1 SV=2	0	FALSE	UniProt	38.831	15	9	11	104	9	670	75.4	9.5	7374.49	61	80.91	8	4	8	0	0.83	0.0724746	90.7	109.3	67.21	61.62	150.6			256.4	93	85.4	148.9		102.5	163.2	500					22.4	227.8		216.5	33.4
Q13442	28 kDa heat- and acid-stable phosphoprotein OS=Homo sapiens OX=9606 GN=PDAP1 PE=1 SV=1	0	FALSE	UniProt	38.711	39	9	12	161	9	181	20.6	8.87	28337.2	92	193.94	6	5	7	0	0.503	0.00599437	67	133	74.51	58.2	32.1	112.3	85	101.3	169.4				500					230.7	269.3	150.7	297.5			51.8	127	107.6	20.8
O15212	Prefoldin subunit 6 OS=Homo sapiens OX=9606 GN=PFDN6 PE=1 SV=1	0	FALSE	UniProt	38.68	54	7	9	224	7	129	14.6	8.88	25415.7	41	264.15	6	5	6	0	0.575	0.153384	73	127	52.65	70.22	20.9		239.6	123.9	115.6	203.9		84.5		211.7	124.9		102.7	215.3	57.2	132.8	48.2	75	69.2	174.8	167	147.4	136.2
Q04837	Single-stranded DNA-binding protein, mitochondrial OS=Homo sapiens OX=9606 GN=SSBP1 PE=1 SV=1	0	FALSE	UniProt	38.405	45	6	10	147	6	148	17.2	9.6	21145	99	145.16	6	5	6	0	0.569	0.00157598	72.5	127.5	73.66	60.3	76	73	203.1		147.9	89.5	148.2	36.3	155.3	70.7	80	40.2	49.9	248.1	81.9					500	110.9	40.5	76.8
Q13247	Serine/arginine-rich splicing factor 6 OS=Homo sapiens OX=9606 GN=SRSF6 PE=1 SV=2	0	FALSE	UniProt	38.281	15	6	8	189	5	344	39.6	11.43	31870.9	167	209.34	6	5	6	0	1.196	0.23721	108.9	91.1	63.94	74.82												500
O95239	Chromosome-associated kinesin KIF4A OS=Homo sapiens OX=9606 GN=KIF4A PE=1 SV=3	0	FALSE	UniProt	38.248	10	10	12	40	10	1232	139.8	6.27	3557.74	44	27.03	6	6	8	0	0.256		40.8	159.2	73.37		256.4	243.6																			171.6	119.3
Q9C0C2	182 kDa tankyrase-1-binding protein OS=Homo sapiens OX=9606 GN=TNKS1BP1 PE=1 SV=4	0	FALSE	UniProt	38.151	7	9	11	80	9	1729	181.7	4.86	6458.95	46	70.12	8	5	8	0	0.509	0.00441689	67.5	132.5	54.94	51.9							91.7	159.4	86.7	162.3	107.6	82.7	193.9	115.8		173.2		208.1		118.7	114.2	103.5
Q8IUE6	Histone H2A type 2-B OS=Homo sapiens OX=9606 GN=H2AC21 PE=1 SV=3	0	FALSE	UniProt	38.112	63	6	7	456	1	130	14	10.89	87773.9	379	434.32	3	4	5	0	0.337	0.13932	50.4	149.6	78.94	42.59																						216.1	67.1
Q13098	COP9 signalosome complex subunit 1 OS=Homo sapiens OX=9606 GN=GPS1 PE=1 SV=4	0	FALSE	UniProt	38.013	16	7	11	98	7	491	55.5	6.74	7814.4	64	111.73	6	4	6	0	0.568	0.31483	72.4	127.6	57.11	55.87	97.7	121.2	139.7		141.5											241.6			184	74.4	262.5	88.4	97.5
P05026	Sodium/potassium-transporting ATPase subunit beta-1 OS=Homo sapiens OX=9606 GN=ATP1B1 PE=1 SV=1	0	FALSE	UniProt	37.971	18	5	8	123	5	303	35	8.53	17451.9	46	121.78	5	3	5	0	0.43	0.942109	60.1	139.9	67.83	51.22		123.3	256.9		119.9	45.6	62.2	140.2	224.2	27.9	50.5	135.6	56.8	236.6	20.4						164.3	119.8	45.1
Q99436	Proteasome subunit beta type-7 OS=Homo sapiens OX=9606 GN=PSMB7 PE=1 SV=1	0	FALSE	UniProt	37.86	26	6	10	183	6	277	29.9	7.68	20154.2	192	188.5	4	4	5	0	0.703	0.968591	82.6	117.4	39.4	63.35	81.9	97	97.1	119.4	104.6	175.6		220.1		104.3	80.2	96.2	117.4	129.6	76.5	94.5	108.5		123.1	173.9	82.2	169.1	47.8
P63220	40S ribosomal protein S21 OS=Homo sapiens OX=9606 GN=RPS21 PE=1 SV=1	0	FALSE	UniProt	37.785	39	4	8	269	4	83	9.1	8.5	50652.2	241	296.69	4	4	4	0	0.727	0.019549	84.2	115.8	58.5	58.78	185.4	223			91.6		111.7	261.6		126.7	63.2	114.2	47	171.2	104.4	37.9	139.8	67.3	107.4	147.7	81.9	143.2
Q96K17	Transcription factor BTF3 homolog 4 OS=Homo sapiens OX=9606 GN=BTF3L4 PE=1 SV=1	0	FALSE	UniProt	37.76	43	5	7	119	4	158	17.3	6.35	8425.71	76	227.91	3	3	5	0	0.704	0.09135	82.6	117.4	56.18	72.36		101.4			398.6	88.3	176		150.6	85	85	106.3		134.7	174	66.1		119.3	83.8	230.9	97.7		171.8
Q07021	Complement component 1 Q subcomponent-binding protein, mitochondrial OS=Homo sapiens OX=9606 GN=C1QBP PE=1 SV=1	0	FALSE	UniProt	37.58	32	5	5	123	5	282	31.3	4.84	27928.2		183.97	3		5	0	0.882	0.000318064	93.7	106.3	68.13	66.58	500						296.1		203.9			340.4			159.6			500			130.1	261.1
Q86XP3	ATP-dependent RNA helicase DDX42 OS=Homo sapiens OX=9606 GN=DDX42 PE=1 SV=1	0	FALSE	UniProt	37.575	15	10	11	105	10	938	102.9	7.02	6891.29	25	115.99	9	2	10	0	0.429	0.107565	60	140	81.14	64.26	225.6	106.5			167.9				279.8	220.2	23.2	47.7	99.6	197.5	131.9	169	34.2	222.6	36.2	38
O75937	DnaJ homolog subfamily C member 8 OS=Homo sapiens OX=9606 GN=DNAJC8 PE=1 SV=2	0	FALSE	UniProt	37.54	28	8	11	102	8	253	29.8	9.06	8457.71	102	89.58	4	7	4	0	0.449	0.863439	62	138	69.62	52.02	157.4	103.6	118.8		120.2	49	158.9	147.7	78.2	66.1			140.2	359.8		323.3				176.7
Q9UHV9	Prefoldin subunit 2 OS=Homo sapiens OX=9606 GN=PFDN2 PE=1 SV=1	0	FALSE	UniProt	37.488	40	6	8	214	6	154	16.6	6.58	23010.8	114	207.08	5	4	5	0	0.996	1.59036e-05	99.8	100.2	56.56	65.16	79.2	130.5	38.3	190.4	61.6	67.3	36.3	239.8	125.1	31.5	50.6	210.8	53.1	126	59.6	115.9		263.2	120.9		94.4	40.2	239.4
P51148	Ras-related protein Rab-5C OS=Homo sapiens OX=9606 GN=RAB5C PE=1 SV=2	0	FALSE	UniProt	37.217	41	7	8	169	4	216	23.5	8.41	25722.5	52	227.51	7	3	7	0	0.555	0.140948	71.4	128.6	71.84	63.97		200.5	196.3		103.3			301.5		198.5	183.8	231.5			84.7	500					296.4	130.5	21.2
Q96I99	Succinate--CoA ligase [GDP-forming] subunit beta, mitochondrial OS=Homo sapiens OX=9606 GN=SUCLG2 PE=1 SV=2	0	FALSE	UniProt	37.201	22	9	12	76	9	432	46.5	6.39	8978.94	46	91.32	6	4	8	0	0.26	0.402124	41.3	158.7	74.47	35.94						150.6	39.1	128.9	60	121.4		500							224.1	275.9
P39687	Acidic leucine-rich nuclear phosphoprotein 32 family member A OS=Homo sapiens OX=9606 GN=ANP32A PE=1 SV=1	0	FALSE	UniProt	37.138	21	6	8	280	6	249	28.6	4.09	43595.3	143	290.8	5	5	5	0	0.744	0.954405	85.3	114.7	47.44	69.4	125.3	126.6	44.6	120.4	83.1	56.3	110.6	73.6	140.3	119.3	159.4	89.2			251.4	166.4	82.7		182.8	68.1	116.5	148	107.9
Q16630	Cleavage and polyadenylation specificity factor subunit 6 OS=Homo sapiens OX=9606 GN=CPSF6 PE=1 SV=2	0	FALSE	UniProt	37.012	14	5	6	66	5	551	59.2	7.15	6979.8	21	75.85	4	2	4	0	0.548	0.0517286	70.8	129.2	71.76	60.68						111.9	117.3			270.8	500						500
P60903	Protein S100-A10 OS=Homo sapiens OX=9606 GN=S100A10 PE=1 SV=2	0	FALSE	UniProt	36.996	36	4	9	403	4	97	11.2	7.37	96500.8	71	547.41	3	2	3	0	1.065	0.0162491	103.1	96.9	44.78	57.19	91.5	48.2	164.2	106.7	89.4	103.1	119.8	105.4	72.4	99.2	116	92	167	47.2	77.9	105.6	109.6	100.8	39.8	144.2	74.3	143.7	150.8
Q9H3N1	Thioredoxin-related transmembrane protein 1 OS=Homo sapiens OX=9606 GN=TMX1 PE=1 SV=1	0	FALSE	UniProt	36.867	18	6	9	197	6	280	31.8	4.98	20385.5	192	189.3	6	5	6	0	0.545	0.860542	70.5	129.5	49.18	69.08	70	56.2	202.8	129.2	41.8	143.9	184.3	30	26.2	115.7	89.6	47.2	150.4	149.3	63.5	158	62.7	159.1	65.9	54.2	82.2	62.6	94.4
Q8WWM7	Ataxin-2-like protein OS=Homo sapiens OX=9606 GN=ATXN2L PE=1 SV=2	0	FALSE	UniProt	36.724	9	8	11	136	8	1075	113.3	8.59	17349.5	85	171.88	6	5	7	0	0.567	0.530224	72.4	127.6	61.63	68.78	98.8	16.9	93.1	200.7	90.5	101.8	144.3	101.3	128	24.6	158.8	141.3		117.6	82.4	49.8	104.2	103.6	184.5	57.8	106.2	95	184.8
P55854	Small ubiquitin-related modifier 3 OS=Homo sapiens OX=9606 GN=SUMO3 PE=1 SV=2	0	FALSE	UniProt	36.648	20	2	4	220	1	103	11.6	5.49	39430	213	260.17	2	2	2	0	0.348	0.00419767	51.7	148.3	65.76	53.38	43.4	123.2	277.9		55.5	95.7		304.1		100.1							500				118.3	104.1	69.2
O96008	Mitochondrial import receptor subunit TOM40 homolog OS=Homo sapiens OX=9606 GN=TOMM40 PE=1 SV=1	0	FALSE	UniProt	36.641	17	5	8	150	5	361	37.9	7.25	19047.4	96	195.97	4	4	4	0	0.399	0.961923	57	143	64.18	46.89		208.2		171.5	120.3					500	126.2		72.5	220.1	81.1	202.1	110.2			187.7	148.4	100.5	128.9
P61326	Protein mago nashi homolog OS=Homo sapiens OX=9606 GN=MAGOH PE=1 SV=1	0	FALSE	UniProt	36.577	52	8	10	167	8	146	17.2	6.11	19523.2	101	161.16	8	3	8	0	0.596	0.0129511	74.7	125.3	64.27	63.77	105.6	254.4			140.1	21.8	127	69.4	213.6	68.1	65	171.6	91.9		171.5	150.9	75.4	119.3	86.2	68.3	73	273.8
Q15293	Reticulocalbin-1 OS=Homo sapiens OX=9606 GN=RCN1 PE=1 SV=1	0	FALSE	UniProt	36.553	23	7	10	118	7	331	38.9	5	11540.5	52	126.25	7	5	7	0	0.539	0.00370497	70.1	129.9	63.21	54.42	132.7		82	173.2	112.1	193.7		148.2	97.2	60.9	345.4	154.6									89.6	145.3	202.4
P12830	Cadherin-1 OS=Homo sapiens OX=9606 GN=CDH1 PE=1 SV=3	0	FALSE	UniProt	36.52	12	9	10	134	9	882	97.4	4.73	17844.9	101	147.62	7	5	9	0	0.606	0.0145157	75.4	124.6	55.02	71.54	106	144.5	84.6		164.9	49.4	124.2	181.4	114.5	30.6	68.6	58.5	89.2	123.2	160.6		185.6		150.3	164.1
Q9NX63	MICOS complex subunit MIC19 OS=Homo sapiens OX=9606 GN=CHCHD3 PE=1 SV=1	0	FALSE	UniProt	36.457	19	4	7	127	4	227	26.1	8.28	16871	96	155.05	4	4	4	0	0.599	0.00027231	74.9	125.1	68.6	57.98	285.1	110.6			104.3		361			139	138.7	102.4	97.6	112.4	48.8	500						396.6
Q8N684	Cleavage and polyadenylation specificity factor subunit 7 OS=Homo sapiens OX=9606 GN=CPSF7 PE=1 SV=1	0	FALSE	UniProt	36.373	21	8	10	57	8	471	52	8	4516.64	55	56.82	5	6	7	0	0.435	0.327717	60.6	139.4	66.06	45.37						27.5	160.1	33.6	164.3	114.4		500									117.6	335.4
P78347	General transcription factor II-I OS=Homo sapiens OX=9606 GN=GTF2I PE=1 SV=2	0	FALSE	UniProt	36.164	9	9	10	79	9	998	112.3	6.39	10242.7	30	93.51	5	5	6	0	0.981	0.00953391	99	101	51.34	74.6											133.7		224.3		142.1		89.4	134	152.8	123.8	68.7		198.5
O00515	Ladinin-1 OS=Homo sapiens OX=9606 GN=LAD1 PE=1 SV=2	0	FALSE	UniProt	36.148	17	9	10	190	9	517	57.1	9.67	15746.4	301	185.76	7	6	8	0	0.768	0.00577978	86.9	113.1	65.87	70.03	86.4	96	159.8	111.2	46.6	56.7	140.8	89.9	81.6	131	67.6	74.3	143	141.2	73.8	89	147.8	121.9		141.4	179.6	107.3	90.3
Q9NUU7	ATP-dependent RNA helicase DDX19A OS=Homo sapiens OX=9606 GN=DDX19A PE=1 SV=1	0	FALSE	UniProt	36.079	15	7	10	112	7	478	53.9	6.58	11803.2	53	104.16	7	4	7	0	0.453	0.883149	62.4	137.6	77.63	60.09	54.5	103.1	214.1		128.3	191.3	308.7				62.6	35.4	104.9	231.7	65.4	93.6	98.1	119.4	73.6	115.3			500
Q15029	116 kDa U5 small nuclear ribonucleoprotein component OS=Homo sapiens OX=9606 GN=EFTUD2 PE=1 SV=1	0	FALSE	UniProt	36.031	12	10	10	235	9	972	109.4	5	28458	173	175.39	8	3	10	0	0.432	0.293078	60.3	139.7	67.86	61.85		140.5			359.5	89.1	85.3	219.3	27.8	78.4	231.1	183.4	85.5			195.8		240.8		63.4		275.3	224.7
Q9Y376	Calcium-binding protein 39 OS=Homo sapiens OX=9606 GN=CAB39 PE=1 SV=1	0	FALSE	UniProt	36.022	21	7	9	77	7	341	39.8	6.89	7506.41	46	79.94	6	3	6	0	0.487	0.604077	65.5	134.5	67.93	38.64						95.3			319.4	85.4	135.8	36.9	119	97.9	110.4	34.6	99.3	120.9	166.3	79
Q5SSJ5	Heterochromatin protein 1-binding protein 3 OS=Homo sapiens OX=9606 GN=HP1BP3 PE=1 SV=1	0	FALSE	UniProt	36.02	12	6	8	101	6	553	61.2	9.67	12420.7	38	115.2	5	4	5	0	0.398	0.00805323	56.9	143.1	71.6	64.72		95.2			404.8	87.3	110.1	123.2	125.7	53.7	111.3	110.8	183.8		94.1							133.4
P62136	Serine/threonine-protein phosphatase PP1-alpha catalytic subunit OS=Homo sapiens OX=9606 GN=PPP1CA PE=1 SV=1	0	FALSE	UniProt	36.008	30	8	8	179	4	330	37.5	6.33	18540.3	76	214.01	8	3	8	0	0.947	1.14465e-06	97.3	102.7	79.14	81.19	428.2	31.8			40	500					61.7	313.9		18.3	106
Q15942	Zyxin OS=Homo sapiens OX=9606 GN=ZYX PE=1 SV=1	0	FALSE	UniProt	35.982	13	5	6	87	5	572	61.2	6.67	11593.1	31	113.45	5	1	5	0	0.279	0.648196	43.7	156.3	63.14	30.89	56.5	92.9		211	139.7	79.7		194	226.4		208.8				291.2						189.9	100.3	72.8
O94979	Protein transport protein Sec31A OS=Homo sapiens OX=9606 GN=SEC31A PE=1 SV=3	0	FALSE	UniProt	35.855	7	7	10	121	7	1220	132.9	6.89	9215.34	110	97.75	7	5	7	0	0.606	0.837586	75.5	124.5	56.18	67.12		159.5			340.5							53.7	64.9	186.1	195.3	86.6	95.9	101.7	215.7		91.1
Q96A49	Synapse-associated protein 1 OS=Homo sapiens OX=9606 GN=SYAP1 PE=1 SV=1	0	FALSE	UniProt	35.802	24	7	9	99	7	352	39.9	4.53	14949.9	65	144.34	6	2	7	0	0.469	0.497614	63.9	136.1	59.17	48.97	47.2	75.3		293.5	84	146.5	107.5	124.8	55.7	65.5		309.4			190.6	113.8	156.4		186.8	43	151.8	348.2
P62829	60S ribosomal protein L23 OS=Homo sapiens OX=9606 GN=RPL23 PE=1 SV=1	0	FALSE	UniProt	35.784	34	5	9	226	5	140	14.9	10.51	42371.8	224	265.29	4	4	5	0	0.91	0.0691609	95.3	104.7	54.5	72.72	92.7	136.8	72.7	46.7	151.1	85	89.3	114.9	131.5	79.2	107.8	175.2	68.2	102.1	46.8	155.6	96.5	62.7	129.4	55.7	137.5	203.1
Q9NQ29	Putative RNA-binding protein Luc7-like 1 OS=Homo sapiens OX=9606 GN=LUC7L PE=1 SV=1	0	FALSE	UniProt	35.678	11	4	7	154	1	371	43.7	9.92	17682.4	149	150.96	3	3	4	0	100		200
P40222	Alpha-taxilin OS=Homo sapiens OX=9606 GN=TXLNA PE=1 SV=3	0	FALSE	UniProt	35.591	15	6	10	91	6	546	61.9	6.52	6732.26	96	74.8	4	5	5	0	0.273	0.261895	42.9	157.1	69.99	50.12	118.1	75.9		195.8	110.2		237.8		183.1	79.2		79.1		289.9	131						142.8	208.3
P31942	Heterogeneous nuclear ribonucleoprotein H3 OS=Homo sapiens OX=9606 GN=HNRNPH3 PE=1 SV=2	0	FALSE	UniProt	35.587	22	6	8	100	6	346	36.9	6.87	14545.3	54	120.22	5	4	6	0	0.374	0.00450878	54.4	145.6	55.1	42.94		282.1	217.9										352.5		147.5		230.3		269.7
P55209	Nucleosome assembly protein 1-like 1 OS=Homo sapiens OX=9606 GN=NAP1L1 PE=1 SV=1	0	FALSE	UniProt	35.576	15	5	6	178	3	391	45.3	4.46	30605.2	79	236.24	5	1	5	0	0.318	0.114384	48.3	151.7	64.67	44.31											48.9	103.8	177.8		169.5					500	91.2
O75131	Copine-3 OS=Homo sapiens OX=9606 GN=CPNE3 PE=1 SV=1	0	FALSE	UniProt	35.538	10	5	7	233	5	537	60.1	5.85	30848.9	93	298.38	5	3	5	0	0.255	0.301362	40.7	159.3	54.86	45.39	134.3	67.6	100.6	116.3	81.1	190	53.3	68.4	90.4	97.9	106.4	179.2	99.2		115.2	95.5	143.2		148.6	112.7	81.8	264.3
Q7Z739	YTH domain-containing family protein 3 OS=Homo sapiens OX=9606 GN=YTHDF3 PE=1 SV=1	0	FALSE	UniProt	35.455	12	6	8	91	4	585	63.8	9.04	9144.83	55	88.71	5	3	5	0	0.574	0.147529	72.9	127.1	67.96	39.27	293.1				206.9	69.2			226	204.8						363.4				136.6	67.3	50.7	93.5
Q71UI9	Histone H2A.V OS=Homo sapiens OX=9606 GN=H2AZ2 PE=1 SV=3	0	FALSE	UniProt	35.41	31	4	6	466	2	128	13.5	10.58	90250.6	354	448.16	4	4	4	0	0.565	0.841217	72.2	127.8	58.91	64.93	111.8	32.5	205.8	67.4	82.5	103.3	170.5	56	106	64.2	128.5	42.6		234.1	94.8		162.9	337.1			136	123.1	96
O60437	Periplakin OS=Homo sapiens OX=9606 GN=PPL PE=1 SV=4	0	FALSE	UniProt	35.303	7	11	12	33	11	1756	204.6	5.6	1619.95	43	27.24	6	7	8	0	0.362	0.358852	53.2	146.8	68.85	54.73												200.6			299.4	246.2	253.8
P55769	NHP2-like protein 1 OS=Homo sapiens OX=9606 GN=SNU13 PE=1 SV=3	0	FALSE	UniProt	35.224	37	5	7	247	5	128	14.2	8.46	29059.6	193	244.39	4	5	4	0	0.769	0.00289091	87	113	60.5	64.4	61	115.1	84.4	147.9	91.7	76.8	134.1	111.4	143.4	34.3		144.9		286.2	68.9	123.5	86.6	65.6	191.1	33.2	82.4	96.5	109.2
Q13045	Protein flightless-1 homolog OS=Homo sapiens OX=9606 GN=FLII PE=1 SV=2	0	FALSE	UniProt	35.151	6	6	9	86	6	1269	144.7	6.05	11174.4	30	115.81	6	3	6	0	0.291	0.0420383	45.1	154.9	64.89	36.64		100.6	164.4		235				331.3	168.7		500				333				167	112.7
Q92688	Acidic leucine-rich nuclear phosphoprotein 32 family member B OS=Homo sapiens OX=9606 GN=ANP32B PE=1 SV=1	0	FALSE	UniProt	35.001	16	5	7	148	4	251	28.8	4.06	18620.9	70	199.28	3	3	4	0	0.453	0.134703	62.4	137.6	65.16	54.05	59.3	32.8	140.4	122.3	145.2		151.7	182.3		165.9	113.9	183.6	96.6		105.9	102.5		217.5	106.2	73.8
Q15369	Elongin-C OS=Homo sapiens OX=9606 GN=ELOC PE=1 SV=1	0	FALSE	UniProt	34.909	46	4	7	215	4	112	12.5	4.78	31348.1	82	289.15	4	3	4	0	0.644	0.130377	78.4	121.6	48.89	68.61	150.1	158.3	101.7		89.8	42.7		105.6	135.6	216.1	102.8	79.2	105	150.5	62.5	200.5	59.4	124	75.3	40.8	127.6	44.3	150.5
P17812	CTP synthase 1 OS=Homo sapiens OX=9606 GN=CTPS1 PE=1 SV=2	0	FALSE	UniProt	34.897	11	7	8	125	7	591	66.6	6.46	11669.1	111	122.79	6	5	5	0	0.258	0.818589	41.1	158.9	60.81	44.68	124.9	85.9	121.7		167.5	80.2	85	171.4	59.4	104	39.2	109.7		351.1		69.3	100.2	77.4	166.7	86.5		231.5	206.7
O43684	Mitotic checkpoint protein BUB3 OS=Homo sapiens OX=9606 GN=BUB3 PE=1 SV=1	0	FALSE	UniProt	34.74	22	6	8	153	6	328	37.1	6.84	17466	86	174.07	6	4	6	0	0.378	0.28382	54.8	145.2	62.49	65.7	43	59	121.7	235.6	40.6	115.6	103.4	126.2	77.7	77.1	14.3	76.6	250.5	54.4	104.2	98.9	130.6	67.3	60.9	142.3	50.4	225.5	84.8
Q9UDY2	Tight junction protein ZO-2 OS=Homo sapiens OX=9606 GN=TJP2 PE=1 SV=2	0	FALSE	UniProt	34.727	7	7	9	29	7	1190	133.9	7.4	3234.38	19	29.85	6	3	6	0	0.288	0.449632	44.8	155.2	58.52	0	37.5		144.2	227.2	91.2											178.7				321.3
Q8IY81	pre-rRNA 2'-O-ribose RNA methyltransferase FTSJ3 OS=Homo sapiens OX=9606 GN=FTSJ3 PE=1 SV=2	0	FALSE	UniProt	34.691	10	7	9	138	7	847	96.5	8.4	23189.4	53	194.04	5	4	5	0	0.581	0.776613	73.5	126.5	76.06	51.56				322.1	177.9	255				245	500						221	234.4		44.7	75.3	31.9	109.8
Q07955	Serine/arginine-rich splicing factor 1 OS=Homo sapiens OX=9606 GN=SRSF1 PE=1 SV=2	0	FALSE	UniProt	34.592	29	7	8	330	7	248	27.7	10.36	41359	391	298.67	7	6	7	0	0.915	0.327413	95.6	104.4	56.45	73.06	44.1	120	65.3	159.9	110.8	117.2	74.9	185.7	37.2	85	102.2	80.7	114.6	151.8	50.8	101.3	117.1	157.2	79.1	45.4	66.5	69.1	44.8
P30085	UMP-CMP kinase OS=Homo sapiens OX=9606 GN=CMPK1 PE=1 SV=3	0	FALSE	UniProt	34.584	36	6	9	153	6	196	22.2	5.57	20081.7	125	184.64	6	4	6	0	0.495	0.84845	66.2	133.8	63.66	65.21	100.6	127.1	69.4	113.5	89.4	143.9	187.2		168.9		168.9			304.7	26.4	139.5	111.7	121.5	89.8	37.5
P68036	Ubiquitin-conjugating enzyme E2 L3 OS=Homo sapiens OX=9606 GN=UBE2L3 PE=1 SV=1	0	FALSE	UniProt	34.374	40	5	7	114	5	154	17.9	8.51	13136.1	104	100	3	3	4	0	0.509	0.122532	67.4	132.6	61.71	72.77	57.6	106.8	169.2		166.3	91.6	168.6	101.1	88.3	50.4	57.6	185	128		129.4	315.4				184.6	27	97.6	164.6
P98175	RNA-binding protein 10 OS=Homo sapiens OX=9606 GN=RBM10 PE=1 SV=3	0	FALSE	UniProt	34.317	10	8	10	34	8	930	103.5	5.97	3467.43	28	31.92	6	5	6	0	0.746	0.0186286	85.5	114.5	66.39	67.93	500
Q16629	Serine/arginine-rich splicing factor 7 OS=Homo sapiens OX=9606 GN=SRSF7 PE=1 SV=1	0	FALSE	UniProt	34.294	21	5	6	166	4	238	27.4	11.82	14884.5	124	229.04	4	3	5	0	0.371	0.792606	54.2	145.8	70.4	44.32	86	93.9	122.1	94.1	103.8	62.7			330.1	107.2	57.2	53.8	57.5	226.6	104.8	210.9			243.5	45.6		116.8	161.4
Q9BZZ5	Apoptosis inhibitor 5 OS=Homo sapiens OX=9606 GN=API5 PE=1 SV=3	0	FALSE	UniProt	34.294	15	7	8	88	7	524	59	7.34	7177	31	72.94	7	2	7	0	0.338	0.34111	50.5	149.5	81.36	49.26						139.5	128.4		186.8	45.4	205.5		163.8		130.6					500	130.9	168.8	113.7
P62140	Serine/threonine-protein phosphatase PP1-beta catalytic subunit OS=Homo sapiens OX=9606 GN=PPP1CB PE=1 SV=3	0	FALSE	UniProt	34.256	23	6	6	144	2	327	37.2	6.19	17253	88	175.83	6	3	6	0	0.424	0.0306899	59.5	140.5	56.5	60.38																						384.5
Q9BPX5	Actin-related protein 2/3 complex subunit 5-like protein OS=Homo sapiens OX=9606 GN=ARPC5L PE=1 SV=1	0	FALSE	UniProt	34.218	51	6	9	107	5	153	16.9	6.6	7828.36	35	148.56	5	3	6	0	0.597	0.00772962	74.7	125.3	60.2	50.41	236.3				263.7		181.3	168	150.6							192				308
O15347	High mobility group protein B3 OS=Homo sapiens OX=9606 GN=HMGB3 PE=1 SV=4	0	FALSE	UniProt	34.181	35	6	7	108	5	200	23	8.37	17609.5	32	148.86	3	2	5	0	0.527	0.898978	69.1	130.9	65.84	58.39	273.3		71.9		154.8	36	117.7	69.1	221	56.1				381.8	118.2	76.9	59.1	100.2	100.1	163.8	215.7
Q8N1G4	Leucine-rich repeat-containing protein 47 OS=Homo sapiens OX=9606 GN=LRRC47 PE=1 SV=1	0	FALSE	UniProt	34.18	21	10	10	144	10	583	63.4	8.28	13636.6	58	151.21	8	5	9	0	0.655	0.000323433	79.2	120.8	69.95	57.93	88.9	227.5			183.6	195.2				304.8	167.8	201.1	88.3		42.7		318.8	181.2			123.1	63.7	211.5
P39656	Dolichyl-diphosphooligosaccharide--protein glycosyltransferase 48 kDa subunit OS=Homo sapiens OX=9606 GN=DDOST PE=1 SV=4	0	FALSE	UniProt	34.161	20	8	10	221	8	456	50.8	6.55	27584.4	88	224.13	7	4	8	0	0.633	0.677095	77.5	122.5	45.04	70.03	158.9	58.2	45.8	168	69.1	91	120.1	73.2	90.6	125.2	205.4	53.6	98.8		142.2	32.6	148.3	64.2	141	114	60.5	114.1	108.5
O14744	Protein arginine N-methyltransferase 5 OS=Homo sapiens OX=9606 GN=PRMT5 PE=1 SV=4	0	FALSE	UniProt	34.158	10	7	10	135	7	637	72.6	6.29	13622.4	58	116.99	6	4	6	0	0.471	0.0374662	64	136	72.14	52.32	103	92.9		235.9	68.2	72.6	118.8	94.2	140.6	73.8	20.4	160.9	59	190.8	68.9	18.9	115.7	62.8	196	106.6	91.8	259.4
Q9GZT3	SRA stem-loop-interacting RNA-binding protein, mitochondrial OS=Homo sapiens OX=9606 GN=SLIRP PE=1 SV=1	0	FALSE	UniProt	34.136	54	6	8	118	6	109	12.3	10.24	10729.8	99	141.83	5	4	5	0	0.649	0.19783	78.7	121.3	67.57	70.23	176.8		236.3		86.9	211.9		102.1	85.1	100.8	54.4	32.1	60.5	222.9	130	91.2	126.6	191.7		90.5	49.2	305.7	62.7
O95758	Polypyrimidine tract-binding protein 3 OS=Homo sapiens OX=9606 GN=PTBP3 PE=1 SV=2	0	FALSE	UniProt	34.106	9	6	9	253	2	552	59.7	9.04	39996.7	136	285.98	6	4	6	0	0.544	0.11175	70.4	129.6	78.02	57.39	112.3	240.7			147														382.2	117.8
O60884	DnaJ homolog subfamily A member 2 OS=Homo sapiens OX=9606 GN=DNAJA2 PE=1 SV=1	0	FALSE	UniProt	34.079	19	8	9	164	8	412	45.7	6.48	15870.5	37	158.32	6	4	6	0	0.447	0.737676	61.8	138.2	54.24	57.66	80.4			277.1	142.5	87.5	74.8	23.3	256.2	58.2	113.4	62.3	245.4		78.8	92.6	156.7	63.2	96.6	90.9	64.3	193.3	113.5
Q9Y446	Plakophilin-3 OS=Homo sapiens OX=9606 GN=PKP3 PE=1 SV=1	0	FALSE	UniProt	33.957	15	11	11	116	11	797	87	9.32	14309.7	91	134.4	6	6	7	0	0.779	0.000519764	87.6	112.4	68.78	64.07		204	244.2		51.8	28.7			364.3	107					500	500							360.8
P43686	26S proteasome regulatory subunit 6B OS=Homo sapiens OX=9606 GN=PSMC4 PE=1 SV=2	0	FALSE	UniProt	33.9	18	7	8	135	6	418	47.3	5.21	16116.5	103	145.36	6	4	6	0	0.229	0.970955	37.3	162.7	71.27	61.26	103.2	36.6	326.5		33.6	58.8	37.7	244.6	158.8		284.1		215.9						426.9	73.1	32.2	284.4	87.4
P11177	Pyruvate dehydrogenase E1 component subunit beta, mitochondrial OS=Homo sapiens OX=9606 GN=PDHB PE=1 SV=3	0	FALSE	UniProt	33.884	18	6	9	89	6	359	39.2	6.65	9824.36	27	91.6	5	3	6	0	0.255	0.957319	40.6	159.4	72.88	34.29					500		500				142.4	41.5	177.3	138.8		25.9	125.8	137.3	107.8	103.2	96.8	265.7
Q13148	TAR DNA-binding protein 43 OS=Homo sapiens OX=9606 GN=TARDBP PE=1 SV=1	0	FALSE	UniProt	33.733	16	7	10	54	7	414	44.7	6.19	3527.92	57	36.53	5	5	6	0	0.86	0.789273	92.5	107.5	64.38	54.94							204.1		295.9							160.5	162.3		72.5	104.7	172.2	327.8
P42677	40S ribosomal protein S27 OS=Homo sapiens OX=9606 GN=RPS27 PE=1 SV=3	0	FALSE	UniProt	33.672	29	2	4	225	2	84	9.5	9.45	45041.8	120	377.88	2	1	2	0	0.939	9.7334e-05	96.8	103.2	70.5	80.86	33.1	88.1	112.8	177.3	88.8		451.1		48.9			87.3	279.8		133	197.8	147.3			154.9	209.4	105.2	40.9
O75947	ATP synthase subunit d, mitochondrial OS=Homo sapiens OX=9606 GN=ATP5PD PE=1 SV=3	0	FALSE	UniProt	33.649	47	8	11	139	8	161	18.5	5.3	10490.3	95	167.31	7	3	8	0	0.561	0.0739104	71.8	128.2	60.06	65.79	111.5	103.6	120.9		164	58.7		80.2	284.4	76.7	69.8	28	126.2	101.8	174.3	88.1	224.3	104		83.5	98	50.3	169
P28070	Proteasome subunit beta type-4 OS=Homo sapiens OX=9606 GN=PSMB4 PE=1 SV=4	0	FALSE	UniProt	33.5	22	3	6	60	3	264	29.2	5.97	8027.73	9	132.38	2	1	3	0	0.761	0.00038033	86.5	113.5	60.81	45.69					500																	101.9	120.3
Q9GZZ1	N-alpha-acetyltransferase 50 OS=Homo sapiens OX=9606 GN=NAA50 PE=1 SV=1	0	FALSE	UniProt	33.476	33	5	7	134	5	169	19.4	8.81	16467.4	44	149.4	5	2	5	0	0.579	0.300804	73.3	126.7	72.6	60.37	91.9	161.7		141.7	104.8	190.1			278.2	31.7	129.3	81.9		251.1	37.7					500	81.7	151.4	267
P62879	Guanine nucleotide-binding protein G(I)/G(S)/G(T) subunit beta-2 OS=Homo sapiens OX=9606 GN=GNB2 PE=1 SV=3	0	FALSE	UniProt	33.44	14	5	7	183	5	340	37.3	6	22433.7	149	212.54	4	4	4	0	0.952	0.00211397	97.5	102.5	67.96	70.2	112.4	73.2		201	113.3				420.1	79.9				230.5	269.5				500		335.2
P62888	60S ribosomal protein L30 OS=Homo sapiens OX=9606 GN=RPL30 PE=1 SV=2	0	FALSE	UniProt	33.427	30	5	10	276	5	115	12.8	9.63	31743	215	268.28	5	2	5	0	0.895	4.23729e-05	94.4	105.6	47.9	73.88	106.9	118.1	97.2	51.4	126.3	88.2	174	34.5	157.9	45.5	181.9	115.3	41.3	107.6	54	129.8	135.1	89.6		145.5	150.6	133.7	128.3
P61011	Signal recognition particle 54 kDa protein OS=Homo sapiens OX=9606 GN=SRP54 PE=1 SV=1	0	FALSE	UniProt	33.386	14	7	8	133	7	504	55.7	8.75	15542.7	27	170.22	5	2	6	0	0.248	0.219858	39.8	160.2	72.13	31.99	99.6	57.4	84.9	153.2	104.7	258.5	99.1	127.4		15		500				215.9	78	132.4		73.6	70.3	163.1
P09622	Dihydrolipoyl dehydrogenase, mitochondrial OS=Homo sapiens OX=9606 GN=DLD PE=1 SV=2	0	FALSE	UniProt	33.368	11	6	11	125	6	509	54.1	7.85	12020	101	113.71	5	5	5	0	0.556	0.606253	71.5	128.5	55.8	64.2	328.7	112.2			59.1	109.2	67.6	257.1		66.1	48.1	173.9	137.5		140.5		61.3	58.5	333.3	46.9	97.3	62.7	129.6
Q9UBQ0	Vacuolar protein sorting-associated protein 29 OS=Homo sapiens OX=9606 GN=VPS29 PE=1 SV=1	0	FALSE	UniProt	33.323	26	5	8	150	5	182	20.5	6.79	10518.7	121	107.53	5	4	5	0	0.521	0.836757	68.5	131.5	55.78	56.65	101.4	52.1	152.2	112.6	81.7	238.5	72		143.4	46.1	43.4	177.2	139	54.9	85.5	20	160.1	100.8	84.1	135	314.2	185.8
P49591	Serine--tRNA ligase, cytoplasmic OS=Homo sapiens OX=9606 GN=SARS1 PE=1 SV=3	0	FALSE	UniProt	33.252	14	8	9	111	8	514	58.7	6.43	9468.68	97	95.68	7	4	7	0	1.082	0.00117347	103.9	96.1	67.64	64.51	63.6	81.9	89.2	142.7	122.6		199.3	178.9		121.8	183.8	316.2									138.2	215.4
P09496	Clathrin light chain A OS=Homo sapiens OX=9606 GN=CLTA PE=1 SV=1	0	FALSE	UniProt	33.231	19	8	11	244	8	248	27.1	4.51	31002	173	246.49	6	7	6	0	0.852	0.00447093	92	108	53.36	70.23	148.4	124	70.6	92.6	64.5	92.6	161.4	56.9	189.1		231.8				268.2	35.8	117.6	140.2	114.6	91.9	72.1	43.9	292.3
Q6NZI2	Caveolae-associated protein 1 OS=Homo sapiens OX=9606 GN=CAVIN1 PE=1 SV=1	0	FALSE	UniProt	33.217	23	7	8	169	7	390	43.5	5.6	20898.1	124	207.37	6	2	7	0	0.435	0.968591	60.6	139.4	56.95	55.43	247.3	165.3			87.4	71.9	191.7	60.5	71.5	104.5	102.8	105.2	121.2	82.7	88	85.8		215.5	33.2	165.6	86.3		28.8
P50402	Emerin OS=Homo sapiens OX=9606 GN=EMD PE=1 SV=1	0	FALSE	UniProt	33.216	39	7	8	254	7	254	29	5.5	22675.1	300	245.57	6	7	7	0	0.879	0.0465985	93.6	106.4	55.06	63.44	30.9	43.5	22.2	322.8	80.6	162.4	39.6	212.4	51.4	34.2	77.3	166.2	37.3	120.6	98.5	141.7	102	256.3			78.8	214.3	165.8
Q99733	Nucleosome assembly protein 1-like 4 OS=Homo sapiens OX=9606 GN=NAP1L4 PE=1 SV=1	0	FALSE	UniProt	33.209	20	8	9	175	6	375	42.8	4.69	28004.3	128	205.31	7	5	7	0	0.288	0.0618361	44.7	155.3	63.59	55.46						89.5	83.9	114.5	66	146			500			117.8	84.7	128.7	51.7	117.1	200.8		205.6
P50552	Vasodilator-stimulated phosphoprotein OS=Homo sapiens OX=9606 GN=VASP PE=1 SV=3	0	FALSE	UniProt	33.205	19	7	9	93	7	380	39.8	8.94	10249.9	66	94.18	5	4	7	0	0.556	0.205585	71.5	128.5	84.13	61.49	35.1			415.1	49.8				500							127.9	315.6			56.5	500
P61313	60S ribosomal protein L15 OS=Homo sapiens OX=9606 GN=RPL15 PE=1 SV=2	0	FALSE	UniProt	33.072	31	7	7	266	7	204	24.1	11.62	37349.1	307	236.45	7	5	7	0	0.749	0.0370316	85.6	114.4	58.03	66.78	56.9	84	80.1	198.6	80.4	38.1	157.6	92.2	172.4	39.7	186.2	133.4	35.4	78	67	43.4	138.6	134.5	101.5	82.1	76.1	23.5	222.6
P50213	Isocitrate dehydrogenase [NAD] subunit alpha, mitochondrial OS=Homo sapiens OX=9606 GN=IDH3A PE=1 SV=1	0	FALSE	UniProt	32.98	17	6	9	189	6	366	39.6	6.92	19161.8	160	211.03	6	5	6	0	0.315	0.798358	47.9	152.1	58.63	54.42	125.9	70.7	116.9	89	97.5			262.7		237.3	103.7	97.5		122.7	176.1	61.7	68.3	87.7	267.1	15.1
Q9Y3A5	Ribosome maturation protein SBDS OS=Homo sapiens OX=9606 GN=SBDS PE=1 SV=4	0	FALSE	UniProt	32.953	30	9	11	109	9	250	28.7	8.75	10979.7	59	104.17	5	8	5	0	0.691	0.000127888	81.7	118.3	61.04	55.53	97.3	77	88.5	130.4	106.8		263.5			236.5	193.7	100		157.3	49.1		64.4		326.7	108.9		189.3
P19623	Spermidine synthase OS=Homo sapiens OX=9606 GN=SRM PE=1 SV=1	0	FALSE	UniProt	32.952	23	5	9	151	5	302	33.8	5.49	15015.1	29	198.32	4	2	5	0	0.362	0.283878	53.1	146.9	61.08	41.99	88.4	249.4	150.6		11.6	109.5	184.4	116.8	89.3		126.5	157.5		216		177.8	75.3	97.6	149.3		114.5	95.4	180.5
O43583	Density-regulated protein OS=Homo sapiens OX=9606 GN=DENR PE=1 SV=2	0	FALSE	UniProt	32.947	29	5	8	104	5	198	22.1	5.3	13066.5	61	128.43	5	4	5	0	0.452	0.515711	62.3	137.7	55.62	51.05	64.1	166	223.9		46	280.7				219.3	270.1			70.7	159.2		149.3		266.6	84.1	147.5	153.6
O75347	Tubulin-specific chaperone A OS=Homo sapiens OX=9606 GN=TBCA PE=1 SV=3	0	FALSE	UniProt	32.936	43	6	8	319	6	108	12.8	5.29	50424.1	268	391.53	6	4	6	0	0.702	0.255933	82.5	117.5	49.58	71.95	84.2	28.9	142.8	104.6	139.5	81.5	121.7	133.4	93	70.4	86.9	197.1	102.4	43.3	70.3	51.7	69.9	70.3	180.6	127.5	156.9	89.9	71.6
P55010	Eukaryotic translation initiation factor 5 OS=Homo sapiens OX=9606 GN=EIF5 PE=1 SV=2	0	FALSE	UniProt	32.926	13	5	8	115	5	431	49.2	5.58	8428.55	93	100.72	5	3	5	0	0.552	0.0108089	71.1	128.9	62.78	63.5	74.4	32.8	138.2	158.3	96.3	192.1			307.9				100.2	305.4	94.4							151.1	74.2
P35080	Profilin-2 OS=Homo sapiens OX=9606 GN=PFN2 PE=1 SV=3	0	FALSE	UniProt	32.917	34	5	6	106	5	140	15	6.99	11118.8	121	111.35	4	2	5	0	0.416	0.0246049	58.7	141.3	75.81	52.08	77.8			332.4	89.8	61.2	156.9		205.6	76.3	158	225.4			116.6					500	50	187.3	111.8
P42224	Signal transducer and activator of transcription 1-alpha/beta OS=Homo sapiens OX=9606 GN=STAT1 PE=1 SV=2	0	FALSE	UniProt	32.896	10	7	10	119	7	750	87.3	6.05	13196.1	57	131.13	6	5	7	0	0.258	0.407306	41	159	76.2	49.71	188.3		311.7			208.4	37.3	120.4	45.4	88.4	56	240.5	79.1	82.4	42	150.9	74.4	246.7		28	103.8	129.1
P12081	Histidine--tRNA ligase, cytoplasmic OS=Homo sapiens OX=9606 GN=HARS1 PE=1 SV=2	0	TRUE	UniProt	32.875	19	10	11	87	10	509	57.4	5.88	6178.47	64	63.67	7	6	9	0	1.081	5.74349e-05	103.9	96.1	68.58	80.57			294.6		205.4	95.7	227.4			176.9	118.8	83.7	168.4	94.5	34.6				395.1	104.9
P62841	40S ribosomal protein S15 OS=Homo sapiens OX=9606 GN=RPS15 PE=1 SV=2	0	FALSE	UniProt	32.768	26	3	7	136	3	145	17	10.39	12274.9	66	160.62	3	1	3	0	0.888	0.000174433	94.1	105.9	63.82	68.47	57.8	22.5	14.8	255.8	149.2		260.9	239.1			246.4	147			106.6		60.8	382.3		56.8
Q9H223	EH domain-containing protein 4 OS=Homo sapiens OX=9606 GN=EHD4 PE=1 SV=1	0	FALSE	UniProt	32.768	14	7	8	177	5	541	61.1	6.76	23433	28	229.85	7	3	7	0	0.264	0.575394	41.8	158.2	58.35	42.75		350.9			149.1	157.6		149.9	192.5					357.5	142.5	169.2	152.4	84.2		94.2		135.6
Q96C86	m7GpppX diphosphatase OS=Homo sapiens OX=9606 GN=DCPS PE=1 SV=2	0	FALSE	UniProt	32.618	28	7	9	133	7	337	38.6	6.38	15570.1	89	149.93	5	3	6	0	0.406	0.558378	57.8	142.2	65.21	58.62	94.3	95.3	80.2	177.5	52.8	79.7	124.5	135.7	36.7	123.4	121.7		266.1	6.1	106.1	140.6			190.8	168.6	56.7	141.8
P48506	Glutamate--cysteine ligase catalytic subunit OS=Homo sapiens OX=9606 GN=GCLC PE=1 SV=2	0	FALSE	UniProt	32.585	9	5	7	122	5	637	72.7	6.09	15630.2	17	134.65	4	2	5	0	0.39	0.559201	56.1	143.9	64.17	51.71	70.8	28.1	37.9	261	102.2	183.9	113.5		87.8	114.8	127.7	211.5		119.8	41	26.9	228	127		118.1	86.1	413.9
P47755	F-actin-capping protein subunit alpha-2 OS=Homo sapiens OX=9606 GN=CAPZA2 PE=1 SV=3	0	FALSE	UniProt	32.519	32	6	7	94	5	286	32.9	5.85	12859.6	21	129.05	6	3	6	0	0.414	0.336172	58.6	141.4	60.38	0		204.6			295.4																500
Q14166	Tubulin--tyrosine ligase-like protein 12 OS=Homo sapiens OX=9606 GN=TTLL12 PE=1 SV=2	0	FALSE	UniProt	32.515	13	6	8	51	6	644	74.4	5.53	4039.69	25	67.12	5	3	6	0	0.247	0.182872	39.6	160.4	81.2	35.77																500
Q01650	Large neutral amino acids transporter small subunit 1 OS=Homo sapiens OX=9606 GN=SLC7A5 PE=1 SV=2	0	FALSE	UniProt	32.492	12	5	6	153	5	507	55	7.72	30088.5	200	182.28	3	4	4	0	0.613	0.0961749	76	124	55.34	66.04	53.7	27.6	209.7	37	172	204.3			155.2	140.5	86		106.4	185.1	122.6	90.9	82	116.1	55.6	155.3	53.2	209.7
P61224	Ras-related protein Rap-1b OS=Homo sapiens OX=9606 GN=RAP1B PE=1 SV=1	0	FALSE	UniProt	32.447	38	6	8	128	6	184	20.8	5.78	16287	85	134.39	6	3	6	0	0.528	0.0716002	69.1	130.9	68.86	59.07	42.1	71.3	49.8	183.2	153.6	146.4	235.3			118.3			166.5	311.9	21.5	71.8	133.7	196.6		97.9
Q9NVA2	Septin-11 OS=Homo sapiens OX=9606 GN=SEPTIN11 PE=1 SV=3	0	FALSE	UniProt	32.203	14	5	7	54	4	429	49.4	6.81	8117.61	45	62.28	4	3	4	0	0.548	0.0100424	70.8	129.2	69.69	39.38																						500
Q15056	Eukaryotic translation initiation factor 4H OS=Homo sapiens OX=9606 GN=EIF4H PE=1 SV=5	0	FALSE	UniProt	32.132	30	6	6	256	6	248	27.4	7.23	33908.3	216	417.01	4	6	6	0	0.737	0.0418953	84.9	115.1	70.21	72.24	78.3	95.3	47.1	124	155.2	62.1	165.5	44.3	58.5	169.6	65.5	91.3		158.1	185.1	94.4	41.8	239.9	63.4	60.4	67.8		176
Q9BQ04	RNA-binding protein 4B OS=Homo sapiens OX=9606 GN=RBM4B PE=1 SV=1	0	FALSE	UniProt	32.112	13	5	8	73	5	359	40.1	6.74	4669.97	77	44.67	5	5	5	0
O75223	Gamma-glutamylcyclotransferase OS=Homo sapiens OX=9606 GN=GGCT PE=1 SV=1	0	FALSE	UniProt	32.109	28	5	7	132	5	188	21	5.14	12725.5	99	124.6	5	2	5	0	0.618	0.155348	76.4	123.6	53.83	70.21	84.1	153.3	133.7	51.9	76.9	94.6	58.4	125.6	94.1	127.2	80.8	97	120.2	125.8	76.2	83.3		171.1	84.9	160.6	83.5	51.8	66.1
P61289	Proteasome activator complex subunit 3 OS=Homo sapiens OX=9606 GN=PSME3 PE=1 SV=1	0	FALSE	UniProt	32.001	27	6	7	121	6	254	29.5	5.95	13924	18	170.13	6	1	6	0	0.347	0.701127	51.5	148.5	58.44	55.86		59		351.7	89.3	71.8	70.5	239.2		118.5	99		149.3		251.6		135.6	287		77.4	126.9	141.9	116
P63279	SUMO-conjugating enzyme UBC9 OS=Homo sapiens OX=9606 GN=UBE2I PE=1 SV=1	0	TRUE	UniProt	31.912	25	4	6	139	4	158	18	8.66	24562.5	59	167.67	3	3	3	0	0.459	0.230548	62.9	137.1	62.8	50.44	87.5	248.7			163.8	153.2	53.6		103.2	189.9	172.1	26.6	220.5		80.8	57.5	96	221.7		124.8	214.3	60.3	47.3
Q14677	Clathrin interactor 1 OS=Homo sapiens OX=9606 GN=CLINT1 PE=1 SV=1	0	FALSE	UniProt	31.806	10	5	7	92	5	625	68.2	6.42	9327.97	66	89.44	5	4	5	0	0.234	0.759885	37.9	162.1	60.26	34.48		99.3		367.7	33	185		136		179.1	71.5	106.3	257.1		65.1	118.6				381.4	287.2	212.8
Q02818	Nucleobindin-1 OS=Homo sapiens OX=9606 GN=NUCB1 PE=1 SV=4	0	FALSE	UniProt	31.755	21	9	10	52	9	461	53.8	5.25	3036.21	56	30.98	7	4	7	0	0.726	0.247516	84.1	115.9	78.87	63.8											75.2		370.1		54.7						231.9	268.1
Q08257	Quinone oxidoreductase OS=Homo sapiens OX=9606 GN=CRYZ PE=1 SV=1	0	FALSE	UniProt	31.62	23	6	8	92	6	329	35.2	8.44	10012.7	29	113.87	3	3	5	0	0.376	0.611395	54.7	145.3	65.84	37.97						146.5		40.9	204.9	107.8	48.4	40.5		313.6	97.5	56.5	91.2		158.5	193.9	179.3
Q13243	Serine/arginine-rich splicing factor 5 OS=Homo sapiens OX=9606 GN=SRSF5 PE=1 SV=1	0	FALSE	UniProt	31.478	17	4	6	141	3	272	31.2	11.59	19203.3	69	161.1	4	3	4	0	0.653	0.00780436	79	121	71.6	73.24	79.1	111.9	210		99.1			174.8	92.8	232.4	139.3	237.7			123					500	129.9
O15145	Actin-related protein 2/3 complex subunit 3 OS=Homo sapiens OX=9606 GN=ARPC3 PE=1 SV=3	0	FALSE	UniProt	31.442	29	6	7	121	6	178	20.5	8.59	13536.9	23	133.72	4	2	5	0	0.628	0.00779997	77.2	122.8	71.99	68.2	24.1	80.8		359	36.2	124.7	35.2	126.7	164.9	48.4	249.4		63.4		187.2	99.5	140.2	139.6	39.2	81.5	65	81.2	183.6
P09661	U2 small nuclear ribonucleoprotein A' OS=Homo sapiens OX=9606 GN=SNRPA1 PE=1 SV=2	0	FALSE	UniProt	31.416	26	5	7	109	5	255	28.4	8.62	13299.1	138	104.87	5	5	4	0	0.288	0.704434	44.7	155.3	67.8	43.59					500		216.9	208.8		74.2	112	58.3	81.9	139.6	108.2			390.1		109.9			319.9
A0AVT1	Ubiquitin-like modifier-activating enzyme 6 OS=Homo sapiens OX=9606 GN=UBA6 PE=1 SV=1	0	FALSE	UniProt	31.294	8	7	9	71	7	1052	117.9	6.14	5951.8	79	58.23	6	3	6	0	0.212	0.0425919	35	165	74.76	0						500					80.2	143.9	106.5	101.4	68						162.4	90.4	48.7
P49721	Proteasome subunit beta type-2 OS=Homo sapiens OX=9606 GN=PSMB2 PE=1 SV=1	0	FALSE	UniProt	31.256	28	5	9	100	5	201	22.8	7.02	7757.45	61	110.23	4	3	5	0	0.674	0.00187508	80.5	119.5	70.08	61.09	205.2		156.5		138.3	175.8			205.1	119.1	360.1				139.9	50.9		217	97.2	134.9	65.1	76.5	160.2
P61513	60S ribosomal protein L37a OS=Homo sapiens OX=9606 GN=RPL37A PE=1 SV=2	0	FALSE	UniProt	31.189	29	3	6	123	3	92	10.3	10.43	14980.8	53	137.59	3	3	3	0	0.568	0.547961	72.5	127.5	69.97	67.32			347.6		152.4		125.1	177.7	162.6	34.6	158.4	259.2			82.4	97.7	241.3		105.6	55.3	35.9	316.1
P38606	V-type proton ATPase catalytic subunit A OS=Homo sapiens OX=9606 GN=ATP6V1A PE=1 SV=2	0	FALSE	UniProt	31.052	16	8	9	107	8	617	68.3	5.52	10271.7	96	116.88	7	6	7	0	0.563	0.0347934	72.1	127.9	75.82	57.5	125.5			312.2	62.3		84.4		415.6			70	221.7	208.4		41.6	113.5	122.8	157.1	65	88		230.2
O43809	Cleavage and polyadenylation specificity factor subunit 5 OS=Homo sapiens OX=9606 GN=NUDT21 PE=1 SV=1	0	FALSE	UniProt	30.969	33	7	8	111	7	227	26.2	8.82	11403.1	50	128.87	6	3	6	0	0.614	0.0525498	76.1	123.9	75.01	72.27	20.2	64.9	67.8	211.8	135.4	79.3	95.3	121.7	41.7	161.9	68.9			207.6	223.5	129.5	63.8	61	163.2	82.5	38.7	151.5	113.8
P53999	Activated RNA polymerase II transcriptional coactivator p15 OS=Homo sapiens OX=9606 GN=SUB1 PE=1 SV=3	0	FALSE	UniProt	30.882	31	4	7	261	4	127	14.4	9.6	72672	109	397.76	4	2	4	0	0.681	0.919279	81.1	118.9	53.97	68.91	59.9	190.4	125.9	71.4	52.3	135.8	28.9		255.9	79.4	265	103.2			131.8	118.3	60	88.3	120.8	112.6	53.5	52.3	61.4
P11908	Ribose-phosphate pyrophosphokinase 2 OS=Homo sapiens OX=9606 GN=PRPS2 PE=1 SV=2	0	FALSE	UniProt	30.863	26	8	9	41	5	318	34.7	6.61	7006.49	28	61.12	4	4	5	0	0.36		52.9	147.1	73.29							66.4	283.5	61.3	61.1	27.7		500										83.5
Q8NBS9	Thioredoxin domain-containing protein 5 OS=Homo sapiens OX=9606 GN=TXNDC5 PE=1 SV=2	0	FALSE	UniProt	30.843	15	7	9	124	7	432	47.6	5.97	10572.9	71	123.84	6	3	6	0	0.664	0.0383913	79.8	120.2	58.39	70.46	83.8	113.8	116.9	148.4	37.2	72.2	179.5	108.4	108.5	31.4	167.7		98.3	71.6	162.4	69.7	127.4	139.7		163.1		88	69.8
P14324	Farnesyl pyrophosphate synthase OS=Homo sapiens OX=9606 GN=FDPS PE=1 SV=4	0	FALSE	UniProt	30.738	14	5	8	103	5	419	48.2	6.15	13142.3	52	122.4	4	4	4	0	0.349	0.135976	51.8	148.2	62.96	45.12		327.8			172.2	138.4	109.8		65.8	186	56.7	252.5		147	43.8	116.5	88.8		246.3	48.4	402.4
P56211	cAMP-regulated phosphoprotein 19 OS=Homo sapiens OX=9606 GN=ARPP19 PE=1 SV=2	0	FALSE	UniProt	30.679	33	3	8	101	2	112	12.3	9.09	15387.6	95	103.76	3	2	3	0	0.488	0.736443	65.6	134.4	68.74	56.63	255.6		244.4			148.8	87			264.2				453.2	46.8	98	266.4		135.6		252.4
P23229	Integrin alpha-6 OS=Homo sapiens OX=9606 GN=ITGA6 PE=1 SV=5	0	FALSE	UniProt	30.671	9	8	9	74	8	1130	126.5	6.61	4293.09	87	55.16	6	5	7	0	0.231	0.348578	37.5	162.5	71.28	36.04	129.6	212.8			157.6						59.7	171.2	134.6	54.7	79.7						134.9	79.6	163.1
Q96AG4	Leucine-rich repeat-containing protein 59 OS=Homo sapiens OX=9606 GN=LRRC59 PE=1 SV=1	0	FALSE	UniProt	30.632	21	7	9	256	7	307	34.9	9.57	38335.1	124	278.78	5	5	5	0	0.686	0.213257	81.4	118.6	49.26	68.17	103	35.7	144.2	144.3	72.8	41.3	101.1	217.8	59.3	80.4	167.8	46.8	108.6	76.9	99.8	95.1	94.7	58.7	190.6	60.9	109.6	125.5	116
Q9UHD1	Cysteine and histidine-rich domain-containing protein 1 OS=Homo sapiens OX=9606 GN=CHORDC1 PE=1 SV=2	0	FALSE	UniProt	30.442	11	4	9	76	4	332	37.5	7.87	5420.3	107	55.59	4	4	4	0	0.761	0.949802	86.5	113.5	78.28	58.1	62.3	38.7	350.8		48.2	101.9	59.8	84.2	179.5	74.6	333.7	41.3			125							500
Q6IBS0	Twinfilin-2 OS=Homo sapiens OX=9606 GN=TWF2 PE=1 SV=2	0	FALSE	UniProt	30.401	27	8	9	68	6	349	39.5	6.84	5360.05	32	58.35	6	5	5	0	0.388	0.916305	55.9	144.1	61.15	0	3.7	37.5	81.3	184.9	192.5												284.8			215.2
P25685	DnaJ homolog subfamily B member 1 OS=Homo sapiens OX=9606 GN=DNAJB1 PE=1 SV=4	0	FALSE	UniProt	30.383	23	8	11	138	8	340	38	8.63	11269.5	53	133.09	7	5	8	0	0.39	0.0856035	56.2	143.8	72.01	52.62	277.9	90.6			131.4	383.3				116.7					500	60.7	262.1			177.1	114	60.7	180.4
P46782	40S ribosomal protein S5 OS=Homo sapiens OX=9606 GN=RPS5 PE=1 SV=4	0	FALSE	UniProt	30.184	18	5	9	295	5	204	22.9	9.72	36784.2	533	263.8	5	5	5	0	0.77	0.300418	87	113	48.95	58.06	104.5	78.4	129.8	87.5	99.8	78.4	36.2	169.5	141.4	74.5	119.8	142.1	3.5	95.6	139	69	38	84.3	114.6	194.2	105.4	51.1	181.8
O95573	Long-chain-fatty-acid--CoA ligase 3 OS=Homo sapiens OX=9606 GN=ACSL3 PE=1 SV=3	0	FALSE	UniProt	30.138	9	5	7	69	5	720	80.4	8.38	7415.28	39	83.7	5	3	5	0	0.562	0.0208031	71.9	128.1	72.34	45.38	268.1		106.3		125.7	114	127.2	143.8	45.8	69.2	101			359	40	76.1	147.4	173.5	65.3	37.8
O00762	Ubiquitin-conjugating enzyme E2 C OS=Homo sapiens OX=9606 GN=UBE2C PE=1 SV=1	0	TRUE	UniProt	30.089	35	5	6	136	5	179	19.6	7.37	17827.3	46	136.96	5	2	5	0	0.316	0.0354483	48	152	66.71	57.16	76.6	318.9	38.5		65.9				197.8	302.2	69.6	135.3	221.7		73.3	84.5	97.5	146.1	93.3	78.7	36.2	107.8	220.5
P06703	Protein S100-A6 OS=Homo sapiens OX=9606 GN=S100A6 PE=1 SV=1	0	FALSE	UniProt	30.01	54	5	7	406	5	90	10.2	5.48	75036.6	381	331.3	4	3	5	0	1.078	0.0464914	103.8	96.2	39.51	58.52	81.6	56.6	163.7	74.8	123.3	136.4	85.6	83.9	123.1	71	64.9	69.6	76.7	194.8	94	126.5	100.3	68.4	118.3	86.5	79	114.7	147.4
Q9UHB6	LIM domain and actin-binding protein 1 OS=Homo sapiens OX=9606 GN=LIMA1 PE=1 SV=1	0	FALSE	UniProt	29.973	10	8	11	57	8	759	85.2	6.84	6719.51	57	47.1	4	7	4	0	0.837	0.515711	91.1	108.9	66.39	61.45	71.1	162.1	180.5		86.4		130.3	283		86.7			380.6		119.4					500			354.4
Q9UKX7	Nuclear pore complex protein Nup50 OS=Homo sapiens OX=9606 GN=NUP50 PE=1 SV=2	0	FALSE	UniProt	29.967	13	4	5	70	4	468	50.1	7.06	12049	24	107.77	4	2	4	0	0.365	0.00842119	53.4	146.6	68.63	22		15.2	159.1	228.7	97				500		500						377.3			122.7
Q9NRX4	14 kDa phosphohistidine phosphatase OS=Homo sapiens OX=9606 GN=PHPT1 PE=1 SV=1	0	FALSE	UniProt	29.924	38	5	8	163	5	125	13.8	6.07	20588.3	131	178.01	4	5	4	0	0.53	0.877507	69.3	130.7	64.79	65.66	103	202.7		88.1	106.1			271.2		228.8	157.2	51	84.8	87.9	119.1	112.7	136	92.6	70.3	88.5	54.2	176.2	52
Q99459	Cell division cycle 5-like protein OS=Homo sapiens OX=9606 GN=CDC5L PE=1 SV=2	0	FALSE	UniProt	29.921	9	6	7	75	6	802	92.2	8.18	10905.1	17	85.17	6	1	6	0	0.659	0.498051	79.5	120.5	69.41	51.87		190.9		70.5	238.6				294.2	205.8
P51665	26S proteasome non-ATPase regulatory subunit 7 OS=Homo sapiens OX=9606 GN=PSMD7 PE=1 SV=2	0	FALSE	UniProt	29.821	21	6	9	86	6	324	37	6.77	7289.46	28	74.53	4	4	5	0	0.503	0.608503	66.9	133.1	55.82	61.77	80.1	102.7	158.1	99.5	59.6						294.8	103.8	74.3		27.1	183.6	77.7	113.2	75.9	49.6
P16152	Carbonyl reductase [NADPH] 1 OS=Homo sapiens OX=9606 GN=CBR1 PE=1 SV=3	0	FALSE	UniProt	29.815	28	6	7	107	6	277	30.4	8.32	13000	51	129.52	4	3	6	0	0.936	0.34485	96.7	103.3	73.74	71.3					500						135.6	38.4	99.2	109.3	117.6					500	50	122.7	100.7
Q9UJU6	Drebrin-like protein OS=Homo sapiens OX=9606 GN=DBNL PE=1 SV=1	0	FALSE	UniProt	29.804	18	6	7	57	6	430	48.2	5.05	4160.67	27	47.55	5	4	6	0	0.439	0.00793752	61	139	70.43	51.57	39.4	134.2		234.7	91.7																	500
Q07960	Rho GTPase-activating protein 1 OS=Homo sapiens OX=9606 GN=ARHGAP1 PE=1 SV=1	0	FALSE	UniProt	29.779	14	5	8	45	5	439	50.4	6.29	4581.77	24	46.45	5	4	5	0	0.757	1.37503e-06	86.2	113.8	69.42	46.99					500				429.9	70.1						500					500
P31350	Ribonucleoside-diphosphate reductase subunit M2 OS=Homo sapiens OX=9606 GN=RRM2 PE=1 SV=1	0	FALSE	UniProt	29.765	19	7	9	183	7	389	44.8	5.38	15922.6	152	172.35	7	6	7	0	0.672	0.284903	80.4	119.6	55.07	71.15	12.8	142.5	98.7	169.4	76.6	129.7	96.5	99.7	101.3	72.8	104.4	49.6	59	174.7	112.4			303.5		196.5		289.9
P29373	Cellular retinoic acid-binding protein 2 OS=Homo sapiens OX=9606 GN=CRABP2 PE=1 SV=2	0	FALSE	UniProt	29.58	25	5	8	175	5	138	15.7	5.4	30729.7	74	218.88	4	3	4	0	0.634	0.159863	77.6	122.4	65.01	59.16	113.6	108.8	62.8		214.9	82.4	60.2	243	34.9	79.6		166.8	71.8	208.9	52.5	66.6	85.8	59.8	287.8		99.2	44.5	113
O75436	Vacuolar protein sorting-associated protein 26A OS=Homo sapiens OX=9606 GN=VPS26A PE=1 SV=2	0	FALSE	UniProt	29.503	17	4	7	106	4	327	38.1	6.57	14079.5	48	124.15	3	3	4	0	0.5	0.00315021	66.6	133.4	75.04	57.7	128.9	85.5	84.5	154.7	46.4	25.5	117.3	156.6	123.9	76.7	109.1	92.9	275.2		22.8		286.6			213.4	262.4		237.6
P63208	S-phase kinase-associated protein 1 OS=Homo sapiens OX=9606 GN=SKP1 PE=1 SV=2	0	FALSE	UniProt	29.444	28	5	8	94	5	163	18.6	4.54	15661.1	32	134.63	5	3	5	0	0.432	0.146293	60.3	139.7	74.51	50.21	500					52.1	86.4	170.8	51.7	139.1	227.4			201.5	71.2			500				500
P52943	Cysteine-rich protein 2 OS=Homo sapiens OX=9606 GN=CRIP2 PE=1 SV=1	0	FALSE	UniProt	29.346	15	3	5	271	3	208	22.5	8.72	59715.6	139	376.87	3	2	3	0	0.748	0.8205	85.6	114.4	51.19	69.09	90.5	82	105.2	170.1	52.1	132.7	33.7	108.6	130.3	94.7	122.2	85	111.6	27.9	153.3	43	67.9	121.4	181.6	86.1	88.5	93.9	49.8
Q9Y6E2	Basic leucine zipper and W2 domain-containing protein 2 OS=Homo sapiens OX=9606 GN=BZW2 PE=1 SV=1	0	FALSE	UniProt	29.34	6	4	7	90	4	419	48.1	6.68	10875.6	105	59.98	4	4	4	0	1.101	0.700806	104.8	95.2	61.98	75.32	70.7	103.4	205.7		120.1	272.4			227.6		125.1	117.3	63.8	117.8	76
Q9NR45	Sialic acid synthase OS=Homo sapiens OX=9606 GN=NANS PE=1 SV=2	0	FALSE	UniProt	29.303	16	5	7	108	5	359	40.3	6.74	11234.8	61	130.37	4	4	4	0	0.442	0.00866551	61.3	138.7	57.27	56.39		58.9		267.6	173.5	165.4	78.1	62.1	90.7	103.7						289.8				210.2	67.1	247.7	88.5
P60953	Cell division control protein 42 homolog OS=Homo sapiens OX=9606 GN=CDC42 PE=1 SV=2	0	FALSE	UniProt	29.227	19	3	5	194	3	191	21.2	6.55	42846.7	128	284.53	3	2	3	0	0.715	7.64628e-07	83.4	116.6	49.69	71.2	94.4	41.1	68.9	197.1	98.6	43.8	44	86	177.1	149.1	173.9	32.6	154.2	59.1	80.2	85.3	225.2	36	96.5	56.9	109.9	57.1
P83881	60S ribosomal protein L36a OS=Homo sapiens OX=9606 GN=RPL36A PE=1 SV=2	0	FALSE	UniProt	29.176	27	3	5	174	1	106	12.4	10.58	20710.1	252	154.61	2	3	2	0	0.705	0.181857	82.7	117.3	66.31	70.07	9.7	84	322.4		83.9	176.1	107.2	109.5	107.2						500			285.3	214.7
Q9UKD2	mRNA turnover protein 4 homolog OS=Homo sapiens OX=9606 GN=MRTO4 PE=1 SV=2	0	FALSE	UniProt	29.079	26	7	9	86	7	239	27.5	8.29	10100.5	46	90.65	4	4	5	0	0.525	0.711951	68.8	131.2	75.3	57.61		184.1			315.9				500			500				70.3	124.2	205.9		99.6		500
Q9BW04	Specifically androgen-regulated gene protein OS=Homo sapiens OX=9606 GN=SARG PE=1 SV=2	0	FALSE	UniProt	29.041	13	5	7	56	5	601	63.9	8.62	3964.22	103	40.14	4	4	5	0	1.177	0.333922	108.1	91.9	66.03	89.32		27.8	173.7		298.5	251.8			248.2							132.8	130.8	122.2	55	59.2	85.2	64.9	106.3
P51648	Aldehyde dehydrogenase family 3 member A2 OS=Homo sapiens OX=9606 GN=ALDH3A2 PE=1 SV=1	0	FALSE	UniProt	28.983	16	7	7	148	7	485	54.8	7.88	19478.6	107	166.43	5	3	6	0	0.606	0.108291	75.5	124.5	77.75	64.13	60.4	29.4	94.9	247.1	68.2	51.4	61.2	84.1	113.6	189.8	500					141.9	129.6		178.7	49.8	500
P25789	Proteasome subunit alpha type-4 OS=Homo sapiens OX=9606 GN=PSMA4 PE=1 SV=1	0	FALSE	UniProt	28.943	22	7	9	176	7	261	29.5	7.72	19564.2	157	163.35	5	5	6	0	0.544	0.448976	70.5	129.5	69.07	60.08	26.5	120.3	143.4	102.8	107.1	145.1	76.6	130.9	64.6	82.8	346.7				153.3					500	238.6		144.4
P30048	Thioredoxin-dependent peroxide reductase, mitochondrial OS=Homo sapiens OX=9606 GN=PRDX3 PE=1 SV=3	0	FALSE	UniProt	28.887	20	5	6	239	5	256	27.7	7.78	28330.7	119	269.18	5	3	5	0	0.817	0.0223262	89.9	110.1	57.62	72.21	120	104	128.2		147.8	119.2	165.5	88.4		126.9	118.9	47.8	255.2		78.1	62.5	119.4	239.7		78.3		17.3	129.1
Q99439	Calponin-2 OS=Homo sapiens OX=9606 GN=CNN2 PE=1 SV=4	0	FALSE	UniProt	28.836	12	4	7	83	3	309	33.7	7.33	12544.2	103	95.07	3	4	3	0	0.671	0.115748	80.3	119.7	68.94	66.84	70	227.3			202.6	146.9			272.5	80.7	162		246.4		91.6					500	153.7		181.9
Q12792	Twinfilin-1 OS=Homo sapiens OX=9606 GN=TWF1 PE=1 SV=3	0	FALSE	UniProt	28.831	23	7	9	117	5	350	40.3	6.96	9823.08	78	114.17	6	4	6	0	0.646	0.707618	78.5	121.5	63.88	64.83		333.5			166.5		152.8		232.8	114.4	201.1	165.6	61.5	71.8		49.7	74.7	132.7	170.3	72.7
Q96AC1	Fermitin family homolog 2 OS=Homo sapiens OX=9606 GN=FERMT2 PE=1 SV=1	0	FALSE	UniProt	28.754	8	6	9	96	5	680	77.8	6.7	7655.32	59	51.98	5	3	6	0	0.503	0.137471	66.9	133.1	66.54	71.18	239.6				260.4	206.9		86.6	138.2	68.3	101.5	151.9	101	18.4	127.3
P81605	Dermcidin OS=Homo sapiens OX=9606 GN=DCD PE=1 SV=2	0	FALSE	UniProt	28.697	46	6	9	91	6	110	11.3	6.54	10036.4	138	71.58	5	6	6	0	1.421	0.0754768	117.4	82.6	83.61	114.47	8.3	411.5	54.1	20.6	5.5	130.4	64	99.6	133.8	72.2	39	211.8	70.7	165.9	12.6	104	85.2	108.4	135	67.3	115.2	95.3	100.1
O14737	Programmed cell death protein 5 OS=Homo sapiens OX=9606 GN=PDCD5 PE=1 SV=3	0	FALSE	UniProt	28.68	41	5	9	107	5	125	14.3	6.04	7851.27	97	76.72	5	4	5	0	0.695	0.0071256	82	118	64.46	57.92	169.4	69.3	42.6	131.8	86.8			344.1		155.9	163.2	273.1			63.7							48.2
Q15363	Transmembrane emp24 domain-containing protein 2 OS=Homo sapiens OX=9606 GN=TMED2 PE=1 SV=1	0	FALSE	UniProt	28.631	21	4	6	114	4	201	22.7	5.17	8112.86	111	73.67	4	4	4	0	0.628	3.92681e-07	77.2	122.8	64.87	59.15	137.2	126.5		92.3	144		110.5	109.4	138	142	159.1				340.9	500
P46459	Vesicle-fusing ATPase OS=Homo sapiens OX=9606 GN=NSF PE=1 SV=3	0	FALSE	UniProt	28.607	9	6	7	128	6	744	82.5	6.95	13817.9	74	143.05	5	3	6	0	0.764	0.0671457	86.6	113.4	65.65	65.37	55.2		67.5	322.2	55.1						57.3	48.9	135.1	186.2	72.5	85.5	152	141.8	64.2	56.5	277.8
P62993	Growth factor receptor-bound protein 2 OS=Homo sapiens OX=9606 GN=GRB2 PE=1 SV=1	0	FALSE	UniProt	28.558	21	4	7	80	4	217	25.2	6.32	8130.89	53	84.95	4	3	4	0	0.579	0.654016	73.3	126.7	83.29	74.56				500		138.2	135.4	127	52	47.5	125.3		374.7			183.4	228.5			88
P27708	CAD protein OS=Homo sapiens OX=9606 GN=CAD PE=1 SV=3	0	FALSE	UniProt	28.505	5	9	9	58	9	2225	242.8	6.46	4009.87	43	57.06	6	5	6	0	0.883	0.0169112	93.8	106.2	72.84	83.64	323.1				176.9	52.4	196.1		91.6	159.8	263.7				236.3	135.8	156.3		159	49
O95747	Serine/threonine-protein kinase OSR1 OS=Homo sapiens OX=9606 GN=OXSR1 PE=1 SV=1	0	FALSE	UniProt	28.484	15	6	7	63	5	527	58	6.43	8267.77	22	70.26	5	2	5	0	0.504	0.000738819	67	133	69.7	58.77	251.3	78.6			170.1	103.5	83.8	47.2	206.9	58.7				500		292.3	54.9			152.7
O60832	H/ACA ribonucleoprotein complex subunit DKC1 OS=Homo sapiens OX=9606 GN=DKC1 PE=1 SV=3	0	FALSE	UniProt	28.433	11	6	9	73	6	514	57.6	9.42	5657.97	94	68.2	5	5	4	0	0.816	1.85097e-10	89.9	110.1	74.49	76.63							53.6	336.9		109.6						500					137.9	72.4	99.3
Q9GZL7	Ribosome biogenesis protein WDR12 OS=Homo sapiens OX=9606 GN=WDR12 PE=1 SV=2	0	FALSE	UniProt	28.41	10	3	5	66	3	423	47.7	5.9	5033.29	38	72.28	3	2	3	0	0.392	0.792606	56.3	143.7	66.19	47.7		108.2	160	178.7	53.2	124.4	105.1	55.6	112.4	102.4	351.8				148.2	135.7	77.9	71.6	76.9	137.8			338.7
Q14651	Plastin-1 OS=Homo sapiens OX=9606 GN=PLS1 PE=1 SV=2	0	FALSE	UniProt	28.338	13	5	6	155	2	629	70.2	5.41	28945.3	10	208.37	3	1	5	0	0.85	0.568649	91.9	108.1	75.65	16.18
Q13404	Ubiquitin-conjugating enzyme E2 variant 1 OS=Homo sapiens OX=9606 GN=UBE2V1 PE=1 SV=2	0	FALSE	UniProt	28.338	41	6	7	354	2	147	16.5	7.93	41328.8	134	354.73	6	5	6	0	0.276	0.867777	43.3	156.7	61.87	44.76	109.3	138.1	167.1		85.4					500			172		328		114.8	142.6	174.1	68.6			127.1
P62942	Peptidyl-prolyl cis-trans isomerase FKBP1A OS=Homo sapiens OX=9606 GN=FKBP1A PE=1 SV=2	0	FALSE	UniProt	28.264	26	3	4	158	3	108	11.9	8.16	30849.7	227	233.78	2	2	2	0	0.536	0.00211397	69.8	130.2	68.46	63.4	34.3	76.2	86.2	229.8	73.5	49.2	52.6	98.2	155.4	144.6	131.4		219.1		149.6		130.4	192.3		177.3	103.9	52.6	121.7
Q9BS26	Endoplasmic reticulum resident protein 44 OS=Homo sapiens OX=9606 GN=ERP44 PE=1 SV=1	0	FALSE	UniProt	28.226	15	6	7	115	5	406	46.9	5.26	9369.44	27	101.98	5	2	6	0	0.425	0.341015	59.7	140.3	74.58	52.37	110.6		71.8	104.6	213	94	214.6		121.6	69.8	114.8	68	188.6		128.5		78.4		278.6	143	41	84.3	70.8
O60869	Endothelial differentiation-related factor 1 OS=Homo sapiens OX=9606 GN=EDF1 PE=1 SV=1	0	FALSE	UniProt	28.212	43	8	10	98	8	148	16.4	9.95	5691.3	181	54.65	5	7	5	0	0.609	0.860542	75.7	124.3	62.72	69.83						96.9	167.4	91.1	113.3	31.3	207.1	292.9				50.3	70.7	85.9	137.7	155.4	181.7	60.4	60.3
P10515	Dihydrolipoyllysine-residue acetyltransferase component of pyruvate dehydrogenase complex, mitochondrial OS=Homo sapiens OX=9606 GN=DLAT PE=1 SV=3	0	FALSE	UniProt	28.179	13	8	9	66	8	647	69	7.84	4873.54	51	44.74	7	4	7	0	100		200		73.79							67.4			269.3	163.3	82.5	51.1	194	135.6	36.8					500		180.2	212.5
Q14696	LRP chaperone MESD OS=Homo sapiens OX=9606 GN=MESD PE=1 SV=2	0	FALSE	UniProt	28.103	20	5	8	133	5	234	26.1	7.78	13503.3	123	100.21	5	5	5	0	0.658	0.0546422	79.4	120.6	67.59	63.02		137.4	201		161.5		216.1	112	88.9	83.1	50.7		311.1		138.2				500				500
Q8TCT9	Minor histocompatibility antigen H13 OS=Homo sapiens OX=9606 GN=HM13 PE=1 SV=1	0	FALSE	UniProt	28.094	17	6	8	127	6	377	41.5	6.43	9742.38	189	117	6	3	6	0	0.622	0.607563	76.7	123.3	75.23	67.55					500	224.7	93.5	35.3	65.1	81.4	130.9	146.6	35.1	48.2	139.2	182.6	101.1		131.6	84.7		228.2
O43290	U4/U6.U5 tri-snRNP-associated protein 1 OS=Homo sapiens OX=9606 GN=SART1 PE=1 SV=1	0	FALSE	UniProt	28.075	8	4	6	41	4	800	90.2	6.13	5186.67	11	65.97	4	1	4	0	0.3	0.056589	46.1	153.9	75.77	31.46					500						186.1			253.5	60.4	127.5	163.2		209.3
P12270	Nucleoprotein TPR OS=Homo sapiens OX=9606 GN=TPR PE=1 SV=3	0	FALSE	UniProt	28.068	5	9	10	24	9	2363	267.1	5.02	1507.3	28	18.68	4	4	6	0	0.825	0.0476826	90.4	109.6	63.01	52.67
Q07866	Kinesin light chain 1 OS=Homo sapiens OX=9606 GN=KLC1 PE=1 SV=2	0	FALSE	UniProt	28.05	10	6	9	57	6	573	65.3	6.2	4508.25	32	50.99	5	5	5	0	0.422	0.229942	59.4	140.6	64.44	48.6				374.5	125.5																111.8	151.8	189.2
Q96KP4	Cytosolic non-specific dipeptidase OS=Homo sapiens OX=9606 GN=CNDP2 PE=1 SV=2	0	FALSE	UniProt	28.021	18	6	7	80	6	475	52.8	5.97	13559.5	15	121.59	5	2	6	0	0.267	0.684204	42.1	157.9	68.51	37.68	247.4				252.6							100.7			399.3	75.3	86.4	161.5	106.5	70.4		316
Q96HS1	Serine/threonine-protein phosphatase PGAM5, mitochondrial OS=Homo sapiens OX=9606 GN=PGAM5 PE=1 SV=2	0	FALSE	UniProt	27.917	27	7	8	136	7	289	32	8.68	9018.51	111	142.94	6	5	7	0	0.478	0.905237	64.7	135.3	69.26	64.45		64.2	200.5	109.9	125.5	144.2		181.2	80.4	94.2	32.3	58.5	211.9	143	54.3	199.9		62.5	105.1	132.5	43.9	41.9	68.8
Q9NSE4	Isoleucine--tRNA ligase, mitochondrial OS=Homo sapiens OX=9606 GN=IARS2 PE=1 SV=2	0	FALSE	UniProt	27.859	7	6	7	62	6	1012	113.7	7.2	5957.79	29	60.64	3	4	5	0	0.498	0.11965	66.5	133.5	65.11	41.05						146.2		213.2	74.8	65.7	136.8	363.2				41.5	216.2	109.5	100	32.8
P26006	Integrin alpha-3 OS=Homo sapiens OX=9606 GN=ITGA3 PE=1 SV=5	0	FALSE	UniProt	27.831	5	5	7	84	5	1051	116.5	6.77	11010.7	23	109.41	5	2	5	0	0.491	0.11965	65.9	134.1	73.41	63.62		500				112.1		218.3		169.6					500				262.9	237.1		366.2
Q14839	Chromodomain-helicase-DNA-binding protein 4 OS=Homo sapiens OX=9606 GN=CHD4 PE=1 SV=2	0	FALSE	UniProt	27.72	4	6	8	144	6	1912	217.9	5.86	15339.1	62	146.66	5	5	5	0	0.812	0.0561348	89.6	110.4	64.3	68.78	81.5	50.1	163	91.8	113.6	135.6		158.5	90.4	115.5		379.9			120.1				271.3	228.7
Q6XQN6	Nicotinate phosphoribosyltransferase OS=Homo sapiens OX=9606 GN=NAPRT PE=1 SV=2	0	FALSE	UniProt	27.635	12	7	9	133	7	538	57.5	5.68	7050.64	113	121.51	7	7	7	0	0.628	0.222941	77.1	122.9	49.76	74.89	48.4	179.1	49.3	134	89.1	140.1	54.2	124.3	63.7	117.7	73.3	65.1	35.8	231.3	94.5	126.2	67.3	77.2	102.4	126.9	109.8	137	93.6
Q7Z2W4	Zinc finger CCCH-type antiviral protein 1 OS=Homo sapiens OX=9606 GN=ZC3HAV1 PE=1 SV=3	0	FALSE	UniProt	27.621	9	6	7	75	6	902	101.4	8.4	3798.55	107	46.52	5	6	6	0	0.721	0.560581	83.8	116.2	71.96	69.11				500							72.9		229.7		197.4		362.1			137.9
P33240	Cleavage stimulation factor subunit 2 OS=Homo sapiens OX=9606 GN=CSTF2 PE=1 SV=1	0	FALSE	UniProt	27.612	15	6	6	83	6	577	60.9	6.83	11735.4	22	140.92	3	3	4	0	0.45	0.0724746	62.1	137.9	69.11	35.9									423.3	76.7	157.3	92.1		162.9	87.7
P16070	CD44 antigen OS=Homo sapiens OX=9606 GN=CD44 PE=1 SV=3	0	FALSE	UniProt	27.546	7	5	8	206	5	742	81.5	5.33	24805.6	99	218.78	5	4	5	0	0.512	0.672694	67.7	132.3	67.79	65.42	151.8	69.2	111.4	93.3	74.3	146.4	95.8	54.7	48	155.1	88.4	162.6	100.6	34.1	114.3	56.5			346.2	97.3	74.1		94.8
Q9H1E3	Nuclear ubiquitous casein and cyclin-dependent kinase substrate 1 OS=Homo sapiens OX=9606 GN=NUCKS1 PE=1 SV=1	0	FALSE	UniProt	27.437	25	6	9	178	6	243	27.3	5.08	35701.3	177	119.8	5	3	2	0	0.582	0.504838	73.6	126.4	57.23	65.29	23.8	57.8	135.7	216.6	66.2	80.8	74.2	91.7	187.2	66	36.8		134	259.8	69.5	267.8	113.9			118.3	122.2	91.3	146.8
P49207	60S ribosomal protein L34 OS=Homo sapiens OX=9606 GN=RPL34 PE=1 SV=3	0	FALSE	UniProt	27.342	27	5	8	287	5	117	13.3	11.47	60411.9	238	324.22	4	3	5	0	0.771	0.792666	87.1	112.9	58.37	79.69	62.7	54.5	91.2	267.1	24.5	59.3	108.3	52.5	175.9	103.9	132.4	47.7	40.2	161.4	118.3	146.7	111.8	53.6	80.8	107.1	77.3	90.1	79.9
P42766	60S ribosomal protein L35 OS=Homo sapiens OX=9606 GN=RPL35 PE=1 SV=2	0	FALSE	UniProt	27.265	25	4	6	229	4	123	14.5	11.05	41092.4	111	257.39	3	3	4	0	0.543	0.661881	70.4	129.6	61.73	67.71	63.3	89.2	81.1	205.1	61.4	123.5	104.6	93.6	116.1	62.3	84.1	156.6	42.5	146.1	70.7	144.3	98.3		180.7	76.8	107.8	40.7	97.5
Q01469	Fatty acid-binding protein 5 OS=Homo sapiens OX=9606 GN=FABP5 PE=1 SV=3	0	FALSE	UniProt	27.265	19	4	7	166	4	135	15.2	7.01	18136.9	190	123.96	4	4	4	0	0.762	0.185183	86.5	113.5	45.87	71.69	43.9	128.9	138.7		188.5	94.4	108.5	103	115.8	78.3	128.4	144.5	142.9	48.5	35.7	100	96.9	51	174	78.2	125.1		135.5
P49750	YLP motif-containing protein 1 OS=Homo sapiens OX=9606 GN=YLPM1 PE=1 SV=4	0	FALSE	UniProt	27.144	3	5	7	45	5	2146	241.5	6.55	2849	30	26.05	5	4	5	0	0.24	0.301093	38.7	161.3	77.22	0						145.5	304.3			50.1							204.6		295.4
Q9Y5A9	YTH domain-containing family protein 2 OS=Homo sapiens OX=9606 GN=YTHDF2 PE=1 SV=2	0	FALSE	UniProt	27.123	7	4	7	87	2	579	62.3	8.79	9320.75	56	78.91	4	3	4	0	0.714	0.000813702	83.3	116.7	57.86	72.18							86.2	58	262.3	93.5	78.1	87.5	77.4	163.4	93.6
O75400	Pre-mRNA-processing factor 40 homolog A OS=Homo sapiens OX=9606 GN=PRPF40A PE=1 SV=2	0	FALSE	UniProt	27.12	6	6	8	75	6	957	108.7	7.56	6963.44	21	73.15	6	3	6	0	0.244	0.652936	39.3	160.7	62.59	31.04	83.7	222	97.7		96.5	79.1		193.2	140	87.7	149			192.8	158.2								236.6
P60866	40S ribosomal protein S20 OS=Homo sapiens OX=9606 GN=RPS20 PE=1 SV=1	0	FALSE	UniProt	27.054	20	3	4	285	3	119	13.4	9.94	57399	214	344.15	3	2	3	0	0.682	0.497091	81.1	118.9	50.98	71.1	29.8	128.8	215.6		125.7	76.8	135.1		90.8	197.3	72	120.5	141.3	104	62.2	90	58.5	58.4	222.3	70.7	111.9	62.7	52.5
P28482	Mitogen-activated protein kinase 1 OS=Homo sapiens OX=9606 GN=MAPK1 PE=1 SV=3	0	FALSE	UniProt	26.975	21	7	9	117	7	360	41.4	6.98	12694.1	56	115.78	6	4	7	0	0.344	0.609971	51.2	148.8	54.09	46.85	119.2		86.3	205.4	89.1	114.8	38.4	150.3	110	86.6	99.1	67.8	219.6		113.5	34.8	34.5	35.8	132.4	262.6		101.5
O00303	Eukaryotic translation initiation factor 3 subunit F OS=Homo sapiens OX=9606 GN=EIF3F PE=1 SV=1	0	FALSE	UniProt	26.973	19	6	9	136	6	357	37.5	5.45	8955.58	106	98.94	5	4	6	0	0.745	2.06884e-05	85.4	114.6	66.26	66.71	122.1	78.3	71.3	190.2	38.1	118.7	98.3	119.7		163.2	63.9	83.4		205.4	147.2	56.7	68	193.6	150.1	31.6
O00154	Cytosolic acyl coenzyme A thioester hydrolase OS=Homo sapiens OX=9606 GN=ACOT7 PE=1 SV=3	0	FALSE	UniProt	26.916	16	5	5	134	5	380	41.8	8.54	30580.3	4	249.36	5	1	5	0	0.606	0.626565	75.5	124.5	56.13	60.18	157.9	110.5	171.3		60.2	132.8			232.5	134.7	197.2		219.1		83.7		179.1		228.9	92.1
P50570	Dynamin-2 OS=Homo sapiens OX=9606 GN=DNM2 PE=1 SV=2	0	FALSE	UniProt	26.895	9	8	8	134	8	870	98	7.44	10431.4	69	137.3	5	5	7	0	0.857	0.0630979	92.3	107.7	63.89	77.96	106.7	18.4	97.6	122.3	154.9	282.6	127.8			89.6	134.2	49	95.4	102.2	119.2	89	161	196.8		53.2	120.2
P06396	Gelsolin OS=Homo sapiens OX=9606 GN=GSN PE=1 SV=1	0	TRUE	UniProt	26.86	8	5	6	129	5	782	85.6	6.28	15039.3	78	156.51	4	2	4	0	0.682	0.951543	81.1	118.9	68.63	66.59	189.4	87		87.3	136.2	266.5				233.5	52	97.3	41	182.6	127	98.2	67.8	96.7	83.2	154.1	133.8	173.2	160.3
Q9UQE7	Structural maintenance of chromosomes protein 3 OS=Homo sapiens OX=9606 GN=SMC3 PE=1 SV=2	0	FALSE	UniProt	26.849	6	7	10	34	7	1217	141.5	7.18	1533.57	38	17.97	4	5	5	0	0.65	0.0507122	78.8	121.2	60.87	29.24																					135.2	364.8
Q15286	Ras-related protein Rab-35 OS=Homo sapiens OX=9606 GN=RAB35 PE=1 SV=1	0	FALSE	UniProt	26.807	18	4	6	130	2	201	23	8.29	24866.3	129	102.4	3	3	4	0	0.867	5.79691e-05	92.9	107.1	44.15	69.34						145.1	65.4	185.1		104.4
P47813	Eukaryotic translation initiation factor 1A, X-chromosomal OS=Homo sapiens OX=9606 GN=EIF1AX PE=1 SV=2	0	FALSE	UniProt	26.787	19	3	5	170	3	144	16.5	5.24	28912.9	147	201.99	3	2	3	0	0.957	1.78689e-09	97.8	102.2	75.77	61.33	81	60	84.4	175.3	99.4							123.7	105	149.1	122.2	77.7		138.7	197.2	86.4
P62314	Small nuclear ribonucleoprotein Sm D1 OS=Homo sapiens OX=9606 GN=SNRPD1 PE=1 SV=1	0	FALSE	UniProt	26.784	37	3	4	119	3	119	13.3	11.56	9972.48	71	119.88	3	2	3	0	0.679	0.000126907	80.9	119.1	73.12	71.59	110.6	74.6	158.9		155.8			194.4		305.6		124.3		375.7		117.9	161		221		39.1	170.7
P30419	Glycylpeptide N-tetradecanoyltransferase 1 OS=Homo sapiens OX=9606 GN=NMT1 PE=1 SV=2	0	FALSE	UniProt	26.763	15	6	7	59	6	496	56.8	7.8	5942.57	20	66.95	5	2	5	0	0.627	0.220718	77.1	122.9	63.57	67.02							184.2	79	205.2	31.6	183.2	316.8							415.4	84.6	161.4
P04181	Ornithine aminotransferase, mitochondrial OS=Homo sapiens OX=9606 GN=OAT PE=1 SV=1	0	FALSE	UniProt	26.715	20	7	7	111	7	439	48.5	7.03	9877.49	64	116.23	7	2	7	0	0.375	0.841217	54.6	145.4	63.79	55.61			500				43.8	184	243.9	28.4			240.3	209.3	50.4		206.5	160.9		132.6	54.2	110.7	97.1
P62328	Thymosin beta-4 OS=Homo sapiens OX=9606 GN=TMSB4X PE=1 SV=2	0	FALSE	UniProt	26.439	43	3	9	73	3	44	5.1	5.06	6269.72	110	46.28	2	2	2	0	0.841	0.00799807	91.4	108.6	61.1	78.81	223.9	205.9			70.3	184.7	94.8		150.5	69.9	110.6	141.5	44.4	81.9	121.6	114.6			255	130.4
P35244	Replication protein A 14 kDa subunit OS=Homo sapiens OX=9606 GN=RPA3 PE=1 SV=1	0	FALSE	UniProt	26.436	36	3	6	72	3	121	13.6	5.08	8524.5	13	99.9	3	1	3	0	0.27	0.523848	42.6	157.4	75.12	40.83																	500
P49756	RNA-binding protein 25 OS=Homo sapiens OX=9606 GN=RBM25 PE=1 SV=3	0	FALSE	UniProt	26.392	7	6	6	69	6	843	100.1	6.32	9633.88	41	73.74	5	3	4	0	0.743	0.611395	85.2	114.8	67.82	62.44							274.5			225.5	309.4				190.6		500				161.7	338.3
P53618	Coatomer subunit beta OS=Homo sapiens OX=9606 GN=COPB1 PE=1 SV=3	0	FALSE	UniProt	26.347	8	7	7	106	7	953	107.1	6.05	13594.1	17	120.08	4	3	5	0	0.36	0.0162362	52.9	147.1	71.95	42.45	45.6	135.3	62.5	166.5	90.1			245.7	129.4	124.9	41.6	105.9	110.9		241.7	31.3	128.6	46	145	149.2
P13861	cAMP-dependent protein kinase type II-alpha regulatory subunit OS=Homo sapiens OX=9606 GN=PRKAR2A PE=1 SV=2	0	FALSE	UniProt	26.322	10	4	6	64	4	404	45.5	5.07	6714.19	39	60.12	4	3	4	0	1.063	0.0931315	103.1	96.9	61.12	62.83			106.9	382.9	10.3	59.5			361.1	79.4	227.6				272.4						176.1
P27694	Replication protein A 70 kDa DNA-binding subunit OS=Homo sapiens OX=9606 GN=RPA1 PE=1 SV=2	0	FALSE	UniProt	26.262	12	6	9	72	6	616	68.1	7.21	9524.43	23	86.85	5	4	6	0	0.455	0.0951523	62.5	137.5	72.17	48.44		125.2	219.2		155.6	169.3				330.7					500								334.2
Q9BT78	COP9 signalosome complex subunit 4 OS=Homo sapiens OX=9606 GN=COPS4 PE=1 SV=1	0	FALSE	UniProt	26.25	16	5	6	123	5	406	46.2	5.83	16533.4	107	169.64	4	2	5	0	0.381	0.370787	55.2	144.8	73.87	56.15	36.1	86.2	203.2	83.7	90.8				315.7	184.3	117.9	58.7	178.1	43.2	102.1	132.5	62.3	194	26.9	84.2	104	98.5	86.3
Q5JPE7	Nodal modulator 2 OS=Homo sapiens OX=9606 GN=NOMO2 PE=1 SV=1	0	FALSE	UniProt	26.25	5	6	7	87	6	1267	139.4	5.76	11943.1	23	119.33	5	2	5	0	0.351	0.607707	52	148	73.6	38.55	60.1		261		178.9		500				132.3			274.5	93.2					500	109.8	194.1	82
P0DP25	Calmodulin-3 OS=Homo sapiens OX=9606 GN=CALM3 PE=1 SV=1	0	FALSE	UniProt	26.244	36	6	7	206	6	149	16.8	4.22	22738.4	229	210.47	6	5	6	0	0.756	0.0476826	86.1	113.9	60.14	70.45	146.9	112.3	68.8	76.2	95.7	58.3	33.7	166.3	180.9	60.8	132.6	92	27.6	111.8	135.9	109.8	201.6	125.9		62.7	161.5	57.9	91.6
O95347	Structural maintenance of chromosomes protein 2 OS=Homo sapiens OX=9606 GN=SMC2 PE=1 SV=2	0	FALSE	UniProt	26.179	7	7	9	43	7	1197	135.6	8.43	4544.02	29	45.29	5	4	6	0	0.314	0.665458	47.8	152.2	73.42	42.68	57.2	40.8	120.3	151.3	130.4						93.5	95.9	215.1		95.4
O43324	Eukaryotic translation elongation factor 1 epsilon-1 OS=Homo sapiens OX=9606 GN=EEF1E1 PE=1 SV=1	0	FALSE	UniProt	26.128	29	5	7	62	5	174	19.8	8.54	5706.53	34	61.5	5	2	5	0	0.292	0.493158	45.3	154.7	66.15	26.19						119.1	97.1	116.6	100.9	66.3											71.3		142.4
P13929	Beta-enolase OS=Homo sapiens OX=9606 GN=ENO3 PE=1 SV=5	0	FALSE	UniProt	26.048	7	2	3	231	1	434	47	7.71	52569.7	63	401.9	2	1	2	0	0.663	2.56421e-05	79.8	120.2	69.01	62.04	85.8		207.5		206.7	63.4	41	240.6	78.9	76.1	74.1	214.1	148.4		63.3	178.2	191.2			130.6
P62851	40S ribosomal protein S25 OS=Homo sapiens OX=9606 GN=RPS25 PE=1 SV=1	0	FALSE	UniProt	25.95	42	6	6	362	6	125	13.7	10.11	75129.5	153	402.55	5	4	5	0	0.761	0.559201	86.4	113.6	45.59	59.77	118.5	123.2	107.3		151	20.3	77.6	218.7	87.5	95.9	58.5	64.5	77.3	212.3	87.3	123.3	55.3	41.4	213	67	170.3	90.3	44.9
Q9Y285	Phenylalanine--tRNA ligase alpha subunit OS=Homo sapiens OX=9606 GN=FARSA PE=1 SV=3	0	FALSE	UniProt	25.826	16	6	7	61	6	508	57.5	7.8	4693.54	80	50.92	5	3	6	0	0.257	0.000403316	40.9	159.1	76.3	31.15						70.3		278.7	84.4	66.7	116.4	32.4	9.8	265.2	76.1	255.6				244.4	310
Q15417	Calponin-3 OS=Homo sapiens OX=9606 GN=CNN3 PE=1 SV=1	0	FALSE	UniProt	25.79	20	5	6	47	4	329	36.4	6.05	6190.65	87	55.84	2	3	4	0	0.514	0.113656	67.9	132.1	60.01	43.53															500	119.4		257.5		123.1
P16422	Epithelial cell adhesion molecule OS=Homo sapiens OX=9606 GN=EPCAM PE=1 SV=2	0	FALSE	UniProt	25.773	12	4	7	72	4	314	34.9	7.46	8485.64	50	74.5	4	3	4	0	0.835	0.0209538	91	109	72.04	76.86						114.2	89.4	116.8	144.7	34.9	81.5	79.4	162.3	82.1	94.7		115.8	236.3	93.6	54.3
P10768	S-formylglutathione hydrolase OS=Homo sapiens OX=9606 GN=ESD PE=1 SV=2	0	FALSE	UniProt	25.771	7	2	4	123	2	282	31.4	7.02	13594.4	83	82.37	2	2	2	0	0.483	0.11419	65.1	134.9	60.43	54.04	77	152	203.4		67.7			186.8	106.1	207.1	121.4	106.4	115.4	102.7	54.1	88.6	90.5	133	77.8	110.1	42.7	196.4	72.7
O95361	Tripartite motif-containing protein 16 OS=Homo sapiens OX=9606 GN=TRIM16 PE=1 SV=3	0	FALSE	UniProt	25.729	11	5	5	78	5	564	63.9	5.49	10146.6	56	112.15	5	2	5	0	0.317	0.00139435	48.2	151.8	74.04	0	500					211.9			232.7	55.5			361		139	29.4	46.9	116	156.5	151.3	457.4
P21291	Cysteine and glycine-rich protein 1 OS=Homo sapiens OX=9606 GN=CSRP1 PE=1 SV=3	0	FALSE	UniProt	25.718	21	3	5	99	3	193	20.6	8.57	11174.8	118	100.59	3	3	3	0	0.946	0.812423	97.2	102.8	67.79	63.47	143.1	93.5	263.4				289	211			143.8		284.9		71.3					500
O94925	Glutaminase kidney isoform, mitochondrial OS=Homo sapiens OX=9606 GN=GLS PE=1 SV=1	0	FALSE	UniProt	25.689	11	5	7	69	5	669	73.4	7.77	9656.48	87	86.93	3	3	5	0	0.658	0.185627	79.4	120.6	62.65	64.47	62.9	53.4		317.1	66.7						167.1		141.5		191.5	238.9	261.1
P04899	Guanine nucleotide-binding protein G(i) subunit alpha-2 OS=Homo sapiens OX=9606 GN=GNAI2 PE=1 SV=3	0	FALSE	UniProt	25.651	18	6	6	59	2	355	40.4	5.54	7811.49	30	44.35	5	3	5	0	100		200		76.41
P20020	Plasma membrane calcium-transporting ATPase 1 OS=Homo sapiens OX=9606 GN=ATP2B1 PE=1 SV=4	0	FALSE	UniProt	25.555	3	2	4	24	2	1220	134.6	5.91	2411.04	18	25.15	2	2	2	0
P53041	Serine/threonine-protein phosphatase 5 OS=Homo sapiens OX=9606 GN=PPP5C PE=1 SV=1	0	FALSE	UniProt	25.554	12	5	6	50	5	499	56.8	6.28	4219.42	25	62.24	4	3	4	0	0.27	0.264019	42.5	157.5	69.35	0	15.1	125.4	156.8		202.8		143.8	50	169.8	136.4				500		119.9	151.5		169.1	59.5	65.5	140.7	131.4
Q56VL3	OCIA domain-containing protein 2 OS=Homo sapiens OX=9606 GN=OCIAD2 PE=1 SV=1	0	FALSE	UniProt	25.436	27	4	5	161	4	154	16.9	9.03	20226.3	50	178.64	4	3	4	0	0.461	0.0218308	63.1	136.9	56.85	59.62	229.2			85	185.8	35.4	56.9	217	41.9	148.9	132.3	29.2	92.9	38.1	207.5	38.4	86.6		171.4	203.6	110.8	89.4	31.4
P41567	Eukaryotic translation initiation factor 1 OS=Homo sapiens OX=9606 GN=EIF1 PE=1 SV=1	0	FALSE	UniProt	25.287	27	2	3	133	2	113	12.7	7.44	32254.4	17	235.37	2	2	2	0	0.243	0.0138833	39.1	160.9	71.61	45.02	56	116.5	204.3	67.2	56				189.2	310.8	156.2			127.8	216.1	55.2	79		71.5	294.3	96.5	120.6	244.4
O00541	Pescadillo homolog OS=Homo sapiens OX=9606 GN=PES1 PE=1 SV=1	0	FALSE	UniProt	25.248	10	5	7	40	5	588	68	7.33	3493.33	22	37.47	5	2	5	0	0.601	0.0312736	75.1	124.9	63.4	42.39
Q5JXB2	Putative ubiquitin-conjugating enzyme E2 N-like OS=Homo sapiens OX=9606 GN=UBE2NL PE=1 SV=1	0	FALSE	UniProt	25.19	30	5	6	251	5	153	17.4	5.92	38868.5	240	259.74	5	4	5	0	0.606	0.643904	75.5	124.5	58.45	66	32.6	117		200.2	150.2	76.8	151.2	79.2	129.7	63.1		230.6		269.4				140	360		169.6	149.3	107.9
Q96QK1	Vacuolar protein sorting-associated protein 35 OS=Homo sapiens OX=9606 GN=VPS35 PE=1 SV=2	0	FALSE	UniProt	25.168	16	9	9	42	9	796	91.6	5.49	3023.57	16	32.51	8	2	9	0	0.426	0.968591	59.8	140.2	70.96	46.79	58	67.3	74.3	237.2	63.2																131.8	206.9	120
P61769	Beta-2-microglobulin OS=Homo sapiens OX=9606 GN=B2M PE=1 SV=1	0	TRUE	UniProt	25.16	23	3	5	132	3	119	13.7	6.52	17333.3	122	130.12	2	3	2	0	0.645	0.403683	78.4	121.6	59.69	72.53	169.8	144.6			185.6	213.4	145.2		141.4							110.7	108.6		181.8	98.9	65.8	94.1	180.8
Q14257	Reticulocalbin-2 OS=Homo sapiens OX=9606 GN=RCN2 PE=1 SV=1	0	FALSE	UniProt	25.149	12	4	6	129	4	317	36.9	4.4	12072	80	102.05	4	3	4	0	0.67	0.181857	80.3	119.7	61.42	73.65	88.4	43.8	130.7	121.6	115.4	247.9	32.8	135.1		84.2	118.6	107.3	171.6	65.4	37.1	153.4		320.6		26			194.3
Q13618	Cullin-3 OS=Homo sapiens OX=9606 GN=CUL3 PE=1 SV=2	0	FALSE	UniProt	25.082	8	5	7	37	5	768	88.9	8.48	2970.21	27	31.28	4	3	5	0	0.684	0.837586	81.2	118.8	65.46	69.89													355.3		144.7		95.5	176.8	150	77.7
P22307	Non-specific lipid-transfer protein OS=Homo sapiens OX=9606 GN=SCP2 PE=1 SV=2	0	FALSE	UniProt	25.058	9	5	7	74	5	547	59	6.89	6789.77	27	64.98	3	3	4	0	0.475	0.022374	64.4	135.6	66.09	52.67		70.1	336		93.9												229.6		196.1	74.3	72.4		258.3
P30520	Adenylosuccinate synthetase isozyme 2 OS=Homo sapiens OX=9606 GN=ADSS2 PE=1 SV=3	0	FALSE	UniProt	25.034	13	5	6	117	5	456	50.1	6.55	10359.7	85	104.69	4	3	4	0	0.671	0.654798	80.3	119.7	54.47	70.88	50.9	101.3	95.6	197.6	54.6	60.4		112.6	236.9	90.2	38.5		259.1		202.4	118.8		120.4	218.4	42.4	80.8	58.7	97
P10599	Thioredoxin OS=Homo sapiens OX=9606 GN=TXN PE=1 SV=3	0	FALSE	UniProt	24.99	30	3	4	308	3	105	11.7	4.92	101218	187	488.33	3	1	3	0	0.498	0.460641	66.5	133.5	75.78	38.24		324.3			175.7						130	133.7	61.3	112.7	62.3								181.5
Q14151	Scaffold attachment factor B2 OS=Homo sapiens OX=9606 GN=SAFB2 PE=1 SV=1	0	FALSE	UniProt	24.987	5	4	6	90	1	953	107.4	6.16	16014.4	17	124.55	4	2	4	0	0.383	0.549465	55.4	144.6	66.84	0					500						207.1			262.3	30.6
Q13257	Mitotic spindle assembly checkpoint protein MAD2A OS=Homo sapiens OX=9606 GN=MAD2L1 PE=1 SV=1	0	FALSE	UniProt	24.794	16	4	7	144	4	205	23.5	5.08	8004.88	109	102.14	3	4	4	0	0.582	0.0225693	73.6	126.4	66.71	66.93					500	34.5	66.2	139.2	202.1	58.1	148.3	71.9	244.7		35	161.4	99.3	97.3		142			500
P36873	Serine/threonine-protein phosphatase PP1-gamma catalytic subunit OS=Homo sapiens OX=9606 GN=PPP1CC PE=1 SV=1	0	FALSE	UniProt	24.785	18	5	5	106	2	323	37	6.54	14867.3	9	149.08	5	1	5	0	0.336	0.945469	50.3	149.7	78.36	55.08						65.7	188.2	115.9	56.2	74
Q9BRK5	45 kDa calcium-binding protein OS=Homo sapiens OX=9606 GN=SDF4 PE=1 SV=1	0	FALSE	UniProt	24.643	17	5	7	70	5	362	41.8	4.86	7033.08	19	81.28	4	3	4	0	0.364	0.0741796	53.4	146.6	54.97	49.11		213.7	115.8		170.6	118.1	89.7	156.8		135.4	109.9	169.9		130.2	90	96.4	83	246.7	73.9		110.5		263.8
P31146	Coronin-1A OS=Homo sapiens OX=9606 GN=CORO1A PE=1 SV=4	0	FALSE	UniProt	24.636	11	5	7	51	5	461	51	6.68	3747.92	88	46.84	4	4	4	0	0.779	0.262405	87.6	112.4	74.46	37.03						116.6	146.6	77.4	154.6	4.9		172.8	75.7	138.9	112.6	135.4	72.3	57.1	119.2	116
Q9Y5K6	CD2-associated protein OS=Homo sapiens OX=9606 GN=CD2AP PE=1 SV=1	0	FALSE	UniProt	24.583	7	4	5	95	4	639	71.4	6.4	12592	14	103.82	3	2	3	0	0.241	0.902333	38.9	161.1	70.79	44.66		376.2	92.6	14	17.2	59.2	124.8	231.8		84.2	236.1	180.7			83.1		123.7	254.3	90.6	31.5	193.9	57.9
Q99848	Probable rRNA-processing protein EBP2 OS=Homo sapiens OX=9606 GN=EBNA1BP2 PE=1 SV=2	0	FALSE	UniProt	24.371	22	6	7	135	6	306	34.8	10.1	14106.5	135	142.25	4	5	5	0	0.707	1.17961e-05	82.8	117.2	57.87	60.96	95.3	33.7	159.8	94.4	116.7	44.1	72.7	200.1	183.1		18.2	65.1	152.2	117.7	146.8		84.6	242.8	172.7			132.6
P61586	Transforming protein RhoA OS=Homo sapiens OX=9606 GN=RHOA PE=1 SV=1	0	FALSE	UniProt	24.317	18	3	5	140	1	193	21.8	6.1	21111.3	86	145.64	3	2	3	0	1.515	0.00763323	120.5	79.5	40.33	72.97
P51610	Host cell factor 1 OS=Homo sapiens OX=9606 GN=HCFC1 PE=1 SV=2	0	FALSE	UniProt	24.232	4	6	8	31	6	2035	208.6	7.46	2486.9	29	28.21	4	3	5	0	0.938	0.138322	96.8	103.2	57.79	32.5						127.5	175.1		197.4
P35268	60S ribosomal protein L22 OS=Homo sapiens OX=9606 GN=RPL22 PE=1 SV=2	0	FALSE	UniProt	24.23	30	3	4	219	3	128	14.8	9.19	44682.3	168	325.13	3	3	3	0	0.656	0.593975	79.3	120.7	56.45	71.52	50.3	29.4		359.1	61.3	71.9	146.4	76.1	92.6	113	53.5	158.9	135.1	78	74.4	231.4	104.4	85.2		79	139.3	74.4	152.9
Q12874	Splicing factor 3A subunit 3 OS=Homo sapiens OX=9606 GN=SF3A3 PE=1 SV=1	0	FALSE	UniProt	24.174	10	4	5	73	4	501	58.8	5.38	8700.5	23	87.3	3	2	3	0	0.338	0.840872	50.5	149.5	55.24	0	223.5		276.5			145			193.9	161					500	87.8	122		241.2	49	117.5
P78417	Glutathione S-transferase omega-1 OS=Homo sapiens OX=9606 GN=GSTO1 PE=1 SV=2	0	FALSE	UniProt	24.136	25	6	6	102	6	241	27.5	6.6	11088.6	37	115.34	5	2	5	0	0.444	0.0622104	61.5	138.5	66.52	60.99	133.2	178.6	112.4		75.9	242.5		98.3	94.3	64.9	100.1	66.5	93.3	160	80.2			221.1		278.9
Q969Q0	60S ribosomal protein L36a-like OS=Homo sapiens OX=9606 GN=RPL36AL PE=1 SV=3	0	FALSE	UniProt	24.088	27	3	4	99	1	106	12.5	10.65	5529.13	148	69.43	2	3	2	0	0.01			200		58.26
Q9HCC0	Methylcrotonoyl-CoA carboxylase beta chain, mitochondrial OS=Homo sapiens OX=9606 GN=MCCC2 PE=1 SV=1	0	FALSE	UniProt	24.025	12	6	7	32	6	563	61.3	7.68	3526.74	31	28.41	5	2	6	0	1.69	0.812008	125.6	74.4	68.94	89.2											153.7	84.3	184.6	77.5									203.5
P63167	Dynein light chain 1, cytoplasmic OS=Homo sapiens OX=9606 GN=DYNLL1 PE=1 SV=1	0	FALSE	UniProt	23.999	20	2	4	139	1	89	10.4	7.4	20650	133	163.35	2	2	2	0	100		200		69.99												75.3		57.2	315	52.5	58.2	254.1	187.7			100.4	81.6
P48163	NADP-dependent malic enzyme OS=Homo sapiens OX=9606 GN=ME1 PE=1 SV=1	0	FALSE	UniProt	23.956	10	5	6	75	5	572	64.1	6.13	7737.64	96	76.81	4	4	5	0	0.768	0.511876	86.9	113.1	73.69	76.56	62.6	178.9	131		127.6	248.4	71.3	86.3	53.2	40.8									500
Q9Y678	Coatomer subunit gamma-1 OS=Homo sapiens OX=9606 GN=COPG1 PE=1 SV=1	0	FALSE	UniProt	23.954	8	6	7	50	6	874	97.7	5.47	4247.68	37	48.26	6	2	6	0	0.231	0.916305	37.5	162.5	62.74	0	209.7		111		179.3	128.4	60.2	177.8	37.5	96.1	48.8	113.9	118.3	92.8	126.2		114.6		283.6	101.7	44.7	218.7	79
Q08209	Serine/threonine-protein phosphatase 2B catalytic subunit alpha isoform OS=Homo sapiens OX=9606 GN=PPP3CA PE=1 SV=1	0	FALSE	UniProt	23.944	15	6	7	54	6	521	58.7	5.86	2505.7	70	58.7	4	4	5	0	0.466	0.132613	63.6	136.4	65.12	55.34							106.2	229.6	88.2	76											92.6	34.5	88.6
Q13557	Calcium/calmodulin-dependent protein kinase type II subunit delta OS=Homo sapiens OX=9606 GN=CAMK2D PE=1 SV=3	0	FALSE	UniProt	23.873	15	6	7	65	6	499	56.3	7.25	8552.38	35	89.87	4	3	4	0	0.296	0.000410739	45.7	154.3	72.13	0					500		500								500							395.9
Q96FJ2	Dynein light chain 2, cytoplasmic OS=Homo sapiens OX=9606 GN=DYNLL2 PE=1 SV=1	0	FALSE	UniProt	23.83	20	2	4	187	1	89	10.3	7.37	31754.7	112	234.84	2	2	2	0	0.466	0.833921	63.6	136.4	61.34	46.99		105.6	105.4		289.1		52.8	275.5	112.3	59.5	88.3	44.5	111	184.3	71.9		163.7		336.3			218.6
Q9NX58	Cell growth-regulating nucleolar protein OS=Homo sapiens OX=9606 GN=LYAR PE=1 SV=2	0	FALSE	UniProt	23.756	16	5	8	23	5	379	43.6	9.54	1969.26	21	18.28	4	3	5	0	0.274		43	157	71.31																							162.4	137.4
P84090	Enhancer of rudimentary homolog OS=Homo sapiens OX=9606 GN=ERH PE=1 SV=1	0	FALSE	UniProt	23.751	40	4	7	56	4	104	12.3	5.92	3886.91	95	45.1	3	3	3	0	0.696	0.0532106	82	118	71.87	64.62	108.6	79	137.4	98.1	76.9							245.7			254.3
P18615	Negative elongation factor E OS=Homo sapiens OX=9606 GN=NELFE PE=1 SV=3	0	FALSE	UniProt	23.73	12	3	5	36	3	380	43.2	9.33	4558.48	52	45.43	3	3	3	0	1.8	0.00248665	128.6	71.4	65.01	83.11		500					348.4			151.6
O43776	Asparagine--tRNA ligase, cytoplasmic OS=Homo sapiens OX=9606 GN=NARS1 PE=1 SV=1	0	FALSE	UniProt	23.722	10	5	6	54	5	548	62.9	6.25	6329.83	8	62.81	3	2	4	0	0.693	0.0607576	81.9	118.1	62.34	45.13	342.8				157.2		183.8	213	103.2							401.2				98.8		64.4
O00193	Small acidic protein OS=Homo sapiens OX=9606 GN=SMAP PE=1 SV=1	0	FALSE	UniProt	23.609	17	3	5	58	3	183	20.3	4.72	4188.07	86	38.42	3	2	3	0	0.23	0.879831	37.4	162.6	64.49	0						310.5				189.5											113.1	98.9	85.7
P28072	Proteasome subunit beta type-6 OS=Homo sapiens OX=9606 GN=PSMB6 PE=1 SV=4	0	FALSE	UniProt	23.581	20	6	7	112	6	239	25.3	4.92	13266.1	126	128.33	3	5	4	0	0.654	0.0280641	79.1	120.9	57.69	59.3	53.5	67.5	191.2	150.7	37.1		180.3	206	48.5	65.1	96.1			339.9	64	140.1	155.1			204.9			321.3
P30533	Alpha-2-macroglobulin receptor-associated protein OS=Homo sapiens OX=9606 GN=LRPAP1 PE=1 SV=1	0	FALSE	UniProt	23.512	11	4	7	99	4	357	41.4	8.78	10221.6	21	92.02	4	3	4	0	0.7	0.24082	82.4	117.6	66.88	64.54	195.5	107.2	152.1		45.2	157.3	131.9		177.6	33.2	144.6	98.4	173.6		83.4		168.9	242.9	88.1		354.7
P56537	Eukaryotic translation initiation factor 6 OS=Homo sapiens OX=9606 GN=EIF6 PE=1 SV=1	0	FALSE	UniProt	23.382	17	3	4	179	3	245	26.6	4.68	32941.8	169	290.84	3	3	3	0	0.636	0.696456	77.7	122.3	70.09	62.5	85	199.1	48.9	104.9	62.2	76.1	111.7	75.6	41.2	195.5	39.3	31.6	67.9	282.6	78.7	84.6	35.8	151	127.2	101.5	36.2	117.7	213.9
O00264	Membrane-associated progesterone receptor component 1 OS=Homo sapiens OX=9606 GN=PGRMC1 PE=1 SV=3	0	FALSE	UniProt	23.37	23	6	6	239	5	195	21.7	4.7	35209.2	50	283.29	5	4	6	0	0.657	0.00824436	79.3	120.7	64.88	72.3	226.4	76.5			197	47.8	53.2	109.8	178.3	110.9	179.2			187.2	133.6			66.6	307.5	125.8		500
O43837	Isocitrate dehydrogenase [NAD] subunit beta, mitochondrial OS=Homo sapiens OX=9606 GN=IDH3B PE=1 SV=2	0	FALSE	UniProt	23.268	12	4	6	61	4	385	42.2	8.46	4041.16	71	46.62	4	3	4	0	0.347	0.677493	51.5	148.5	69.84	44.91							101.5	214.6	183.9		96.9	79.6	142.4	126.5	54.5	69			247.7	183.3	317.8		182.2
P07305	Histone H1.0 OS=Homo sapiens OX=9606 GN=H1-0 PE=1 SV=3	0	FALSE	UniProt	23.261	21	4	6	162	4	194	20.9	10.84	13509.3	200	168.66	3	3	4	0	0.57	0.00311268	72.6	127.4	65.48	66.71	109	106.9	46.1	125.6	112.4		143.6		356.4		97	61	107.5	194.2	40.4	279.6	132.1			88.3	178.8
Q9H3P2	Negative elongation factor A OS=Homo sapiens OX=9606 GN=NELFA PE=1 SV=3	0	FALSE	UniProt	23.027	14	5	6	31	5	528	57.2	9.03	3683.13	11	52.97	2	2	4	0	0.345	0.320545	51.3	148.7	67.3	0													500				120.7		315.5	63.9	128.3
Q9UMX0	Ubiquilin-1 OS=Homo sapiens OX=9606 GN=UBQLN1 PE=1 SV=2	0	FALSE	UniProt	22.974	13	6	6	105	3	589	62.5	5.11	10497.6		140.6	6		6	0	0.252	0.275883	40.2	159.8	79.01	0								360.1		139.9	322.6				177.4			500
Q09161	Nuclear cap-binding protein subunit 1 OS=Homo sapiens OX=9606 GN=NCBP1 PE=1 SV=1	0	FALSE	UniProt	22.971	7	5	6	55	5	790	91.8	6.43	3389.42	31	39.48	3	2	5	0	0.302	0.723135	46.4	153.6	71.93	46.38						42.5			275	182.5							500				48.6	48.5	188.8
Q96KR1	Zinc finger RNA-binding protein OS=Homo sapiens OX=9606 GN=ZFR PE=1 SV=2	0	FALSE	UniProt	22.94	9	5	6	30	5	1074	116.9	9.04	2684.69	25	36.42	3	2	5	0	0.455	0.643515	62.5	137.5	69.33	57.5
Q15435	Protein phosphatase 1 regulatory subunit 7 OS=Homo sapiens OX=9606 GN=PPP1R7 PE=1 SV=1	0	FALSE	UniProt	22.908	20	6	7	50	6	360	41.5	4.91	3527.66	32	41.76	6	2	6	0	0.612	0.588571	75.9	124.1	83.48	62.55						99.9	44.8	190.7	80.9	83.6		87.4		299.1	113.5	100.2		110.8	152.1	136.9
P15927	Replication protein A 32 kDa subunit OS=Homo sapiens OX=9606 GN=RPA2 PE=1 SV=1	0	FALSE	UniProt	22.894	16	3	5	72	3	270	29.2	6.15	4043.55	31	144.56	2	2	3	0	0.748	0.170761	85.6	114.4	66.46	64.28	292.5				207.5	217.6			282.4		47.1	36.1	97.9	198.3	120.7	123.4		284.1		92.5	178.8		201.4
P09525	Annexin A4 OS=Homo sapiens OX=9606 GN=ANXA4 PE=1 SV=4	0	FALSE	UniProt	22.835	20	6	7	55	5	319	35.9	6.13	1595	68	62.63	3	4	5	0	0.93	0.0826636	96.4	103.6	59.79	74.82						200.4				299.6	99.5	97.3	52.2	178.2	72.8						58.7	87.4	285.5
P11234	Ras-related protein Ral-B OS=Homo sapiens OX=9606 GN=RALB PE=1 SV=1	0	FALSE	UniProt	22.811	21	4	6	93	4	206	23.4	6.62	13288.9	16	110.69	4	2	4	0	0.479	0.0052793	64.8	135.2	70.52	50.95			189.5		310.5	237.4			178.7	83.9		259.8			240.2	500					57.7	177.9	129
O15020	Spectrin beta chain, non-erythrocytic 2 OS=Homo sapiens OX=9606 GN=SPTBN2 PE=1 SV=3	0	FALSE	UniProt	22.756	3	6	6	49	1	2390	271.2	6.11	4303.82	18	46.78	5	2	5	0	1.175	0.243312	108	92	0	68.18										500
P26447	Protein S100-A4 OS=Homo sapiens OX=9606 GN=S100A4 PE=1 SV=1	0	FALSE	UniProt	22.741	28	3	5	103	3	101	11.7	6.11	13752.3	4	130.81	3	1	3	0	0.517	0.000794422	68.2	131.8	71.42	57.75					500	52.2		342.7	100.9	4.2	167	86.2	60.1		186.8	94.5	106.8	205.1	93.5
P49189	4-trimethylaminobutyraldehyde dehydrogenase OS=Homo sapiens OX=9606 GN=ALDH9A1 PE=1 SV=3	0	FALSE	UniProt	22.725	8	4	6	47	4	494	53.8	5.87	5160.24	60	51.15	4	3	4	0	0.476	0.439811	64.5	135.5	69.81	58.62		26.5		436.7	36.8						313.6				186.4
O94905	Erlin-2 OS=Homo sapiens OX=9606 GN=ERLIN2 PE=1 SV=1	0	FALSE	UniProt	22.646	22	7	8	81	7	339	37.8	5.62	7709.45	23	93.31	5	3	5	0	0.542	0.952361	70.3	129.7	69.88	48.7						28.7	68.1	20.6	194.3	188.3		85.1	270.1		144.7	307.1				192.9		325.3
Q92882	Osteoclast-stimulating factor 1 OS=Homo sapiens OX=9606 GN=OSTF1 PE=1 SV=2	0	FALSE	UniProt	22.63	27	4	5	92	4	214	23.8	5.68	9528.41	45	101.74	3	2	4	0	0.347	0.0255199	51.5	148.5	66.8	52.3	85.8	13.9	82.8	278.9	38.7	177.6		230.1		92.3	50.4	126	296.8		26.8	187.6	73.3	50.3	81.5	107.3
Q15370	Elongin-B OS=Homo sapiens OX=9606 GN=ELOB PE=1 SV=1	0	FALSE	UniProt	22.629	22	3	6	146	3	118	13.1	4.88	20890.8	90	158.43	3	3	3	0	0.454	0.0656193	62.4	137.6	65.66	55.66	60.2	93.2	136.9	152.7	57.1	143.6	85.9	151.7	34.1	84.7	96.3		115.7	236.9	51.1		361.2			138.8		172.7	252.6
Q13547	Histone deacetylase 1 OS=Homo sapiens OX=9606 GN=HDAC1 PE=1 SV=1	0	FALSE	UniProt	22.579	9	4	7	120	1	482	55.1	5.48	10397	67	104.99	4	4	4	0	0.86	0.0476826	92.5	107.5	66.97	38.36																						217.7	195.1
Q9GZP8	Immortalization up-regulated protein OS=Homo sapiens OX=9606 GN=IMUP PE=1 SV=1	0	FALSE	UniProt	22.571	24	3	6	129	3	106	10.9	9.73	18970.4	251	116.41	3	3	3	0	0.796	0.418531	88.7	111.3	69.33	78.25	93.2	92			314.8	68	93.4	99.8	120.1	118.6	90.3	97.8	137.2	89.8	85						226.6	136.8
Q9ULW0	Targeting protein for Xklp2 OS=Homo sapiens OX=9606 GN=TPX2 PE=1 SV=2	0	FALSE	UniProt	22.53	10	6	7	17	6	747	85.6	9.23	1241.95	17	11.98	3	3	4	0	0.508	0.837586	67.4	132.6	83.49	76.2																					99.4
Q9Y5S9	RNA-binding protein 8A OS=Homo sapiens OX=9606 GN=RBM8A PE=1 SV=1	0	FALSE	UniProt	22.457	16	3	5	134	3	174	19.9	5.72	18999.6	73	123.09	3	3	3	0	0.759	0.258086	86.3	113.7	63.88	70.64	217.5	151.6			130.9	97.1	30.7	191.2	58.2	122.9	87.3		117.4	240.1	55.2							142.5	201.1
Q08752	Peptidyl-prolyl cis-trans isomerase D OS=Homo sapiens OX=9606 GN=PPID PE=1 SV=3	0	FALSE	UniProt	22.32	14	5	6	135	4	370	40.7	7.21	22654.8	35	114.19	5	2	5	0	0.777	0.00517256	87.5	112.5	74.13	59.57					500	77.5		323.6	98.9		134.4	74.8	77.1	213.7		500
O75821	Eukaryotic translation initiation factor 3 subunit G OS=Homo sapiens OX=9606 GN=EIF3G PE=1 SV=2	0	FALSE	UniProt	22.302	16	4	5	122	4	320	35.6	6.13	19433	40	167.55	3	2	3	0	0.722	0.156597	83.9	116.1	61.25	65.81	223.7				276.3	118	187.2		128.4	66.3	245.2				254.8	354.6	145.4				114.9	169.7
P17174	Aspartate aminotransferase, cytoplasmic OS=Homo sapiens OX=9606 GN=GOT1 PE=1 SV=3	0	FALSE	UniProt	22.289	24	8	8	39	8	413	46.2	7.01	2491.45	19	42.66	3	3	6	0	0.349	0.705679	51.8	148.2	74.33	41.11						102	123.6	65.6	208.8		81.8	78		283.2	56.9
Q9BZK7	F-box-like/WD repeat-containing protein TBL1XR1 OS=Homo sapiens OX=9606 GN=TBL1XR1 PE=1 SV=1	0	FALSE	UniProt	22.281	11	4	5	11	4	514	55.6	5.55	373.49	15	27.04	1	3	2	0	100		200		68.89						500											171.5			328.5
P08559	Pyruvate dehydrogenase E1 component subunit alpha, somatic form, mitochondrial OS=Homo sapiens OX=9606 GN=PDHA1 PE=1 SV=3	0	FALSE	UniProt	22.267	13	5	8	70	5	390	43.3	8.06	5505.77	54	68.24	5	3	5	0	0.221	0.557145	36.2	163.8	71.08	0		174	195.1	43.7	87.3	50.3	107.8	109.6	119.4	113			412.6		87.4	66.7	62.1	118.5	93.8	158.9	58.2	225.6
P62330	ADP-ribosylation factor 6 OS=Homo sapiens OX=9606 GN=ARF6 PE=1 SV=2	0	FALSE	UniProt	22.121	24	4	6	209	3	175	20.1	8.95	40429.2	11	204.58	3	2	4	0	0.263	0.0266026	41.6	158.4	66.01	26.95	171.6	77.7	134.8	76.7	39.2	131.1	179.9			189			76	288.7	135.3		220.3	107.4	107.1	65.2	59.5	208.6
Q92769	Histone deacetylase 2 OS=Homo sapiens OX=9606 GN=HDAC2 PE=1 SV=2	0	FALSE	UniProt	22.092	8	4	7	104	1	488	55.3	5.91	9507.33	49	97.71	4	4	4	0	100		200		45.66
P30043	Flavin reductase (NADPH) OS=Homo sapiens OX=9606 GN=BLVRB PE=1 SV=3	0	FALSE	UniProt	22.053	27	5	5	51	5	206	22.1	7.65	2957.73	64	32.38	3	4	4	0	0.54	0.395366	70.1	129.9	60.59	55.98	175.7		239		85.3						86.8	105	165.1	138.1	5.1
Q13363	C-terminal-binding protein 1 OS=Homo sapiens OX=9606 GN=CTBP1 PE=1 SV=2	0	FALSE	UniProt	21.995	14	5	6	58	5	440	47.5	6.77	3441.35	31	55.16	4	3	5	0	0.547	0.322517	70.7	129.3	73.44	51.93							213.5	68	140.3	78.2												117.5
P15170	Eukaryotic peptide chain release factor GTP-binding subunit ERF3A OS=Homo sapiens OX=9606 GN=GSPT1 PE=1 SV=1	0	FALSE	UniProt	21.951	11	6	8	31	6	499	55.7	5.62	1455.69	35	18.12	3	3	4	0	0.678	0.905237	80.8	119.2	62.01	77.04																					183.9
Q9NUQ6	SPATS2-like protein OS=Homo sapiens OX=9606 GN=SPATS2L PE=1 SV=2	0	FALSE	UniProt	21.898	10	5	7	51	5	558	61.7	9.64	5085.02	24	54.85	4	4	4	0	0.528	0.00138716	69.1	130.9	62.26	58.81	142	358				366.4				133.6		87.8		317.3	94.9
P02771	Alpha-fetoprotein OS=Homo sapiens OX=9606 GN=AFP PE=1 SV=1	0	FALSE	UniProt	21.893	3	2	4	51	2	609	68.6	5.68	10673.2	34	65.99	2	2	2	0	0.402	0.712948	57.3	142.7	78.35	47.33		105	395			77.7		191.7	114.4	116.3						212.7	5.3	63.2	46.8	172			297.2
O43865	S-adenosylhomocysteine hydrolase-like protein 1 OS=Homo sapiens OX=9606 GN=AHCYL1 PE=1 SV=2	0	FALSE	UniProt	21.835	8	5	7	101	5	530	58.9	6.89	13197.9	45	87.33	5	3	5	0	0.639	0.25077	78	122	64.15	72.42	123.1	76.9	122.6	60.7	116.6	138.3	80.2	139	80.1	62.4
Q9UNH7	Sorting nexin-6 OS=Homo sapiens OX=9606 GN=SNX6 PE=1 SV=1	0	FALSE	UniProt	21.768	10	4	6	158	3	406	46.6	6.16	15192.1	135	166.58	4	4	4	0	0.604	0.660527	75.3	124.7	65.16	69.94	103.3		152.7		244		3.3	166.3	130.4	200	146.4	203.7			149.9	121.6	186.3		117.4	74.7
Q9Y3C6	Peptidyl-prolyl cis-trans isomerase-like 1 OS=Homo sapiens OX=9606 GN=PPIL1 PE=1 SV=1	0	FALSE	UniProt	21.762	20	3	6	84	3	166	18.2	7.99	7347.28	61	69.8	3	2	3	0	0.68	0.00247038	81	119	61.29	61.69						125.2	280			94.8							316.2			183.8	43	45.5	71
P48444	Coatomer subunit delta OS=Homo sapiens OX=9606 GN=ARCN1 PE=1 SV=1	0	FALSE	UniProt	21.75	13	6	7	36	6	511	57.2	6.21	1725.01	50	18.84	5	3	6	0	0.696	0.758184	82.1	117.9	71.53	61.99											63.1	214.7			222.2
P61758	Prefoldin subunit 3 OS=Homo sapiens OX=9606 GN=VBP1 PE=1 SV=4	0	FALSE	UniProt	21.724	21	5	7	82	5	197	22.6	7.11	7191.68	51	68.45	3	4	3	0	0.658	0.642348	79.3	120.7	71.35	63.44	76.8	181.9	130.2		111										500						500
P05204	Non-histone chromosomal protein HMG-17 OS=Homo sapiens OX=9606 GN=HMGN2 PE=1 SV=3	0	FALSE	UniProt	21.619	30	3	5	137	2	90	9.4	9.99	26414.1	265	111.63	2	3	2	0	0.653	0.0818813	79	121	62.65	76.48	190.7	28.2			281.1	110.5	113.9	79.5	125.2	70.9	188	81.1		56.9	174	141.1	54	80.9	55.8	168.2	22.8	100.3	187.1
Q99536	Synaptic vesicle membrane protein VAT-1 homolog OS=Homo sapiens OX=9606 GN=VAT1 PE=1 SV=2	0	FALSE	UniProt	21.53	21	5	5	50	5	393	41.9	6.29	8999.4		72.58	4		5	0	0.829	0.0582883	90.6	109.4	63.64	60.85							179.3		193.2	127.5	328.3				171.7						500
P51153	Ras-related protein Rab-13 OS=Homo sapiens OX=9606 GN=RAB13 PE=1 SV=1	0	FALSE	UniProt	21.496	16	4	5	131	2	203	22.8	9.19	28162	47	145.91	3	3	3	0	100		200		83.45
Q14232	Translation initiation factor eIF-2B subunit alpha OS=Homo sapiens OX=9606 GN=EIF2B1 PE=1 SV=1	0	FALSE	UniProt	21.453	17	5	6	127	5	305	33.7	7.33	17360.6	64	153.08	5	3	5	0	0.47	0.307543	64	136	66.1	63.65		102		341	57	80.7	131.4	115.7	85.3	86.9	105	281.4			113.6				315	185			119.4
P00568	Adenylate kinase isoenzyme 1 OS=Homo sapiens OX=9606 GN=AK1 PE=1 SV=3	0	FALSE	UniProt	21.38	28	5	6	130	5	194	21.6	8.63	12383.9	58	126.41	5	3	5	0	0.532	0.0155412	69.5	130.5	60.16	60.58			232.2		267.8	112.5	57.4	178.9	72.1	79	13.8	259.2	120.3	65.7	41.1		100.5	238.5		161	33.9	197.9
P61081	NEDD8-conjugating enzyme Ubc12 OS=Homo sapiens OX=9606 GN=UBE2M PE=1 SV=1	0	FALSE	UniProt	21.367	27	5	7	80	5	183	20.9	7.69	7735.33	52	57.38	5	4	5	0	0.352	0.609971	52.1	147.9	70.43	45.07		60.2	222.8	173.6	43.4	36.6	53.4	303.4	36.7	69.9							97.2	125.8	277
Q6FI81	Anamorsin OS=Homo sapiens OX=9606 GN=CIAPIN1 PE=1 SV=2	0	FALSE	UniProt	21.361	16	5	6	106	5	312	33.6	5.62	11097	83	111.23	4	3	4	0	0.764	0.518707	86.6	113.4	65.92	57.45	79.1			285.1	135.9	46	190.4	167.9		95.7	69.3	241.7	32.8	98.5	57.7	269				231	95.8	112.7
P16435	NADPH--cytochrome P450 reductase OS=Homo sapiens OX=9606 GN=POR PE=1 SV=2	0	FALSE	UniProt	21.349	13	6	7	81	6	677	76.6	5.58	7914.04	32	64	3	2	5	0	0.487	0.418531	65.5	134.5	62.78	67.33	84.3	96.3	221.2		98.2	77	158.3	122.3	65	77.3	55.3	150.9	130.2	119.4	44.1	124.3	75.2		259	41.5	89		138.9
P08579	U2 small nuclear ribonucleoprotein B'' OS=Homo sapiens OX=9606 GN=SNRPB2 PE=1 SV=1	0	FALSE	UniProt	21.272	20	5	7	68	3	225	25.5	9.72	8206.09	66	61.14	3	4	3	0	0.56	0.419646	71.8	128.2	69.69	60.88											220.9	279.1								500	95.6	93	130.5
Q7Z417	Nuclear fragile X mental retardation-interacting protein 2 OS=Homo sapiens OX=9606 GN=NUFIP2 PE=1 SV=1	0	FALSE	UniProt	21.266	7	4	7	28	4	695	76.1	8.7	1589.94	46	18.69	3	4	4	0	0.791	0.513354	88.4	111.6	74.96	77.61										500
P54725	UV excision repair protein RAD23 homolog A OS=Homo sapiens OX=9606 GN=RAD23A PE=1 SV=1	0	FALSE	UniProt	21.255	9	4	6	219	1	363	39.6	4.58	40307.1	110	281.52	4	2	4	0	100		200		67.09											500		390.3			109.7
Q9NX24	H/ACA ribonucleoprotein complex subunit 2 OS=Homo sapiens OX=9606 GN=NHP2 PE=1 SV=1	0	FALSE	UniProt	21.245	25	3	4	94	3	153	17.2	8.22	14834.2	116	118.25	3	1	3	0	0.503	0.126452	66.9	133.1	62.2	51.67	115.9	114.5		173.7	95.9	322.7				177.3						176.5	140.2		134.9	48.5	36.8	364.5
P19823	Inter-alpha-trypsin inhibitor heavy chain H2 OS=Homo sapiens OX=9606 GN=ITIH2 PE=1 SV=2	0	FALSE	UniProt	21.176	6	6	7	38	6	946	106.4	6.86	2125.56	33	31.7	3	4	4	0	0.619	0.000163751	76.5	123.5	77.71	58.44						71.3	14	243.3	115.5	55.9	445.9				54.1		448.2			51.8	90.4	70.7	193.7
P61619	Protein transport protein Sec61 subunit alpha isoform 1 OS=Homo sapiens OX=9606 GN=SEC61A1 PE=1 SV=2	0	FALSE	UniProt	21.116	8	4	6	97	4	476	52.2	8.06	9431.1	84	83.48	4	4	4	0	0.396	0.277969	56.8	143.2	68.19	46.09			105.4	349.6	45		149.5		321.6	28.9	28.6	109.7	58.5	250.1	53.2	87.1			354	58.8
P83916	Chromobox protein homolog 1 OS=Homo sapiens OX=9606 GN=CBX1 PE=1 SV=1	0	FALSE	UniProt	21.062	22	4	6	72	3	185	21.4	4.93	3794.92	60	124.12	3	2	4	0	0.617	0.539153	76.3	123.7	70.43	63.54						65.5		182.9	194.8	56.8						500					163.3	161.1
P59998	Actin-related protein 2/3 complex subunit 4 OS=Homo sapiens OX=9606 GN=ARPC4 PE=1 SV=3	0	FALSE	UniProt	21.041	32	6	7	129	6	168	19.7	8.43	14772.9	36	135.76	5	4	6	0	0.554	0.0447122	71.3	128.7	68.82	66.74	86.4	114.5	100.5		198.6	76.9	166.1	44.2	74.7	138.1	203.5	81.7	100.7		114.2	108.3	135.5	256.2			72.9	108.2	74.4
Q13242	Serine/arginine-rich splicing factor 9 OS=Homo sapiens OX=9606 GN=SRSF9 PE=1 SV=1	0	FALSE	UniProt	21.028	35	7	7	115	7	221	25.5	8.65	13326.9	44	132.26	6	4	6	0	0.63	0.0856035	77.3	122.7	77.52	60.14					500						136.9	164.2			199		128.3	297.6		74.1		403.5
O75608	Acyl-protein thioesterase 1 OS=Homo sapiens OX=9606 GN=LYPLA1 PE=1 SV=1	0	FALSE	UniProt	20.896	17	4	5	130	4	230	24.7	6.77	13352.8	95	146.44	3	3	3	0	0.205	0.58878	34	166	75.68	44.15						97	86.6	181.7	76.7	58		65.3	123.7	214.4	96.7	75.7	171.7		135.3	117.4	74	118.6	83.2
P63165	Small ubiquitin-related modifier 1 OS=Homo sapiens OX=9606 GN=SUMO1 PE=1 SV=1	0	TRUE	UniProt	20.827	27	3	5	133	3	101	11.6	5.52	17889.9	88	163.55	3	3	3	0	0.622	0.568649	76.7	123.3	65.98	75.8	22.4	146.6	22.1	208.5	100.3		201.8	192.4		105.8	49.2	66	122.6	155.2	107.1	132.8	141	71.6	98.2	56.4	42.6	68.5	122.8
P31949	Protein S100-A11 OS=Homo sapiens OX=9606 GN=S100A11 PE=1 SV=2	0	FALSE	UniProt	20.805	39	4	5	230	4	105	11.7	7.12	50864.3	286	283.89	4	3	4	0	0.738	0.909826	84.9	115.1	62.08	54.58	69.5	103.7	210	34	82.9	154.3	125.1	80.9	54	85.8	13.5	10.8	35.7	86.7	353.2	96.1	107.5	106.5	131.8	58.1	118.6	88.9	145.8
P62913	60S ribosomal protein L11 OS=Homo sapiens OX=9606 GN=RPL11 PE=1 SV=2	0	FALSE	UniProt	20.8	17	3	4	138	3	178	20.2	9.6	38060.8	50	185.1	3	1	3	0	0.681	0.41655	81	119	52.21	57.74	134.8	117.1	63.2		184.9	125.2	86.8	110.2	104.3	73.5	156.2	106	79.6	116.8	41.4	319.7	43.2			137.1	91.9	44.3	62.2
Q16787	Laminin subunit alpha-3 OS=Homo sapiens OX=9606 GN=LAMA3 PE=1 SV=2	0	FALSE	UniProt	20.727	2	7	8	30	7	3333	366.4	7.24	1359.39	18	24.81	4	3	5	0	0.248	0.992662	39.8	160.2	75.9	0											87.9			272.3	139.8						99.2	112.1	252.5
P07741	Adenine phosphoribosyltransferase OS=Homo sapiens OX=9606 GN=APRT PE=1 SV=2	0	FALSE	UniProt	20.565	33	6	6	277	6	180	19.6	6.02	42324.6	159	264.76	5	4	5	0	0.81	0.346532	89.5	110.5	62.11	76.75	192.2	62.1	119.4	50.7	75.5	42.8	94.6	166	88.8	107.9	160.8	63.3	62.6	169.1	44.3	148.3	227.8			123.9	123.5	81	112.3
P08754	Guanine nucleotide-binding protein G(i) subunit alpha OS=Homo sapiens OX=9606 GN=GNAI3 PE=1 SV=3	0	FALSE	UniProt	20.55	15	5	5	52	1	354	40.5	5.69	7117.89	26	36.6	4	2	4	0	100		200		0														500
Q9Y2D5	A-kinase anchor protein 2 OS=Homo sapiens OX=9606 GN=AKAP2 PE=1 SV=3	0	FALSE	UniProt	20.526	6	4	5	70	4	859	94.6	5.11	9821	74	94.73	2	3	3	0	0.247	0.418531	39.6	160.4	78.27	0		36.6	443.2		20.1			500			160.8	101.5	100.8	64.5	72.3	191.3	160.8			147.9	260	29.3
P46776	60S ribosomal protein L27a OS=Homo sapiens OX=9606 GN=RPL27A PE=1 SV=2	0	FALSE	UniProt	20.454	20	3	4	232	3	148	16.6	11	29159.8	144	185.31	3	2	3	0	0.729	0.000434813	84.3	115.7	54.18	59.46	92.9	103.3	30.6	173.4	99.8	79.6	140.9	79.5	139.8	60.3	89.8	72	122.5	150.4	65.3	53.3	112.3	34	184.1	116.3	118.7	58.9	73
Q15185	Prostaglandin E synthase 3 OS=Homo sapiens OX=9606 GN=PTGES3 PE=1 SV=1	0	FALSE	UniProt	20.447	28	4	5	91	4	160	18.7	4.54	27531	47	113.12	3	2	2	0	0.533	0.193784	69.5	130.5	62.71	53.71		113.2	219.3		167.4	77.1	133.5	186.1		103.2		358.1			141.9	129.2			234.2	136.6	55.8	226.6	125.8
Q14137	Ribosome biogenesis protein BOP1 OS=Homo sapiens OX=9606 GN=BOP1 PE=1 SV=2	0	FALSE	UniProt	20.388	11	6	6	42	6	746	83.6	6.19	4374.53	13	45.45	3	1	6	0	0.396	0.264019	56.8	143.2	75.1	40.51																						278.5
Q92973	Transportin-1 OS=Homo sapiens OX=9606 GN=TNPO1 PE=1 SV=2	0	FALSE	UniProt	20.364	7	5	5	86	5	898	102.3	4.98	8526	44	106.46	5	2	5	0	0.757	0.0240701	86.2	113.8	75.29	78.51																	364.5		135.5
P63000	Ras-related C3 botulinum toxin substrate 1 OS=Homo sapiens OX=9606 GN=RAC1 PE=1 SV=1	0	FALSE	UniProt	20.21	15	4	6	185	3	192	21.4	8.5	27870.3	52	230.98	4	1	4	0	0.674	0.140948	80.5	119.5	65.51	70.67	72.5	100.4	234.9		92.1	47	81.2	251	30.6	90.2	161	89.2	145.4		104.3							346.8
P13798	Acylamino-acid-releasing enzyme OS=Homo sapiens OX=9606 GN=APEH PE=1 SV=4	0	FALSE	UniProt	20.153	8	5	6	50	5	732	81.2	5.48	3258.24	27	40.23	5	2	5	0	1.417	0.00762836	117.2	82.8	61.07	82.03	30.3	85.1	71.8	164.1	148.7								500								221.1
Q14498	RNA-binding protein 39 OS=Homo sapiens OX=9606 GN=RBM39 PE=1 SV=2	0	FALSE	UniProt	20.152	10	4	5	39	4	530	59.3	10.1	3512.66	59	30.57	4	2	4	0	0.31	0.838782	47.3	152.7	74.39	0		500				125.7	32	170.6	46.5	125.2	500						178		183.7	138.3
Q01130	Serine/arginine-rich splicing factor 2 OS=Homo sapiens OX=9606 GN=SRSF2 PE=1 SV=4	0	FALSE	UniProt	20.131	21	5	5	178	5	221	25.5	11.85	25738.1	192	122.78	5	4	5	0	0.844	0.414389	91.6	108.4	66.06	68.48											126.2	373.8				88.7	92.7		276.9	41.6
P58546	Myotrophin OS=Homo sapiens OX=9606 GN=MTPN PE=1 SV=2	0	FALSE	UniProt	20.124	28	3	5	159	3	118	12.9	5.52	27222.4	109	206.79	3	2	3	0	0.809	0.897001	89.4	110.6	59.55	81.46	375.2				124.8	220		165.4	51.5	63.1	75.3	273.8			150.9	124.6			156.4	218.9	120.7	61.9	73.7
Q9Y3U8	60S ribosomal protein L36 OS=Homo sapiens OX=9606 GN=RPL36 PE=1 SV=3	0	FALSE	UniProt	20.043	26	3	6	143	3	105	12.2	11.59	19206.6	59	145.42	3	2	3	0	0.873	0.0473099	93.2	106.8	65.57	62.39			188.9	217.4	93.7	81.5	37.5	77	244.1	60		223.7		179.4	96.9	197.5	39.8	96.2	69.9	96.7	278.8
P49720	Proteasome subunit beta type-3 OS=Homo sapiens OX=9606 GN=PSMB3 PE=1 SV=2	0	FALSE	UniProt	19.934	30	5	6	40	5	205	22.9	6.55	3782.37	4	51.49	4	1	4	0	0.539	0.115758	70	130	66.15	42.6				500													500					150.1	91.4
P61009	Signal peptidase complex subunit 3 OS=Homo sapiens OX=9606 GN=SPCS3 PE=1 SV=1	0	FALSE	UniProt	19.919	18	3	3	135	3	180	20.3	8.62	17091.4	48	167.81	3	1	3	0	0.583	0.0399034	73.7	126.3	54.51	58.16	122	86		226.2	65.8	134.2	160.2		74.3	131.3	127.6	42.4	272.8		57.2	56.4	132.9		265.6	45.1	152.2		182.3
P20340	Ras-related protein Rab-6A OS=Homo sapiens OX=9606 GN=RAB6A PE=1 SV=3	0	FALSE	UniProt	19.895	33	6	6	72	5	208	23.6	5.54	4517.11	10	96.27	4	2	6	0	0.234		37.9	162.1	78.91																		308.7		191.3
P01116	GTPase KRas OS=Homo sapiens OX=9606 GN=KRAS PE=1 SV=1	0	FALSE	UniProt	19.882	22	4	4	105	4	189	21.6	6.77	15648.1	4	124.02	4	1	4	0	0.473	0.0067771	64.3	135.7	63.09	39.51	270.1	229.9				151.8	101.4		173.7	73.1	218.3				281.7	133.7	41.8	231.9	92.5			247.7
P78406	mRNA export factor OS=Homo sapiens OX=9606 GN=RAE1 PE=1 SV=1	0	FALSE	UniProt	19.787	14	4	6	32	4	368	40.9	7.83	3983.27	17	38.23	3	2	4	0	0.363	0.35511	53.2	146.8	67.7	52.27																103.6			292.5	103.9
P63173	60S ribosomal protein L38 OS=Homo sapiens OX=9606 GN=RPL38 PE=1 SV=2	0	FALSE	UniProt	19.775	39	3	4	98	3	70	8.2	10.1	16732.2	50	113.89	3	2	3	0	0.623	0.0269876	76.8	123.2	64	56.45	97.9			300.4	101.7	46.4	74.3	140.8	148.1	90.2	144.4	97.4	151.7		106.5	87.5		234.3		178.2	62.4	174.9	157.8
P24941	Cyclin-dependent kinase 2 OS=Homo sapiens OX=9606 GN=CDK2 PE=1 SV=2	0	FALSE	UniProt	19.632	15	5	6	90	2	298	33.9	8.68	14167.4	57	60.04	5	3	5	0	0.263		41.7	158.3	77.21							81		165		254	174.7	48.4	146.3	130.5		86.5	58.5	66.9	133	155.1
Q15637	Splicing factor 1 OS=Homo sapiens OX=9606 GN=SF1 PE=1 SV=4	0	FALSE	UniProt	19.613	9	4	6	106	4	639	68.3	8.98	6874.89	52	80.16	3	3	4	0	0.585	0.000788521	73.8	126.2	74.59	61.5	287.1				212.9	210.4	120.5	23.7	53.7	91.7	67.7	143.6	95.8	125.4	67.5	165.8	160.6			173.6
O14745	Na(+)/H(+) exchange regulatory cofactor NHE-RF1 OS=Homo sapiens OX=9606 GN=SLC9A3R1 PE=1 SV=4	0	FALSE	UniProt	19.574	18	5	6	74	5	358	38.8	5.77	5988.14	28	91.21	4	3	5	0	0.822	0.0660194	90.2	109.8	57	57.64	175.3	91.8	138.5		94.4		211.1	288.9			85.5	193.2		166.9	54.4	307.8				192.2	277.1	86.1
O95831	Apoptosis-inducing factor 1, mitochondrial OS=Homo sapiens OX=9606 GN=AIFM1 PE=1 SV=1	0	FALSE	UniProt	19.565	8	4	5	17	4	613	66.9	8.95	1460.17	8	12.2	4	1	4	0	0.28		43.7	156.3	76.14			232.6	149.5		118								500			42.6	53	197.8	75.9	130.8	58.9	228.2
P49458	Signal recognition particle 9 kDa protein OS=Homo sapiens OX=9606 GN=SRP9 PE=1 SV=2	0	FALSE	UniProt	19.561	33	4	5	89	4	86	10.1	7.97	16241.5	130	89.46	3	2	3	0	0.665	0.996087	79.9	120.1	55.62	58.14	75	188	95.9		141		150.9	145.9	156.7	46.5	51.4	39.7	131.1	164.1	113.8		129.5	261.3		109.2	312.7
Q7L5N1	COP9 signalosome complex subunit 6 OS=Homo sapiens OX=9606 GN=COPS6 PE=1 SV=1	0	FALSE	UniProt	19.551	16	4	5	50	4	327	36.1	5.73	4185.87	25	60.51	3	3	4	0	0.223	0.374959	36.5	163.5	70.68	35.66				466.9	33.1			194.3	305.7		30.8	101.2		303.7	64.2	111.5		99.2		289.3	82.8		97.9
P24666	Low molecular weight phosphotyrosine protein phosphatase OS=Homo sapiens OX=9606 GN=ACP1 PE=1 SV=3	0	FALSE	UniProt	19.548	24	3	3	98	3	158	18	6.74	10834.2	43	118.99	3	2	3	0	0.597	0.269112	74.8	125.2	76.79	62.88	194.3	164.4			141.3	53.1	11.7	211.8	99.8	123.5	48.6	47.7	107.3	127.5	169						65.9		187
P13995	Bifunctional methylenetetrahydrofolate dehydrogenase/cyclohydrolase, mitochondrial OS=Homo sapiens OX=9606 GN=MTHFD2 PE=1 SV=2	0	FALSE	UniProt	19.546	12	4	5	200	4	350	37.9	8.73	24345.5	138	234.95	4	3	4	0	0.546	0.559201	70.6	129.4	58.24	66.64	49.4	8.4	96.8	139.1	206.2	104.8	55.4	52.7	144.4	142.8	61.6	218.4	85.1	134.9		180.9	65.4	87.2	96	70.5	134		120.9
P15924	Desmoplakin OS=Homo sapiens OX=9606 GN=DSP PE=1 SV=3	0	FALSE	UniProt	19.531	2	5	5	67	5	2871	331.6	6.81	5666.28	4	67.79	3	1	4	0	0.303	0.0518041	46.5	153.5	67.11	28.2		188.9		311.1				414.3		85.7		500				107.1	290.2			102.6	161.5		338.5
O00499	Myc box-dependent-interacting protein 1 OS=Homo sapiens OX=9606 GN=BIN1 PE=1 SV=1	0	FALSE	UniProt	19.505	8	4	6	33	4	593	64.7	5.06	2679.53	53	28.39	3	3	3	0	0.402	0.37381	57.4	142.6	65.39	44.49		301.4		145.6	53	333.8	166.2
Q9UII2	ATPase inhibitor, mitochondrial OS=Homo sapiens OX=9606 GN=ATP5IF1 PE=1 SV=1	0	FALSE	UniProt	19.494	24	3	6	93	3	106	12.2	9.35	23467.7	38	99.16	3	3	3	0	0.399	0.841217	57.1	142.9	62.49	58.17			378.6		121.4	101.9	193.4	72	132.8			274.2		132.5	93.3	76.4	76.2	190.2	157.2		90.4	96.6	103.5
P32969	60S ribosomal protein L9 OS=Homo sapiens OX=9606 GN=RPL9 PE=1 SV=1	0	FALSE	UniProt	19.439	26	4	4	191	4	192	21.9	9.95	35388.6	42	223.56	4	1	4	0	0.43	0.93276	60.2	139.8	62.66	56.91	79.3	76.3	208.2	34.4	101.7	58.6	129.9	101.8	119.7	90	215.2	125.7	60.8	58.6	39.7	79.5	62.6	71.8	172.8	113.2	125	62.3	24.6
Q9BVK6	Transmembrane emp24 domain-containing protein 9 OS=Homo sapiens OX=9606 GN=TMED9 PE=1 SV=2	0	FALSE	UniProt	19.409	13	4	5	146	3	235	27.3	8.02	20527	48	152.63	4	3	4	0	0.712	9.00959e-05	83.2	116.8	56.73	75.29	129.8	78.6	69.8	112.3	109.6	148.2	39.8	163	68.2	80.8	70.7	127.7	138.9	120.3	42.4	29.6			301.7	168.7	64	178	99.8
Q86VM9	Zinc finger CCCH domain-containing protein 18 OS=Homo sapiens OX=9606 GN=ZC3H18 PE=1 SV=2	0	FALSE	UniProt	19.406	4	4	7	22	4	953	106.3	8.32	1283.23	22	14.75	4	3	4	0	0.836	0.0237767	91.1	108.9	13.03	56.83							248.8		251.2
Q9GZR7	ATP-dependent RNA helicase DDX24 OS=Homo sapiens OX=9606 GN=DDX24 PE=1 SV=1	0	FALSE	UniProt	19.334	7	5	6	56	5	859	96.3	9.06	2462.95	78	49.18	3	2	5	0	0.745	0.0573166	85.4	114.6	65.35	72.68	76.1	137.3	108.5		178.1			434.4		65.6	130.8	85.4		185.2	98.6	404.2				95.8	111.9	41.4
P14174	Macrophage migration inhibitory factor OS=Homo sapiens OX=9606 GN=MIF PE=1 SV=4	0	FALSE	UniProt	19.313	17	3	5	145	3	115	12.5	7.88	14546.2	147	119.13	2	2	2	0	0.831	0.0724746	90.8	109.2	64.36	76.53	109.1	154.9	129.1		106.9	58.1	113.3	159.4	98.7	70.4	142.6	35.5	135.5	102.2	84.2	69.3	212.3	36.4	83.6	98.4
Q96KB5	Lymphokine-activated killer T-cell-originated protein kinase OS=Homo sapiens OX=9606 GN=PBK PE=1 SV=3	0	FALSE	UniProt	19.288	7	2	4	51	2	322	36.1	5.12	4520.12	38	39.47	2	2	2	0	1.259	9.75529e-05	111.5	88.5	67.55	63.62	84.2	186.7	160.6		68.5
O95470	Sphingosine-1-phosphate lyase 1 OS=Homo sapiens OX=9606 GN=SGPL1 PE=1 SV=3	0	FALSE	UniProt	19.28	10	4	5	25	4	568	63.5	9.16	2404.05	19	25.34	4	2	4	0	0.27		42.5	157.5	76.45																	208.3	131.1	124.1	36.6
P08243	Asparagine synthetase [glutamine-hydrolyzing] OS=Homo sapiens OX=9606 GN=ASNS PE=1 SV=4	0	FALSE	UniProt	19.261	4	2	4	16	2	561	64.3	6.86	1143.55	14	13.42	2	2	2	0	3.391	0.0987704	154.5	45.5	43.39	67.38																				500
Q5JTV8	Torsin-1A-interacting protein 1 OS=Homo sapiens OX=9606 GN=TOR1AIP1 PE=1 SV=2	0	FALSE	UniProt	19.244	8	4	6	25	4	583	66.2	8.18	2110.56	23	19.7	3	2	3	0	0.591	0.00626528	74.3	125.7	66.1	33.87											136.1				363.9
P62857	40S ribosomal protein S28 OS=Homo sapiens OX=9606 GN=RPS28 PE=1 SV=1	0	FALSE	UniProt	19.076	36	3	4	254	3	69	7.8	10.7	44721.9	281	319.79	3	1	3	0	0.702	0.172108	82.5	117.5	50.56	67.68	128.6	110.8	105.5	52	103.1	57.6	91.8	67.1	123.2	160.3	159.2		114.6	161.9	64.3	38.9	37.3	187.1	127.4	109.3	133.2	92.4	49.6
Q13753	Laminin subunit gamma-2 OS=Homo sapiens OX=9606 GN=LAMC2 PE=1 SV=2	0	FALSE	UniProt	19.061	4	5	6	55	5	1193	130.9	6.19	4634.3	20	37.81	2	3	4	0	100		200		61.18							230.9			233.8	35.3	189.8		237.6		72.6	377.4				122.6	121.1	69.5	234.6
Q9H8Y8	Golgi reassembly-stacking protein 2 OS=Homo sapiens OX=9606 GN=GORASP2 PE=1 SV=3	0	FALSE	UniProt	18.956	11	4	5	45	4	452	47.1	4.82	6004.39	33	60.35	3	2	3	0	0.689	0.11965	81.6	118.4	71.69	50.44											3.6	4.7	37.3		454.3						389.4	110.6
Q9H299	SH3 domain-binding glutamic acid-rich-like protein 3 OS=Homo sapiens OX=9606 GN=SH3BGRL3 PE=1 SV=1	0	FALSE	UniProt	18.93	47	4	6	112	4	93	10.4	4.93	10169.2	191	110.61	4	3	4	0	1.015	4.05193e-05	100.8	99.2	65.24	68.17		175.3	161.6		163.2			128.3	240.6	131.1	281.6				218.4	500						300.1
P31040	Succinate dehydrogenase [ubiquinone] flavoprotein subunit, mitochondrial OS=Homo sapiens OX=9606 GN=SDHA PE=1 SV=2	0	FALSE	UniProt	18.924	8	4	6	33	4	664	72.6	7.39	737.21	38	13.36	2	3	3	0	0.997	0.0709894	99.9	100.1	62.28	87.28
P20339	Ras-related protein Rab-5A OS=Homo sapiens OX=9606 GN=RAB5A PE=1 SV=2	0	FALSE	UniProt	18.907	21	4	5	105	1	215	23.6	8.15	13183.2	20	140.2	4	1	4	0	0.347		51.6	148.4	30.36		112.9		213.4		173.7
Q9H6F5	Coiled-coil domain-containing protein 86 OS=Homo sapiens OX=9606 GN=CCDC86 PE=1 SV=1	0	FALSE	UniProt	18.903	15	5	8	28	5	360	40.2	10.33	2598.35	21	15.98	4	3	5	0	0.62	0.478369	76.5	123.5	79.02	54.44	228.3	78.3			193.3											500
Q9BRA2	Thioredoxin domain-containing protein 17 OS=Homo sapiens OX=9606 GN=TXNDC17 PE=1 SV=1	0	FALSE	UniProt	18.824	25	3	5	63	3	123	13.9	5.52	10557.1	16	75.56	3	2	3	0	0.592	0.57026	74.4	125.6	74.46	61.67	133.9			366.1						500						500					207.2	292.8
Q01844	RNA-binding protein EWS OS=Homo sapiens OX=9606 GN=EWSR1 PE=1 SV=1	0	FALSE	UniProt	18.816	5	3	4	71	3	656	68.4	9.33	12283.5	14	99.14	3	1	3	0	0.288	0.935151	44.7	155.3	77.17	39.79						105.2	58.1		172.4	164.2	46.5		175.1	229.8	48.6	223.1				276.9	164.3	113.9	81.7
P55145	Mesencephalic astrocyte-derived neurotrophic factor OS=Homo sapiens OX=9606 GN=MANF PE=1 SV=3	0	FALSE	UniProt	18.764	19	3	5	71	3	182	20.7	8.69	8050.2	19	70.42	3	2	3	0	0.37	0.000913295	54	146	70.33	49.88	83.5	48.7	95.3	170.8	101.6		312.5			187.5		197	175.5		127.4	35	148.4		200.7	115.8
O94906	Pre-mRNA-processing factor 6 OS=Homo sapiens OX=9606 GN=PRPF6 PE=1 SV=1	0	FALSE	UniProt	18.643	4	3	3	24	3	941	106.9	8.25	3341.17		29.44	3		3	0	0.354	0.000788521	52.2	147.8	67.4	0	200.6	176.8			122.6															500	500
P43246	DNA mismatch repair protein Msh2 OS=Homo sapiens OX=9606 GN=MSH2 PE=1 SV=1	0	FALSE	UniProt	18.608	6	5	6	20	5	934	104.7	5.77	1221.5	11	19.85	4	1	5	0	0.936	0.72328	96.7	103.3	81.44	108.97																	500				56.3	92.9	43.3
Q9Y696	Chloride intracellular channel protein 4 OS=Homo sapiens OX=9606 GN=CLIC4 PE=1 SV=4	0	FALSE	UniProt	18.579	18	4	5	40	4	253	28.8	5.59	1548.78	54	19.74	4	3	4	0	1.078	0.164584	103.8	96.2	66.6	70.41					500		500								500
Q15005	Signal peptidase complex subunit 2 OS=Homo sapiens OX=9606 GN=SPCS2 PE=1 SV=3	0	FALSE	UniProt	18.482	13	4	6	79	4	226	25	8.47	4093.67	116	49.87	4	3	4	0	0.782	4.82854e-09	87.8	112.2	71.53	60.37	52.5	112.4	139.7	131.2	64.1	261.4	33.7	101.9		102.9						61.3		178.5	94.5	165.7			419.3
P53597	Succinate--CoA ligase [ADP/GDP-forming] subunit alpha, mitochondrial OS=Homo sapiens OX=9606 GN=SUCLG1 PE=1 SV=4	0	FALSE	UniProt	18.476	17	5	6	69	5	346	36.2	8.79	7949.11	37	88.24	3	3	3	0	0.516	0.00577978	68.1	131.9	63.24	54.91								284.6	130.9	84.5	257.4				242.6						120.7	60.5	134.2
Q9NUJ1	Mycophenolic acid acyl-glucuronide esterase, mitochondrial OS=Homo sapiens OX=9606 GN=ABHD10 PE=1 SV=1	0	FALSE	UniProt	18.475	17	3	4	9	3	306	33.9	8.57	1636.99	12	15.87	3	1	3	0	0.288		44.7	155.3	80.64																							500
P08237	ATP-dependent 6-phosphofructokinase, muscle type OS=Homo sapiens OX=9606 GN=PFKM PE=1 SV=2	0	FALSE	UniProt	18.402	6	4	5	68	3	780	85.1	7.99	5472.3	37	58.15	4	2	4	0	0.927	0.348913	96.2	103.8	59.91	78.15											105.6	101.7	127.5	102.9	62.3	123.1	114.1	138.3		124.5	204.8
Q96FQ6	Protein S100-A16 OS=Homo sapiens OX=9606 GN=S100A16 PE=1 SV=1	0	FALSE	UniProt	18.392	45	4	4	202	4	103	11.8	6.79	30035.3	181	220.33	3	3	3	0	0.748	0.430583	85.6	114.4	58.45	72.85	63.1	143.6	107.7	67.6	118	82.1	66.8	132	145.2	73.9	284		131.4		84.5				291.4	208.6	156.5		223
P48637	Glutathione synthetase OS=Homo sapiens OX=9606 GN=GSS PE=1 SV=1	0	FALSE	UniProt	18.388	9	4	6	95	4	474	52.4	5.92	9142.91	46	92.36	4	3	4	0	0.479	0.812008	64.7	135.3	68.02	50.52	103.3	6.3	82.6	188.3	119.4	54	78.9	177.9	91.3	97.8	56.1	153.5	127.1	95.1	68.2	64.2		206.3	134.3	95.1		500
Q96IX5	ATP synthase membrane subunit DAPIT, mitochondrial OS=Homo sapiens OX=9606 GN=ATP5MD PE=1 SV=1	0	FALSE	UniProt	18.365	28	2	3	29	2	58	6.5	9.76	5317.54	4	43.92	1	1	1	0	0.385	0.474403	55.6	144.4	59.35	30.99
P20073	Annexin A7 OS=Homo sapiens OX=9606 GN=ANXA7 PE=1 SV=3	0	FALSE	UniProt	18.344	10	4	5	66	4	488	52.7	5.68	9189.78	17	102.57	4	2	4	0	0.583	0.105953	73.6	126.4	58.43	62.42	146.8		242.4		110.8		187.2	157.1		155.7	277.1				222.9	58.2		375.6		66.1	112.2
P49023	Paxillin OS=Homo sapiens OX=9606 GN=PXN PE=1 SV=3	0	FALSE	UniProt	18.297	7	4	5	50	4	591	64.5	6.19	4756.92	21	39.28	3	1	4	0	0.627	0.00210776	77.1	122.9	60.69	57.37					500	300.3				199.7							305.3	146.3		48.4
Q04446	1,4-alpha-glucan-branching enzyme OS=Homo sapiens OX=9606 GN=GBE1 PE=1 SV=3	0	FALSE	UniProt	18.208	5	3	4	52	3	702	80.4	6.32	6178.95	23	61.6	3	2	3	0	0.468	0.605257	63.8	136.2	70.85	47.65	62.7	59.6	107	122.4	148.3			317.9		182.1								500			188.5
P46013	Proliferation marker protein Ki-67 OS=Homo sapiens OX=9606 GN=MKI67 PE=1 SV=2	0	FALSE	UniProt	18.208	3	4	5	43	4	3256	358.5	9.45	5145.25	10	55.83	3	2	3	0	100		200		65.58			75	121.8		303.2		131		147.6	221.4	98.3		129.2	150.7	121.8	254.7				245.3
Q53GQ0	Very-long-chain 3-oxoacyl-CoA reductase OS=Homo sapiens OX=9606 GN=HSD17B12 PE=1 SV=2	0	FALSE	UniProt	18.194	14	4	5	55	4	312	34.3	9.32	3830.16	41	47.2	3	2	3	0	0.636	0.0148847	77.7	122.3	74.37	64.61	209.5				290.5							500					58.3	279.1	95.8	66.8	115.9	138.5
P09497	Clathrin light chain B OS=Homo sapiens OX=9606 GN=CLTB PE=1 SV=1	0	FALSE	UniProt	18.176	14	4	6	105	4	229	25.2	4.64	10609.7	99	83.89	4	4	4	0	0.453	0.683222	62.4	137.6	65	59.29	51.2	107.3	118.9	151.5	71.2	72.7	78.6	41.3	180.7	126.7	41.4	105.3	92	240.1	21.2						151		349
Q6Y1H2	Very-long-chain (3R)-3-hydroxyacyl-CoA dehydratase 2 OS=Homo sapiens OX=9606 GN=HACD2 PE=1 SV=1	0	FALSE	UniProt	18.161	8	3	4	22	3	254	28.4	9.55	3002.54	27	26.2	2	1	2	0	0.413	0.31624	58.5	141.5	93.32	50.05						102.4	32.6	114.7	151.8	98.6
Q9NY33	Dipeptidyl peptidase 3 OS=Homo sapiens OX=9606 GN=DPP3 PE=1 SV=2	0	FALSE	UniProt	18.117	10	5	5	49	5	737	82.5	5.1	6806.4	19	64.52	3	2	4	0	0.424	0.47063	59.5	140.5	67.22	39.42											149		98.5		252.6	177.2		162.6	88.3	71.9
Q9Y295	Developmentally-regulated GTP-binding protein 1 OS=Homo sapiens OX=9606 GN=DRG1 PE=1 SV=1	0	FALSE	UniProt	18.074	17	4	5	19	4	367	40.5	8.9	1256.55	6	9.23	4	1	4	0	0.529	0.609971	69.2	130.8	60.59	56.38						281	219
Q96IU4	Protein ABHD14B OS=Homo sapiens OX=9606 GN=ABHD14B PE=1 SV=1	0	FALSE	UniProt	18.068	22	4	5	23	4	210	22.3	6.4	1665.54	14	22.46	3	2	3	0	0.671	0.723135	80.3	119.7	45.7	57.32																					149.2	73.4	125
Q9HC35	Echinoderm microtubule-associated protein-like 4 OS=Homo sapiens OX=9606 GN=EML4 PE=1 SV=3	0	FALSE	UniProt	18.053	7	5	5	46	5	981	108.8	6.4	5269.72	10	56.19	4	2	4	0	0.571	0.807887	72.7	127.3	54.55	51.81	81.2		224.8		194				500													127.9
O43670	BUB3-interacting and GLEBS motif-containing protein ZNF207 OS=Homo sapiens OX=9606 GN=ZNF207 PE=1 SV=1	0	FALSE	UniProt	18.034	7	3	4	77	3	478	50.7	9.1	9197.32	63	82.6	3	3	3	0	0.483	0.24082	65.1	134.9	72.25	52.34	227.4	189			83.6	42.9	57.2	82.9	199.4	117.6						50.7				449.3	389.7
P54577	Tyrosine--tRNA ligase, cytoplasmic OS=Homo sapiens OX=9606 GN=YARS1 PE=1 SV=4	0	FALSE	UniProt	18.013	8	4	5	38	4	528	59.1	7.05	3625.89	7	43.19	3	1	4	0	0.269	0.800251	42.5	157.5	67.54	36.22	111.3	97	134.7		157							194.8	232.2		73.1								310.2
O95197	Reticulon-3 OS=Homo sapiens OX=9606 GN=RTN3 PE=1 SV=2	0	FALSE	UniProt	18.009	3	3	4	176	3	1032	112.5	4.96	26884.6	208	198.07	2	3	2	0	0.482	0.708376	65.1	134.9	65.94	72.85				441.3	58.7	65	110.7	88.3	155.3	80.6	70.2	128.3	134.1	47.4	119.9	76.6	118.4		203.3	101.7	95.7	19.8	160.3
P0DN79	Cystathionine beta-synthase-like protein OS=Homo sapiens OX=9606 GN=CBSL PE=1 SV=1	0	FALSE	UniProt	18	9	4	5	101	4	551	60.5	6.65	9674.47	67	123.68	4	3	4	0	0.618	0.0130417	76.4	123.6	77.74	65.74					500	83.5	255.3		161.2		79.9	22.4	123.2	138.9	135.7		138.1	174.9	187		85.3	313.9
O75368	SH3 domain-binding glutamic acid-rich-like protein OS=Homo sapiens OX=9606 GN=SH3BGRL PE=1 SV=1	0	FALSE	UniProt	17.984	28	3	4	50	3	114	12.8	5.25	6862.57	48	62.22	2	2	2	0	0.459	0.0814341	62.9	137.1	77.29	49.4							142.5	276.5		81	184.5				315.5	96.9	58.1	118.3	169.5	57.1	159.5	209.1
Q92522	Histone H1.10 OS=Homo sapiens OX=9606 GN=H1-10 PE=1 SV=1	0	FALSE	UniProt	17.982	18	3	5	33	3	213	22.5	10.76	5068.78	18	41.58	3	2	3	0	1.108	0.968591	105.1	94.9	71.14	93.48						180.7	232			87.3			500			275.6				224.4
P60891	Ribose-phosphate pyrophosphokinase 1 OS=Homo sapiens OX=9606 GN=PRPS1 PE=1 SV=2	0	FALSE	UniProt	17.876	16	5	6	37	2	318	34.8	6.98	1736.33	39	28.23	3	4	4	0	0.742	0.0400318	85.2	114.8	76.47	67.15																					154.6
P25398	40S ribosomal protein S12 OS=Homo sapiens OX=9606 GN=RPS12 PE=1 SV=3	0	FALSE	UniProt	17.863	14	2	3	282	2	132	14.5	7.21	48729.6	147	325.67	2	2	2	0	0.458	0.428804	62.8	137.2	63.32	62.48	108.2	89.5		214.6	87.7	86.2	61.4	86	175	91.5	26.3	78	64.4	298.7	32.5	62.2	51.6	133.4	107.4	145.3	48.9	142.6	76.3
Q9H4A4	Aminopeptidase B OS=Homo sapiens OX=9606 GN=RNPEP PE=1 SV=2	0	FALSE	UniProt	17.827	8	5	7	37	5	650	72.5	5.74	2523.02	26	28.47	4	3	4	0	0.218	0.442356	35.8	164.2	62.9	52.27	98.1	47.9	123.4	99.6	131.1			304.2		195.8											76.9	64.9	97.2
Q9Y2S6	Translation machinery-associated protein 7 OS=Homo sapiens OX=9606 GN=TMA7 PE=1 SV=1	0	FALSE	UniProt	17.826	25	2	5	124	2	64	7.1	9.99	21946.5	124	137.4	2	2	2	0	0.569	0.0358568	72.5	127.5	65.45	62.41	71.7	124	80.8	145.6	77.9	75.4	30.7	167	200.1	26.7				500		103.1		144.3	188.6	64	234.5	117.9	36.8
Q7L2H7	Eukaryotic translation initiation factor 3 subunit M OS=Homo sapiens OX=9606 GN=EIF3M PE=1 SV=1	0	FALSE	UniProt	17.822	10	3	4	43	3	374	42.5	5.63	3777.21		57.69	2		3	0	0.231		37.5	162.5	69.35							54.1	68.9	153.9	112.4	110.7											110
O94760	N(G),N(G)-dimethylarginine dimethylaminohydrolase 1 OS=Homo sapiens OX=9606 GN=DDAH1 PE=1 SV=3	0	FALSE	UniProt	17.7	17	4	5	33	4	285	31.1	5.81	3861.33	11	46.57	3	1	4	0	0.345	0.961232	51.3	148.7	77.59	50.44	52	229.7	101.4		116.8										500
Q8WX93	Palladin OS=Homo sapiens OX=9606 GN=PALLD PE=1 SV=3	0	FALSE	UniProt	17.647	4	4	5	30	4	1383	150.5	7.09	2711.77	27	26.4	4	2	4	0	0.455	0.00102665	62.6	137.4	81.6	43.46	500
P43034	Platelet-activating factor acetylhydrolase IB subunit alpha OS=Homo sapiens OX=9606 GN=PAFAH1B1 PE=1 SV=2	0	FALSE	UniProt	17.607	11	4	6	56	3	410	46.6	7.37	8392.55	66	56.15	3	4	3	0	0.242	0.636692	39	161	73.69	0	194.4	70.7	56.1	101.6	77.3	260			240		128.2	87	81.2	89.4	114.2
Q16763	Ubiquitin-conjugating enzyme E2 S OS=Homo sapiens OX=9606 GN=UBE2S PE=1 SV=2	0	FALSE	UniProt	17.572	18	3	4	93	3	222	23.8	8.38	13446.5	68	129.55	3	2	3	0	1.078	1.64191e-10	103.8	96.2	60.38	76.77	84.5	251.6			163.9									411.9	88.1				361.2	138.8	500
P45974	Ubiquitin carboxyl-terminal hydrolase 5 OS=Homo sapiens OX=9606 GN=USP5 PE=1 SV=2	0	FALSE	UniProt	17.569	7	5	6	40	5	858	95.7	5.03	5408.25	18	40.77	4	3	5	0	0.425	0.310858	59.7	140.3	70.52	38.54								500										338.2		161.8			500
P48556	26S proteasome non-ATPase regulatory subunit 8 OS=Homo sapiens OX=9606 GN=PSMD8 PE=1 SV=2	0	FALSE	UniProt	17.559	18	5	5	111	5	350	39.6	9.7	10524.6	46	116.98	3	3	4	0	0.341	0.950858	50.8	149.2	58.11	49.07			303.9		196.1	128.7	76.8	105.2	134.6	54.7	79.3				420.7	59		195.7	136.4	108.9
Q9BRP8	Partner of Y14 and mago OS=Homo sapiens OX=9606 GN=PYM1 PE=1 SV=1	0	FALSE	UniProt	17.558	23	3	4	18	3	204	22.6	9.45	1625.05	29	17.16	2	3	2	0	0.247	0.494835	39.6	160.4	86.24	53.28
Q15428	Splicing factor 3A subunit 2 OS=Homo sapiens OX=9606 GN=SF3A2 PE=1 SV=2	0	FALSE	UniProt	17.506	8	3	4	43	3	464	49.2	9.64	4514.81	22	42.04	3	2	3	0	1.009	0.146999	100.4	99.6	53.94	62.22									357.9	142.1									315	185		164.4	37.3
Q9BY43	Charged multivesicular body protein 4a OS=Homo sapiens OX=9606 GN=CHMP4A PE=1 SV=3	0	FALSE	UniProt	17.503	16	3	5	38	3	222	25.1	4.7	4392.86	32	39.15	3	2	3	0	0.505	0.00331155	67.1	132.9	61.13	43.42														500
Q15738	Sterol-4-alpha-carboxylate 3-dehydrogenase, decarboxylating OS=Homo sapiens OX=9606 GN=NSDHL PE=1 SV=2	0	FALSE	UniProt	17.501	14	5	6	16	5	373	41.9	8.06	1096.27	26	10.81	2	4	2	0	0.419		59.1	140.9	64.35
O94776	Metastasis-associated protein MTA2 OS=Homo sapiens OX=9606 GN=MTA2 PE=1 SV=1	0	FALSE	UniProt	17.479	8	5	5	57	5	668	75	9.66	5304.6	21	71.15	4	2	4	0	0.719	0.00419767	83.7	116.3	70.38	66.54		98.6	113.4		288								500			29.5	65.3	71.2	245.8	88.2			174.1
Q9Y333	U6 snRNA-associated Sm-like protein LSm2 OS=Homo sapiens OX=9606 GN=LSM2 PE=1 SV=1	0	FALSE	UniProt	17.419	40	3	4	59	3	95	10.8	6.52	10765.9	18	85.97	2	2	2	0	0.434	0.914359	60.5	139.5	72.4	47.77					500	81.2	61.9	191	101	64.9		348.9			151.1
Q9Y2W2	WW domain-binding protein 11 OS=Homo sapiens OX=9606 GN=WBP11 PE=1 SV=1	0	FALSE	UniProt	17.372	7	4	5	35	4	641	70	8.38	4143.11	13	37.98	3	2	3	0	0.238		38.4	161.6	70.47		158.7	178.3	66		97	127.4	64.5	114.8	94.4	99										500	28.7	57.3	74.6
O75663	TIP41-like protein OS=Homo sapiens OX=9606 GN=TIPRL PE=1 SV=2	0	FALSE	UniProt	17.342	8	2	4	19	2	272	31.4	5.91	2047.86	12	15.18	2	2	2	0	0.459	0.256339	62.9	137.1	63.27	32.57																						270.4
P15121	Aldo-keto reductase family 1 member B1 OS=Homo sapiens OX=9606 GN=AKR1B1 PE=1 SV=3	0	FALSE	UniProt	17.287	11	4	6	71	4	316	35.8	6.98	8387.68	68	35.31	4	4	4	0	0.608	0.435144	75.6	124.4	69.29	58.91	73.5	65		256.9	104.6		296.5			203.5	134.7	137.1	107.7	51.9	68.6	154	200.3	108.8		37	105.4	172.5	43.8
Q9Y624	Junctional adhesion molecule A OS=Homo sapiens OX=9606 GN=F11R PE=1 SV=1	0	FALSE	UniProt	17.214	18	4	6	34	4	299	32.6	7.9	1774.93	36	29.71	3	3	4	0	0.297		45.7	154.3	53.42								277.2			222.8	45.5	23.5	287.3	95.7	47.9			209.9		290.1
P25490	Transcriptional repressor protein YY1 OS=Homo sapiens OX=9606 GN=YY1 PE=1 SV=2	0	FALSE	UniProt	17.175	8	3	4	25	3	414	44.7	6.25	4491.31	60	39.75	1	3	1	0	0.455	0.70892	62.5	137.5	65.1	53.99	290.7				209.3	44.4		33	353.5	69		319.3	180.7
P56945	Breast cancer anti-estrogen resistance protein 1 OS=Homo sapiens OX=9606 GN=BCAR1 PE=1 SV=2	0	FALSE	UniProt	17.148	9	4	4	9	4	870	93.3	5.67	308.23	11	20.86	2	1	4	0	0.574	0.765101	72.9	127.1	58.95	0
Q99798	Aconitate hydratase, mitochondrial OS=Homo sapiens OX=9606 GN=ACO2 PE=1 SV=2	0	FALSE	UniProt	17.133	7	4	5	20	4	780	85.4	7.61	1127.03	4	14.16	3	1	4	0	0.469	0.435647	63.8	136.2	66.79	0
Q15785	Mitochondrial import receptor subunit TOM34 OS=Homo sapiens OX=9606 GN=TOMM34 PE=1 SV=2	0	FALSE	UniProt	17.124	17	5	6	55	5	309	34.5	8.98	3861.89	28	38.47	4	3	4	0	0.996	0.173037	99.8	100.2	75	75.38				417.4	82.6	160.2	136.9		171.7	31.3					500
Q13501	Sequestosome-1 OS=Homo sapiens OX=9606 GN=SQSTM1 PE=1 SV=1	0	FALSE	UniProt	17.091	11	3	3	66	3	440	47.7	5.22	14078		116.78	3		3	0	0.335	0.204098	50.2	149.8	72.44	32.93						102	66.7	155.1	92.5	83.6	363				137
P51571	Translocon-associated protein subunit delta OS=Homo sapiens OX=9606 GN=SSR4 PE=1 SV=1	0	FALSE	UniProt	17.082	25	4	5	91	4	173	19	6.15	8580.19	27	99.23	4	2	4	0	0.232	0.00511832	37.7	162.3	76.74	36.75	116.1				383.9	68.2	379.9			52	45.9	33.1	254	79.4	87.6		133.6		294.1	72.3
Q15758	Neutral amino acid transporter B(0) OS=Homo sapiens OX=9606 GN=SLC1A5 PE=1 SV=2	0	FALSE	UniProt	17.016	4	2	4	36	2	541	56.6	5.48	4127.31	65	34.33	2	2	2	0	100		200		76.07						500			500										500			102.2	43.2
O15305	Phosphomannomutase 2 OS=Homo sapiens OX=9606 GN=PMM2 PE=1 SV=1	0	FALSE	UniProt	16.984	18	4	5	38	4	246	28.1	6.77	3487.41	6	42.96	4	1	4	0	0.359	0.895269	52.8	147.2	69.74	24.81			319.8		180.2							195.7	211.2		93.1						44.7	134.2	191.2
P62714	Serine/threonine-protein phosphatase 2A catalytic subunit beta isoform OS=Homo sapiens OX=9606 GN=PPP2CB PE=1 SV=1	0	FALSE	UniProt	16.924	14	4	5	106	4	309	35.6	5.43	11400.1	64	86.14	4	3	4	0	0.943	0.000134344	97.1	102.9	71.38	66.87					500		139.8	101.1	180.3	78.7	75	195.7		176.5	52.8				500
O00232	26S proteasome non-ATPase regulatory subunit 12 OS=Homo sapiens OX=9606 GN=PSMD12 PE=1 SV=3	0	FALSE	UniProt	16.9	11	4	5	77	4	456	52.9	7.65	8715.11	20	91.96	2	2	3	0	0.475	0.968591	64.4	135.6	62.45	43.31	82.5	89.2			328.3	500					163.5		336.5						500
O75475	PC4 and SFRS1-interacting protein OS=Homo sapiens OX=9606 GN=PSIP1 PE=1 SV=1	0	FALSE	UniProt	16.898	5	3	5	49	2	530	60.1	9.13	4061.17	44	39.4	3	3	3	0	0.69	0.264019	81.7	118.3	61.89	70.91
Q15418	Ribosomal protein S6 kinase alpha-1 OS=Homo sapiens OX=9606 GN=RPS6KA1 PE=1 SV=2	0	FALSE	UniProt	16.788	8	6	6	29	6	735	82.7	7.83	1840.13	30	22.41	2	4	2	0	0.418	0.935054	58.9	141.1	68.17	63.9
P23193	Transcription elongation factor A protein 1 OS=Homo sapiens OX=9606 GN=TCEA1 PE=1 SV=2	0	FALSE	UniProt	16.709	13	4	5	38	4	301	33.9	8.38	2672.69	31	31.06	4	2	4	0	1.156	0.241505	107.3	92.7	74.61	92.47						2.9	164.3	170.7	139.3	22.8	124.6	131.6	100.7	65	78.1	235.4	111			153.6
P18583	Protein SON OS=Homo sapiens OX=9606 GN=SON PE=1 SV=4	0	FALSE	UniProt	16.628	2	4	5	39	4	2426	263.7	5.64	2614.33	40	39.45	3	3	3	0	0.352	0.347608	52	148	75.36	38.49					500	119.6	66.8	168.1	54.2	91.2												172.8
O00487	26S proteasome non-ATPase regulatory subunit 14 OS=Homo sapiens OX=9606 GN=PSMD14 PE=1 SV=1	0	FALSE	UniProt	16.626	11	4	5	82	4	310	34.6	6.52	14722.1	45	87.96	3	2	3	0	0.285	0.0528645	44.4	155.6	78.34	41.44	41.4	38.2	275.4	103.9	41	118.2	70.6	176.7	134.5				500							500
Q9BY44	Eukaryotic translation initiation factor 2A OS=Homo sapiens OX=9606 GN=EIF2A PE=1 SV=3	0	FALSE	UniProt	16.564	11	5	5	42	5	585	64.9	8.87	2332.21	26	25.08	4	2	4	0	0.784	2.74867e-06	87.9	112.1	75.45	59.93	34.6	47.9	127.5	196.8	93.2											382.6				117.4
Q9UHD9	Ubiquilin-2 OS=Homo sapiens OX=9606 GN=UBQLN2 PE=1 SV=2	0	FALSE	UniProt	16.508	8	4	5	60	1	624	65.7	5.22	5552.82	7	80.59	4	1	4	0	100		200		49.16																						97.4	201.2	58.4
P10644	cAMP-dependent protein kinase type I-alpha regulatory subunit OS=Homo sapiens OX=9606 GN=PRKAR1A PE=1 SV=1	0	FALSE	UniProt	16.502	9	3	3	59	3	381	43	5.35	7968.92	13	88.92	3	1	3	0	0.585	0.513354	73.8	126.2	70.45	48.45						77.3	104	261.3		57.5		229.8			270.2	118.8	55.6	244.3		81.4		351.5
Q86U42	Polyadenylate-binding protein 2 OS=Homo sapiens OX=9606 GN=PABPN1 PE=1 SV=3	0	FALSE	UniProt	16.496	16	4	5	49	4	306	32.7	5.06	3615.64	28	47.49	3	1	4	0	0.771	3.48484e-06	87.1	112.9	75.01	70.17		76.9		395.3	27.8								243.7	208.1	48.1						500
Q9BPW8	Protein NipSnap homolog 1 OS=Homo sapiens OX=9606 GN=NIPSNAP1 PE=1 SV=1	0	FALSE	UniProt	16.477	13	4	5	52	4	284	33.3	9.31	3170.17	75	24.56	3	3	3	0	0.601	0.00748155	75.1	124.9	77.34	62.38						53.6	122.1	84.4	239.9		10.6	37.9	255.6	60.1	135.7					500
O00629	Importin subunit alpha-3 OS=Homo sapiens OX=9606 GN=KPNA4 PE=1 SV=1	0	FALSE	UniProt	16.457	9	3	4	18	3	521	57.9	4.96	1571.52	8	28.08	2	1	3	0	0.692	0.0411895	81.8	118.2	40.57	0																		345.8		154.2			234.7
P49773	Histidine triad nucleotide-binding protein 1 OS=Homo sapiens OX=9606 GN=HINT1 PE=1 SV=2	0	FALSE	UniProt	16.422	17	2	3	42	2	126	13.8	6.95	3774.41	52	25.24	2	2	2	0	0.305	0.899179	46.8	153.2	62.64	41.82																101.6	97.3	211.5	41.1	48.4	134.1	120.3	150.1
Q7Z4W1	L-xylulose reductase OS=Homo sapiens OX=9606 GN=DCXR PE=1 SV=2	0	FALSE	UniProt	16.411	13	3	5	69	3	244	25.9	8.1	6044.76	32	74.19	3	2	3	0	0.449	0.056689	61.9	138.1	64.66	54.26	53.9	61.6		316.2	68.4	43.3	127.2		63.5	266	87	51.1	263.5		98.3	115.3			384.7		169.8	158.7
Q9NRF9	DNA polymerase epsilon subunit 3 OS=Homo sapiens OX=9606 GN=POLE3 PE=1 SV=1	0	FALSE	UniProt	16.411	18	3	5	81	3	147	16.8	4.74	11791.7	50	85.21	3	2	3	0	0.676	0.606253	80.7	119.3	71.73	62.54	278.8	175.3			46	163.5	106	132		98.5	71.3		342.3		86.5	341.9				158.1	126.3		373.7
Q9H444	Charged multivesicular body protein 4b OS=Homo sapiens OX=9606 GN=CHMP4B PE=1 SV=1	0	FALSE	UniProt	16.374	25	5	5	25	5	224	24.9	4.82	1274.22	26	11.25	3	2	3	0	0.393	0.0772615	56.5	143.5	73.6	39.85						170.2			329.8												38.7	239.5	100
P22694	cAMP-dependent protein kinase catalytic subunit beta OS=Homo sapiens OX=9606 GN=PRKACB PE=1 SV=2	0	FALSE	UniProt	16.362	8	3	4	18	3	351	40.6	8.78	1181.15	30	7.4	2	2	3	0	0.469	0.490093	63.9	136.1	79.23	62.87																					130.7	33.6	91.3
Q8WWI1	LIM domain only protein 7 OS=Homo sapiens OX=9606 GN=LMO7 PE=1 SV=3	0	FALSE	UniProt	16.301	3	5	6	44	5	1683	192.6	8.09	2762.51	20	21.72	3	3	4	0	1.208	0.0237978	109.4	90.6	57.55	71.5							235.8			264.2												205.3
Q96GQ7	Probable ATP-dependent RNA helicase DDX27 OS=Homo sapiens OX=9606 GN=DDX27 PE=1 SV=2	0	FALSE	UniProt	16.247	6	4	4	68	4	796	89.8	9.28	10240.4	4	85.95	2	1	3	0	0.505	0.0240585	67.1	132.9	65.7	47.62					500		139.8	278.2		82	155.5	65.6	257.4		21.5			500
O75694	Nuclear pore complex protein Nup155 OS=Homo sapiens OX=9606 GN=NUP155 PE=1 SV=1	0	FALSE	UniProt	16.186	4	4	4	21	4	1391	155.1	6.16	1786.82		23.39	3		4	0	0.3	0.720849	46.1	153.9	77.56	33.14
P21281	V-type proton ATPase subunit B, brain isoform OS=Homo sapiens OX=9606 GN=ATP6V1B2 PE=1 SV=3	0	FALSE	UniProt	16.099	8	3	4	30	3	511	56.5	5.81	3997.16	8	44.22	3	1	3	0	100		200		69.6								500					191.9	204.8		103.4							500
P07477	Trypsin-1 OS=Homo sapiens OX=9606 GN=PRSS1 PE=1 SV=1	0	FALSE	UniProt	16.086	11	2	7	34	2	247	26.5	6.51	2596.61	25	9.26	2	1	2	0	1.122	0.605257	105.7	94.3	64.51	48.11			432		68
P62995	Transformer-2 protein homolog beta OS=Homo sapiens OX=9606 GN=TRA2B PE=1 SV=1	0	FALSE	UniProt	15.979	9	4	5	49	2	288	33.6	11.25	3791.43	50	28.24	4	4	4	0	0.944	0.00083193	97.1	102.9	77.12	67	152.5	236.2			111.3	308.2				191.8						180.6			319.4
Q13217	DnaJ homolog subfamily C member 3 OS=Homo sapiens OX=9606 GN=DNAJC3 PE=1 SV=1	0	FALSE	UniProt	15.964	7	4	6	42	4	504	57.5	6.15	3221.62	25	28.67	3	3	4	0	0.229	0.0139626	37.2	162.8	71.52	0		63.5		389.5	47			280	154.3	65.7											85.2	129.6	88.5
P14678	Small nuclear ribonucleoprotein-associated proteins B and B' OS=Homo sapiens OX=9606 GN=SNRPB PE=1 SV=2	0	FALSE	UniProt	15.936	16	4	4	122	4	240	24.6	11.19	18577.2	5	151.99	4	1	4	0	0.494	0.00060074	66.1	133.9	64.46	60.73	98.1	53	112.2	151.5	85.2		88	300.8		111.2									350	150	147
Q13685	Angio-associated migratory cell protein OS=Homo sapiens OX=9606 GN=AAMP PE=1 SV=2	0	FALSE	UniProt	15.874	8	3	4	7	3	434	46.7	4.42	722.76	15	4.01	2	2	2	0	100		200		85.2
P52815	39S ribosomal protein L12, mitochondrial OS=Homo sapiens OX=9606 GN=MRPL12 PE=1 SV=2	0	FALSE	UniProt	15.857	11	2	2	97	2	198	21.3	8.87	17018.7		143.78	2		2	0	0.431	0.425813	60.2	139.8	60.32	49.22	270.3	44			185.7	25.9	125	108	179.3	61.7	191	151.2			157.7	161.7				338.3	500
Q04760	Lactoylglutathione lyase OS=Homo sapiens OX=9606 GN=GLO1 PE=1 SV=4	0	FALSE	UniProt	15.843	33	5	5	109	5	184	20.8	5.31	8421.7	51	115.61	3	2	5	0	0.423	0.740013	59.5	140.5	61.01	67.08	114.1	75.9	27.3	57.4	225.3		189.6	64	53.1	193.4	120.3	93.2	98	150.2	38.3		162.7	71.8	197.3	68.1	143.9	98.1	182.2
P27105	Stomatin OS=Homo sapiens OX=9606 GN=STOM PE=1 SV=3	0	FALSE	UniProt	15.787	15	3	3	35	3	288	31.7	7.88	2675.66	36	31.17	3	2	3	0	0.427	0.252214	59.9	140.1	61.55	54.25	21.4		179.5	229.6	69.5		154.3	345.7			334.9				165.1	194.3			305.7
P17275	Transcription factor jun-B OS=Homo sapiens OX=9606 GN=JUNB PE=1 SV=1	0	FALSE	UniProt	15.705	10	2	3	7	2	347	35.9	9.22	562.79	5	14.63	1	1	2	0	0.409		58.1	141.9	84.57
Q9Y679	Lipid droplet-regulating VLDL assembly factor AUP1 OS=Homo sapiens OX=9606 GN=AUP1 PE=1 SV=2	0	FALSE	UniProt	15.44	15	4	5	80	4	410	45.8	8.65	10036.9	10	81.76	4	1	4	0	0.527	0.723364	69	131	63.58	44.14		88.8	114.4	172	124.9	120.5	102.2			277.3	317	92.9			90	164.4	88.1	154.3		93.2		281.1
Q9UHR4	Brain-specific angiogenesis inhibitor 1-associated protein 2-like protein 1 OS=Homo sapiens OX=9606 GN=BAIAP2L1 PE=1 SV=2	0	FALSE	UniProt	15.43	8	4	5	28	4	511	56.8	8.68	1662.23	28	23.33	2	3	3	0	0.333		50	150	73.9		327.9				172.1						274.2	109.3			116.5	140.7	138.7	220.6
Q00765	Receptor expression-enhancing protein 5 OS=Homo sapiens OX=9606 GN=REEP5 PE=1 SV=3	0	FALSE	UniProt	15.421	10	2	4	132	2	189	21.5	8.1	15679.1	146	141.07	2	2	2	0	0.655	0.771463	79.1	120.9	54.92	73.29	48.5	91.3	150.7	143.1	66.4	76		164.3		259.7	247.7	168.5			83.7		150.9		237.2	112	105		157.3
P31937	3-hydroxyisobutyrate dehydrogenase, mitochondrial OS=Homo sapiens OX=9606 GN=HIBADH PE=1 SV=2	0	FALSE	UniProt	15.389	9	2	3	16	2	336	35.3	8.13	1517.55	10	14.74	2	1	2	0	0.239	0.596624	38.6	161.4	80.79	0						95.6	119.4		285												56	119.1	67.8
Q9NRN7	L-aminoadipate-semialdehyde dehydrogenase-phosphopantetheinyl transferase OS=Homo sapiens OX=9606 GN=AASDHPPT PE=1 SV=2	0	FALSE	UniProt	15.379	13	4	5	45	4	309	35.8	6.8	3974.21	21	43.04	4	3	4	0	0.339	0.0518041	50.7	149.3	75.96	42.73																127.5	29.5		179	164
A0A0B4J2D5	Glutamine amidotransferase-like class 1 domain-containing protein 3B, mitochondrial OS=Homo sapiens OX=9606 GN=GATD3B PE=1 SV=1	0	FALSE	UniProt	15.359	7	2	4	23	2	268	28.1	8.27	1854.97	31	17.47	2	2	2	0	100		200		77.24																			500			162.7	150.3
P62308	Small nuclear ribonucleoprotein G OS=Homo sapiens OX=9606 GN=SNRPG PE=1 SV=1	0	FALSE	UniProt	15.35	34	3	4	75	3	76	8.5	8.88	6276.65	62	58.04	3	2	3	0	0.912	0.184243	95.4	104.6	68.82	81.43						99.1	117.9	132		151		311.6			188.4					500
P17301	Integrin alpha-2 OS=Homo sapiens OX=9606 GN=ITGA2 PE=1 SV=1	0	FALSE	UniProt	15.339	4	4	4	72	4	1181	129.2	5.31	7073.3		61.86	3		4	0	0.24	0.198577	38.7	161.3	66.08	28.59	101	18.9	45.9	229.8	104.4		70.8	168.6	129.5	131.1	65.3	136.7	165.2		132.8	63.7	34.9	253.5		147.9
Q86X29	Lipolysis-stimulated lipoprotein receptor OS=Homo sapiens OX=9606 GN=LSR PE=1 SV=4	0	FALSE	UniProt	15.331	9	4	4	61	4	649	71.4	7.97	4397.27	51	58.51	3	2	4	0	0.722	0.34111	83.8	116.2	71.34	60.29	109.4	247.1			143.6						151.9	95.3			252.8		70.4		279.5	150.1
Q92817	Envoplakin OS=Homo sapiens OX=9606 GN=EVPL PE=1 SV=3	0	FALSE	UniProt	15.292	4	4	4	26	4	2033	231.5	6.96	2475.42	15	46.76	2	1	4	0	0.979	0.176625	99	101	34.57	63.95
Q13596	Sorting nexin-1 OS=Homo sapiens OX=9606 GN=SNX1 PE=1 SV=3	0	FALSE	UniProt	15.247	9	4	5	40	3	522	59	5.15	3184.82	4	56.02	4	1	4	0	0.385	0.919279	55.6	144.4	74.02	46.33																	118.2	21.6	213.6	146.6	115.2	143.2	28.8
O95373	Importin-7 OS=Homo sapiens OX=9606 GN=IPO7 PE=1 SV=1	0	FALSE	UniProt	15.228	3	3	4	40	3	1038	119.4	4.82	2751.54	49	41.78	3	2	3	0	0.285	0.516787	44.4	155.6	66.31	62.33	196	148.2			155.8	136.6	120.4	98.9	79.3	64.8											380.6
P08134	Rho-related GTP-binding protein RhoC OS=Homo sapiens OX=9606 GN=RHOC PE=1 SV=1	0	FALSE	UniProt	15.131	25	3	4	107	1	193	22	6.58	18570	76	110.12	2	1	3	0	100		200																								500
P61962	DDB1- and CUL4-associated factor 7 OS=Homo sapiens OX=9606 GN=DCAF7 PE=1 SV=1	0	FALSE	UniProt	15.084	11	3	4	23	3	342	38.9	5.52	1707.99	17	14.87	3	1	3	0	0.793	0.493158	88.4	111.6	48.21	60.66
P15374	Ubiquitin carboxyl-terminal hydrolase isozyme L3 OS=Homo sapiens OX=9606 GN=UCHL3 PE=1 SV=1	0	FALSE	UniProt	15.082	21	4	5	40	4	230	26.2	4.92	2420.73	43	30.62	2	3	3	0	0.615	0.0172387	76.1	123.9	58	54.41											224.6				275.4	83.6	107.9		280.9	27.6		319
P30405	Peptidyl-prolyl cis-trans isomerase F, mitochondrial OS=Homo sapiens OX=9606 GN=PPIF PE=1 SV=1	0	FALSE	UniProt	15.07	18	5	6	84	4	207	22	9.38	16618.3	19	22.32	4	2	4	0	0.786	0.669156	88	112	55.25	9.76											500
P22695	Cytochrome b-c1 complex subunit 2, mitochondrial OS=Homo sapiens OX=9606 GN=UQCRC2 PE=1 SV=3	0	FALSE	UniProt	15.047	9	3	4	27	3	453	48.4	8.63	2998.51	43	34.23	1	2	2	0	100		200		63.35		328.1	83.8			88.1														441.9	58.1
P67812	Signal peptidase complex catalytic subunit SEC11A OS=Homo sapiens OX=9606 GN=SEC11A PE=1 SV=1	0	FALSE	UniProt	15.016	19	4	5	65	4	179	20.6	9.48	5004.61	30	56.12	3	3	3	0	0.228	0.145268	37.1	162.9	79.94	37.5		50.6	61.3	314.9	73.2	52.5		269.9	70.8	106.8	89.5		365.5		45		177.9	101.9	220.2				352.7
Q9H307	Pinin OS=Homo sapiens OX=9606 GN=PNN PE=1 SV=5	0	FALSE	UniProt	14.979	8	4	4	54	4	717	81.6	7.14	8770.16	6	70.43	3	1	2	0	0.4	0.743809	57.2	142.8	77.95	45.93	167	206.7			126.3	36.6	99.2		305.6	58.6	95.8	121.7	115.2	119.7	47.5	41.7	63.5	211.3	90.2	93.4		500
Q92974	Rho guanine nucleotide exchange factor 2 OS=Homo sapiens OX=9606 GN=ARHGEF2 PE=1 SV=4	0	FALSE	UniProt	14.941	4	3	4	66	3	986	111.5	7.27	5635.18	47	76.8	3	2	3	0	0.805	0.261895	89.2	110.8	71	69.16		500				89.3		109.5	251.3	49.9			195.2	151.8	153.1			238.9	261.1
P60468	Protein transport protein Sec61 subunit beta OS=Homo sapiens OX=9606 GN=SEC61B PE=1 SV=2	0	FALSE	UniProt	14.938	34	4	5	57	4	96	10	11.56	6671.71	50	47.91	3	3	3	0	0.247	0.373349	39.6	160.4	77.51	34.86	65	125.7		203.3	105.9	140.9		173.5	159.4	26.1	363.9	136.1					254.2			245.8			383.2
O00560	Syntenin-1 OS=Homo sapiens OX=9606 GN=SDCBP PE=1 SV=1	0	FALSE	UniProt	14.93	18	3	4	102	3	298	32.4	7.53	12312.8	55	116.52	2	2	3	0	0.331	0.301397	49.7	150.3	71.3	41.67			417.3		82.7					500	106.9		138.9	183	71.2	101	35	176.5	62.1	125.3	200.7	299.3
P11279	Lysosome-associated membrane glycoprotein 1 OS=Homo sapiens OX=9606 GN=LAMP1 PE=1 SV=3	0	FALSE	UniProt	14.917	7	3	4	102	3	417	44.9	8.75	11072.8	111	96.47	3	2	3	0	0.911	0.848062	95.4	104.6	62.74	85.9	189.8	215.1	30.4		64.8	96.3	111.6	98.6	83.2	110.4	111.9	39.8	185.4	40.5	122.4	161.5	136.4	76.4		125.7	179	58.2	153.6
P67870	Casein kinase II subunit beta OS=Homo sapiens OX=9606 GN=CSNK2B PE=1 SV=1	0	FALSE	UniProt	14.884	11	2	2	60	2	215	24.9	5.55	7407.06	45	73.71	2	2	2	0	0.375	0.897001	54.6	145.4	64.58	42.28				500				310.2		189.8	72.2	107.6		206.4	113.8	341.3				158.7	283.9		216.1
P98179	RNA-binding protein 3 OS=Homo sapiens OX=9606 GN=RBM3 PE=1 SV=1	0	FALSE	UniProt	14.871	27	3	4	33	3	157	17.2	8.91	4133.73	3	55.01	3	1	3	0	0.448	0.043544	61.9	138.1	75.17	51.47	200	153.3			146.7										500
O43169	Cytochrome b5 type B OS=Homo sapiens OX=9606 GN=CYB5B PE=1 SV=3	0	FALSE	UniProt	14.865	43	3	3	48	3	150	16.7	4.97	4148.69	19	45.33	2	1	3	0	0.393	0.297075	56.4	143.6	72.19	46.6	151.5	59.6		226.4	62.5
Q15582	Transforming growth factor-beta-induced protein ig-h3 OS=Homo sapiens OX=9606 GN=TGFBI PE=1 SV=1	0	FALSE	UniProt	14.842	6	4	5	55	4	683	74.6	7.71	4017.75	49	66.4	3	3	3	0	0.492	0.435614	65.9	134.1	73.76	58.13						89		294.8		116.2	211.4	225.5			63.1		175.2	146.5	105.1	73.1		140.3
P49915	GMP synthase [glutamine-hydrolyzing] OS=Homo sapiens OX=9606 GN=GMPS PE=1 SV=1	0	FALSE	UniProt	14.819	5	3	3	57	3	693	76.7	6.87	5595.53	42	70.93	3	1	3	0	0.598	0.520915	74.8	125.2	71.8	59.49	84.9	74.1	164.7	75.2	101.1	72.1	155.5	102.2	99	71.2											48.9		86.3
P57088	Transmembrane protein 33 OS=Homo sapiens OX=9606 GN=TMEM33 PE=1 SV=2	0	FALSE	UniProt	14.797	11	3	4	28	3	247	28	9.7	2652.26	14	21.87	2	3	2	0	0.773	0.000768798	87.2	112.8	78.79	74.62				313.8	186.2					500	53.2		167	253.3	26.5
Q8N5K1	CDGSH iron-sulfur domain-containing protein 2 OS=Homo sapiens OX=9606 GN=CISD2 PE=1 SV=1	0	FALSE	UniProt	14.782	26	3	3	10	3	135	15.3	9.61	1227.64		14.7	2		3	0	0.427	0.214549	59.8	140.2	56.83	0
Q9NZ01	Very-long-chain enoyl-CoA reductase OS=Homo sapiens OX=9606 GN=TECR PE=1 SV=1	0	FALSE	UniProt	14.768	12	4	5	10	4	308	36	9.45	628.55	13	6.68	3	2	3	0	100		200		65.93
Q14533	Keratin, type II cuticular Hb1 OS=Homo sapiens OX=9606 GN=KRT81 PE=1 SV=3	0	FALSE	UniProt	14.737	5	3	5	120	2	505	54.9	5.47	35672.7	80	114.28	3	3	3	0	100		200
Q15645	Pachytene checkpoint protein 2 homolog OS=Homo sapiens OX=9606 GN=TRIP13 PE=1 SV=2	0	FALSE	UniProt	14.731	12	5	5	57	5	432	48.5	6.09	6196.48	7	61.27	5	2	4	0	0.436	0.0294393	60.7	139.3	73.01	44.41	108	190.4	127		74.6	183.8		246.8		69.4	43.1	79.9	262.2		114.7		80.2		246.4	173.4
Q5BKZ1	DBIRD complex subunit ZNF326 OS=Homo sapiens OX=9606 GN=ZNF326 PE=1 SV=2	0	FALSE	UniProt	14.696	9	5	5	45	5	582	65.6	5.15	2500.67	53	28.94	4	3	4	0	0.7	0.00106421	82.4	117.6	74.86	67.18						128.8	119.5	101.3	76.5	73.9		180		320
Q13595	Transformer-2 protein homolog alpha OS=Homo sapiens OX=9606 GN=TRA2A PE=1 SV=1	0	FALSE	UniProt	14.69	11	4	5	26	2	282	32.7	11.27	1551.67	18	14.79	4	3	4	0	0.499	0.89313	66.6	133.4	29.27	0
Q9H3K6	BolA-like protein 2 OS=Homo sapiens OX=9606 GN=BOLA2 PE=1 SV=1	0	FALSE	UniProt	14.683	29	2	2	160	2	86	10.1	6.52	28930.2	122	208.59	2	2	2	0	0.611	0.0619938	75.8	124.2	65.21	67.87	113.2	115.7	40.3	148.5	82.3	129.4	78.1	69.9	149.4	73.2	154.6	35.8	58.3	97.8	153.5	71.8	87.6	262.4		78.1	84	108.3
Q9Y6Q5	AP-1 complex subunit mu-2 OS=Homo sapiens OX=9606 GN=AP1M2 PE=1 SV=4	0	FALSE	UniProt	14.666	11	5	5	42	5	423	48.1	8.22	2540.62	29	35.86	3	2	3	0	0.758	0.881263	86.2	113.8	80.53	71.61		109.1			390.9		476.3			23.7												292.1	146.4
O14949	Cytochrome b-c1 complex subunit 8 OS=Homo sapiens OX=9606 GN=UQCRQ PE=1 SV=4	0	FALSE	UniProt	14.639	37	3	4	23	3	82	9.9	10.08	1414.45	16	21.55	3	2	3	0	0.688	0.518707	81.5	118.5	75.15	58.54	46.4	67.9	140.8	141.9	103	40.5	72.2	109	171.4	106.9		500
O00273	DNA fragmentation factor subunit alpha OS=Homo sapiens OX=9606 GN=DFFA PE=1 SV=1	0	FALSE	UniProt	14.636	13	3	3	23	3	331	36.5	4.79	2413.59	20	26.06	3	2	3	0	1.325	0.077043	114	86	72.33	89.4	160.7	77.5	194		67.8																		500
Q15287	RNA-binding protein with serine-rich domain 1 OS=Homo sapiens OX=9606 GN=RNPS1 PE=1 SV=1	0	FALSE	UniProt	14.624	11	3	4	38	3	305	34.2	11.84	4036.33	17	35.87	3	2	3	0	0.347	0.161746	51.6	148.4	80.5	52.24	164.6	58.8	128.7	64.2	83.7				389.1	110.9											500
O60828	Polyglutamine-binding protein 1 OS=Homo sapiens OX=9606 GN=PQBP1 PE=1 SV=1	0	FALSE	UniProt	14.624	17	3	5	8	3	265	30.5	6.33	163.33	17	7.02	1	2	3	0	1.482	0.000511035	119.4	80.6	70.93	44.83							286.9	213.1
P37235	Hippocalcin-like protein 1 OS=Homo sapiens OX=9606 GN=HPCAL1 PE=1 SV=3	0	FALSE	UniProt	14.617	16	3	3	115	3	193	22.3	5.35	9784.18	10	102.08	3	1	3	0	0.607	0.926853	75.5	124.5	70.38	62.12						21.8	165.1	187.2	29.6	96.3	43.9	141.3	64.7	152.6	97.5	30.3	158.3	37	178.3	96.2	112	115.6	29.3
Q15843	NEDD8 OS=Homo sapiens OX=9606 GN=NEDD8 PE=1 SV=1	0	TRUE	UniProt	14.518	21	2	3	99	2	81	9.1	8.43	17892.5	11	113.58	2	1	2	0	0.698	0.000469919	82.2	117.8	71.43	60.68	91.2	22.5	102	245.7	38.6	125	61.3		224	89.7	111.3			237.9	150.8	500					55.8	27.6	165.4
Q9UBX3	Mitochondrial dicarboxylate carrier OS=Homo sapiens OX=9606 GN=SLC25A10 PE=1 SV=2	0	FALSE	UniProt	14.515	10	3	4	55	3	287	31.3	9.54	4003.13	35	45.86	3	2	3	0	0.612	0.968591	75.9	124.1	68.08	62.37	122.4	29.7	215		133	80.1	79.8	90.1	153	97						182.9				317.1
P54920	Alpha-soluble NSF attachment protein OS=Homo sapiens OX=9606 GN=NAPA PE=1 SV=3	0	FALSE	UniProt	14.512	17	4	4	66	4	295	33.2	5.36	8267.71	18	68.06	4	1	4	0	0.636	0.170687	77.8	122.2	59.91	45.49											80.2		168.8	130.6	120.4			500
Q9NQG5	Regulation of nuclear pre-mRNA domain-containing protein 1B OS=Homo sapiens OX=9606 GN=RPRD1B PE=1 SV=1	0	FALSE	UniProt	14.483	16	4	4	47	4	326	36.9	5.97	4530.54	19	39.29	4	2	4	0	1.183	0.000677504	108.4	91.6	68.03	73.38				435.4	64.6														423.6	76.4
P46109	Crk-like protein OS=Homo sapiens OX=9606 GN=CRKL PE=1 SV=1	0	FALSE	UniProt	14.475	13	3	3	82	3	303	33.8	6.74	8586.51	6	89.62	3	1	3	0	0.546	0.560405	70.6	129.4	66.08	66.33	149.8	41.9	249.7		58.7				379.3	120.7	87.5	76.5	257.2	64.2	14.6	45.4	81	127.6	155.6	90.4		500
Q9Y520	Protein PRRC2C OS=Homo sapiens OX=9606 GN=PRRC2C PE=1 SV=4	0	FALSE	UniProt	14.437	1	3	5	29	3	2896	316.7	9.13	582.69	39	19.3	3	2	3	0	0.219		35.9	164.1	78.94
P35658	Nuclear pore complex protein Nup214 OS=Homo sapiens OX=9606 GN=NUP214 PE=1 SV=2	0	FALSE	UniProt	14.401	4	5	5	12	5	2090	213.5	7.47	1507.28	8	13.13	3	2	3	0	100		200		66.05
Q9Y3B3	Transmembrane emp24 domain-containing protein 7 OS=Homo sapiens OX=9606 GN=TMED7 PE=1 SV=2	0	FALSE	UniProt	14.392	9	2	3	87	2	224	25.2	6.89	5933.61	78	78.05	2	2	2	0	0.408	0.48198	58	142	69.89	39.83	84.2	81.2	32.9	137.6	164	86.3	100.9	136	79.9	96.9		119.5	260	54.5	66		169.8		270.8	59.4
P17858	ATP-dependent 6-phosphofructokinase, liver type OS=Homo sapiens OX=9606 GN=PFKL PE=1 SV=6	0	FALSE	UniProt	14.384	6	4	5	16	1	780	85	7.5	1310	15	9.67	3	3	3	0	100		200		52.71
Q86WR0	Coiled-coil domain-containing protein 25 OS=Homo sapiens OX=9606 GN=CCDC25 PE=1 SV=2	0	FALSE	UniProt	14.377	17	3	4	33	3	208	24.5	6.8	4831.49	26	45.13	3	1	3	0	100		200		71.81		151.7	304.7			43.6													500
O75915	PRA1 family protein 3 OS=Homo sapiens OX=9606 GN=ARL6IP5 PE=1 SV=1	0	FALSE	UniProt	14.372	23	4	5	87	4	188	21.6	9.77	10034.9	32	84.64	3	3	3	0	0.482	0.300371	65	135	73.09	56.57	97.1	252			150.9	120		177.9	97.3	104.7		500									40	52	276
P25815	Protein S100-P OS=Homo sapiens OX=9606 GN=S100P PE=1 SV=2	0	FALSE	UniProt	14.288	24	2	3	31	2	95	10.4	4.88	2666.52	27	30.64	2	1	2	0	0.287	0.861749	44.6	155.4	65.77	0	76.1	72.7	287.5		63.7	202.1		113	122.8	62.1	213.7	143.7			142.7	61.6	175.9		212.9	49.5
P02794	Ferritin heavy chain OS=Homo sapiens OX=9606 GN=FTH1 PE=1 SV=2	0	FALSE	UniProt	14.278	10	2	3	57	2	183	21.2	5.55	6741.33	5	72.18	2	1	2	0	0.56	0.173265	71.8	128.2	75.6	46.04	161.2		338.8				194.2	166.7		139.1									500
P52594	Arf-GAP domain and FG repeat-containing protein 1 OS=Homo sapiens OX=9606 GN=AGFG1 PE=1 SV=2	0	FALSE	UniProt	14.271	6	2	3	38	2	562	58.2	8.63	7084.22	47	68.99	2	1	2	0	0.278	0.264019	43.5	156.5	73.24	33.24					500	500					500					107.5	198.8		121	72.7	263.7	236.3
O95793	Double-stranded RNA-binding protein Staufen homolog 1 OS=Homo sapiens OX=9606 GN=STAU1 PE=1 SV=2	0	FALSE	UniProt	14.233	4	2	3	38	2	577	63.1	9.44	2439.48	22	31.49	2	1	2	0	0.389	0.982971	56	144	64.21	0								264.1		235.9				500		105	163.9	60	101.5	69.5
P48729	Casein kinase I isoform alpha OS=Homo sapiens OX=9606 GN=CSNK1A1 PE=1 SV=2	0	FALSE	UniProt	14.149	8	3	4	23	3	337	38.9	9.57	1805.26	20	20.67	2	3	2	0	0.234		37.9	162.1	77.33									279.8	98.4	121.9	58.1	5	189.3		247.6		51.3	38.8	115.6	294.3
Q7Z434	Mitochondrial antiviral-signaling protein OS=Homo sapiens OX=9606 GN=MAVS PE=1 SV=2	0	FALSE	UniProt	14.141	15	4	4	30	4	540	56.5	5.52	2191.28	3	54.75	2	1	4	0	0.294		45.5	154.5	71.85		85	267.4	104.6		43	89.4	410.6					500
Q92890	Ubiquitin recognition factor in ER-associated degradation protein 1 OS=Homo sapiens OX=9606 GN=UFD1 PE=1 SV=3	0	FALSE	UniProt	14.062	17	5	5	56	5	307	34.5	6.7	6194.63	30	63.39	3	4	3	0	1.091	0.0104841	104.3	95.7	71.21	65.32						215.1		194.2		90.7	307.9				192.1			334.6		165.4	101.6	66.3
P46087	Probable 28S rRNA (cytosine(4447)-C(5))-methyltransferase OS=Homo sapiens OX=9606 GN=NOP2 PE=1 SV=2	0	FALSE	UniProt	14.04	7	4	4	55	4	812	89.2	9.23	6799.52	33	69.24	3	2	3	0	0.282	0.0618793	44	156	70.88	35.62	364.4	135.6				195.1	128.4	120.6		55.9	74.2	67.9	154.2	126.1	77.6
P07108	Acyl-CoA-binding protein OS=Homo sapiens OX=9606 GN=DBI PE=1 SV=2	0	FALSE	UniProt	14.033	28	2	3	80	2	87	10	6.57	6771.95		73.32	2		2	0	0.723	0.000825846	83.9	116.1	71.42	68.51	24.8	21.1	174.1	183.5	96.5					500	373.5				126.5	150.4	118.6	116.6	114.4			309.8
P20936	Ras GTPase-activating protein 1 OS=Homo sapiens OX=9606 GN=RASA1 PE=1 SV=1	0	FALSE	UniProt	14.025	4	4	4	39	4	1047	116.3	6.54	2827.41	3	25.96	3	1	3	0	0.278	0.0154938	43.5	156.5	59.18	41.95							58.8	138.9	230.5	71.8
P30740	Leukocyte elastase inhibitor OS=Homo sapiens OX=9606 GN=SERPINB1 PE=1 SV=1	0	FALSE	UniProt	14.024	14	4	4	66	4	379	42.7	6.28	4770.69	9	62.44	4	1	4	0	0.888	0.00277207	94.1	105.9	60.05	72.45								243.6		256.4						228.4	271.6
P09234	U1 small nuclear ribonucleoprotein C OS=Homo sapiens OX=9606 GN=SNRPC PE=1 SV=1	0	FALSE	UniProt	14.015	13	2	4	27	2	159	17.4	9.67	3459.42	25	31.68	2	1	2	0	0.3		46.1	153.9	63.1												109.3	114.9		275.8				237.2	175.4	87.3	169		84.7
Q6NUK1	Calcium-binding mitochondrial carrier protein SCaMC-1 OS=Homo sapiens OX=9606 GN=SLC25A24 PE=1 SV=2	0	FALSE	UniProt	13.938	7	4	5	36	4	477	53.3	6.33	2018.56	39	26.36	1	4	2	0	0.719	5.79691e-05	83.7	116.3	41.22	62.25						198.1			191.9	110
P61916	NPC intracellular cholesterol transporter 2 OS=Homo sapiens OX=9606 GN=NPC2 PE=1 SV=1	0	FALSE	UniProt	13.872	16	3	5	77	3	151	16.6	7.65	10988.6	83	63.9	2	3	2	0	0.595	0.25077	74.6	125.4	72.69	50.79	62.2	190.2	33		214.6									403.7	96.3
P04183	Thymidine kinase, cytosolic OS=Homo sapiens OX=9606 GN=TK1 PE=1 SV=2	0	FALSE	UniProt	13.872	9	2	4	54	2	234	25.5	8.51	5842.5	52	52.16	2	2	2	0	0.549	0.358691	70.9	129.1	66.87	51.76	46.8	24.1	123.9	196.3	109					500								332	168		297
Q9BY32	Inosine triphosphate pyrophosphatase OS=Homo sapiens OX=9606 GN=ITPA PE=1 SV=2	0	FALSE	UniProt	13.807	22	3	4	54	3	194	21.4	5.66	13038.5	4	87.61	3	1	3	0	1.119	0.034925	105.6	94.4	52.1	57.07							500				351.5				148.5
O43765	Small glutamine-rich tetratricopeptide repeat-containing protein alpha OS=Homo sapiens OX=9606 GN=SGTA PE=1 SV=1	0	FALSE	UniProt	13.71	9	3	4	23	3	313	34	4.87	2410.16	19	20.23	2	2	2	0	0.253	0.98801	40.3	159.7	77.21	54.01
Q02978	Mitochondrial 2-oxoglutarate/malate carrier protein OS=Homo sapiens OX=9606 GN=SLC25A11 PE=1 SV=3	0	FALSE	UniProt	13.686	10	2	2	50	2	314	34	9.91	7462.95		76.6	2		2	0	0.278		43.5	156.5	69.42							147.2	169.1			183.7	500					164.9			166.6	168.4	117.7	243.1
Q9ULC4	Malignant T-cell-amplified sequence 1 OS=Homo sapiens OX=9606 GN=MCTS1 PE=1 SV=1	0	FALSE	UniProt	13.682	20	3	3	82	3	181	20.5	8.82	11212.7	12	105.21	2	1	2	0	0.399	0.516787	57	143	68.18	59.91	81.3	72.7	129.5	122.7	93.8				476.8	23.2	239.4			260.6			107		313.9	79.1		215	226
P20674	Cytochrome c oxidase subunit 5A, mitochondrial OS=Homo sapiens OX=9606 GN=COX5A PE=1 SV=2	0	FALSE	UniProt	13.68	21	3	4	95	3	150	16.8	6.79	11155.9	18	108.95	3	2	3	0	0.291	0.327717	45.1	154.9	69.84	49.11	71	55.6	104.4	221.7	47.2	82.4	155.5	204.3	44.8	13.1	71.9	91.8	176.1		160.1	357.2		48.9		93.9
P30566	Adenylosuccinate lyase OS=Homo sapiens OX=9606 GN=ADSL PE=1 SV=2	0	FALSE	UniProt	13.678	10	3	4	43	3	484	54.9	7.11	2556.48	11	35.17	2	1	3	0	0.582	0.440063	73.6	126.4	64.22	54.34									326.8	173.2	180		320			155.2			256.4	88.4
Q9UNS2	COP9 signalosome complex subunit 3 OS=Homo sapiens OX=9606 GN=COPS3 PE=1 SV=3	0	FALSE	UniProt	13.669	4	1	3	42	1	423	47.8	6.65	6099.38	7	62.2	1	1	1	0	0.527	0.0063922	69	131	61.82	48.15					500												89.5	185.4	225.1
Q15651	High mobility group nucleosome-binding domain-containing protein 3 OS=Homo sapiens OX=9606 GN=HMGN3 PE=1 SV=2	0	FALSE	UniProt	13.667	20	2	4	33	2	99	10.7	9.66	2705.23	61	25.95	2	2	2	0	0.704	0.000122128	82.6	117.4	47.1	39.77								280.6	219.4
P60983	Glia maturation factor beta OS=Homo sapiens OX=9606 GN=GMFB PE=1 SV=2	0	FALSE	UniProt	13.664	11	2	4	50	2	142	16.7	5.29	6319.46	25	51.72	2	2	2	0	0.494	0.895269	66.1	133.9	69.48	49.4		255.7			244.3	163.9	336.1				95.7			336.1	68.2
P42126	Enoyl-CoA delta isomerase 1, mitochondrial OS=Homo sapiens OX=9606 GN=ECI1 PE=1 SV=1	0	FALSE	UniProt	13.641	13	3	4	14	3	302	32.8	8.54	1577.49	5	23.64	1	1	2	0	0.254		40.5	159.5	84.62								135.3	170.3	82	112.5					500
Q9NTZ6	RNA-binding protein 12 OS=Homo sapiens OX=9606 GN=RBM12 PE=1 SV=1	0	FALSE	UniProt	13.624	4	3	5	14	3	932	97.3	8.63	1121.18	11	4.7	3	3	3	0	100		200		73.51										299.8	200.2						131.5		274.5	32.2	61.7
Q15388	Mitochondrial import receptor subunit TOM20 homolog OS=Homo sapiens OX=9606 GN=TOMM20 PE=1 SV=1	0	FALSE	UniProt	13.613	23	2	2	24	2	145	16.3	8.6	3010.2	12	26.65	2	1	2	0	100		200		67.2		500																					356.5
Q9Y639	Neuroplastin OS=Homo sapiens OX=9606 GN=NPTN PE=1 SV=2	0	FALSE	UniProt	13.565	5	2	3	59	2	398	44.4	7.99	5797.6	38	55.28	2	1	2	0	0.859	0.00793752	92.4	107.6	70.83	67.47	311.3				188.7				197.7	302.3							107.6	359.3		33.1	201.8	298.2
Q8WU90	Zinc finger CCCH domain-containing protein 15 OS=Homo sapiens OX=9606 GN=ZC3H15 PE=1 SV=1	0	FALSE	UniProt	13.553	11	5	5	22	5	426	48.6	5.31	959.69	33	12.82	2	4	3	0	0.47	0.00153705	64	136	77.24	10.35												500									157.2	225.6
P18827	Syndecan-1 OS=Homo sapiens OX=9606 GN=SDC1 PE=1 SV=3	0	FALSE	UniProt	13.534	9	2	3	25	2	310	32.4	4.63	2562.75	5	29.37	2	1	2	0	0.384	0.536565	55.5	144.5	64.7	32.72																103.2		396.8			249.9
Q9BQL6	Fermitin family homolog 1 OS=Homo sapiens OX=9606 GN=FERMT1 PE=1 SV=1	0	FALSE	UniProt	13.527	5	4	5	32	3	677	77.4	6.28	3007.03	7	17.12	3	1	4	0	0.371	0.799384	54.2	145.8	68.41	39.81	223.4		172		104.6	156.2		51.3	55.9	236.6
Q9BXP5	Serrate RNA effector molecule homolog OS=Homo sapiens OX=9606 GN=SRRT PE=1 SV=1	0	FALSE	UniProt	13.521	2	2	4	14	2	876	100.6	5.96	1108.61	20	7.31	2	2	2	0	0.991	0.0612409	99.6	100.4	80.73	85.34
Q9BQA1	Methylosome protein 50 OS=Homo sapiens OX=9606 GN=WDR77 PE=1 SV=1	0	FALSE	UniProt	13.515	17	4	4	78	4	342	36.7	5.17	6982.27	50	85.86	3	2	4	0	0.254	0.433924	40.5	159.5	68.14	27.54		154.4		218.5	127.1						86.5	96.3		243.6	73.6				191.4	308.6			500
Q9NZ63	Telomere length and silencing protein 1 homolog OS=Homo sapiens OX=9606 GN=C9orf78 PE=1 SV=1	0	FALSE	UniProt	13.49	16	4	5	17	4	289	33.7	6.74	782.47	20	9.78	2	4	2	0	0.219	0.951543	35.9	164.1	85.07	0
P23921	Ribonucleoside-diphosphate reductase large subunit OS=Homo sapiens OX=9606 GN=RRM1 PE=1 SV=1	0	FALSE	UniProt	13.47	4	3	4	56	3	792	90	7.15	5317.17	7	45.07	3	1	3	0	0.541	0.00742124	70.2	129.8	70.95	54.21	255.1				244.9	202				298	222.1			277.9		41.2			357.9	100.9
P51659	Peroxisomal multifunctional enzyme type 2 OS=Homo sapiens OX=9606 GN=HSD17B4 PE=1 SV=3	0	FALSE	UniProt	13.456	6	3	3	80	3	736	79.6	8.84	8997.56	57	94	3	1	3	0	0.269	0.00207566	42.4	157.6	62.29	25.07	198.4	162.9			138.7	184.9	38.7	176.5	45.4	54.5		114.5	154.3		231.2	239.2			256.5	4.3	114.2	385.8
Q15257	Serine/threonine-protein phosphatase 2A activator OS=Homo sapiens OX=9606 GN=PTPA PE=1 SV=3	0	FALSE	UniProt	13.327	15	4	4	70	4	358	40.6	5.94	9258.2		74.82	3		4	0	0.322	0.72586	48.7	151.3	62.92	40.91	117.1	82.4	247.9		52.6	172.1		135.6		192.3	112.8	129.6	115.5	66.6	75.6		71.9	134.2	250.5	43.5
P14927	Cytochrome b-c1 complex subunit 7 OS=Homo sapiens OX=9606 GN=UQCRB PE=1 SV=2	0	FALSE	UniProt	13.298	28	3	3	40	3	111	13.5	8.78	7635.53	4	57.93	2	1	2	0	1.032	0.0821472	101.6	98.4	47.24	53.39						121.9	378.1									500
Q3KQU3	MAP7 domain-containing protein 1 OS=Homo sapiens OX=9606 GN=MAP7D1 PE=1 SV=1	0	FALSE	UniProt	13.294	7	4	4	60	4	841	92.8	10.11	5879.19	34	56.39	4	1	4	0	0.707	0.000120212	82.8	117.2	68.08	56.07															500
P34896	Serine hydroxymethyltransferase, cytosolic OS=Homo sapiens OX=9606 GN=SHMT1 PE=1 SV=1	0	FALSE	UniProt	13.231	9	3	3	17	2	483	53	7.71	1294.28	4	23.46	2	1	3	0	0.653	0.700694	79	121	46.75	49.66																114.7				385.3			500
P55263	Adenosine kinase OS=Homo sapiens OX=9606 GN=ADK PE=1 SV=2	0	FALSE	UniProt	13.228	10	4	4	36	4	362	40.5	6.7	3696.75	9	40.47	2	2	3	0	0.443	0.407501	61.4	138.6	52.32	52	223.6	182.8			93.6					500	162.7	216.2	121.1
Q9Y6C9	Mitochondrial carrier homolog 2 OS=Homo sapiens OX=9606 GN=MTCH2 PE=1 SV=1	0	FALSE	UniProt	13.214	9	3	4	17	3	303	33.3	7.97	1463.57	26	8.9	2	3	2	0	0.306		46.8	153.2	72.88												226.4	202.9			70.8				500		77.2		131.9
P31431	Syndecan-4 OS=Homo sapiens OX=9606 GN=SDC4 PE=1 SV=2	0	FALSE	UniProt	13.192	11	2	3	20	2	198	21.6	4.5	2126.42	17	11.14	2	1	2	0	0.301	0.465489	46.2	153.8	72.22	61.72												119.2	131.6	113.7	135.5						51.6	61.3
P52758	2-iminobutanoate/2-iminopropanoate deaminase OS=Homo sapiens OX=9606 GN=RIDA PE=1 SV=1	0	FALSE	UniProt	13.173	19	2	3	40	2	137	14.5	8.68	4804.1	45	41.01	2	2	2	0	0.321		48.6	151.4	65.11
Q6UN15	Pre-mRNA 3'-end-processing factor FIP1 OS=Homo sapiens OX=9606 GN=FIP1L1 PE=1 SV=1	0	FALSE	UniProt	13.136	7	3	3	23	3	594	66.5	5.59	2740.35		28.64	3		3	0	0.678	0.0840161	80.8	119.2	87.17	76.76	37.2	51.4	48.9	287.3	75.3		254	194		52					500							500
P18031	Tyrosine-protein phosphatase non-receptor type 1 OS=Homo sapiens OX=9606 GN=PTPN1 PE=1 SV=1	0	FALSE	UniProt	13.133	10	3	4	8	3	435	49.9	6.27	187.48	6	15.2	1	1	3	0	100		200		93.84												500
O95104	SR-related and CTD-associated factor 4 OS=Homo sapiens OX=9606 GN=SCAF4 PE=1 SV=3	0	FALSE	UniProt	13.121	4	2	3	14	2	1147	125.8	9.55	1882.12	10	18.68	1	1	2	0	100		200		70.56								325			175							500
Q7Z5L9	Interferon regulatory factor 2-binding protein 2 OS=Homo sapiens OX=9606 GN=IRF2BP2 PE=1 SV=2	0	FALSE	UniProt	13.121	9	3	3	18	3	587	61	8.69	850.34	28	25.05	2	2	3	0	0.941	0.0525498	96.9	103.1	69.45	71.47	66.9	69.6	180.4		183.1
P99999	Cytochrome c OS=Homo sapiens OX=9606 GN=CYCS PE=1 SV=2	0	FALSE	UniProt	13.096	30	3	3	111	3	105	11.7	9.57	13832.9	100	129.7	2	1	3	0
Q9BQG0	Myb-binding protein 1A OS=Homo sapiens OX=9606 GN=MYBBP1A PE=1 SV=2	0	FALSE	UniProt	13.089	2	3	4	33	3	1328	148.8	9.28	2327.8	18	26.18	2	3	2	0	0.448	0.0994458	61.9	138.1	66.1	36.3									500							123.6	186.7			189.7		500
P62318	Small nuclear ribonucleoprotein Sm D3 OS=Homo sapiens OX=9606 GN=SNRPD3 PE=1 SV=1	0	FALSE	UniProt	12.996	15	2	3	66	2	126	13.9	10.32	6015.13	32	83.77	2	1	2	0	0.389	0.173045	56	144	73.78	49.28	212.9	192.9			94.1	195.8	51.4	99.9	110.8	42.1			178.8	321.2		90.8	237	114.9		57.3
Q9BX40	Protein LSM14 homolog B OS=Homo sapiens OX=9606 GN=LSM14B PE=1 SV=1	0	FALSE	UniProt	12.962	11	4	4	35	3	385	42	9.69	3903.61	7	13.55	3	1	3	0	1.6	0.0562945	123.1	76.9	63.51	86.54																	317.1	182.9			64.1		241.8
P43304	Glycerol-3-phosphate dehydrogenase, mitochondrial OS=Homo sapiens OX=9606 GN=GPD2 PE=1 SV=3	0	FALSE	UniProt	12.934	6	4	4	65	4	727	80.8	7.69	5930.19	30	84.84	2	3	3	0	0.629	0.0407474	77.2	122.8	62.55	59.16	82.9			345.7	71.5						267.7				232.3
Q8NBN3	Transmembrane protein 87A OS=Homo sapiens OX=9606 GN=TMEM87A PE=1 SV=3	0	FALSE	UniProt	12.922	9	4	5	63	4	555	63.4	6.74	5576.38	30	67.62	3	1	4	0	1.007	0.00143527	100.3	99.7	69.68	55.57											263.7		218.9		17.4
Q9NQT5	Exosome complex component RRP40 OS=Homo sapiens OX=9606 GN=EXOSC3 PE=1 SV=3	0	FALSE	UniProt	12.904	14	2	3	8	2	275	29.6	8.1	782.39	12	13.01	1	1	2	0	0.256	0.895269	40.7	159.3	64.77	0
P61024	Cyclin-dependent kinases regulatory subunit 1 OS=Homo sapiens OX=9606 GN=CKS1B PE=1 SV=1	0	FALSE	UniProt	12.871	20	3	4	86	2	79	9.7	8.94	8642.19	72	82.28	2	2	3	0	0.788	0.0507464	88.2	111.8	65.83	71.04	500												238.7	261.3		398.3				101.7
Q6UXN9	WD repeat-containing protein 82 OS=Homo sapiens OX=9606 GN=WDR82 PE=1 SV=1	0	FALSE	UniProt	12.852	6	2	4	22	2	313	35.1	7.69	1365.13	24	8.17	2	2	2	0	0.488	0.0386507	65.6	134.4	61.49	39.73		136.6	173.1		190.3	136.3	90.4	121.9	104.3	47
P50238	Cysteine-rich protein 1 OS=Homo sapiens OX=9606 GN=CRIP1 PE=1 SV=3	0	FALSE	UniProt	12.824	21	2	3	134	2	77	8.5	8.75	27602	159	100.07	2	2	2	0	0.949	5.79691e-05	97.4	102.6	69.11	67.56	85.7	46.6	80.4	238.4	48.9	174.1	142	46.9	126.3	10.8	93.2	137.3	110.7	110.7	48	172.8	77.6	145.2		104.4	46.3	100.4	223.8
Q15392	Delta(24)-sterol reductase OS=Homo sapiens OX=9606 GN=DHCR24 PE=1 SV=2	0	FALSE	UniProt	12.812	5	3	4	37	3	516	60.1	8.16	1604.23	42	26.85	3	2	3	0	0.422	0.0162874	59.3	140.7	78.45	49.18	223.4	138.6			138	120.4	134.7	63.3	60.8	120.8			500
Q14011	Cold-inducible RNA-binding protein OS=Homo sapiens OX=9606 GN=CIRBP PE=1 SV=1	0	FALSE	UniProt	12.798	18	3	4	20	3	172	18.6	9.51	1888.81	27	16.2	3	2	3	0	0.717	0.0191711	83.5	116.5	63.41	68.77		55.3	271.8		172.9						59.2		210.5	156.2	74	347.6				152.4	85.9	92.2
Q12965	Unconventional myosin-Ie OS=Homo sapiens OX=9606 GN=MYO1E PE=1 SV=2	0	FALSE	UniProt	12.797	5	4	4	44	4	1108	127	8.92	4634.02	34	43.39	4	1	4	0	0.33	0.251763	49.6	150.4	62.94	47.99							62.6	109.5	201	126.9
P21980	Protein-glutamine gamma-glutamyltransferase 2 OS=Homo sapiens OX=9606 GN=TGM2 PE=1 SV=2	0	FALSE	UniProt	12.781	5	3	3	61	3	687	77.3	5.22	10751.1		79.33	3		3	0	0.501	0.000725238	66.7	133.3	56.11	55.4	101		293.1		105.9	164.4				335.6	116.1		224.3		159.6	239				261
P57735	Ras-related protein Rab-25 OS=Homo sapiens OX=9606 GN=RAB25 PE=1 SV=2	0	FALSE	UniProt	12.772	13	2	3	113	1	213	23.5	5.96	10253.9	166	95.63	2	2	2	0	0.636	0.0130417	77.8	122.2	60.99	43.94						128.5	39.5	332				305.4			194.6		351.2			148.8
P62861	40S ribosomal protein S30 OS=Homo sapiens OX=9606 GN=FAU PE=1 SV=1	0	FALSE	UniProt	12.747	31	3	3	108	3	59	6.6	12.15	19507.9	7	155.59	3	1	3	0	0.594	0.639063	74.5	125.5	63.75	65.43		90.1	295.3		114.6		269.4	230.6			135.1	142.6		185.7	36.6	126.1	72.4		141.1	160.3		233
Q02750	Dual specificity mitogen-activated protein kinase kinase 1 OS=Homo sapiens OX=9606 GN=MAP2K1 PE=1 SV=2	0	FALSE	UniProt	12.742	6	2	3	52	2	393	43.4	6.62	7088.76	5	71.22	2	1	2	0	0.262	0.865065	41.5	158.5	67.58	0	178.7	192.1			129.2							235.3		243.4	21.3	158	178.3		110.7	53	184.8	148.2
Q3LXA3	Triokinase/FMN cyclase OS=Homo sapiens OX=9606 GN=TKFC PE=1 SV=2	0	FALSE	UniProt	12.694	8	3	3	10	3	575	58.9	7.49	646.38	4	14.17	2	1	3	0	0.587	0.0154938	74	126	54.78	0	164.4	172.3			163.2
Q96S97	Myeloid-associated differentiation marker OS=Homo sapiens OX=9606 GN=MYADM PE=1 SV=2	0	FALSE	UniProt	12.67	7	1	2	25	1	322	35.3	8.15		60	79.3		1	1	0	0.353	0.319878	52.2	147.8	62.9	0								336		164					500		280.8	28.5	127.6	63
Q00059	Transcription factor A, mitochondrial OS=Homo sapiens OX=9606 GN=TFAM PE=1 SV=1	0	FALSE	UniProt	12.66	9	3	4	25	3	246	29.1	9.72	1170.98	13	11.21	1	2	2	0	0.681	0.29288	81	119	56.63	65.03																						315.4
P30876	DNA-directed RNA polymerase II subunit RPB2 OS=Homo sapiens OX=9606 GN=POLR2B PE=1 SV=1	0	FALSE	UniProt	12.638	4	5	5	17	5	1174	133.8	6.87	613.87	26	11.19	2	3	2	0	100		200		56.07										356.2	143.8						132.6				367.4	95.5	152.5	186.6
Q9UL25	Ras-related protein Rab-21 OS=Homo sapiens OX=9606 GN=RAB21 PE=1 SV=3	0	FALSE	UniProt	12.628	18	3	3	83	3	225	24.3	7.94	7737.71	53	99.91	3	1	3	0	0.325	0.854015	49	151	58	50.69		297.4			202.6		28.5	130		341.5	43.5	93.1	21.8	178.7	162.8	50.8	141.1	34.9	58.4	214.7
P29034	Protein S100-A2 OS=Homo sapiens OX=9606 GN=S100A2 PE=1 SV=3	0	FALSE	UniProt	12.627	16	2	4	121	2	98	11.1	4.78	15269.9	91	119.13	2	2	2	0	0.849	0.00188659	91.8	108.2	65.07	67.12		236.5	263.5			64.5	45.9	139.1	184.4	66.1	90.7	52.3	247.1		109.9	175.7	165.7			158.5	94	89.6	75.4
O15127	Secretory carrier-associated membrane protein 2 OS=Homo sapiens OX=9606 GN=SCAMP2 PE=1 SV=2	0	FALSE	UniProt	12.603	10	2	2	82	2	329	36.6	6.1	9987.5	54	105.55	2	1	2	0	0.835	0.0025528	91	109	70.65	71.4		500								500	318.8				181.2	152		203.5	144.5
Q12907	Vesicular integral-membrane protein VIP36 OS=Homo sapiens OX=9606 GN=LMAN2 PE=1 SV=1	0	FALSE	UniProt	12.597	12	4	4	48	4	356	40.2	6.95	4641.3	26	60.67	3	2	4	0	0.528	0.284903	69.1	130.9	74.09	63.88						105.5	85.9	128.8	137.1	42.7	443.7				56.3	210.4	162.9			126.7
P43307	Translocon-associated protein subunit alpha OS=Homo sapiens OX=9606 GN=SSR1 PE=1 SV=3	0	FALSE	UniProt	12.564	7	2	3	66	2	286	32.2	4.49	9515.7	36	75.48	2	1	2	0	0.339	0.301315	50.6	149.4	72.93	46.89					500						98.8			330.4	70.8		500
Q52LJ0	Protein FAM98B OS=Homo sapiens OX=9606 GN=FAM98B PE=1 SV=2	0	FALSE	UniProt	12.528	5	2	3	86	2	433	45.5	8.69	11166.2	68	116.64	2	2	2	0	0.215	0.854974	35.4	164.6	77.15	39.23	47.3	12.1	106.9	251.3	82.4	19.9	67.7	198	102.8	111.7		153.4	210.4		136.2	29.7	43.3	224.1	115.5	87.3
P28062	Proteasome subunit beta type-8 OS=Homo sapiens OX=9606 GN=PSMB8 PE=1 SV=3	0	FALSE	UniProt	12.514	14	3	3	68	3	276	30.3	7.43	5948.72	33	74.41	3	1	3	0	0.609	0.0366462	75.7	124.3	73.51	60.91						202	202.3			95.7	93.1	119	78.7	121.6	87.6	178.4	321.6
Q8WZA0	Protein LZIC OS=Homo sapiens OX=9606 GN=LZIC PE=1 SV=1	0	FALSE	UniProt	12.466	16	3	4	50	3	190	21.5	4.94	7136.23	19	76.12	1	2	2	0	0.288	0.811013	44.7	155.3	76.25	24.8	153.7			206.8	139.5	92	110.8		228.9	68.3	446.8				53.2		500					359
O95232	Luc7-like protein 3 OS=Homo sapiens OX=9606 GN=LUC7L3 PE=1 SV=2	0.001	FALSE	UniProt	12.404	6	2	3	10	2	432	51.4	9.79	1027.68	11	11.19	1	2	1	0	100		200		51.64
Q13630	GDP-L-fucose synthase OS=Homo sapiens OX=9606 GN=GFUS PE=1 SV=1	0.001	FALSE	UniProt	12.353	14	4	4	50	4	321	35.9	6.6	4990.86	55	38.84	4	2	4	0	0.507	0.694874	67.3	132.7	77.45	55.55	129.5	78.7	60.1	124	107.7						119.3	146.3		159.6	74.9
P52789	Hexokinase-2 OS=Homo sapiens OX=9606 GN=HK2 PE=1 SV=2	0.001	FALSE	UniProt	12.318	4	4	5	19	3	917	102.3	6.05	867.08	14	8.17	4	2	4	0	100		200		80.4
Q8N766	ER membrane protein complex subunit 1 OS=Homo sapiens OX=9606 GN=EMC1 PE=1 SV=1	0.001	FALSE	UniProt	12.306	5	3	3	18	3	993	111.7	7.66	2353.97	5	24.32	2	1	3	0	3.602	0.216212	156.5	43.5	63.04	99.44
P30049	ATP synthase subunit delta, mitochondrial OS=Homo sapiens OX=9606 GN=ATP5F1D PE=1 SV=2	0.001	FALSE	UniProt	12.263	14	2	3	60	2	168	17.5	5.49	4134.16	76	53.21	2	2	2	0	1.109	0.00523587	105.2	94.8	63.62	73.23		263.5			236.5	69.3		101	254.1	75.6							500					153.5
Q9H7Z7	Prostaglandin E synthase 2 OS=Homo sapiens OX=9606 GN=PTGES2 PE=1 SV=1	0.001	FALSE	UniProt	12.257	6	3	4	31	3	377	41.9	9.16	1277.33	40	28.18	2	2	2	0	0.276		43.3	156.7	61.55		140.3	68.6	141.2		150																156	209.9
O75340	Programmed cell death protein 6 OS=Homo sapiens OX=9606 GN=PDCD6 PE=1 SV=1	0.001	FALSE	UniProt	12.251	16	3	3	50	3	191	21.9	5.4	4163.92	10	44.29	3	1	3	0	0.323	0.805958	48.8	151.2	67.88	41.44						72.1	72.9	154.3	169.1	31.6						500					177.3	104.9	101.4
Q9NTJ3	Structural maintenance of chromosomes protein 4 OS=Homo sapiens OX=9606 GN=SMC4 PE=1 SV=2	0.001	FALSE	UniProt	12.216	4	5	5	22	5	1288	147.1	6.79	767.67	22	10.7	3	4	3	0	0.442	0.0571454	61.3	138.7	79.7	57.37
Q16836	Hydroxyacyl-coenzyme A dehydrogenase, mitochondrial OS=Homo sapiens OX=9606 GN=HADH PE=1 SV=3	0.001	FALSE	UniProt	12.132	8	3	4	36	3	314	34.3	8.85	1667.6	26	15.6	2	2	2	0	1.103	0.0465985	104.9	95.1	73.54	78.82											69.3		430.7			190.2	309.8
Q15631	Translin OS=Homo sapiens OX=9606 GN=TSN PE=1 SV=1	0.001	FALSE	UniProt	12.128	10	2	3	52	2	228	26.2	6.44	2686.28	58	47.69	2	2	2	0	0.602	0.170517	75.2	124.8	60.74	61.34	377.3				122.7	85.1	110.6	135	39.4	129.9	182.7		190.7		126.6	162.4				337.6		332.3
Q08722	Leukocyte surface antigen CD47 OS=Homo sapiens OX=9606 GN=CD47 PE=1 SV=1	0.001	FALSE	UniProt	12.055	7	2	3	36	2	323	35.2	7.21	3747.48	48	30	2	1	2	0	0.395	0.515711	56.6	143.4	72	63.66		434			66															500		343.8
P00387	NADH-cytochrome b5 reductase 3 OS=Homo sapiens OX=9606 GN=CYB5R3 PE=1 SV=3	0.001	FALSE	UniProt	12.055	12	3	3	17	3	301	34.2	7.59	1989.36		20.81	3		3	0	1.13	0.700694	106.1	93.9	77.96	42.8																					150.3		217.4
O75717	WD repeat and HMG-box DNA-binding protein 1 OS=Homo sapiens OX=9606 GN=WDHD1 PE=1 SV=1	0.001	FALSE	UniProt	12.037	3	2	3	5	2	1129	125.9	5.62	609.82	9	6.71	2	1	2	0	100		200		46.28							188.6	135			176.5
Q86V48	Leucine zipper protein 1 OS=Homo sapiens OX=9606 GN=LUZP1 PE=1 SV=2	0.001	FALSE	UniProt	11.974	3	3	4	8	3	1076	120.2	8.5	269.51	11	7.11	2	2	2	0	0.68	0.453167	80.9	119.1	49.68	53.58
Q9BRJ6	Uncharacterized protein C7orf50 OS=Homo sapiens OX=9606 GN=C7orf50 PE=1 SV=1	0.001	FALSE	UniProt	11.973	11	1	2	6	1	194	22.1	9.64		14	18.46		1	1	0	100		200		78.85						500
Q14008	Cytoskeleton-associated protein 5 OS=Homo sapiens OX=9606 GN=CKAP5 PE=1 SV=3	0.001	FALSE	UniProt	11.898	2	3	4	29	3	2032	225.4	7.8	5476.65	20	18.49	2	1	3	0	0.643	0.480976	78.3	121.7	56.18	65.51						73.5	36.5	151.9	114.7	123.4						221.9	152.8			125.4	97.5	103.1	70.3
Q92922	SWI/SNF complex subunit SMARCC1 OS=Homo sapiens OX=9606 GN=SMARCC1 PE=1 SV=3	0.001	FALSE	UniProt	11.89	5	4	4	14	4	1105	122.8	5.76	1261.11	3	14.21	2	1	3	0	0.413		58.4	141.6	71.79
Q9BYD6	39S ribosomal protein L1, mitochondrial OS=Homo sapiens OX=9606 GN=MRPL1 PE=1 SV=2	0.001	FALSE	UniProt	11.849	11	3	3	9	3	325	36.9	8.78	1154.54	8	13.65	1	1	2	0	2.476	0.147529	142.5	57.5	51.18	58.02					500					500
P13489	Ribonuclease inhibitor OS=Homo sapiens OX=9606 GN=RNH1 PE=1 SV=2	0.001	FALSE	UniProt	11.799	9	3	3	37	3	461	49.9	4.82	1951.14	42	37.43	3	3	3	0	0.264	0.711951	41.8	158.2	77.93	43.23	84.8	22.5	115.3	222	55.4											98.4		401.6
Q15382	GTP-binding protein Rheb OS=Homo sapiens OX=9606 GN=RHEB PE=1 SV=1	0.001	FALSE	UniProt	11.695	14	3	4	18	3	184	20.5	5.92	1080.02	6	23.47	2	1	3	0	1.015	0.532532	100.8	99.2	54.19	53.73						214.3	285.7									95.5				404.5	169.5
P49748	Very long-chain specific acyl-CoA dehydrogenase, mitochondrial OS=Homo sapiens OX=9606 GN=ACADVL PE=1 SV=1	0.001	FALSE	UniProt	11.671	7	4	4	14	4	655	70.3	8.75	929.32	8	12.82	2	1	4	0	100		200		77.56
O75844	CAAX prenyl protease 1 homolog OS=Homo sapiens OX=9606 GN=ZMPSTE24 PE=1 SV=2	0.001	FALSE	UniProt	11.641	11	4	4	13	4	475	54.8	7.49	1216.71		9.72	4		4	0	0.466	0.000768798	63.5	136.5	40.64	0																		198.6	301.4
Q9BVC6	Transmembrane protein 109 OS=Homo sapiens OX=9606 GN=TMEM109 PE=1 SV=1	0.001	FALSE	UniProt	11.609	12	3	4	41	3	243	26.2	10.48	3586.27	37	39.8	2	2	2	0	0.661	0.189625	79.6	120.4	71.96	74.96	347.4	75.4	28.1		49.1					500	134.2		145.6	155.6	64.6
Q8IZW8	Tensin-4 OS=Homo sapiens OX=9606 GN=TNS4 PE=1 SV=3	0.001	FALSE	UniProt	11.573	5	4	4	21	4	715	76.7	7.34	1411.58	30	13.83	2	3	2	0	0.84	0.151645	91.3	108.7	75.5	53.14	38.1	42.9	198.8	139.9	80.2
P51114	Fragile X mental retardation syndrome-related protein 1 OS=Homo sapiens OX=9606 GN=FXR1 PE=1 SV=3	0.001	FALSE	UniProt	11.563	8	4	4	13	4	621	69.7	6.15		25	16.05		1	3	0	100		200		68.67														181.1	318.9								180.4	319.6
Q9NWH9	SAFB-like transcription modulator OS=Homo sapiens OX=9606 GN=SLTM PE=1 SV=2	0.001	FALSE	UniProt	11.517	5	5	5	23	5	1034	117.1	7.87	1382.51	11	23.91	2	3	2	0	0.343	0.487391	51.1	148.9	64.28	0				500												500
Q969H8	Myeloid-derived growth factor OS=Homo sapiens OX=9606 GN=MYDGF PE=1 SV=1	0.001	FALSE	UniProt	11.515	9	2	3	50	2	173	18.8	6.68	3697.55	19	49.22	2	1	2	0	0.514	0.250051	67.9	132.1	70.62	55.13	127.9	46.5	209.6		116											219.2			144.9	135.9
P35606	Coatomer subunit beta' OS=Homo sapiens OX=9606 GN=COPB2 PE=1 SV=2	0.001	FALSE	UniProt	11.482	4	3	3	48	3	906	102.4	5.27	2994.96	40	32.01	3	2	3	0	0.536	8.20445e-07	69.8	130.2	60.02	54.84	119.4	125.9			254.7	84.2		100.5	264.1	51.2					500	156.5	71.8	164.6		107.1	129.6
Q9NY12	H/ACA ribonucleoprotein complex subunit 1 OS=Homo sapiens OX=9606 GN=GAR1 PE=1 SV=1	0.001	FALSE	UniProt	11.481	10	2	2	37	2	217	22.3	10.92	6424.59		56.23	1		2	0	0.319	0.538949	48.3	151.7	79.91	56.07						32.4	50.8	187.5	171.6	57.8					500
Q9Y6G9	Cytoplasmic dynein 1 light intermediate chain 1 OS=Homo sapiens OX=9606 GN=DYNC1LI1 PE=1 SV=3	0.001	FALSE	UniProt	11.476	10	4	4	23	4	523	56.5	6.42	1872.59		27.08	3		4	0	1.017	0.685536	100.9	99.1	69.97	66.83	66.3		305.4		128.4			212.2		287.8
O95336	6-phosphogluconolactonase OS=Homo sapiens OX=9606 GN=PGLS PE=1 SV=2	0.001	FALSE	UniProt	11.463	15	3	3	20	3	258	27.5	6.05	2001.55		25.68	3		3	0	0.492	0.701127	66	134	62	29.83							500														88		129.9
P52701	DNA mismatch repair protein Msh6 OS=Homo sapiens OX=9606 GN=MSH6 PE=1 SV=2	0.001	FALSE	UniProt	11.43	3	4	5	16	4	1360	152.7	6.9	600.23	11	11.95	3	2	3	0	0.727	0.105432	84.2	115.8	74.12	57.23						41.1	259.3	199.6
Q16666	Gamma-interferon-inducible protein 16 OS=Homo sapiens OX=9606 GN=IFI16 PE=1 SV=3	0.001	FALSE	UniProt	11.427	3	2	3	24	2	785	88.2	9.28	2793.33	17	29.36	2	2	2	0	0.559	0.0856035	71.7	128.3	64.63	43.44					500
Q9BYT8	Neurolysin, mitochondrial OS=Homo sapiens OX=9606 GN=NLN PE=1 SV=1	0.001	FALSE	UniProt	11.386	4	2	2	24	2	704	80.6	6.64	2683.43		25.24	2		2	0	0.328		49.4	150.6	66.56														347.8		152.2
P09543	2',3'-cyclic-nucleotide 3'-phosphodiesterase OS=Homo sapiens OX=9606 GN=CNP PE=1 SV=2	0.001	FALSE	UniProt	11.38	8	3	4	22	3	421	47.5	9.07	898.98	21	24.23	2	2	3	0	0.305	0.0710251	46.7	153.3	79.26	38																					102.8	51.1	65.6
Q96EK6	Glucosamine 6-phosphate N-acetyltransferase OS=Homo sapiens OX=9606 GN=GNPNAT1 PE=1 SV=1	0.001	FALSE	UniProt	11.371	18	2	2	19	2	184	20.7	7.99	474.21		47.7	1		2	0	100		200		77.26							120.5		171.1	111.7	96.8	139.2		360.8									500
P52306	Rap1 GTPase-GDP dissociation stimulator 1 OS=Homo sapiens OX=9606 GN=RAP1GDS1 PE=1 SV=3	0.001	FALSE	UniProt	11.347	6	3	3	27	3	607	66.3	5.31	2646.92	12	31.07	2	1	3	0	0.212		35	165	79.85												127.6	62.7	86.1	205.7	17.8
Q8NCA5	Protein FAM98A OS=Homo sapiens OX=9606 GN=FAM98A PE=1 SV=2	0.001	FALSE	UniProt	11.339	10	3	3	42	3	518	55.2	8.95	5159.03	11	60.88	2	1	3	0	0.248	0.615933	39.8	160.2	69.3	0	97.2	130.6	130.4		141.8	140	61.9		230.9	67.2			162.7	246.8	90.5				399.4	100.6
Q9BX68	Histidine triad nucleotide-binding protein 2, mitochondrial OS=Homo sapiens OX=9606 GN=HINT2 PE=1 SV=1	0.001	FALSE	UniProt	11.303	23	3	3	21	3	163	17.2	9.16	2750.78	26	24.29	2	2	2	0	0.283	0.843143	44.1	155.9	85.77	51.97										500
P15153	Ras-related C3 botulinum toxin substrate 2 OS=Homo sapiens OX=9606 GN=RAC2 PE=1 SV=1	0.001	FALSE	UniProt	11.278	11	2	2	110	1	192	21.4	7.61	20731.6	52	126.93	2	1	2	0	0.341		50.8	149.2	63.21												30.5	74.2	225		170.4						95	132.9	272.2
Q9H0A0	RNA cytidine acetyltransferase OS=Homo sapiens OX=9606 GN=NAT10 PE=1 SV=2	0.001	FALSE	UniProt	11.264	4	4	4	12	4	1025	115.7	8.27	1156.42	7	8.47	4	1	4	0	0.464		63.4	136.6	73.8
P01008	Antithrombin-III OS=Homo sapiens OX=9606 GN=SERPINC1 PE=1 SV=1	0.001	TRUE	UniProt	11.245	6	3	4	65	3	464	52.6	6.71	6603.27	31	45.48	3	1	2	0	0.81	1.42544e-05	89.5	110.5	67.86	59.47		68.2			431.8		96.4	247.2		156.4	199.9		213		87.1	74.2		222.5	203.3		60.9	76.9	70.2
P61927	60S ribosomal protein L37 OS=Homo sapiens OX=9606 GN=RPL37 PE=1 SV=2	0.001	FALSE	UniProt	11.239	20	3	4	167	3	97	11.1	11.74	27778	36	144.1	3	1	3	0	0.916	0.00289091	95.6	104.4	51.65	68.87	140.5	58.5	134.2		166.7	92.5	132.8	70	139.5	65.1	173.6	29.9	99.5	97.8	99.2	40	104	58.7	200.5	96.9	10.9	187.1	135.4
O95881	Thioredoxin domain-containing protein 12 OS=Homo sapiens OX=9606 GN=TXNDC12 PE=1 SV=1	0.001	FALSE	UniProt	11.238	18	3	4	21	3	172	19.2	5.4	1724.43	7	24.67	1	1	3	0	0.399		57.1	142.9	60.02							201.2			298.8							176.7	96.3			227
P20962	Parathymosin OS=Homo sapiens OX=9606 GN=PTMS PE=1 SV=2	0.001	FALSE	UniProt	11.222	23	2	3	22	2	102	11.5	4.16	2392.76	9	25.88	2	1	2	0	0.524	0.00419767	68.7	131.3	83.25	58.03		109.3		348.4	42.3											43.1	71.1	119.3	221	45.5
O00764	Pyridoxal kinase OS=Homo sapiens OX=9606 GN=PDXK PE=1 SV=1	0.001	FALSE	UniProt	11.219	10	3	3	158	3	312	35.1	6.13	12454.1	109	169.61	3	3	3	0	0.604	0.195632	75.3	124.7	59.85	68.97	204.2	88.6	65		142.2	23.3	44.1	84.7	174.9	173	136.6		148.8	142.7	72	190.4	12.6	78.3	187.4	31.3	154.2	101.8	89.9
Q9UI30	Multifunctional methyltransferase subunit TRM112-like protein OS=Homo sapiens OX=9606 GN=TRMT112 PE=1 SV=1	0.001	FALSE	UniProt	11.209	32	3	3	33	3	125	14.2	5.26	3683.7	3	41.35	3	1	3	0	0.624	0.209053	76.9	123.1	70.76	75.83	4.2	107.4	208.6		179.8	292.3	207.7
P48507	Glutamate--cysteine ligase regulatory subunit OS=Homo sapiens OX=9606 GN=GCLM PE=1 SV=1	0.001	FALSE	UniProt	11.188	15	3	3	51	3	274	30.7	6.02	4173.12	12	58.38	3	1	3	0	0.462	0.0518041	63.2	136.8	64.18	30.83	340.6				159.4					500						228	272
Q01081	Splicing factor U2AF 35 kDa subunit OS=Homo sapiens OX=9606 GN=U2AF1 PE=1 SV=3	0.001	FALSE	UniProt	11.185	16	3	3	70	3	240	27.9	8.81	8040.15	59	61.41	3	2	3	0	0.533	0.841217	69.5	130.5	77.35	58.87		286.3	127.5		86.2		346.7			153.3											43.2	51.3	78.3
Q13561	Dynactin subunit 2 OS=Homo sapiens OX=9606 GN=DCTN2 PE=1 SV=4	0.001	FALSE	UniProt	11.111	15	5	5	22	5	401	44.2	5.21	971.71	31	5.53	2	3	4	0	0.257	0.333922	40.9	159.1	81.7	38.75											87.6	129.2	117.6		165.6		65.5	260	77.8	96.7
P53367	Arfaptin-1 OS=Homo sapiens OX=9606 GN=ARFIP1 PE=1 SV=2	0.001	FALSE	UniProt	11.066	9	3	3	23	3	373	41.7	6.7	1543.01		18.97	3		3	0	0.316	0.960303	48.1	151.9	66.35	61.8						128.8	145.2		160.1	66		168.5	104.2	159.3	68.1	244.7		114.3	124.1	16.9
O60256	Phosphoribosyl pyrophosphate synthase-associated protein 2 OS=Homo sapiens OX=9606 GN=PRPSAP2 PE=1 SV=1	0.001	FALSE	UniProt	11.021	15	4	4	15	2	369	40.9	7.44	1098.9		17.81	3		4	0	1.08		103.8	96.2		50.93							500
Q9Y2B0	Protein canopy homolog 2 OS=Homo sapiens OX=9606 GN=CNPY2 PE=1 SV=1	0.001	FALSE	UniProt	11.003	15	2	2	12	2	182	20.6	4.92	872.68	18	9.65	2	2	2	0	0.972	0.34901	98.6	101.4	44.93	66.61
O00233	26S proteasome non-ATPase regulatory subunit 9 OS=Homo sapiens OX=9606 GN=PSMD9 PE=1 SV=3	0.001	FALSE	UniProt	10.923	14	3	4	30	3	223	24.7	6.95	1417.29	23	21.19	3	3	3	0	0.31	0.0651185	47.3	152.7	65.53	43.94	41.7	69.2		326.9	62.2		155.2		263.7	81.1
P50897	Palmitoyl-protein thioesterase 1 OS=Homo sapiens OX=9606 GN=PPT1 PE=1 SV=1	0.001	FALSE	UniProt	10.922	8	2	3	29	2	306	34.2	6.52	2172.12	30	19.43	2	2	2	0	100		200		64.19												186	185			129
Q9NPD3	Exosome complex component RRP41 OS=Homo sapiens OX=9606 GN=EXOSC4 PE=1 SV=3	0.001	FALSE	UniProt	10.917	11	2	2	82	2	245	26.4	6.52	14716.2	40	119.5	2	1	2	0	0.479	0.11965	64.8	135.2	64.47	55.99	364.9	82.4			52.7	102.3	205.7	151.8		40.2	174		178.2		147.8	318				182	146.4	98.9	59.4
Q13751	Laminin subunit beta-3 OS=Homo sapiens OX=9606 GN=LAMB3 PE=1 SV=1	0.001	FALSE	UniProt	10.879	5	4	4	25	4	1172	129.5	7.21	1303.29	17	16.77	1	2	3	0	0.234	0.323717	38	162	69.93	0
Q92733	Proline-rich protein PRCC OS=Homo sapiens OX=9606 GN=PRCC PE=1 SV=1	0.001	FALSE	UniProt	10.802	4	1	2	11	1	491	52.4	5.1		8	41		1	1	0	0.404		57.5	142.5	45.34								244.6	125.6		129.8											216.4		283.6
P52888	Thimet oligopeptidase OS=Homo sapiens OX=9606 GN=THOP1 PE=1 SV=2	0.001	FALSE	UniProt	10.801	5	3	4	16	3	689	78.8	6.05	942.8	12	13.75	3	2	3	0	0.721	0.0128274	83.8	116.2	67.2	52.54																			365.4	134.6
Q9UM54	Unconventional myosin-VI OS=Homo sapiens OX=9606 GN=MYO6 PE=1 SV=4	0.001	FALSE	UniProt	10.794	3	3	3	96	3	1294	149.6	8.53	10742.9	62	118.55	3	2	3	0	0.823	4.76277e-05	90.3	109.7	60.74	81.33	82.5	95.1	120.5	109.3	92.6	152	97.1	194.2		56.7					500				263.7	236.3
Q15836	Vesicle-associated membrane protein 3 OS=Homo sapiens OX=9606 GN=VAMP3 PE=1 SV=3	0.001	FALSE	UniProt	10.778	17	1	2	42	1	100	11.3	8.79	7720.83	38	70.17	1	1	1	0	0.593	0.379098	74.5	125.5	62.51	44.54								500
Q99653	Calcineurin B homologous protein 1 OS=Homo sapiens OX=9606 GN=CHP1 PE=1 SV=3	0.001	FALSE	UniProt	10.776	16	2	2	37	2	195	22.4	5.1	5164.28	19	56.9	2	1	2	0	1.871	0.0513171	130.3	69.7	53.23	58	27.8			393.6	78.6	233			267				500
P54886	Delta-1-pyrroline-5-carboxylate synthase OS=Homo sapiens OX=9606 GN=ALDH18A1 PE=1 SV=2	0.001	FALSE	UniProt	10.774	4	3	3	62	3	795	87.2	7.12	7742.9	12	82.48	3	1	3	0	0.411	0.0386507	58.3	141.7	60.18	48.33	275.6	122.3			102.1	353.6				146.4	204.8	113.9		181.3		58.2	185.7		183.8	72.2
P53634	Dipeptidyl peptidase 1 OS=Homo sapiens OX=9606 GN=CTSC PE=1 SV=2	0.001	FALSE	UniProt	10.755	5	2	2	94	2	463	51.8	6.99	12780.1	46	134.38	2	1	2	0	0.698	0.000263754	82.2	117.8	77.8	70.35	85.7	97.3	296.7		20.3	71.1	133.3	187.3	22.8	85.5	500									500	49.5	54.5	169.5
P08574	Cytochrome c1, heme protein, mitochondrial OS=Homo sapiens OX=9606 GN=CYC1 PE=1 SV=3	0.001	FALSE	UniProt	10.725	9	2	2	82	2	325	35.4	9	11536.9	46	117.77	2	1	2	0	0.308	0.909196	47.1	152.9	56.55	56.12	150.5		266.3		83.1	105.2	14.4	271.4		109	70.6		262.3		167.1	79.9	63.3	246.5	40	70.4	93.6	85.2	193.2
Q8TCC3	39S ribosomal protein L30, mitochondrial OS=Homo sapiens OX=9606 GN=MRPL30 PE=1 SV=1	0.001	FALSE	UniProt	10.708	13	2	4	9	2	161	18.5	9.99	874.17	12	6.48	2	2	2	0	100		200		81.13
Q13601	KRR1 small subunit processome component homolog OS=Homo sapiens OX=9606 GN=KRR1 PE=1 SV=4	0.001	FALSE	UniProt	10.686	10	4	4	11	4	381	43.6	9.77	494.05	3	10.72	2	1	3	0	100		200		38.89													500				109	391
O60762	Dolichol-phosphate mannosyltransferase subunit 1 OS=Homo sapiens OX=9606 GN=DPM1 PE=1 SV=1	0.001	FALSE	UniProt	10.68	12	3	4	57	3	260	29.6	9.57	3338.85	42	38.76	3	2	3	0	0.255	0.0999259	40.6	159.4	62.66	44.15	17.9	72.4	216.7		193	197		127.4	95.8	79.8	91.9		279	81	48.1	197.9	107.9		194.2
Q9UM00	Calcium load-activated calcium channel OS=Homo sapiens OX=9606 GN=TMCO1 PE=1 SV=2	0.001	FALSE	UniProt	10.668	19	4	4	51	4	239	27.1	10.26	2839.48	73	28.68	2	3	3	0	1.095	0.822262	104.5	95.5	52.77	90.12	297.1				202.9		69.1	58.1	152.6	220.2	103.9	152.8	104.7		138.7	187.7	71.2	146.5	36.5	58.2
Q5QJE6	Deoxynucleotidyltransferase terminal-interacting protein 2 OS=Homo sapiens OX=9606 GN=DNTTIP2 PE=1 SV=2	0.001	FALSE	UniProt	10.652	6	3	3	7	3	756	84.4	6.16	459	18	5.67	2	2	2	0	1.862	0.0113827	130.1	69.9	66.98	45.73					500						164.5		187.4		148.2
Q16186	Proteasomal ubiquitin receptor ADRM1 OS=Homo sapiens OX=9606 GN=ADRM1 PE=1 SV=2	0.001	FALSE	UniProt	10.64	8	3	4	30	3	407	42.1	5.07	1171.87	47	14.53	2	3	2	0	0.56	0.564442	71.8	128.2	73.39	63.07				500		59.4	78.5	198.5	58.1	105.6	107.9	187.6		171.5	33.1		166.9	127.9	41.5	163.7
Q9BSJ8	Extended synaptotagmin-1 OS=Homo sapiens OX=9606 GN=ESYT1 PE=1 SV=1	0.001	FALSE	UniProt	10.633	4	3	3	16	3	1104	122.8	5.83	1636.26		18.81	3		3	0	0.346	0.568649	51.4	148.6	47.72	0						193.2		133.9		172.9		338.5			161.5						308.5
Q08AF3	Schlafen family member 5 OS=Homo sapiens OX=9606 GN=SLFN5 PE=1 SV=1	0.001	FALSE	UniProt	10.607	4	3	3	27	3	891	101	8.22	1651.16		12.68	3		3	0	0.322	0.443752	48.8	151.2	74.22	68.06	182.9			285.5	31.5	291.7		162.1		46.2			500							500
Q9Y6E0	Serine/threonine-protein kinase 24 OS=Homo sapiens OX=9606 GN=STK24 PE=1 SV=1	0.001	FALSE	UniProt	10.577	9	3	3	36	3	443	49.3	5.69	6078.79		53.45	3		3	0	1		100	100	36.66																							500
P63172	Dynein light chain Tctex-type 1 OS=Homo sapiens OX=9606 GN=DYNLT1 PE=1 SV=1	0.001	FALSE	UniProt	10.563	14	1	2	16	1	113	12.4	5.08	2515.7	15	25.61	1	1	1	0	0.428		59.9	140.1	71.12						500					500
Q9UBQ5	Eukaryotic translation initiation factor 3 subunit K OS=Homo sapiens OX=9606 GN=EIF3K PE=1 SV=1	0.001	FALSE	UniProt	10.536	15	3	3	43	3	218	25	4.93	4398.3	35	35.99	2	2	2	0	0.33	0.218032	49.6	150.4	70.74	36.53						222		197.7		80.3
Q9UDW1	Cytochrome b-c1 complex subunit 9 OS=Homo sapiens OX=9606 GN=UQCR10 PE=1 SV=3	0.001	FALSE	UniProt	10.52	41	3	3	17	3	63	7.3	9.47	691.98	24	18.14	1	1	2	0	0.73	0.269692	84.4	115.6	75.66	89.32																					100	155.7	78.5
Q9UIG0	Tyrosine-protein kinase BAZ1B OS=Homo sapiens OX=9606 GN=BAZ1B PE=1 SV=2	0.001	FALSE	UniProt	10.513	2	3	3	39	3	1483	170.8	8.48	2754.8		44.85	1		3	0	0.701	0.31406	82.5	117.5	59.43	73.74	3.8		113.1	260.1	123						52.5	52.6		299.8	95	92.5	64.3	283.6		59.6	63.2	56.1	86.9
P61970	Nuclear transport factor 2 OS=Homo sapiens OX=9606 GN=NUTF2 PE=1 SV=1	0.001	FALSE	UniProt	10.507	24	3	3	69	3	127	14.5	5.38	7028.39	11	79.5	2	1	3	0	0.55	0.00164751	71	129	70.65	57.5		96.7		403.3				334.4	100.8	64.7	74.8		81.5	262.4	81.3	58.3	80.7	102.1	172.7	86.2	62.1
O43291	Kunitz-type protease inhibitor 2 OS=Homo sapiens OX=9606 GN=SPINT2 PE=1 SV=2	0.001	FALSE	UniProt	10.442	8	2	3	35	2	252	28.2	8.29	1939	63	23.55	2	2	2	0	0.531	0.537685	69.3	130.7	71.03	38.89																66.5	252.5			181			197.7
P35270	Sepiapterin reductase OS=Homo sapiens OX=9606 GN=SPR PE=1 SV=1	0.001	FALSE	UniProt	10.438	10	2	3	19	2	261	28	8.05	2327.82	5	18.32	2	1	2	0	100		200		47.61												222.7	163.7			113.6					500
sp		0.001	TRUE	UniProt	10.435	4	2	2	139	1	507	55.8	6.55	58246.3		127.11	2		2	0
Q13620	Cullin-4B OS=Homo sapiens OX=9606 GN=CUL4B PE=1 SV=4	0.001	FALSE	UniProt	10.373	4	4	4	22	2	913	103.9	7.37	1017.79	27	14.33	2	2	3	0	0.01			200		51.51
O43488	Aflatoxin B1 aldehyde reductase member 2 OS=Homo sapiens OX=9606 GN=AKR7A2 PE=1 SV=3	0.001	FALSE	UniProt	10.365	5	1	1	7	1	359	39.6	7.17	1330.55	11	10.74	1	1	1	0	100		200		70.15																			500
Q8NFH3	Nucleoporin Nup43 OS=Homo sapiens OX=9606 GN=NUP43 PE=1 SV=1	0.001	FALSE	UniProt	10.299	11	3	3	27	3	380	42.1	5.63	3015.63		36.11	3		3	0	1.221	0.495092	110	90	64.3	27.47					500				500							136.7		20.6	342.7
P52788	Spermine synthase OS=Homo sapiens OX=9606 GN=SMS PE=1 SV=2	0.001	FALSE	UniProt	10.287	5	2	3	63	2	366	41.2	5.02	6220.77	22	55.18	2	1	2	0	0.601	0.0138063	75	125	66.65	53.19	102.7	93	193.9		110.4				395.3	104.7	92.3	108.6	195		104.1	89.3	91.1	152.6	69.9	97.1	76.5	199.3
P31930	Cytochrome b-c1 complex subunit 1, mitochondrial OS=Homo sapiens OX=9606 GN=UQCRC1 PE=1 SV=3	0.001	FALSE	UniProt	10.276	8	3	3	73	3	480	52.6	6.37	4964.82	42	62.5	3	1	3	0	0.335	0.406268	50.2	149.8	75.94	47.95	71.2		61.9	293	74		175.8	324.2			132.8			319.3	47.9	205	91.4		57.1	146.5
P0CB38	Polyadenylate-binding protein 4-like OS=Homo sapiens OX=9606 GN=PABPC4L PE=2 SV=1	0.001	FALSE	UniProt	10.276	5	2	3	19	1	370	41.8	9.5	1488.33	26	11.4	1	2	1	0	100		200
Q96M27	Protein PRRC1 OS=Homo sapiens OX=9606 GN=PRRC1 PE=1 SV=1	0.001	FALSE	UniProt	10.253	5	2	2	26	2	445	46.7	5.83	3005.51		32.8	2		2	0	100		200		61.79
Q99829	Copine-1 OS=Homo sapiens OX=9606 GN=CPNE1 PE=1 SV=1	0.001	FALSE	UniProt	10.245	6	3	3	37	3	537	59	5.83	3925.77		50.78	3		3	0	0.351	0.968591	52	148	63.63	38.53																						313.4
P50995	Annexin A11 OS=Homo sapiens OX=9606 GN=ANXA11 PE=1 SV=1	0.001	FALSE	UniProt	10.242	9	4	4	17	4	505	54.4	7.65	1154.75	12	11.17	3	3	4	0	0.36	0.0267718	52.9	147.1	72.7	39.67	123.1	47.7	85.5	96.9	146.8
O43660	Pleiotropic regulator 1 OS=Homo sapiens OX=9606 GN=PLRG1 PE=1 SV=1	0.001	FALSE	UniProt	10.229	9	2	3	12	2	514	57.2	9.17	709.57	10	8.77	1	1	2	0	100		200		83.04																							101.6	168.7
Q00796	Sorbitol dehydrogenase OS=Homo sapiens OX=9606 GN=SORD PE=1 SV=4	0.001	FALSE	UniProt	10.206	7	2	2	49	2	357	38.3	7.97	8635.5	3	78.99	1	1	2	0	0.5	0.0353247	66.6	133.4	47.83	26.5		100.5	336.3		63.2			348.6	151.4											500		285.8
Q9Y4W6	AFG3-like protein 2 OS=Homo sapiens OX=9606 GN=AFG3L2 PE=1 SV=2	0.001	FALSE	UniProt	10.128	2	2	4	7	2	797	88.5	8.66	295.02	11	3.82	1	2	2	0	100		200		43.11																						173	113
Q9Y6A5	Transforming acidic coiled-coil-containing protein 3 OS=Homo sapiens OX=9606 GN=TACC3 PE=1 SV=1	0.001	FALSE	UniProt	10.106	3	2	3	40	2	838	90.3	5.05	7162.57	4	60.43	1	1	1	0	0.26	0.043916	41.3	158.7	63.97	51.39		369.9			130.1			225	168.2	106.8	123.2			299.7	77.1	96.6		147.9	126.6	128.9			431.7
Q53H96	Pyrroline-5-carboxylate reductase 3 OS=Homo sapiens OX=9606 GN=PYCR3 PE=1 SV=3	0.001	FALSE	UniProt	10.104	5	1	1	38	1	274	28.6	7.72	6192.01	28	49.86	1	1	1	0	0.312	0.100304	47.5	152.5	71.58	44.87																	312.1			187.9	222.8	125.4	89.2
Q8TAT6	Nuclear protein localization protein 4 homolog OS=Homo sapiens OX=9606 GN=NPLOC4 PE=1 SV=3	0.001	FALSE	UniProt	10.103	7	3	3	29	3	608	68.1	6.38	2789.96		43.96	3		3	0	0.364	0.0129321	53.4	146.6	64.15	38.25											344.1				155.9
O15027	Protein transport protein Sec16A OS=Homo sapiens OX=9606 GN=SEC16A PE=1 SV=4	0.001	FALSE	UniProt	10.085	2	3	3	59	3	2357	251.7	5.8	5009.43	15	56.04	2	1	3	0	0.555	0.00605402	71.4	128.6	70.8	47.21		74.2		346.3	79.5	334.1			127.7	38.2	65.8		334.5		99.7
O96019	Actin-like protein 6A OS=Homo sapiens OX=9606 GN=ACTL6A PE=1 SV=1	0.001	FALSE	UniProt	10.081	9	3	3	76	3	429	47.4	5.6	7434	24	100.23	2	2	3	0	0.29	0.0141273	44.9	155.1	64.6	34.68	76.2		87.6	245.7	90.5		342.9			157.1	50.2	45.6	124.4	219.3	60.5	111.9		278.5		109.6			500
P00403	Cytochrome c oxidase subunit 2 OS=Homo sapiens OX=9606 GN=MT-CO2 PE=1 SV=1	0.001	FALSE	UniProt	10.072	12	3	3	84	3	227	25.5	4.82	5604.26	44	86.66	2	1	3	0	0.509	0.0546422	67.5	132.5	69.67	55.85		278.6			221.4	112.6	57.1	138.9	49.7	141.7	111		71.5	137.5	180.1		299.9			200.1	33.9	116.6	26.9
Q9Y3B7	39S ribosomal protein L11, mitochondrial OS=Homo sapiens OX=9606 GN=MRPL11 PE=1 SV=1	0.001	FALSE	UniProt	10.042	16	2	2	20	2	192	20.7	9.91	2032		19.16	2		2	0	0.296		45.6	154.4	73.33		246.9				253.1																	500
Q96C36	Pyrroline-5-carboxylate reductase 2 OS=Homo sapiens OX=9606 GN=PYCR2 PE=1 SV=1	0.001	FALSE	UniProt	10.008	9	2	3	17	2	320	33.6	7.77	1444.1	9	22.73	2	1	2	0	0.361	0.0891782	53	147	48.44	0
Q9UPN3	Microtubule-actin cross-linking factor 1, isoforms 1/2/3/5 OS=Homo sapiens OX=9606 GN=MACF1 PE=1 SV=4	0.001	FALSE	UniProt	9.938	0	3	3	143	2	7388	837.8	5.39	26433.2	125	146.5	3	1	3	0	0.01			200		76.26
P42285	Exosome RNA helicase MTR4 OS=Homo sapiens OX=9606 GN=MTREX PE=1 SV=3	0.001	FALSE	UniProt	9.933	4	4	4	52	4	1042	117.7	6.52	4263.44	29	42.45	2	2	3	0	0.428	0.115536	59.9	140.1	84.5	47.24	77.9	29.8		360.2	32.1	98.2	119.8		190.3	91.8						82.1	155.9	125.4	81.2	55.4
Q9BTT0	Acidic leucine-rich nuclear phosphoprotein 32 family member E OS=Homo sapiens OX=9606 GN=ANP32E PE=1 SV=1	0.001	FALSE	UniProt	9.91	4	1	1	49	1	268	30.7	3.85	10578.7		75.94	1		1	0	0.535	0.756962	69.7	130.3	63.03	42.2	156.1	246.6			97.3											324.9	175.1				409.9
P84101	Small EDRK-rich factor 2 OS=Homo sapiens OX=9606 GN=SERF2 PE=1 SV=1	0.001	FALSE	UniProt	9.731	14	1	3	33	1	59	6.9	10.45	2561.95	50	24.2	1	1	1	0	0.548	0.765101	70.8	129.2	79.85	37.11		500				70.9			367	62.2											310.5
Q9BQ61	Telomerase RNA component interacting RNase OS=Homo sapiens OX=9606 GN=TRIR PE=1 SV=1	0.001	FALSE	UniProt	9.717	13	2	3	31	2	176	18.4	9.44	1949.47	28	20.33	1	2	2	0	0.911	0.0459562	95.4	104.6	57.66	39.18		130.9			369.1	500					108.3			304.8	86.9
P68871	Hemoglobin subunit beta OS=Homo sapiens OX=9606 GN=HBB PE=1 SV=2	0.001	FALSE	UniProt	9.705	13	2	2	110	2	147	16	7.28	10066.1	58	82.51	2	1	2	0
Q9NR56	Muscleblind-like protein 1 OS=Homo sapiens OX=9606 GN=MBNL1 PE=1 SV=2	0.001	FALSE	UniProt	9.699	9	2	2	5	2	388	41.8	8.9		11	5.29		1	1	0	100		200		73.94
Q9Y6A9	Signal peptidase complex subunit 1 OS=Homo sapiens OX=9606 GN=SPCS1 PE=1 SV=5	0.001	FALSE	UniProt	9.696	7	1	2	26	1	169	18.3	8.72	2060.72	5	24.04	1	1	1	0	0.409	0.828794	58.1	141.9	69.81	42.93																					146.5	127.1
Q9H7E9	UPF0488 protein C8orf33 OS=Homo sapiens OX=9606 GN=C8orf33 PE=1 SV=1	0.001	FALSE	UniProt	9.681	17	3	3	9	3	229	25	9.95	607.37	11	5.77	2	2	2	0	0.55		70.9	129.1	57.17
Q14165	Malectin OS=Homo sapiens OX=9606 GN=MLEC PE=1 SV=1	0.001	FALSE	UniProt	9.671	11	3	3	23	3	292	32.2	5.41	1574.8	35	14.96	3	2	3	0	0.363	0.406268	53.2	146.8	41.11	67.78	190.4		193.4		116.2	150.1		192.4		157.4	89.5	82.7	118.3	110	99.5						161.2	177.5
O00479	High mobility group nucleosome-binding domain-containing protein 4 OS=Homo sapiens OX=9606 GN=HMGN4 PE=1 SV=3	0.001	FALSE	UniProt	9.664	26	3	4	17	2	90	9.5	10.48	1147.63	16	14.59	2	2	2	0	2.222	0.0128274	137.9	62.1	63.44	63.34
Q9UIA9	Exportin-7 OS=Homo sapiens OX=9606 GN=XPO7 PE=1 SV=3	0.001	FALSE	UniProt	9.622	3	3	3	27	3	1087	123.8	6.32	1654.47	40	17.29	2	2	2	0	0.538	0.0192751	70	130	72.62	70.86																		500
P62312	U6 snRNA-associated Sm-like protein LSm6 OS=Homo sapiens OX=9606 GN=LSM6 PE=1 SV=1	0.001	FALSE	UniProt	9.571	23	2	3	33	2	80	9.1	9.58	3617.72	27	16.36	2	2	2	0	0.769	0.254613	86.9	113.1	74.19	51.46							181.7		318.3		206.8	212.6			80.6		98.4	297.3	64.7	39.6
P21964	Catechol O-methyltransferase OS=Homo sapiens OX=9606 GN=COMT PE=1 SV=2	0.001	FALSE	UniProt	9.561	6	2	3	70	2	271	30	5.47	8319.94	56	68.06	2	2	2	0	0.329	0.817736	49.5	150.5	73.28	51.49	151.4	220.6			128	14.7	48.3	225	74.3	137.6											151.2		85.8
O60925	Prefoldin subunit 1 OS=Homo sapiens OX=9606 GN=PFDN1 PE=1 SV=2	0.001	FALSE	UniProt	9.561	24	3	4	14	3	122	14.2	6.81	678.42	11	9.38	2	2	2	0	100		200		67.06																							500
O75489	NADH dehydrogenase [ubiquinone] iron-sulfur protein 3, mitochondrial OS=Homo sapiens OX=9606 GN=NDUFS3 PE=1 SV=1	0.001	FALSE	UniProt	9.559	15	3	3	31	3	264	30.2	7.5	1694.69		33.75	2		3	0	0.748	0.00947272	85.6	114.4	62.37	39.41					500						332.6		167.4
Q01658	Protein Dr1 OS=Homo sapiens OX=9606 GN=DR1 PE=1 SV=1	0.001	FALSE	UniProt	9.552	12	2	3	23	2	176	19.4	4.75	1058.19	23	8.86	2	1	2	0	100		200		72.2													130		269	100.9
Q15102	Platelet-activating factor acetylhydrolase IB subunit gamma OS=Homo sapiens OX=9606 GN=PAFAH1B3 PE=1 SV=1	0.001	FALSE	UniProt	9.538	11	2	2	38	2	231	25.7	6.84	3159.18		28.71	2		2	0	100		200		74.99		208.9	161.1			130						173		100.8	165.9	60.3	500
Q6P9B6	MTOR-associated protein MEAK7 OS=Homo sapiens OX=9606 GN=MEAK7 PE=1 SV=2	0.001	FALSE	UniProt	9.518	11	3	3	6	3	456	51	6.24	363.47		3.02	1		3	0	0.638		77.9	122.1	69.62			500																		500
Q15126	Phosphomevalonate kinase OS=Homo sapiens OX=9606 GN=PMVK PE=1 SV=3	0.001	FALSE	UniProt	9.502	18	3	3	26	3	192	22	5.73	1642.65	36	17.61	2	3	2	0	0.725	0.0413043	84	116	62.75	69.51																274.3				225.7	136.1
[truncated: 829 more rows]
[truncated: 209 more columns]

## Sheet: MaxQuant
Protein IDs	Majority protein IDs	Peptide counts (all)	Peptide counts (razor+unique)	Peptide counts (unique)	Protein names	Gene names	Fasta headers	Number of proteins	Peptides	Razor + unique peptides	Unique peptides	Peptides A1	Peptides A10	Peptides A11	Peptides A12	Peptides A13	Peptides A14	Peptides A15	Peptides A16	Peptides A2	Peptides A3	Peptides A4	Peptides A5	Peptides A6	Peptides A7	Peptides A8	Peptides A9	Peptides B1	Peptides B10	Peptides B11	Peptides B12	Peptides B13	Peptides B14	Peptides B15	Peptides B16	Peptides B17	Peptides B18	Peptides B19	Peptides B2	Peptides B20	Peptides B21	Peptides B22	Peptides B23	Peptides B24	Peptides B3	Peptides B4	Peptides B5	Peptides B6	Peptides B7
[truncated: 1,713 more rows]
[truncated: 2,102 more columns]

[truncated: 4 more sheets: 792 Trifecta, 769 Trifecta, 792MaxQuant, 769MaxQuant]
