# Supplementary material for: Insights into protein post-translational modification landscapes of individual human cells by trapped ion mobility time-of-flight mass spectrometry
Source: Nat Commun. 2022 Nov 25;13:7246. doi: 10.1038/s41467-022-34919-w (PMC9700839; doi:10.1038/s41467-022-34919-w)
Supplement: Supplementary file 3 — Supplementary Datasets 1-11 [file 41467_2022_34919_MOESM3_ESM.zip › SData5.xlsx]

## Sheet: Proteins
Accession	Description	Exp. q-value: Combined	Contaminant	Marked as	Sum PEP Score	Coverage [%]	# Peptides	# Isoforms	# PSMs	# Unique Peptides	# AAs	MW [kDa]	calc. pI	Score Sequest HT: Sequest HT	# Peptides (by Search Engine): Sequest HT	Abundance Ratio: (AMG510-2) / (H358)	Abundance Ratio Adj. P-Value: (AMG510-2) / (H358)	Abundances (Grouped): AMG510-2	Abundances (Grouped): H358			Abundances (Grouped) CV [%]: AMG510-2	Abundances (Grouped) CV [%]: H358	Abundances (Grouped) Count: AMG510-2	Abundances (Grouped) Count: H358	Found in Sample: [S1] F1: 127N, Sample, AMG510-2	Found in Sample: [S63] F1: 128N, Sample, AMG510-2	Found in Sample: [S64] F1: 129N, Sample, AMG510-2	Found in Sample: [S65] F1: 130N, Sample, AMG510-2	Found in Sample: [S66] F1: 131N, Sample, AMG510-2	Found in Sample: [S2] F2: 127N, Sample, AMG510-2	Found in Sample: [S71] F2: 128N, Sample, AMG510-2	Found in Sample: [S72] F2: 129N, Sample, AMG510-2	Found in Sample: [S73] F2: 130N, Sample, AMG510-2	Found in Sample: [S74] F2: 131N, Sample, AMG510-2	Found in Sample: [S3] F3: 127N, Sample, AMG510-2	Found in Sample: [S79] F3: 128N, Sample, AMG510-2	Found in Sample: [S80] F3: 129N, Sample, AMG510-2	Found in Sample: [S81] F3: 130N, Sample, AMG510-2	Found in Sample: [S82] F3: 131N, Sample, AMG510-2	Found in Sample: [S4] F4: 127N, Sample, AMG510-2	Found in Sample: [S87] F4: 128N, Sample, AMG510-2	Found in Sample: [S88] F4: 129N, Sample, AMG510-2	Found in Sample: [S89] F4: 130N, Sample, AMG510-2	Found in Sample: [S90] F4: 131N, Sample, AMG510-2	Found in Sample: [S5] F5: 127N, Sample, AMG510-2	Found in Sample: [S95] F5: 128N, Sample, AMG510-2	Found in Sample: [S96] F5: 129N, Sample, AMG510-2	Found in Sample: [S97] F5: 130N, Sample, AMG510-2
Q9H0D6	Cluster 1 5'-3' exoribonuclease 2 OS=Homo sapiens OX=9606 GN=XRN2 PE=1 SV=1	0	FALSE	UniProt;CellCycle	46.642	13	10	10	115	10	950	108.5	7.47	305.4	10	0.634	0.790605	77.6	122.4			57.38	65.23	93	38	High	High	High	High	High	High	High	Not Found	High	High	High	High	High	High	High	High	High	Not Found	High	High	High	Not Found	High	High
P45973	Cluster 1 Chromobox protein homolog 5 OS=Homo sapiens OX=9606 GN=CBX5 PE=1 SV=1	0	FALSE	UniProt;CellCycle	33.688	35	7	7	122	7	191	22.2	5.86	339.77	7	0.687	0.608334	81.5	118.5			68.45	67.23	88	59	High	High	High	High	High	High	High	High	High	High	High	High	High	Not Found	High	High	High	High	High	High	High	High	Not Found	Not Found
Q16204	Cluster 1 Coiled-coil domain-containing protein 6 OS=Homo sapiens OX=9606 GN=CCDC6 PE=1 SV=2	0.003	FALSE	UniProt;CellCycle	4.072	2	1	1	1	1	474	53.3	7.34	3.29	1	100		200						1		Not Found	Not Found	Not Found	Not Found	Not Found	Not Found	Not Found	Not Found	Not Found	Not Found	Not Found	Not Found	Not Found	Not Found	Not Found	Not Found	Not Found	Not Found	Not Found	Not Found	Not Found	Not Found	Not Found	Not Found
Q9UJU6	Cluster 1 Drebrin-like protein OS=Homo sapiens OX=9606 GN=DBNL PE=1 SV=1	0	FALSE	UniProt;CellCycle	25.2	18	6	6	32	6	430	48.2	5.05	47.55	6	0.339	0.258143	50.6	149.4			65.25	36.77	33	10	Not Found	High	Not Found	Not Found	High	Not Found	Not Found	Not Found	Not Found	Not Found	Not Found	Not Found	Not Found	Not Found	Not Found	Not Found	Not Found	Not Found	Not Found	Not Found	Not Found	High	Not Found	Not Found
P51858	Cluster 1 Hepatoma-derived growth factor OS=Homo sapiens OX=9606 GN=HDGF PE=1 SV=1	0	FALSE	UniProt;CellCycle	81.951	63	13	15	328	12	240	26.8	4.73	822.04	13	1.055	0.656834	102.7	97.3			42.53	57.65	113	101	High	High	High	High	High	High	High	High	High	High	High	High	High	High	High	High	High	High	High	High	High	High	High	High
P16403	Cluster 1 Histone H1.2 OS=Homo sapiens OX=9606 GN=H1-2 PE=1 SV=2	0	FALSE	UniProt;CellCycle	50.611	42	9	9	367	4	213	21.4	10.93	964.91	9	0.827	0.219715	90.5	109.5			64.49	70.19	85	80	High	High	High	High	High	High	High	High	High	High	High	Not Found	High	Not Found	High	High	Not Found	High	High	High	High	High	High	High
P51610	Cluster 1 Host cell factor 1 OS=Homo sapiens OX=9606 GN=HCFC1 PE=1 SV=2	0	FALSE	UniProt;CellCycle	14.642	3	5	5	15	5	2035	208.6	7.46	28.21	5	100		200				55.31		26		Not Found	Not Found	Not Found	Not Found	Not Found	High	High	Not Found	High	Not Found	Not Found	Not Found	Not Found	Not Found	Not Found	Not Found	Not Found	Not Found	Not Found	Not Found	Not Found	Not Found	Not Found	Not Found
P20700	Cluster 1 Lamin-B1 OS=Homo sapiens OX=9606 GN=LMNB1 PE=1 SV=2	0	FALSE	UniProt;CellCycle	139.511	47	31	32	545	27	586	66.4	5.16	1272.45	31	0.879	0.00165356	93.5	106.5			48.11	61.93	114	95	High	High	High	High	High	High	High	High	High	High	High	High	High	High	High	High	High	High	High	High	High	High	High	High
Q03252	Cluster 1 Lamin-B2 OS=Homo sapiens OX=9606 GN=LMNB2 PE=1 SV=4	0	FALSE	UniProt;CellCycle	76.727	31	22	23	259	18	620	69.9	5.59	506.8	22	0.848	0.0421503	91.8	108.2			55.2	61.54	99	73	High	High	High	Not Found	High	High	High	High	High	High	High	High	High	High	High	Not Found	High	High	High	High	High	High	Not Found	Not Found
P29966	Cluster 1 Myristoylated alanine-rich C-kinase substrate OS=Homo sapiens OX=9606 GN=MARCKS PE=1 SV=4	0	FALSE	UniProt;CellCycle	95.238	53	13	13	171	12	332	31.5	4.45	533.51	13	0.909	4.60768e-08	95.2	104.8			57.34	65.16	85	79	High	High	High	High	High	Not Found	High	High	High	High	High	Not Found	High	Not Found	High	High	High	High	High	High	High	Not Found	High	Not Found
A0A0C4DFX9	Cluster 1 Negative elongation factor A OS=Homo sapiens OX=9606 GN=NELFA PE=1 SV=1	0	FALSE	CellCycle	16.659	12	4	4	17	4	539	58.5	9.26	52.97	4											Not Found	Not Found	Not Found	Not Found	Not Found	Not Found	Not Found	Not Found	Not Found	Not Found	Not Found	Not Found	High	Not Found	Not Found	Not Found	High	Not Found	High	High	High	Not Found	Not Found	High
A0A0A0MRM9	Cluster 1 Nucleolar and coiled-body phosphoprotein 1 (Fragment) OS=Homo sapiens OX=9606 GN=NOLC1 PE=1 SV=1	0	FALSE	CellCycle	46.089	18	14	14	165	14	708	74.6	9.47	345.7	14											High	High	Not Found	Not Found	Not Found	High	High	High	High	High	High	High	High	High	High	High	Not Found	High	Not Found	High	High	High	High	High
Q8NFH5	Cluster 1 Nucleoporin NUP35 OS=Homo sapiens OX=9606 GN=NUP35 PE=1 SV=1	0.011	FALSE	UniProt;CellCycle	2.743	6	1	1	1	1	326	34.8	9.09	0	1	0.01			200						1	Not Found	Not Found	Not Found	Not Found	Not Found	Not Found	Not Found	Not Found	Not Found	Not Found	Not Found	Not Found	Not Found	Not Found	Not Found	Not Found	Not Found	Not Found	Not Found	Not Found	Not Found	Not Found	Not Found	Not Found
Q9UKM9	Cluster 1 RNA-binding protein Raly OS=Homo sapiens OX=9606 GN=RALY PE=1 SV=1	0	FALSE	UniProt;CellCycle	49.691	35	12	12	187	12	306	32.4	9.17	344.45	12	0.661	0.308237	79.6	120.4			56.36	50.76	108	66	High	High	High	High	High	High	High	High	High	High	High	High	High	High	High	High	High	High	High	High	High	High	High	High
Q9UQ35	Cluster 1 Serine/arginine repetitive matrix protein 2 OS=Homo sapiens OX=9606 GN=SRRM2 PE=1 SV=2	0	FALSE	UniProt;CellCycle	72.598	10	16	16	144	16	2752	299.4	12.06	366.49	16	0.485	0.659054	65.3	134.7			57.4	60.46	95	38	High	High	High	High	High	High	High	High	High	High	High	High	High	High	High	High	High	Not Found	High	High	High	High	High	High
J3KP15	Cluster 1 Serine/arginine-rich splicing factor 2 (Fragment) OS=Homo sapiens OX=9606 GN=SRSF2 PE=1 SV=8	0	FALSE	CellCycle	17.176	30	5	5	70	5	133	15.4	10.95	130.56	5											High	High	High	High	High	High	Not Found	High	High	High	High	High	Not Found	High	High	Not Found	High	High	Not Found	High	Not Found	High	Not Found	High
P84103	Cluster 1 Serine/arginine-rich splicing factor 3 OS=Homo sapiens OX=9606 GN=SRSF3 PE=1 SV=1	0	FALSE	UniProt;CellCycle	33.235	35	6	6	164	5	164	19.3	11.65	404.32	6	0.809	0.000370444	89.4	110.6			59.01	55.96	93	78	High	High	High	Not Found	High	High	Not Found	High	High	High	Not Found	Not Found	Not Found	High	High	Not Found	High	Not Found	High	High	High	High	High	High
Q13243	Cluster 1 Serine/arginine-rich splicing factor 5 OS=Homo sapiens OX=9606 GN=SRSF5 PE=1 SV=1	0	FALSE	UniProt;CellCycle	23.185	17	4	4	79	3	272	31.2	11.59	170.94	4	0.699	0.0129264	82.3	117.7			71.44	75.66	63	15	High	High	High	Not Found	High	Not Found	Not Found	High	High	High	High	High	Not Found	Not Found	High	Not Found	Not Found	Not Found	Not Found	High	High	Not Found	Not Found	High
Q13247	Cluster 1 Serine/arginine-rich splicing factor 6 OS=Homo sapiens OX=9606 GN=SRSF6 PE=1 SV=2	0	FALSE	UniProt;CellCycle	23.812	13	5	5	89	4	344	39.6	11.43	226.33	5	0.543	0.942035	70.4	129.6			54.82	58.45	10	12	Not Found	High	Not Found	High	High	Not Found	High	Not Found	High	High	Not Found	Not Found	Not Found	Not Found	High	Not Found	Not Found	Not Found	Not Found	High	High	High	High	High
P62995	Cluster 1 Transformer-2 protein homolog beta OS=Homo sapiens OX=9606 GN=TRA2B PE=1 SV=1	0	FALSE	UniProt;CellCycle	15.886	13	5	5	53	3	288	33.6	11.25	66.96	5	0.945	0.00240603	97.2	102.8			67.34	52.02	29	24	High	High	Not Found	Not Found	High	High	Not Found	Not Found	Not Found	High	Not Found	Not Found	Not Found	Not Found	Not Found	High	Not Found	Not Found	High	Not Found	Not Found	Not Found	Not Found	Not Found
P08621	Cluster 1 U1 small nuclear ribonucleoprotein 70 kDa OS=Homo sapiens OX=9606 GN=SNRNP70 PE=1 SV=2	0	FALSE	UniProt;CellCycle	39.465	21	9	9	93	9	437	51.5	9.94	235.92	9	0.618	0.660184	76.4	123.6			71.82	48.25	76	49	High	Not Found	High	Not Found	High	Not Found	Not Found	High	Not Found	High	High	Not Found	Not Found	High	High	High	High	High	High	High	High	High	Not Found	High
Q15942	Cluster 1 Zyxin OS=Homo sapiens OX=9606 GN=ZYX PE=1 SV=1	0	FALSE	UniProt;CellCycle	28.234	13	5	5	42	5	572	61.2	6.67	113.45	5	0.382	0.442925	55.3	144.7			58.3	30.87	47	7	High	High	Not Found	High	High	High	Not Found	High	High	Not Found	High	Not Found	Not Found	Not Found	High	Not Found	Not Found	Not Found	Not Found	Not Found	High	High	High	Not Found
P49736	Cluster 2 DNA replication licensing factor MCM2 OS=Homo sapiens OX=9606 GN=MCM2 PE=1 SV=4	0	FALSE	UniProt;CellCycle	56.489	20	15	16	152	15	904	101.8	5.52	277.67	15	0.707	0.535784	82.8	117.2			61.11	58.3	98	60	High	High	High	High	High	High	High	High	High	High	High	High	High	High	High	Not Found	Not Found	Not Found	Not Found	Not Found	Not Found	High	Not Found	Not Found
P33991	Cluster 2 DNA replication licensing factor MCM4 OS=Homo sapiens OX=9606 GN=MCM4 PE=1 SV=5	0	FALSE	UniProt;CellCycle	67.345	21	16	16	201	16	863	96.5	6.74	458.06	16	0.847	0.0865282	91.7	108.3			59.27	74.05	102	80	High	High	High	High	High	High	High	High	High	High	High	High	High	High	High	High	High	High	Not Found	High	High	Not Found	Not Found	High
P33992	Cluster 2 DNA replication licensing factor MCM5 OS=Homo sapiens OX=9606 GN=MCM5 PE=1 SV=5	0	FALSE	UniProt;CellCycle	43.573	16	10	11	127	10	734	82.2	8.37	212.06	10	0.691	6.35484e-05	81.7	118.3			63.94	61.36	94	64	High	Not Found	High	High	High	High	High	High	High	High	High	Not Found	High	Not Found	High	High	High	Not Found	High	High	High	Not Found	Not Found	Not Found
Q14566	Cluster 2 DNA replication licensing factor MCM6 OS=Homo sapiens OX=9606 GN=MCM6 PE=1 SV=1	0	FALSE	UniProt;CellCycle	72.354	27	20	21	188	20	821	92.8	5.41	393.65	20	0.728	0.808625	84.3	115.7			53.82	57.04	102	71	High	High	High	High	High	Not Found	High	High	High	High	High	Not Found	High	High	High	High	High	High	High	High	High	Not Found	High	High
Q6UN15	Cluster 2 Pre-mRNA 3'-end-processing factor FIP1 OS=Homo sapiens OX=9606 GN=FIP1L1 PE=1 SV=1	0	FALSE	UniProt;CellCycle	12.847	7	3	3	13	3	594	66.5	5.59	28.64	3	1.073	0.079162	103.5	96.5			84.86	82.85	19	7	High	High	High	High	High	Not Found	High	High	Not Found	High	Not Found	Not Found	Not Found	Not Found	High	Not Found	Not Found	Not Found	Not Found	Not Found	Not Found	High	Not Found	Not Found
P31350	Cluster 3 Ribonucleoside-diphosphate reductase subunit M2 OS=Homo sapiens OX=9606 GN=RRM2 PE=1 SV=1	0	FALSE	UniProt;CellCycle	23.245	19	7	7	106	7	389	44.8	5.38	181.61	7	0.782	0.22294	87.7	112.3			64.52	66.61	82	49	High	High	High	High	High	High	High	High	High	High	High	High	High	High	High	Not Found	Not Found	High	Not Found	High	Not Found	Not Found	Not Found	Not Found
Q13263	Cluster 3 Transcription intermediary factor 1-beta OS=Homo sapiens OX=9606 GN=TRIM28 PE=1 SV=5	0	FALSE	UniProt;CellCycle	163.877	43	25	32	513	25	835	88.5	5.77	1333.32	25	0.929	0.0151588	96.3	103.7			39.7	46.12	115	106	High	High	High	High	High	High	High	High	High	High	High	High	High	High	High	High	High	High	High	High	High	High	High	High
P20248	Cluster 4 Cyclin-A2 OS=Homo sapiens OX=9606 GN=CCNA2 PE=1 SV=2	0.057	FALSE	UniProt;CellCycle	1.786	2	1	1	1	1	432	48.5	6.54	1.86	1	100		200				55.09		4		Not Found	Not Found	Not Found	Not Found	Not Found	Not Found	Not Found	Not Found	Not Found	Not Found	Not Found	Not Found	Not Found	Not Found	Not Found	Not Found	Not Found	Not Found	Not Found	Not Found	Not Found	Not Found	Not Found	Not Found
Q14764	Cluster 4 Major vault protein OS=Homo sapiens OX=9606 GN=MVP PE=1 SV=4	0	FALSE	UniProt;CellCycle	53.765	20	13	13	68	13	893	99.3	5.48	132.44	13	0.715	0.221937	83.4	116.6			71.43	67.2	68	28	High	High	High	Not Found	High	Not Found	High	High	Not Found	High	Not Found	Not Found	Not Found	Not Found	Not Found	Not Found	High	Not Found	Not Found	Not Found	High	High	High	High
O60566	Cluster 4 Mitotic checkpoint serine/threonine-protein kinase BUB1 beta OS=Homo sapiens OX=9606 GN=BUB1B PE=1 SV=3	0.014	FALSE	UniProt;CellCycle	2.637	1	1	1	1	1	1050	119.5	5.27	2.1	1	100		200				23.87		2		Not Found	Not Found	Not Found	Not Found	Not Found	Not Found	Not Found	Not Found	Not Found	Not Found	Not Found	Not Found	Not Found	Not Found	Not Found	Not Found	Not Found	Not Found	Not Found	Not Found	Not Found	Not Found	Not Found	Not Found
Q2KHT3	Cluster 4 Protein CLEC16A OS=Homo sapiens OX=9606 GN=CLEC16A PE=1 SV=2	0.007	FALSE	UniProt;CellCycle	3.02	1	1	1	19	1	1053	117.6	5.86	39.48	1	0.854	0.423736	92.1	107.9			58.95	49.89	24	5	Not Found	Not Found	Not Found	Not Found	High	Not Found	Not Found	Not Found	Not Found	Not Found	Not Found	Not Found	Not Found	Not Found	Not Found	Not Found	High	Not Found	Not Found	Not Found	Not Found	Not Found	Not Found	Not Found
O14965	Cluster 5 Aurora kinase A OS=Homo sapiens OX=9606 GN=AURKA PE=1 SV=3	0.036	FALSE	CellCycle	1.965	2	1	1	2	1	403	45.8	9.39	0	1											Not Found	Not Found	Not Found	Not Found	Not Found	Not Found	Not Found	High	Not Found	Not Found	Not Found	Not Found	Not Found	Not Found	Not Found	Not Found	Not Found	Not Found	Not Found	Not Found	Not Found	Not Found	Not Found	Not Found
P35222	Cluster 5 Catenin beta-1 OS=Homo sapiens OX=9606 GN=CTNNB1 PE=1 SV=1	0	FALSE	UniProt;CellCycle	65.451	25	17	17	162	14	781	85.4	5.86	372.03	17	0.711	0.266625	83.1	116.9			52.69	62.38	90	54	High	High	High	High	High	High	Not Found	High	High	High	High	High	Not Found	High	High	High	High	High	High	High	Not Found	High	Not Found	High
A0A087WXK8	Cluster 5 Chromosome 20 open reading frame 129 OS=Homo sapiens OX=9606 GN=FAM83D PE=1 SV=1	0.011	FALSE	CellCycle	2.78	2	1	1	2	1	615	67.6	6.95	2.74	1											Not Found	Not Found	Not Found	Not Found	Not Found	Not Found	Not Found	Not Found	Not Found	Not Found	Not Found	Not Found	Not Found	Not Found	Not Found	Not Found	Not Found	Not Found	Not Found	Not Found	Not Found	Not Found	Not Found	Not Found
P06493	Cluster 5 Cyclin-dependent kinase 1 OS=Homo sapiens OX=9606 GN=CDK1 PE=1 SV=3	0	FALSE	UniProt;CellCycle	44.261	47	12	13	107	9	297	34.1	8.4	186.44	12	0.531	0.355828	69.3	130.7			57.99	63.93	87	26	High	High	High	Not Found	High	Not Found	High	High	High	High	Not Found	Not Found	Not Found	Not Found	High	High	High	High	High	High	Not Found	Not Found	High	High
Q14008	Cluster 5 Cytoskeleton-associated protein 5 OS=Homo sapiens OX=9606 GN=CKAP5 PE=1 SV=3	0	FALSE	UniProt;CellCycle	8.664	2	3	3	9	3	2032	225.4	7.8	18.49	3	0.289	0.44071	44.9	155.1			69.2	0	19	2	Not Found	Not Found	Not Found	Not Found	Not Found	Not Found	Not Found	Not Found	Not Found	Not Found	Not Found	Not Found	Not Found	Not Found	Not Found	Not Found	Not Found	Not Found	Not Found	Not Found	Not Found	High	High	Not Found
Q15398	Cluster 5 Disks large-associated protein 5 OS=Homo sapiens OX=9606 GN=DLGAP5 PE=1 SV=2	0.034	FALSE	UniProt;CellCycle	1.986	1	1	1	1	1	846	95.1	9	0	1											Not Found	Not Found	Not Found	Not Found	Not Found	Not Found	Not Found	Not Found	Not Found	Not Found	Not Found	Not Found	Not Found	Not Found	Not Found	Not Found	Not Found	Not Found	Not Found	Not Found	Not Found	Not Found	Not Found	Not Found
P11388	Cluster 5 DNA topoisomerase 2-alpha OS=Homo sapiens OX=9606 GN=TOP2A PE=1 SV=3	0	FALSE	UniProt;CellCycle	77.122	16	20	20	203	20	1531	174.3	8.72	398.62	20	0.574	0.338418	72.9	127.1			59.22	65.71	94	42	High	High	High	High	High	High	Not Found	High	High	High	High	High	High	High	High	High	High	High	High	High	High	High	High	High
P52292	Cluster 5 Importin subunit alpha-1 OS=Homo sapiens OX=9606 GN=KPNA2 PE=1 SV=1	0	FALSE	UniProt;CellCycle	60.899	25	10	11	170	10	529	57.8	5.4	443.02	10	0.62	0.0174476	76.5	123.5			50.43	66.77	103	41	High	High	High	Not Found	High	High	High	High	High	High	High	High	High	High	High	High	High	High	High	High	High	Not Found	High	Not Found
Q99661	Cluster 5 Kinesin-like protein KIF2C OS=Homo sapiens OX=9606 GN=KIF2C PE=1 SV=2	0.017	FALSE	UniProt;CellCycle	2.355	1	1	1	1	1	725	81.3	7.83	2.51	1	100		200						1		Not Found	Not Found	Not Found	Not Found	Not Found	Not Found	Not Found	Not Found	Not Found	Not Found	Not Found	Not Found	Not Found	Not Found	Not Found	Not Found	Not Found	Not Found	Not Found	Not Found	Not Found	Not Found	Not Found	Not Found
P46013	Cluster 5 Proliferation marker protein Ki-67 OS=Homo sapiens OX=9606 GN=MKI67 PE=1 SV=2	0	FALSE	UniProt;CellCycle	12.561	2	3	3	21	3	3256	358.5	9.45	55.83	3	100		200				63.01		53		Not Found	High	High	Not Found	High	Not Found	High	Not Found	High	High	High	Not Found	High	High	High	High	Not Found	Not Found	Not Found	High	Not Found	Not Found	Not Found	Not Found
P53350	Cluster 5 Serine/threonine-protein kinase PLK1 OS=Homo sapiens OX=9606 GN=PLK1 PE=1 SV=1	0.014	FALSE	UniProt;CellCycle	2.648	2	1	1	7	1	603	68.2	8.91	6.73	1	0.01			200				76.39		17	Not Found	Not Found	Not Found	Not Found	Not Found	Not Found	Not Found	Not Found	Not Found	Not Found	Not Found	Not Found	Not Found	Not Found	Not Found	Not Found	Not Found	Not Found	Not Found	Not Found	Not Found	Not Found	Not Found	Not Found
Q9NTJ3	Cluster 5 Structural maintenance of chromosomes protein 4 OS=Homo sapiens OX=9606 GN=SMC4 PE=1 SV=2	0	FALSE	UniProt;CellCycle	11.802	4	5	5	14	5	1288	147.1	6.79	12.57	5	0.468	0.179902	63.8	136.2			82.62	41.71	12	12	Not Found	Not Found	Not Found	Not Found	Not Found	Not Found	Not Found	Not Found	Not Found	Not Found	Not Found	Not Found	Not Found	Not Found	Not Found	Not Found	Not Found	Not Found	Not Found	Not Found	Not Found	Not Found	Not Found	Not Found
Q9ULW0	Cluster 5 Targeting protein for Xklp2 OS=Homo sapiens OX=9606 GN=TPX2 PE=1 SV=2	0	FALSE	UniProt;CellCycle	16.848	9	5	5	11	5	747	85.6	9.23	15.66	5	0.264	0.768671	41.8	158.2			76.69	0	15	3	Not Found	Not Found	Not Found	Not Found	Not Found	Not Found	Not Found	Not Found	Not Found	Not Found	Not Found	Not Found	Not Found	Not Found	Not Found	Not Found	Not Found	Not Found	Not Found	Not Found	High	Not Found	Not Found	High
Q9Y6A5	Cluster 5 Transforming acidic coiled-coil-containing protein 3 OS=Homo sapiens OX=9606 GN=TACC3 PE=1 SV=1	0	FALSE	UniProt;CellCycle	10.05	3	2	3	28	2	838	90.3	5.05	69.9	2	0.265	0.337624	41.9	158.1			64.56	0	51	5	Not Found	High	Not Found	Not Found	High	Not Found	Not Found	High	High	High	High	High	High	High	High	High	Not Found	High	High	High	Not Found	Not Found	High	Not Found
Q16763	Cluster 5 Ubiquitin-conjugating enzyme E2 S OS=Homo sapiens OX=9606 GN=UBE2S PE=1 SV=2	0	FALSE	UniProt;CellCycle	14.188	18	3	3	43	3	222	23.8	8.38	129.55	3	1.443	5.26919e-07	118.1	81.9			58.87	76.97	37	56	High	High	Not Found	Not Found	High	Not Found	Not Found	Not Found	Not Found	Not Found	Not Found	Not Found	Not Found	High	Not Found	Not Found	Not Found	Not Found	High	High	High	Not Found	Not Found	Not Found
																Cluster 1	G1	1699.3	2100.7	0.434037	0.468394		1258	825	0.497233	0.53123
																Cluster 2	S	444	556	0.113407	0.123972		415	282	0.164032	0.181584
																Cluster 3	G2	184	216	0.0469975	0.0481616		197	155	0.0778656	0.0998068
																Cluster 4	Pro	575.5	224.5	0.146995	0.0500569		98	33	0.0387352	0.0212492
																Cluster 5	PM	1012.3	1387.7	0.258563	0.309416		562	258	0.222134	0.16613
																Average		783.02	896.98				506	310.6
																Sum		3915.1	4484.9				2530	1553
[truncated: 208 more columns]
