# Supplementary material for: Insights into protein post-translational modification landscapes of individual human cells by trapped ion mobility time-of-flight mass spectrometry
Source: Nat Commun. 2022 Nov 25;13:7246. doi: 10.1038/s41467-022-34919-w (PMC9700839; doi:10.1038/s41467-022-34919-w)
Supplement: Supplementary file 3 — Supplementary Datasets 1-11 [file 41467_2022_34919_MOESM3_ESM.zip › SData8.xlsx]

## Sheet: Proteins
Accession	Description	Modifications	Exp. q-value: Combined	Contaminant	Marked as	Sum PEP Score	Coverage [%]	# Peptides	# Isoforms	# PSMs	# Unique Peptides	# AAs	MW [kDa]	calc. pI	Score MS Amanda 2.0: MS Amanda 2.0	Score MSFragger: MSFragger	Score Sequest HT: Sequest HT	# Peptides (by Search Engine): MS Amanda 2.0	# Peptides (by Search Engine): MSFragger	# Peptides (by Search Engine): Sequest HT	# Protein Pathway Groups	Abundance Ratio: (AMG510-2) / (H358)	Abundance Ratio Adj. P-Value: (AMG510-2) / (H358)	Abundances (Grouped): AMG510-2	Abundances (Grouped): H358	Abundances (Grouped) CV [%]: AMG510-2	Abundances (Grouped) CV [%]: H358	Abundances (Scaled): F1: 127N, Sample, AMG510-2	Abundances (Scaled): F1: 128N, Sample, AMG510-2	Abundances (Scaled): F1: 129N, Sample, AMG510-2	Abundances (Scaled): F1: 130N, Sample, AMG510-2	Abundances (Scaled): F1: 131N, Sample, AMG510-2	Abundances (Scaled): F2: 127N, Sample, AMG510-2	Abundances (Scaled): F2: 128N, Sample, AMG510-2	Abundances (Scaled): F2: 129N, Sample, AMG510-2	Abundances (Scaled): F2: 130N, Sample, AMG510-2	Abundances (Scaled): F2: 131N, Sample, AMG510-2	Abundances (Scaled): F3: 127N, Sample, AMG510-2	Abundances (Scaled): F3: 128N, Sample, AMG510-2	Abundances (Scaled): F3: 129N, Sample, AMG510-2	Abundances (Scaled): F3: 130N, Sample, AMG510-2	Abundances (Scaled): F3: 131N, Sample, AMG510-2	Abundances (Scaled): F4: 127N, Sample, AMG510-2	Abundances (Scaled): F4: 128N, Sample, AMG510-2	Abundances (Scaled): F4: 129N, Sample, AMG510-2	Abundances (Scaled): F4: 130N, Sample, AMG510-2	Abundances (Scaled): F4: 131N, Sample, AMG510-2	Abundances (Scaled): F5: 127N, Sample, AMG510-2	Abundances (Scaled): F5: 128N, Sample, AMG510-2
P17096	High mobility group protein HMG-I/HMG-Y OS=Homo sapiens OX=9606 GN=HMGA1 PE=1 SV=3	Phospho [T53(100); S102(100); S103(100)]	0	FALSE	UniProt	63.405	51	6	11	584	6	107	11.7	10.32	120485	676	614.42	6	5	5	0	0.961	0.509291	98	102	35.53	61.34	148.8	89.8	68.5	24.8	168.1	118	76.7	134.3	47.6	123.5	147.4	82.7	73.6	106.3	90	77.1	117.1	141.3	67.2	97.4	78.2	76.9
P07237	Protein disulfide-isomerase OS=Homo sapiens OX=9606 GN=P4HB PE=1 SV=3	Phospho [T325(100)]	0	FALSE	UniProt	320.612	73	32	53	2779	32	508	57.1	4.87	615612	1935	3517.61	28	19	32	0	1.037	3.94799e-09	101.8	98.2	18.75	38.94	91.6	70.8	108.9	133.4	95.3	66.4	124.2	97.8	109.8	101.9	88.2	87.5	110.3	126	88	114.8	114.6	72.4	100.2	98	80.1	109.7
Q13185	Chromobox protein homolog 3 OS=Homo sapiens OX=9606 GN=CBX3 PE=1 SV=4	Phospho [S95(100)]	0	FALSE	UniProt	60.295	37	8	13	286	7	183	20.8	5.33	51038.1	109	415.35	6	4	7	0	0.577	0.919705	73.2	126.8	61.39	67.63	102.8	96.7	48.5	191.5	60.6	84.8	49.9		302.2	63	180.2	64.1		15.6	240.1	106.7	71.8		202.5	119.1	41.9	161.5
Q96TA1	Protein Niban 2 OS=Homo sapiens OX=9606 GN=NIBAN2 PE=1 SV=3	Phospho [S696(95.2)]	0	FALSE	UniProt	95.184	23	15	22	387	15	746	84.1	6.19	48974.9	221	482.37	14	7	14	0	0.618	4.0391e-06	76.4	123.6	44.73	70.31	47.4	66.4	130.8	131.7	123.6	147	53.6	86.8	99	113.6	35.2	52.4	69.7	246.9	95.9	95.7	107.9	112.3	93.5	90.6	60.3	83.5
O43768	Alpha-endosulfine OS=Homo sapiens OX=9606 GN=ENSA PE=1 SV=1	Phospho [S67(100)]	0	FALSE	UniProt	48.452	53	6	13	132	5	121	13.4	7.24	11213.5	72	151.25	6	4	6	0	0.652	0.0732118	78.9	121.1	57.69	60.4	141.8	90.5	55	171.5	41.2	84	67.8	128.3	99.3	120.6	91	39.9	68.4	99.3	201.4	214.4	55.1		143	87.5	112	119.8
P35221	Catenin alpha-1 OS=Homo sapiens OX=9606 GN=CTNNA1 PE=1 SV=1	Phospho [S641(100)]	0	FALSE	UniProt	187.735	41	30	40	818	30	906	100	6.29	109828	472	939.3	26	15	28	0	0.942	0.000137265	97	103	32.3	51.6	114.8	80.7	112.1	94.3	98.2	108.4	108.5	61.1	97.5	124.5	97.7	117.3	51.3	131.9	101.8	50	84.7	116.6	119	129.8	87.3	106.2
P56211	cAMP-regulated phosphoprotein 19 OS=Homo sapiens OX=9606 GN=ARPP19 PE=1 SV=2	Phospho [S62(100)]	0	FALSE	UniProt	30.679	33	3	8	101	2	112	12.3	9.09	15387.6	95	103.76	3	2	3	0	0.488	0.736443	65.6	134.4	68.74	56.63	255.6		244.4			148.8	87			264.2				453.2	46.8	98	266.4		135.6		252.4
Q9H1E3	Nuclear ubiquitous casein and cyclin-dependent kinase substrate 1 OS=Homo sapiens OX=9606 GN=NUCKS1 PE=1 SV=1	Phospho [S58(98.5); S75(99.9); S79(100); S181(100); S214(100)]	0	FALSE	UniProt	27.437	25	6	9	178	6	243	27.3	5.08	35701.3	177	119.8	5	3	2	0	0.582	0.504838	73.6	126.4	57.23	65.29	23.8	57.8	135.7	216.6	66.2	80.8	74.2	91.7	187.2	66	36.8		134	259.8	69.5	267.8	113.9			118.3	122.2	91.3
Q9NYF8	Bcl-2-associated transcription factor 1 OS=Homo sapiens OX=9606 GN=BCLAF1 PE=1 SV=2	Phospho [S397(100); S512(100)]	0	FALSE	UniProt	71.065	14	10	19	174	10	920	106.1	9.98	12775.2	137	163.8	8	7	8	0	0.812	0.00344952	89.6	110.4	68.61	63.63	351.4	148.6				149.7	49.2	74.5	179	47.5	147.6	49.3	62.6	169	71.6			330.4		169.6
P16949	Stathmin OS=Homo sapiens OX=9606 GN=STMN1 PE=1 SV=3	Phospho [S38(100)]	0	FALSE	UniProt	76.507	50	9	15	590	9	149	17.3	5.97	106279	426	694.99	7	7	7	0	0.907	0.00324967	95.1	104.9	37.98	62.43	103.5	90.2	132.6	57	116.8	54.5	43.1	148.6	160.9	92.8	88.5	62.2	81.5	171.1	96.8	139.9	115.5	80.8	83.4	80.4	84.6	36.2
O76021	Ribosomal L1 domain-containing protein 1 OS=Homo sapiens OX=9606 GN=RSL1D1 PE=1 SV=3	Phospho [S361(100)]	0	FALSE	UniProt	53.773	23	10	16	247	10	490	54.9	10.13	39646.4	160	274.72	9	4	9	0	0.655	0.0267718	79.2	120.8	59.78	55.49	85.5	74.4	122.5	82.2	135.4	48.4	76.3	106.6	163.1	105.6	96.1	90.5		188.1	125.3	52.7	51.6	64.1	203.9	127.7	56.5	91.9
Q9H307	Pinin OS=Homo sapiens OX=9606 GN=PNN PE=1 SV=5	Phospho [S347(100)]	0	FALSE	UniProt	14.979	8	4	4	54	4	717	81.6	7.14	8770.16	6	70.43	3	1	2	0	0.4	0.743809	57.2	142.8	77.95	45.93	167	206.7			126.3	36.6	99.2		305.6	58.6	95.8	121.7	115.2	119.7	47.5	41.7	63.5	211.3	90.2	93.4		500
Q9UQ35	Serine/arginine repetitive matrix protein 2 OS=Homo sapiens OX=9606 GN=SRRM2 PE=1 SV=2	Phospho [S333(100); S1041(96.2); S1219(98.4)]	0	FALSE	UniProt	90.844	11	19	24	239	19	2752	299.4	12.06	22121.5	115	364.39	15	9	16	0	0.558	0.641329	71.6	128.4	49.13	61.61	82	101.6	156.2		160.2	131.1	142.2	96	108.7	21.9	105.8	95.6	150.4	77.2	71.1	65.5	110.1	68	179.5	77	62.9	152
P07910	Heterogeneous nuclear ribonucleoproteins C1/C2 OS=Homo sapiens OX=9606 GN=HNRNPC PE=1 SV=4	Phospho [S299(100)]	0	FALSE	UniProt	107.459	43	15	21	816	15	306	33.7	5.08	140003	563	926.56	13	11	13	0	0.949	0.000127888	97.4	102.6	31.63	65.02	74	78.9	87.4	153.8	105.9	85.5	133.5	115	109.5	56.5	67.5	77	86.2	200.1	69.2	43	181.7	78.7	87.5	109.1	90.9	115.4
O60716	Catenin delta-1 OS=Homo sapiens OX=9606 GN=CTNND1 PE=1 SV=1	Phospho [S232(98.4)]	0	FALSE	UniProt	77.095	23	18	20	295	18	968	108.1	6.23	30811.4	166	269.79	14	11	15	0	0.662	0.407306	79.7	120.3	54.66	63.73	99	37	214.4	60.4	89.2	92.2	44.3	148.8	129.8	84.9	132.3	37.4	130.2	81.8	118.3	43.6	102.3	66.4	197.8	89.8	197.8	226.9
Q13283	Ras GTPase-activating protein-binding protein 1 OS=Homo sapiens OX=9606 GN=G3BP1 PE=1 SV=1	Phospho [S230(96.5)]	0	FALSE	UniProt	89.317	33	11	19	482	11	466	52.1	5.52	54082.2	157	632.5	11	5	11	0	1.027	0.190863	101.3	98.7	38.8	59.63	60.2	93.2	190.7		155.9	81.5	72.3	124.9	125.4	96	75.1	54.8	108.1	119	143	129.4	45.5	159.8	61.5	103.7	140.8	65.8
P02545	Prelamin-A/C OS=Homo sapiens OX=9606 GN=LMNA PE=1 SV=1	Phospho [S22(100); S392(99.2); S404(98.3); S406(98.3)]	0	FALSE	UniProt	480.438	68	50	83	4288	49	664	74.1	7.02	836314	4644	5411.92	46	44	49	0	0.991	0.000126956	99.5	100.5	16.88	25.13	125.7	108.5	91.1	73.4	101.3	85.3	101.2	92.3	136.9	84.3	93.7	84	114.4	104	103.9	116.2	88.7	105.3	83.5	106.3	90.2	110.2
Q09666	Neuroblast differentiation-associated protein AHNAK OS=Homo sapiens OX=9606 GN=AHNAK PE=1 SV=2	Phospho [S216(98.1); S5731(100); S5763(98.4)]	0	FALSE	UniProt	2531.42	69	239	452	13586	237	5890	628.7	6.15	2.59639e+06	7191	18943.2	212	157	230	0	1.03	2.83028e-30	101.5	98.5	13.96	28.18	81.8	86.2	94.1	133.4	104.5	89.2	97.6	111.3	105.7	96.3	69.9	94.3	94	142.1	99.8	73.4	97	92.4	134.3	102.9	90.3	101.9
Q96E39	RNA binding motif protein, X-linked-like-1 OS=Homo sapiens OX=9606 GN=RBMXL1 PE=1 SV=1	Phospho [S208(100)]	0	FALSE	UniProt	66.481	28	14	16	446	14	390	42.1	9.89	72125.9	497	447.22	12	12	12	0
P38159	RNA-binding motif protein, X chromosome OS=Homo sapiens OX=9606 GN=RBMX PE=1 SV=3	Phospho [S208(100)]	0	FALSE	UniProt	104.771	46	22	26	748	22	391	42.3	10.05	107249	725	631.08	18	18	19	0	1.059	0.163065	102.8	97.2	52.97	53.35	99.2	43.4	38.7	236.9	81.7	82.4	43.1	122.7	110.6	141.1	55.5	155.7	79.4	117.4	91.9		86.5	111.6	171.2	130.7	79.9	15
P35579	Myosin-9 OS=Homo sapiens OX=9606 GN=MYH9 PE=1 SV=4	Phospho [S1943(100)]	0	FALSE	UniProt	974.477	52	107	182	6122	97	1960	226.4	5.6	1.13987e+06	3590	8340.28	96	69	102	0	1.006	9.97534e-06	100.3	99.7	16.44	31.18	85	81.7	114	112	107.3	107.1	84.2	104.4	112.8	91.6	85.1	89.7	103.4	123.6	98.2	129.1	108.5	94.4	65.1	102.8	97.8	122.1
P16144	Integrin beta-4 OS=Homo sapiens OX=9606 GN=ITGB4 PE=1 SV=5	Phospho [S1474(95.6)]	0	FALSE	UniProt	80.908	13	18	20	286	18	1822	202	6.09	27489	126	352.37	17	7	17	0	0.821	0.0198462	90.1	109.9	54.2	69.51	78.1	146.4	44	110.7	120.8	66.3	110.2	47.1	159.6	116.8	45.4	148	137.2	115.3	54.1	73.8	82	51.9	170.4	121.9	111.5	106.9
Q15149	Plectin OS=Homo sapiens OX=9606 GN=PLEC PE=1 SV=3	Phospho [S1435(100)]	0	FALSE	UniProt	2270.97	63	306	419	19250	295	4684	531.5	5.96	3.58484e+06	15708	24886	286	232	301	0	0.987	2.4499e-12	99.4	100.6	22.55	21.78	75.1	84.3	120.5	120.3	99.7	78.8	107.6	89.9	96.9	126.8	104.2	108.6	104	99.1	84	96.6	93.3	103.4	99.4	107.2	94	108.6
P51858	Hepatoma-derived growth factor OS=Homo sapiens OX=9606 GN=HDGF PE=1 SV=1	Phospho [S132(100); S133(100); S165(100)]	0	FALSE	UniProt	133.312	63	13	28	669	12	240	26.8	4.73	122323	603	803.83	13	12	13	0	1.01	0.906926	100.5	99.5	39.88	57.86	49.3	50.3	140	144.9	115.4	92.6	89.5	166.9	92.6	58.5	60.2	69.9		171.8	198.1	137.8	140.4	76.5	79.5	65.8	89.8	152.8
Q15185	Prostaglandin E synthase 3 OS=Homo sapiens OX=9606 GN=PTGES3 PE=1 SV=1	Phospho [S113(100)]	0	FALSE	UniProt	20.447	28	4	5	91	4	160	18.7	4.54	27531	47	113.12	3	2	2	0	0.533	0.193784	69.5	130.5	62.71	53.71		113.2	219.3		167.4	77.1	133.5	186.1		103.2		358.1			141.9	129.2			234.2	136.6	55.8	226.6
P29966	Myristoylated alanine-rich C-kinase substrate OS=Homo sapiens OX=9606 GN=MARCKS PE=1 SV=4	Phospho [S101(100)]	0	FALSE	UniProt	158.678	53	13	24	348	12	332	31.5	4.45	67390.7	536	529.97	10	10	13	0	0.97	0.0921046	98.5	101.5	58.64	64.48	88	56.5	148.9	113	93.5	121.8	124.9	95.3	71.2	86.9	172.8	47.5	82	106.4	91.3	38.4	118.3	65.5	130.8	147	95.2
P84243	Histone H3.3 OS=Homo sapiens OX=9606 GN=H3-3A PE=1 SV=2	Methyl [K80(100)]; Dimethyl [K28(100); K80(100)]; Acetyl [K15(100); K24(100); K80(100)]	0	FALSE	UniProt	66.118	44	9	23	811	3	136	15.3	11.27	106303	1021	660.15	8	9	6	0	0.907	5.79691e-05	95.1	104.9	65	71.06	101.6	87.9	155.4	42.6	112.5	99.9	82.2	176.2	46.3	95.4		144.8		355.2			165		335		97.7	140.9
Q8NHZ8	Anaphase-promoting complex subunit CDC26 OS=Homo sapiens OX=9606 GN=CDC26 PE=1 SV=1	Methyl [K68(98.5); K72(100)]	0.044	FALSE	UniProt	2.145	14	1	1	1	0	85	9.8	6.81			0			1	0
Q14966	Zinc finger protein 638 OS=Homo sapiens OX=9606 GN=ZNF638 PE=1 SV=2	Methyl [K627(100)]; Dimethyl [K621(100)]	0.004	FALSE	UniProt	4.669	2	2	3	3	2	1978	220.5	6.38			0			2	0	0.01			200		59.43
O95163	Elongator complex protein 1 OS=Homo sapiens OX=9606 GN=ELP1 PE=1 SV=3	Methyl [K474(100)]	0.062	FALSE	UniProt	1.728	1	1	1	2	1	1332	150.2	5.94		4	1.93		1	1	0	1.413	0.546388	117.1	82.9	40.08	58.4
Q96N66	Lysophospholipid acyltransferase 7 OS=Homo sapiens OX=9606 GN=MBOAT7 PE=1 SV=2	Methyl [K468(100)]	0.054	FALSE	UniProt	1.853	3	1	1	1	1	472	52.7	8.97		4			1		0	100		200
O60832	H/ACA ribonucleoprotein complex subunit DKC1 OS=Homo sapiens OX=9606 GN=DKC1 PE=1 SV=3	Methyl [K443(100)]	0	FALSE	UniProt	28.433	11	6	9	73	6	514	57.6	9.42	5657.97	94	68.2	5	5	4	0	0.816	1.85097e-10	89.9	110.1	74.49	76.63							53.6	336.9		109.6						500					137.9	72.4
Q86XL3	Ankyrin repeat and LEM domain-containing protein 2 OS=Homo sapiens OX=9606 GN=ANKLE2 PE=1 SV=4	Methyl [K439(100)]	0.018	FALSE	UniProt	2.691	2	1	1	7	1	938	104.1	7.09	370.99		6.77	1		1	0	0.664	0.561207	79.8	120.2	67.47	38.19	132.3		299.2		68.5									385.2	114.8
P35241	Radixin OS=Homo sapiens OX=9606 GN=RDX PE=1 SV=1	Methyl [K436(99.5)]; Acetyl [K435(99.5)]	0	FALSE	UniProt	127.012	23	17	32	892	4	583	68.5	6.37	158187	239	1103.58	17	11	16	0	0.378	0.404499	54.8	145.2	63.97	28.78											500					72.2	192.4			235.4
Q16695	Histone H3.1t OS=Homo sapiens OX=9606 GN=H3-4 PE=1 SV=3	Methyl [K28(100); K80(100)]; Dimethyl [K28(100); K80(100)]; Acetyl [K15(100); K80(100)]	0	FALSE	UniProt	71.279	38	8	23	872	2	136	15.5	11.12	124848	1089	740.82	7	8	6	0	0.752	0.660527	85.8	114.2	53.42	76.07	32.8	169.1	47.5	147.5	103.2	42	45.3	195.6	154	63.1	84.6	194.4		172.5	48.6	127.6	115.8		105.1	151.5	73.3	32.1
Q08945	FACT complex subunit SSRP1 OS=Homo sapiens OX=9606 GN=SSRP1 PE=1 SV=1	Methyl [K248(100)]	0	FALSE	UniProt	81.654	24	16	24	400	16	709	81	6.87	49434.7	145	434.31	14	12	15	0	0.66	4.98142e-07	79.5	120.5	45.43	74.11	96.3	51	81.3	205.5	65.9	48.7	157.4	94	123.7	76.3	84.2	112.2	95.8	129.5	78.2	93.3	89.1	82.3	110.8	124.5	128.9	95.8
Q03252	Lamin-B2 OS=Homo sapiens OX=9606 GN=LMNB2 PE=1 SV=4	Methyl [K195(100)]; Dimethyl [K196(97.8)]	0	FALSE	UniProt	97.056	35	26	30	506	23	620	69.9	5.59	60025.6	498	441.84	19	20	22	0	0.828	0.620639	90.6	109.4	45.78	69.99	108.4	96.8	118.5		176.4	74.1	149	122.1	41.9	112.9		225.1	93	128.5	53.4		249.6	59.8	89.9	100.7	192.6	61.8
Q68E01	Integrator complex subunit 3 OS=Homo sapiens OX=9606 GN=INTS3 PE=1 SV=1	Methyl [K180(100)]	0.062	FALSE	UniProt	1.719	1	1	1	1	0	1043	118	5.8		4			1		0
P16402	Histone H1.3 OS=Homo sapiens OX=9606 GN=H1-3 PE=1 SV=2	Methyl [K131(97)]	0	FALSE	UniProt	70.688	25	6	13	657	1	221	22.3	11.02	171943	610	850.03	6	6	6	0
Q7Z402	Transmembrane channel-like protein 7 OS=Homo sapiens OX=9606 GN=TMC7 PE=1 SV=1	Methyl [K112(100)]	0.044	FALSE	UniProt	2.145	1	1	1	1	1	723	83.4	8.43		4			1		0	100		200		73.29
O95625	Zinc finger and BTB domain-containing protein 11 OS=Homo sapiens OX=9606 GN=ZBTB11 PE=1 SV=2	Methyl [K1043(100)]	0.044	FALSE	UniProt	2.136	1	1	1	1	1	1053	119.3	8.66			0			1	0	100		200		24.47		128.7	65.7	88.3	101.2	116.1
P52948	Nuclear pore complex protein Nup98-Nup96 OS=Homo sapiens OX=9606 GN=NUP98 PE=1 SV=4	Methyl [K1040(99.3)]	0.002	FALSE	UniProt	5.562	2	3	3	6	3	1817	197.5	6.4		10	2.09		2	2	0	0.773	0.453167	87.2	112.8	59.69	81.24
Q8WXH0	Nesprin-2 OS=Homo sapiens OX=9606 GN=SYNE2 PE=1 SV=3	Dimethyl [K5954(100)]	0.019	FALSE	UniProt	2.66	0	1	1	3	1	6885	795.9	5.36			0			1	0	100		200		62.09
P0DMV9	Heat shock 70 kDa protein 1B OS=Homo sapiens OX=9606 GN=HSPA1B PE=1 SV=1	Dimethyl [K561(94.7)]	0	FALSE	UniProt	259.972	48	29	48	1902	24	641	70	5.66	382824	1527	2635.47	24	20	27	0	0.924	3.18366e-14	96	104	25.94	52.47	67.1	113.5	157.8	94.7	67	67.9	117	71.3	116.1	127.8	90.5	79.6	89.7	142.5	97.8	68.6	104.5	128.7	105.2	92.9	83.3	77.5
P68104	Elongation factor 1-alpha 1 OS=Homo sapiens OX=9606 GN=EEF1A1 PE=1 SV=1	Dimethyl [K55(100); K165(99.2)]	0	FALSE	UniProt	241.3	49	21	42	2302	11	462	50.1	9.01	496956	2242	3070.49	15	14	19	0	0.995	0.00142205	99.7	100.3	27.9	50.54	84.9	89.9	79.8	133.8	111.6	86.4	84.8	109.3	144.5	74.9	70.7	88	102	148.8	90.5	101.7	105.5	89.7	103.3	99.9	64.5	111.1
Q05639	Elongation factor 1-alpha 2 OS=Homo sapiens OX=9606 GN=EEF1A2 PE=1 SV=1	Dimethyl [K55(100); K165(99); K318(95.2)]	0	FALSE	UniProt	159.63	36	17	32	1880	7	463	50.4	9.03	430610	1297	2541.98	14	13	15	0	0.714	0.65731	83.3	116.7	48.58	67.27	154.8	89.3	137.8		118	101.8	14.7	163.6	166.5	53.4	66.1	148	79.8	123	83	89.6	142.2	65.4	125.2	77.6	78.2	118.5
P55265	Double-stranded RNA-specific adenosine deaminase OS=Homo sapiens OX=9606 GN=ADAR PE=1 SV=4	Dimethyl [K384(100)]	0	FALSE	UniProt	86.08	14	15	24	174	15	1226	136	8.65	20594	167	219.62	9	13	11	0	0.679	0.0181704	80.8	119.2	61.93	69.25			340.5		159.5	191	66.1			242.9	53.8	72.2		125.5	248.6	146.6	127.8	68.9	131.8	24.9	80.5	58.8
P07477	Trypsin-1 OS=Homo sapiens OX=9606 GN=PRSS1 PE=1 SV=1	Dimethyl [K225(100)]	0	FALSE	UniProt	16.086	11	2	7	34	2	247	26.5	6.51	2596.61	25	9.26	2	1	2	0	1.122	0.605257	105.7	94.3	64.51	48.11			432		68
P54652	Heat shock-related 70 kDa protein 2 OS=Homo sapiens OX=9606 GN=HSPA2 PE=1 SV=1	Dimethyl [K188(100)]	0	FALSE	UniProt	133.604	24	16	26	1338	2	639	70	5.74	335926	941	1690.35	13	10	14	0	100		200		77.76										500
P11142	Heat shock cognate 71 kDa protein OS=Homo sapiens OX=9606 GN=HSPA8 PE=1 SV=1	Dimethyl [K187(100)]	0	FALSE	UniProt	434.03	61	33	67	3510	18	646	70.9	5.52	751417	2396	5451.64	28	21	32	0	1.04	1.78689e-09	102	98	21.32	48.04	81.9	78.4	97.2	131	111.5	104.1	94	85.4	127.8	88.6	108.9	62	89.3	132.6	107.3	75.6	121.4	113	100.3	89.6	68.8	111.1
P12111	Collagen alpha-3(VI) chain OS=Homo sapiens OX=9606 GN=COL6A3 PE=1 SV=5	Dimethyl [K1418(100)]	0.017	FALSE	UniProt	2.79	0	1	1	6	1	3177	343.5	6.68			2.31			1	0	0.33	0.0974209	49.6	150.4	46.46	39.36																108.6		90.8	223.5	77
P11021	Endoplasmic reticulum chaperone BiP OS=Homo sapiens OX=9606 GN=HSPA5 PE=1 SV=2	Dimethyl [K125(100); K213(100)]; Phospho [T124(100)]	0	FALSE	UniProt	383.157	55	38	62	2760	35	654	72.3	5.16	574298	1803	3810.4	35	27	36	0	1.024	3.81019e-16	101.2	98.8	20.08	37.98	89.2	74.7	133.1	106	97.1	97.6	108.8	113	77.4	103.1	102.7	69.7	119.8	117.2	90.7	106.5	97.8	136.9	86.8	72	118.6	79.2
O60506	Heterogeneous nuclear ribonucleoprotein Q OS=Homo sapiens OX=9606 GN=SYNCRIP PE=1 SV=2	Dimethyl [K117(100)]	0	FALSE	UniProt	178.096	48	26	33	1144	20	623	69.6	8.59	191166	506	1600.85	23	11	26	0	0.985	1.56068e-06	99.3	100.7	36.08	66.27	92.9	101.8	89	98.3	117.9	134.6	98.1	94.1	82.5	90.7	74.3	76.4	196.1	75.2	77.9	94.2	93.9	81	143.8	87	84.2	87.9
Q9NVI1	Fanconi anemia group I protein OS=Homo sapiens OX=9606 GN=FANCI PE=1 SV=4	Dimethyl [K1094(100)]	0.075	FALSE	UniProt	1.496	1	1	1	1	0	1328	149.2	6.74		3			1		0
Q0VF49	Uncharacterized protein KIAA2012 OS=Homo sapiens OX=9606 GN=KIAA2012 PE=2 SV=2	Dimethyl [K1065(100)]	0.029	FALSE	UniProt	2.353	1	1	1	1	1	1180	135.2	8.41			2.58			1	0	100		200		10.23
Q5JTV8	Torsin-1A-interacting protein 1 OS=Homo sapiens OX=9606 GN=TOR1AIP1 PE=1 SV=2	Crotonyl [K578(100)]	0	FALSE	UniProt	19.244	8	4	6	25	4	583	66.2	8.18	2110.56	23	19.7	3	2	3	0	0.591	0.00626528	74.3	125.7	66.1	33.87											136.1				363.9
Q7Z2Y5	Nik-related protein kinase OS=Homo sapiens OX=9606 GN=NRK PE=1 SV=2	Crotonyl [K499(100)]	0.022	FALSE	UniProt	2.495	1	1	1	1	1	1582	178.4	6.33			0			1	0	100		200		24.12
Q9H1A4	Anaphase-promoting complex subunit 1 OS=Homo sapiens OX=9606 GN=ANAPC1 PE=1 SV=1	Crotonyl [K477(100)]	0.02	FALSE	UniProt	2.577	1	1	1	3	1	1944	216.4	6.3	431.06		2.33	1		1	0	0.496		66.3	133.7	17.04
P10809	60 kDa heat shock protein, mitochondrial OS=Homo sapiens OX=9606 GN=HSPD1 PE=1 SV=2	Crotonyl [K405(100)]	0	FALSE	UniProt	371.755	65	31	63	2109	31	573	61	5.87	410180	1239	3550.92	25	20	31	0	1.024	3.58864e-08	101.2	98.8	24	39.06	72.8	67.1	91.2	180.2	88.7	106.2	78.5	82	164.4	68.9	86.4	85.8	113.9	137.4	76.5	105.8	112.6	112.3	77.7	91.5	94.4	136.6
Q96D46	60S ribosomal export protein NMD3 OS=Homo sapiens OX=9606 GN=NMD3 PE=1 SV=1	Crotonyl [K349(100)]	0.011	FALSE	UniProt	3.089	2	1	1	11	1	503	57.6	7.14	1925.33	12		1	1		0	0.886	0.301942	94	106	62.48	64.44									500
P28072	Proteasome subunit beta type-6 OS=Homo sapiens OX=9606 GN=PSMB6 PE=1 SV=4	Crotonyl [K230(100)]	0	FALSE	UniProt	23.581	20	6	7	112	6	239	25.3	4.92	13266.1	126	128.33	3	5	4	0	0.654	0.0280641	79.1	120.9	57.69	59.3	53.5	67.5	191.2	150.7	37.1		180.3	206	48.5	65.1	96.1			339.9	64	140.1	155.1			204.9
Q5VT52	Regulation of nuclear pre-mRNA domain-containing protein 2 OS=Homo sapiens OX=9606 GN=RPRD2 PE=1 SV=1	Crotonyl [K201(100)]	0.011	FALSE	UniProt	3.047	1	1	1	1	1	1461	155.9	7.42			2.59			1	0	100		200		38.41
P50914	60S ribosomal protein L14 OS=Homo sapiens OX=9606 GN=RPL14 PE=1 SV=4	Crotonyl [K164(99.3); K165(100)]	0	FALSE	UniProt	45.467	26	6	9	275	6	215	23.4	10.93	57951	143	356.28	5	3	5	0	0.747	0.0473099	85.5	114.5	50.34	64.98	72.8	92.5	94.1	97.2	143.3	44.1	140.1	175	41	99.7	97.5		282.4		120.1	33.2	42.3	86.1	243.7	94.7	111.7	158
Q8WZ42	Titin OS=Homo sapiens OX=9606 GN=TTN PE=1 SV=4	Crotonyl [K136(100)]	0.001	FALSE	UniProt	7.178	0	4	4	6	4	34350	3813.7	6.35		10	0		3	1	0	0.216	0.660527	35.6	164.4	90.78	0	84.7	30.5	55.7	305	24.2							500
Q92990	Glomulin OS=Homo sapiens OX=9606 GN=GLMN PE=1 SV=2	Crotonyl [K135(100)]	0.003	FALSE	UniProt	4.935	5	2	2	3	2	594	68.2	5.33	251.83	4	2.91	1	1	1	0	100		200
P51991	Heterogeneous nuclear ribonucleoprotein A3 OS=Homo sapiens OX=9606 GN=HNRNPA3 PE=1 SV=2	Acetyl [N-Term]; Acetyl [K4(100)]	0	FALSE	UniProt	65.126	32	10	14	499	8	378	39.6	9.01	90141.4	226	424.05	8	7	10	0	0.835	0.538111	91	109	47.1	65.15	93.7	70.4	101.4	149.8	84.8	49.5	93.1	85.5	182.7	89.2	130.4	19.9	56.4	216.9	76.4		208.2		163.5	128.3	56.1	142.6
P29401	Transketolase OS=Homo sapiens OX=9606 GN=TKT PE=1 SV=3	Acetyl [K6(100); K11(95.9)]; Acetyl [N-Term]	0	FALSE	UniProt	250.005	53	27	43	1619	27	623	67.8	7.66	320223	982	2063.07	22	17	26	0	1.008	1.09925e-10	100.4	99.6	28.5	46.86	99.8	106.6	134.8	75.4	83.4	74.2	82.2	100.6	159.6	83.5	71.7	63.5	142	127.4	95.4	98.6	126.3	82	105.9	87.3	145.3	110.3
Q9Y4E1	WASH complex subunit 2C OS=Homo sapiens OX=9606 GN=WASHC2C PE=1 SV=4	Acetyl [K318(100); K669(100)]; 2-hydroxyisobutyrylation [K661(100)]	0.004	FALSE	UniProt	4.684	3	2	2	3	2	1320	144.8	4.79	802.04			2			0	0.997	0.0468162	99.9	100.1	12.25	6.24
P22079	Lactoperoxidase OS=Homo sapiens OX=9606 GN=LPO PE=1 SV=2	Acetyl [K267(100)]	0.049	FALSE	UniProt	1.954	3	1	1	1	1	712	80.2	8.62		4			1		0	0.01			200		27
P04406	Glyceraldehyde-3-phosphate dehydrogenase OS=Homo sapiens OX=9606 GN=GAPDH PE=1 SV=3	Acetyl [K254(98.8)]	0	FALSE	UniProt	362.318	85	21	58	2995	21	335	36	8.46	474419	1910	4837.72	15	11	20	0	1.105	1.21771e-05	105	95	20.76	44.53	71.4	168.8	79.7	100.1	79.9	90.5	90.1	111.6	122.2	85.6	114.2	106.7	78.1	76	125	90	88	107	103.9	111.1	106.7	108.2
P62805	Histone H4 OS=Homo sapiens OX=9606 GN=H4C1 PE=1 SV=2	Acetyl [K13(100)]	0	FALSE	UniProt	75.401	55	9	13	1034	9	103	11.4	11.36	232972	509	1722.27	8	7	6	0	1.042	0.370787	102.1	97.9	35.21	54.18	74.7	54.3	138.4	87	145.6	55.1	67.3	93.1	206.2	78.2	73.5	109.1	35.9	192.8	88.7	92.3	158.4	75.8	84.5	89	102.1	142.1
P01023	Alpha-2-macroglobulin OS=Homo sapiens OX=9606 GN=A2M PE=1 SV=3	Acetyl [K1162(100)]	0	FALSE	UniProt	40.329	5	7	12	169	7	1474	163.2	6.46	22627.1	74	195.42	6	4	5	0	0.477	0.0192408	64.6	135.4	74.11	66.46	30.7	76.6		347.2	45.4						55.7	113.7	182.3	96.4	51.9						10.6	228.1
							39.3846
[truncated: 209 more columns]
