# Supplementary material for: Insights into protein post-translational modification landscapes of individual human cells by trapped ion mobility time-of-flight mass spectrometry
Source: Nat Commun. 2022 Nov 25;13:7246. doi: 10.1038/s41467-022-34919-w (PMC9700839; doi:10.1038/s41467-022-34919-w)
Supplement: Supplementary file 5 — Source Data [file 41467_2022_34919_MOESM5_ESM.xlsx]

## Sheet: Figure 1A
		200ng	100ng	50ng	20ng	10ng	2ng	1ng	200pg	20pg
Log10 mean peptide abundance	Rep1 (file 507)	3.77247	3.62448	3.30413	3.02729	1.932	2.05131	1.76909	1.11177	0.362247
	Rep2 (file 508)	3.76165	3.61133	3.29267	3.02235	1.93287	2.03813	1.76689	1.0312	0.271848
	Rep3 (fle 527)	3.81929	3.64183	3.34856	3.06701	1.90554	2.07924	1.79941	1.1181	0.218876

## Sheet: Figure 1B
TMT labeling	Number of peptides with TMT labeling
126	2454	2172
127	2453	2174
128	2450	2168
129	2438	2164
130	2248	1976
131	2223	1967
132	2095	1850
133	1154	1013
134	253	220

## Sheet: Figure1C
Observed M/Z	Ion Mobility
607.798	0.8778
534.776	0.8556
729.296	0.9696
577.786	0.9022
654.836	0.9476
565.774	0.8514
583.267	0.8866
522.239	0.8493
613.827	0.892
633.779	0.9057
560.262	0.8718
534.266	0.8528
534.265	0.8337
696.799	0.9144
608.264	0.89
648.294	0.9161
553.296	0.8673
840.866	0.9914
540.776	0.8657
680.304	0.9498
616.761	0.901
699.296	0.9214
537.749	0.8438
611.285	0.8669
662.299	0.9056
551.274	0.8488
699.292	0.9479
559.278	0.8506
540.285	0.8771
662.301	0.9182
481.716	0.7889
769.864	0.9673
758.345	0.9839
814.374	1.0591
669.852	0.9452
566.244	0.8735
697.744	0.9102
495.893	0.776
521.287	0.8514
645.769	0.9057
743.338	0.9715
743.342	0.9664
629.803	0.8718
730.858	0.9666
701.808	0.9375
585.243	0.8803
465.774	0.785
589.777	0.8744
743.336	0.9749
629.801	0.88
701.805	0.9462
653.239	0.8789
495.894	0.7598
465.774	0.8004
476.237	0.7814
537.775	0.8542
732.297	0.9924
653.24	0.8669
704.764	0.9398
732.299	0.9722
602.254	0.8845
732.8	0.9907
592.746	0.8721
560.261	0.8449
592.748	0.8556
701.337	0.9329
613.282	0.8863
566.27	0.8587
797.328	1.0306
658.803	0.9284
547.74	0.8323
484.75	0.8061
670.302	0.9306
575.765	0.8616
596.813	0.8926
591.287	0.8571
628.324	0.8851
602.265	0.8487
794.352	0.9745
812.85	1.0134
628.324	0.8757
547.238	0.8254
794.351	0.9978
577.776	0.8961
547.243	0.8581
812.851	1.0329
794.35	0.9853
626.764	0.9283
628.323	0.8992
523.766	0.8707
547.242	0.834
593.784	0.885
733.775	0.9461
518.812	0.8547
612.321	0.9183
794.352	0.9738
578.781	0.8727
588.282	0.8412
515.246	0.8136
515.243	0.8098
513.269	0.8547
541.784	0.8741
715.334	0.9826
623.256	0.9047
513.268	0.867
675.287	0.9178
571.794	0.8867
856.382	1.0269
701.332	0.9624
672.287	0.9194
550.296	0.8754
586.283	0.8697
505.262	0.8456
623.256	0.8854
456.748	0.8054
675.289	0.9002
733.863	1.0101
596.811	0.8839
733.862	0.9987
680.805	0.9029
653.765	0.8754
501.242	0.8171
501.24	0.7641
726.35	0.9674
545.307	0.8554
501.241	0.8108
644.827	0.9353
504.752	0.8222
681.314	0.9257
427.747	0.7648
567.284	0.8744
493.759	0.8099
711.872	0.978
703.321	0.9323
512.229	0.8288
681.312	0.9384
653.767	0.9097
509.731	0.8265
552.762	0.8629
493.758	0.82
552.763	0.8252
584.803	0.8734
517.743	0.8442
746.054	0.9927
745.804	0.9657
517.743	0.8327
746.057	1.0062
746.055	1.0186
664.327	0.9425
584.803	0.9085
537.256	0.8494
496.222	0.8148
670.824	0.9527
876.701	0.9253
517.742	0.8568
770.846	0.9968
687.789	0.9334
569.31	0.8818
562.251	0.8418
613.331	0.9753
520.773	0.8555
994.399	1.0819
876.705	0.8882
719.279	0.9195
719.278	0.9334
630.317	0.882
567.775	0.8411
719.28	0.91
531.254	0.8397
645.8	0.9035
620.633	0.8921
538.761	0.8305
584.797	0.8737
538.762	0.8392
742.314	0.9508
566.774	0.8195
634.809	0.893
681.3	0.9363
538.761	0.8598
678.811	0.9522
634.807	0.9087
616.294	0.8937
595.807	0.8917
590.254	0.8595
679.804	0.9487
554.809	0.8756
526.751	0.8265
731.84	0.9566
663.346	0.9251
590.251	0.8742
687.817	0.9626
659.289	0.9256
537.283	0.8701
687.818	0.9664
537.284	0.8754
600.816	0.941
606.788	0.8912
659.293	0.9312
618.311	0.9085
826.917	1.0391
600.817	0.9256
803.887	1.0167
552.759	0.8502
459.247	0.7478
579.801	0.8604
692.364	0.9467
545.235	0.8373
803.884	1.0265
781.837	0.9887
646.315	0.9046
781.825	1.0018
692.365	0.9582
579.307	0.9228
579.799	0.884
523.257	0.8442
534.726	0.8535
606.788	0.9333
584.789	0.8702
577.295	0.898
578.292	0.86
485.261	0.8226
698.884	1.0406
666.356	0.9972
560.253	0.8512
561.789	0.8915
638.318	0.9317
778.37	1.0194
716.338	0.9634
631.308	0.9061
493.767	0.8211
493.768	0.8037
582.299	0.8584
560.811	0.8641
749.845	0.9556
574.806	0.9025
590.297	0.8747
616.798	0.9315
590.298	0.8943
642.835	0.9588
709.305	0.9444
611.28	0.8729
611.281	0.8414
560.809	0.8518
687.319	0.9157
612.778	0.8684
616.798	0.9315
697.817	0.9373
569.796	0.9232
576.261	0.8911
578.286	0.8805
506.261	0.8264
572.766	0.873
709.309	0.9458
616.798	0.9139
798.857	1.0322
666.307	0.9432
584.807	0.8706
524.913	0.8168
569.797	0.9229
538.762	0.8506
607.336	0.9149
524.914	0.8287
576.763	0.8834
666.308	0.948
478.263	0.8461
760.843	1.0478
607.336	0.9025
541.216	0.8722
697.82	0.9172
784.381	1.0057
753.281	0.9768
654.326	0.8874
693.313	0.928
794.368	0.993
753.28	0.963
593.78	0.8855
693.312	0.9128
784.381	1.0199
753.278	0.9889
693.311	0.9438
654.325	0.9033
539.271	0.8586
794.37	1.0119
593.784	0.9026
667.83	0.9188
716.819	0.9962
543.276	0.8829
869.364	1.0672
654.324	0.9234
522.246	0.8486
794.37	0.9922
571.286	0.8559
753.28	0.9426
571.282	0.8169
794.366	0.9788
571.285	0.8454
602.775	0.9093
539.271	0.8184
794.371	0.9661
672.79	0.9332
486.767	0.8462
675.279	0.928
670.777	0.9231
528.764	0.8935
534.794	0.8597
580.289	0.8961
586.769	0.8663
480.744	0.8274
670.777	0.933
479.921	0.7733
584.304	0.895
512.26	0.8648
770.333	0.9788
616.298	0.9048
553.271	0.854
709.303	0.9483
644.298	0.9212
795.364	1.0012
795.362	0.9745
680.816	0.9295
848.856	1.044
567.775	0.8806
847.851	0.9941
554.781	0.8547
847.852	1.0365
847.852	1.0264
847.853	1.0113
554.781	0.8333
626.82	0.9191
508.75	0.8215
847.852	1.0429
567.775	0.8603
508.747	0.8256
847.851	1.0572
601.823	0.8948
554.784	0.856
670.778	0.9344
508.75	0.8416
510.761	0.855
597.324	0.8906
589.245	0.8793
688.81	0.9211
771.883	0.9914
686.359	0.9644
569.805	0.8863
844.857	1.0301
581.761	0.8701
508.749	0.8216
635.827	0.9075
1073.93	1.1603
1073.93	1.1755
566.28	0.8661
649.326	0.9409
1073.93	1.1244
561.302	0.8745
622.317	0.9231
690.316	0.944
561.302	0.88
530.768	0.8497
589.775	0.9024
575.268	0.871
641.238	0.906
538.272	0.8675
692.828	0.9691
561.303	0.8582
692.83	0.9316
692.83	0.9477
728.887	0.9961
489.793	0.8454
692.83	0.9697
631.811	0.899
489.792	0.8627
592.949	0.8709
680.81	0.9497
536.781	0.8762
728.892	1.0099
621.793	0.8973
635.795	0.9195
782.868	0.9836
577.296	0.8841
585.231	0.8532
525.284	0.8418
737.356	0.9805
602.613	0.7709
592.951	0.8315
560.277	0.8634
685.339	0.9584
799.874	1.0285
620.322	0.8928
566.27	0.8477
597.28	0.7667
809.837	0.9838
572.777	0.8497
715.327	0.9339
699.295	0.9174
611.315	0.8782
566.267	0.8247
800.376	1.0026
584.272	0.8738
566.266	0.8152
699.292	0.936
611.314	0.8948
566.268	0.8491
658.966	0.9378
584.273	0.8942
547.238	0.8511
572.784	0.869
720.819	0.9596
597.282	0.7932
547.236	0.8596
547.237	0.8345
799.87	1.0021
715.327	0.9427
611.315	0.8611
611.315	0.8503
579.809	0.8873
631.303	0.9144
506.237	0.8131
674.361	0.9479
526.741	0.8298
529.75	0.8595
638.29	0.9098
467.741	0.7979
603.287	0.8802
579.805	0.8629
683.798	0.9289
561.248	0.8635
654.849	0.9746
660.799	0.9374
690.291	0.9709
683.795	0.9135
579.812	0.874
670.345	0.9499
581.779	0.8852
678.35	0.9267
703.34	0.9607
650.329	0.8708
650.331	0.9076
537.776	0.846
642.843	0.921
599.766	0.8832
581.778	0.8997
624.297	0.9301
609.305	0.9002
775.848	1.0085
714.366	0.9697
678.35	0.9369
589.818	0.8816
836.416	1.054
800.371	1.004
711.323	0.9699
599.766	0.8856
650.831	0.9037
535.277	0.8553
800.368	1.0041
711.323	0.9699
537.775	0.8121
599.765	0.8263
599.763	0.7652
650.328	0.8921
599.765	0.8095
535.279	0.836
624.301	0.9125
702.829	0.9124
691.313	0.9414
677.341	0.9354
691.311	0.952
480.745	0.8483
512.284	0.8321
702.827	0.9269
573.786	0.857
780.864	0.9884
642.274	0.9232
678.791	0.9593
538.762	0.8775
635.327	0.9123
796.352	0.9947
848.342	1.0233
512.284	0.8102
512.287	0.7914
740.812	0.9775
606.269	0.8375
600.779	0.8522
866.402	1.0558
758.835	0.9665
694.289	0.9352
694.293	0.9346
600.778	0.8588
501.247	0.8153
673.328	0.9812
600.78	0.8931
561.25	0.8616
866.401	1.0651
758.837	0.9629
500.747	0.8486
486.767	0.7932
694.293	0.9153
500.747	0.8405
704.381	0.9923
583.751	0.8609
661.798	0.9393
813.376	1.026
692.815	0.9376
888.352	1.0435
596.323	0.9093
679.825	0.8992
502.722	0.8092
706.338	0.9559
502.72	0.7943
736.865	0.9514
845.875	1.0316
639.8	0.9007
706.34	0.9411
567.255	0.8596
502.72	0.8219
585.302	0.893
491.58	0.8323
845.88	1.0617
912.432	1.0754
577.298	0.8628
875.853	1.0267
552.781	0.8546
577.274	0.856
617.301	0.9058
577.271	0.8769
528.772	0.8467
795.399	1.0117
617.302	0.8827
617.302	0.8705
626.262	0.885
746.841	0.99
617.3	0.861
665.808	0.9122
626.264	0.8832
876.358	1.0171
486.796	0.8299
566.809	0.9143
601.783	0.8641
496.276	0.8145
623.301	0.9154
492.262	0.8245
784.841	0.9775
587.793	0.8628
869.905	1.0559
1022.43	1.1202
496.278	0.817
577.258	0.8559
577.256	0.8594
604.805	0.8929
577.256	0.846
690.88	0.9486
646.327	0.9245
561.731	0.8711
548.768	0.8635
556.783	0.8656
722.377	0.9843
522.228	0.8304
1024.92	1.1504
658.82	0.9158
733.828	0.9745
541.791	0.881
619.333	0.919
544.77	0.8686
848.345	1.0282
759.878	0.9966
733.829	0.959
538.273	0.8357
691.845	0.9934
551.796	0.8707
516.738	0.828
848.346	1.0333
681.84	0.9439
689.355	0.9479
619.33	0.8894
580.795	0.8569
689.85	0.925
580.797	0.8424
669.295	0.9221
619.33	0.874
696.797	0.9387
669.296	0.9097
568.249	0.8726
643.325	0.9249
523.795	0.8255
633.278	0.9314
602.297	0.9007
687.804	0.9436
580.795	0.8792
687.805	0.9496
687.806	0.917
543.794	0.8579
789.848	0.9777
865.406	1.0469
589.243	0.8388
677.285	0.9662
553.318	0.8927
589.243	0.8575
589.242	0.862
750.347	0.9655
589.242	0.8513
553.317	0.9007
583.277	0.8671
758.36	0.9781
657.319	0.9459
522.258	0.8351
609.288	0.9133
750.886	1.0048
750.346	0.9766
583.28	0.8791
529.755	0.8442
657.32	0.9588
635.325	0.9285
609.286	0.9214
646.306	0.9689
542.275	0.8544
828.386	1.0348
758.362	0.9915
711.339	0.944
490.769	0.7828
557.782	0.8929
722.827	0.9733
750.347	0.942
557.781	0.8858
739.351	0.9817
529.755	0.8193
490.769	0.7574
621.838	0.955
828.391	1.0273
738.843	0.9732
583.279	0.8569
667.309	0.9064
738.831	0.9621
490.768	0.8074
587.236	0.8551
587.238	0.8643
613.318	0.8979
660.803	0.9453
651.316	0.9238
589.772	0.8865
828.387	1.0325
586.291	0.898
674.811	0.9395
560.803	0.7831
586.291	0.8515
560.804	0.8231
758.852	0.9631
602.817	0.9099
560.805	0.7908
589.773	0.8722
602.816	0.9007
586.792	0.8774
758.851	0.9623
907.438	1.081
740.047	1.0104
551.799	0.8497
690.294	0.927
551.799	0.8291
740.04	1.0117
645.818	0.908
491.602	0.7866
907.439	1.0896
640.779	0.9166
736.895	1.0083
510.789	0.8454
710.816	0.952
586.29	0.9025
560.803	0.8674
710.818	0.9608
736.897	1.0201
594.287	0.9121
510.788	0.8518
491.602	0.7586
600.29	0.8815
560.806	0.7713
586.29	0.8675
631.311	0.9124
547.268	0.8208
692.796	0.9481
683.289	0.9151
537.273	0.8159
683.288	0.9031
708.323	0.9864
815.862	1.0338
638.33	0.9581
683.292	0.9216
556.316	0.8737
636.83	0.9041
518.252	0.864
681.335	0.9217
612.763	0.893
537.296	0.8498
708.323	0.9984
630.83	0.9158
600.739	0.9066
742.335	0.9742
838.88	1.0168
537.296	0.8339
600.739	0.8806
537.297	0.8193
639.29	0.8816
560.805	0.8536
617.31	0.9222
639.289	0.8935
687.339	0.9917
527.787	0.796
588.762	0.8469
695.294	0.9571
853.868	1.021
687.339	0.9865
613.337	0.8972
560.806	0.8526
695.297	0.9421
588.761	0.8663
702.341	0.9783
802.871	1.0183
853.871	1.0399
450.276	0.7875
560.803	0.8672
450.277	0.7577
613.336	0.8931
517.769	0.8148
650.835	0.9109
703.824	0.9454
517.769	0.8307
602.807	0.8737
655.799	0.9166
602.807	0.8625
543.781	0.819
703.823	0.9572
641.785	0.896
593.282	0.8587
593.281	0.8606
543.783	0.8168
723.858	0.9659
765.852	0.9942
618.282	0.88
556.309	0.8459
820.906	1.0288
641.783	0.8983
593.282	0.8691
517.723	0.8294
781.352	0.9945
703.823	0.9588
602.807	0.886
517.723	0.8547
765.851	1.0036
669.814	0.9273
593.28	0.8751
543.781	0.8321
723.858	0.9746
564.804	0.9009
556.309	0.8652
655.798	0.9389
538.743	0.8227
587.296	0.8946
549.254	0.8545
641.783	0.9093
737.104	0.8815
820.904	1.0395
781.349	0.9648
544.284	0.8177
654.274	0.9001
580.79	0.88
559.288	0.8481
975.936	1.0867
781.354	0.9599
593.282	0.8527
654.776	0.8852
654.273	0.9025
620.273	0.8796
687.329	0.9298
751.878	0.9812
544.292	0.8526
751.88	0.9875
695.799	0.944
818.419	1.0989
687.333	0.9136
654.278	0.8788
687.331	0.9097
584.308	0.8669
584.303	0.8734
671.314	0.9941
646.283	0.9066
700.29	0.9418
653.265	0.7807
652.936	0.8163
616.816	0.889
577.255	0.8585
971.492	1.1316
775.865	1.0052
671.311	0.9778
818.424	1.09
691.812	0.9334
569.751	0.873
528.793	0.8393
971.49	1.1172
780.318	0.9943
671.314	1.003
640.33	0.9725
680.346	0.9341
616.816	0.8982
743.363	0.991
647.817	0.9384
569.754	0.8886
531.758	0.8447
477.75	0.8062
780.322	1.004
577.255	0.8848
700.29	0.96
637.318	0.9287
534.787	0.8906
565.812	0.862
531.758	0.8296
733.876	1.0272
647.999	0.8723
657.269	0.9305
818.417	1.0978
668.353	0.9837
593.281	0.8723
528.794	0.8504
828.844	1.0241
616.813	0.8824
743.36	0.9621
647.823	0.9157
616.816	0.8657
743.359	0.9464
591.784	0.8567
743.362	0.9369
484.285	0.8164
591.786	0.8695
575.811	0.8803
775.327	1.0058
484.282	0.8094
576.307	0.8578
841.912	1.0503
718.856	0.9863
655.274	0.9386
618.759	0.8793
654.331	0.9557
589.27	0.8968
484.284	0.8277
655.276	0.9416
563.258	0.8608
718.861	0.9879
638.775	0.9099
687.334	0.9428
470.257	0.81
555.276	0.8505
519.782	0.829
731.846	0.9569
631.798	0.9243
604.799	0.893
560.794	0.863
775.328	1.0134
642.879	0.9656
591.786	0.8832
842.41	1.0557
731.845	0.9554
642.877	0.9128
687.33	0.9268
647.846	0.8987
570.769	0.8597
565.814	0.8522
745.857	0.9864
533.22	0.8567
625.785	0.9338
533.218	0.8383
570.768	0.8673
570.767	0.8789
565.813	0.8611
782.852	0.9911
618.257	0.8982
570.769	0.855
540.281	0.8926
651.829	0.9228
533.218	0.8356
617.806	0.872
745.86	0.9334
617.807	0.8619
651.831	0.8974
745.857	0.9266
745.855	0.9023
540.281	0.8663
745.859	0.9883
746.86	0.98
620.352	0.9092
659.335	0.9239
590.258	0.8806
554.791	0.8496
565.246	0.8499
722.766	0.9518
693.856	0.9897
645.318	0.9218
615.313	0.8889
490.754	0.8124
542.805	0.8496
867.898	1.0635
535.27	0.8229
694.358	0.9458
631.79	0.906
547.262	0.8712
631.785	0.9085
543.295	0.8496
722.769	0.9534
692.322	0.9882
712.301	0.9688
722.767	0.9321
745.855	0.9504
745.857	0.9638
745.858	0.9541
745.856	0.9708
680.838	0.9589
659.337	0.9051
797.339	1.0368
643.796	0.9093
520.251	0.8417
688.31	0.9569
520.252	0.8262
568.79	0.8968
626.986	0.8699
627.826	0.8936
688.856	0.953
613.312	0.9126
609.313	0.9024
487.734	0.8138
676.355	0.9519
664.822	0.9476
597.609	0.8722
905.425	1.0793
760.836	0.9901
627.333	0.9163
613.312	0.8878
520.251	0.8009
613.313	0.876
520.254	0.781
613.313	0.9088
520.754	0.8161
597.61	0.8456
584.31	0.8969
597.61	0.8244
892.359	1.0503
718.828	0.9806
609.336	0.8986
658.842	0.9125
584.31	0.8774
597.611	0.7707
715.822	0.9535
658.84	0.8984
613.314	0.8513
584.31	0.9023
718.826	0.9857
810.378	1.0143
895.906	1.1027
660.815	0.9298
621.344	0.9171
892.363	1.0503
621.349	0.9036
810.379	0.9905
815.859	1.0282
718.828	0.9705
662.31	0.9162
621.347	0.8821
815.861	1.0041
628.338	0.9323
810.877	1.0011
646.797	0.8902
553.813	0.8533
484.736	0.7974
658.833	0.9672
621.347	0.915
553.816	0.8859
662.314	0.9293
567.786	0.905
698.831	0.9992
484.736	0.8109
673.815	0.9304
642.76	0.9009
628.334	0.9473
746.355	0.9786
540.79	0.8889
704.328	0.9624
515.759	0.8173
493.255	0.7927
949.401	1.0839
775.363	0.9629
584.285	0.8958
599.272	0.9232
949.899	1.1142
567.786	0.8608
642.76	0.8845
705.315	0.9461
567.786	0.8885
949.401	1.0606
949.396	1.0608
949.403	1.0845
817.378	1.0153
622.783	0.9266
743.797	0.9646
573.793	0.8543
645.311	0.9112
714.842	0.963
579.792	0.8461
714.848	0.9422
530.285	0.8276
667.321	0.9682
949.406	1.0491
790.417	1.0156
576.256	0.8409
530.285	0.8122
726.356	0.9661
645.313	0.8971
714.841	0.9788
645.311	0.9082
530.283	0.8575
493.252	0.8131
790.419	1.0376
670.782	0.9362
667.323	0.9836
564.789	0.9077
579.792	0.8671
579.793	0.8376
726.354	0.9905
569.289	0.8912
652.295	0.9195
602.292	0.8724
530.785	0.8414
628.301	0.9662
571.806	0.8786
853.385	1.0279
668.312	0.9211
949.902	1.1135
670.783	0.9381
599.744	0.8916
665.337	0.9785
619.782	0.8999
569.29	0.8621
604.756	0.8712
602.291	0.8391
493.254	0.7941
564.788	0.8846
722.323	0.9598
569.29	0.8436
599.743	0.8742
638.307	0.902
602.29	0.832
564.788	0.8683
670.78	0.922
564.789	0.8693
638.307	0.9057
877.853	1.0325
604.757	0.8995
815.885	1.0431
671.791	0.9233
569.292	0.8917
537.776	0.8585
507.77	0.821
620.794	0.8987
822.916	1.0937
771.847	0.9991
620.793	0.9087
586.267	0.8703
877.855	1.041
687.004	0.9212
630.333	0.9435
1059.96	1.1417
681.34	0.9575
802.373	1.0046
548.948	0.8026
880.358	1.044
641.296	0.8516
646.3	0.924
576.308	0.8956
620.794	0.894
771.848	1.0179
548.948	0.8139
586.328	0.9066
1059.46	1.1446
646.304	0.9245
589.276	0.8798
697.085	0.9811
626.784	0.9214
1059.45	1.1371
880.36	1.0469
671.792	0.9052
620.794	0.8743
626.792	0.9043
620.793	0.8414
771.846	0.9622
642.815	0.8942
642.817	0.8889
586.327	0.8894
537.777	0.8421
858.421	1.0672
880.361	1.0324
802.369	0.9844
671.789	0.8834
537.284	0.8482
582.29	0.8763
814.394	1.1219
699.294	1.0017
880.36	1.039
858.423	1.0687
757.857	0.9883
599.272	0.9022
571.262	0.8615
537.284	0.8339
514.258	0.8044
567.299	0.8727
724.98	0.9461
566.792	0.9034
524.25	0.8657
965.923	1.1007
724.981	0.9361
612.774	0.8972
548.778	0.862
566.796	0.8416
700.35	0.9474
758.36	0.9759
566.793	0.8172
766.864	0.977
527.326	0.8914
686.346	0.9501
783.859	0.9906
804.878	1.0417
965.93	1.1114
651.251	0.8896
609.828	0.8961
602.303	0.8555
609.829	0.8824
766.862	0.9823
609.83	0.9168
534.253	0.8553
769.302	0.9728
527.326	0.8938
783.358	0.9942
676.29	0.9292
651.25	0.8974
667.802	0.9309
543.297	0.8585
965.924	1.1055
740.66	0.9453
667.3	0.9008
676.815	0.9374
651.25	0.8798
667.801	0.9105
769.298	0.9311
783.86	0.985
713.835	0.9542
857.939	1.0508
760.347	1.014
760.348	1.0099
527.324	0.8677
690.805	0.9568
558.286	0.8252
760.352	0.9907
760.345	1.0083
690.81	0.9504
557.784	0.8356
857.937	1.0486
760.344	0.9806
523.285	0.8156
623.279	0.8784
639.306	0.9412
564.822	0.8802
689.376	0.9745
913.917	1.0687
523.286	0.8182
601.817	0.8724
583.758	0.8969
535.805	0.8753
574.788	0.865
583.76	0.8764
689.377	0.9564
842.887	1.0335
616.337	0.8828
671.336	0.9173
601.818	0.8861
535.805	0.8927
509.273	0.8652
509.251	0.8327
754.863	0.987
583.758	0.9096
530.777	0.8533
638.643	0.8186
616.336	0.9051
600.281	0.856
681.33	0.9529
764.331	1.0062
562.263	0.8188
822.867	1.0291
738.877	1.06
824.365	1.0167
618.819	0.8965
754.863	0.9798
502.933	0.8048
726.913	1.089
757.867	0.9833
707.836	0.9559
676.289	0.9285
573.288	0.8683
738.876	1.0593
848.862	1.0306
535.804	0.8529
624.804	0.9064
754.862	0.9672
565.794	0.8676
672.318	0.829
726.909	1.0607
545.282	0.8193
748.854	0.9818
592.327	0.9423
644.802	0.895
573.313	0.8656
624.804	0.8803
676.289	0.9097
614.818	0.8743
624.799	0.8445
784.868	1.0125
748.848	0.9718
545.281	0.8245
624.806	0.9168
614.818	0.8728
784.866	1.0087
748.855	0.9775
624.804	0.8898
614.818	0.85
644.8	0.8957
614.817	0.8134
643.341	0.8954
590.292	0.8639
726.908	1.0713
542.583	0.831
748.853	0.9433
715.364	0.9949
634.314	0.9
672.316	0.8009
643.341	0.8666
644.803	0.9094
523.583	0.8201
567.277	0.878
672.986	0.8499
584.805	0.9177
523.581	0.7554
523.581	0.7473
614.819	0.8179
784.868	0.969
633.813	0.898
643.343	0.8673
523.583	0.6779
739.762	0.9561
644.8	0.8503
523.583	0.8009
666.807	0.9359
523.581	0.7904
739.763	0.9538
706.796	0.9199
523.584	0.7743
784.867	0.9919
666.808	0.9399
643.34	0.8998
706.796	0.9231
523.583	0.7685
666.806	0.9192
824.378	1.0571
758.357	0.9661
706.795	0.9379
808.891	1.0412
774.859	0.9837
633.332	0.9337
576.283	0.8665
636.957	0.8165
588.28	0.9059
650.317	0.9355
640.298	0.9043
774.861	0.9629
517.75	0.8321
481.245	0.8044
944.394	1.0845
808.889	1.015
594.316	0.9156
942.98	1.1288
597.267	0.8722
607.792	0.9016
774.858	0.986
682.801	0.9542
625.801	0.9267
576.284	0.8685
626.298	0.8968
584.26	0.872
731.843	0.9583
625.799	0.8955
647.342	0.9609
622.815	0.8914
576.283	0.846
576.282	0.8194
656.331	0.947
584.76	0.8734
576.283	0.8127
804.822	0.9962
584.761	0.8473
793.895	1.0403
682.802	0.9287
626.339	0.9498
576.284	0.8692
702.371	0.9721
652.322	0.9222
560.765	0.8654
560.765	0.8543
743.853	0.9921
611.261	0.8919
778.39	1.0125
465.738	0.8269
607.838	0.9327
785.35	1.0214
596.794	0.9056
573.983	0.8361
793.896	1.0463
599.792	0.9155
576.785	0.8809
573.982	0.8405
560.765	0.8683
569.902	0.8406
663.331	0.9262
557.808	0.8861
514.764	0.8101
771.348	0.9769
629.329	0.9175
784.867	1.0211
656.333	0.9265
624.294	0.8667
560.764	0.8431
485.289	0.8111
656.329	0.9313
793.895	1.0205
743.854	0.9767
634.311	0.8969
485.286	0.8275
485.286	0.7996
575.838	0.9249
575.839	0.9381
485.286	0.8232
640.832	0.9369
556.777	0.875
607.827	0.8988
832.384	1.0368
662.819	0.9317
553.79	0.8612
709.674	0.9401
576.307	0.8741
539.759	0.8459
539.759	0.8225
628.639	0.9286
568.273	0.8699
723.827	0.9572
822.369	1.0314
561.272	0.8915
723.829	0.9372
624.817	0.906
624.819	0.8719
554.289	0.8407
539.76	0.7919
624.82	0.9032
723.828	0.9363
624.819	0.8729
553.789	0.8436
539.76	0.7954
634.314	0.8977
577.813	0.8443
723.826	0.9529
624.819	0.9155
577.812	0.8524
735.842	0.9512
657.276	0.9091
553.789	0.8538
667.824	0.9302
657.274	0.8918
735.843	0.9324
657.276	0.8701
577.813	0.8355
657.275	0.9155
570.828	0.8752
893.413	1.0564
687.866	0.9581
588.786	0.8757
671.828	0.9254
567.718	0.8632
762.684	0.8953
763.874	0.9976
683.311	0.9646
514.764	0.8103
519.308	0.8787
740.811	0.9918
664.824	0.9158
584.32	0.9039
664.826	0.9236
592.751	0.8664
744.834	0.9841
607.799	0.8935
810.863	1.1126
810.866	1.0522
636.797	0.9228
589.762	0.8769
664.825	0.8942
574.279	0.865
667.821	0.9101
592.754	0.8343
738.333	0.9446
489.275	0.7988
607.793	0.8916
607.795	0.8586
664.827	0.9318
592.751	0.8859
489.275	0.8542
744.835	0.9893
515.23	0.8263
664.827	0.9419
813.299	1.0381
667.819	0.9427
574.278	0.8891
523.74	0.8429
810.864	1.115
647.304	0.9377
599.296	0.9036
523.288	0.8512
941.42	1.0885
738.331	0.9598
523.738	0.8257
664.826	0.9175
749.357	0.991
637.307	0.9175
954.398	1.1055
774.379	1.0397
562.769	0.876
620.303	0.9191
567.759	0.8547
1052.42	1.1329
941.423	1.053
569.301	0.8713
539.813	0.8385
540.314	0.8573
604.3	0.8765
636.803	0.9066
539.294	0.8352
792.398	1.0101
636.824	0.9235
581.256	0.8609
940.968	1.0976
941.427	1.0643
650.283	0.9139
728.345	0.9558
811.321	1.0085
665.331	0.9418
604.302	0.8932
539.293	0.8532
792.398	1.0178
728.346	0.9646
650.282	0.9272
581.255	0.8801
954.898	1.0939
792.395	1.0522
666.362	0.943
1052.92	1.1323
604.302	0.9112
789.831	1.0104
685.352	0.9261
955.894	1.0773
677.801	0.9389
1052.41	1.1224
665.332	0.9128
1052.42	1.1852
771.897	1.0053
720.875	1.0324
620.339	0.9503
516.213	0.8031
544.282	0.8791
701.814	0.9491
617.29	0.8908
538.792	0.8441
789.342	1.0054
713.312	0.8351
720.874	1.0018
740.392	1.0543
609.303	0.8983
544.281	0.8657
955.898	1.0603
955.895	1.049
701.811	0.9326
622.298	0.8955
578.289	0.8621
740.392	1.0472
771.893	0.9977
622.301	0.9121
552.264	0.8365
740.392	1.0579
622.3	0.9252
617.29	0.8944
789.397	0.9052
552.262	0.8711
864.43	1.0638
663.294	0.9477
639.31	0.9168
578.293	0.8821
768.34	0.9932
641.808	0.9644
637.293	0.8972
706.847	0.99
619.778	0.8998
777.368	1.022
583.29	0.9043
564.279	0.8603
514.764	0.8048
615.313	0.9286
667.799	0.9593
633.824	0.8974
1068.93	1.1504
660.804	0.9393
771.895	1.007
622.799	0.9055
622.3	0.9069
551.786	0.8254
612.937	0.7966
667.798	0.9639
552.763	0.8554
918.898	1.1177
819.367	1.0259
958.961	1.2388
769.896	1.0278
665.331	0.9153
740.389	1.0425
918.896	1.1024
641.807	0.9406
740.395	1.0218
596.289	0.8876
596.289	0.8699
641.808	0.9299
564.282	0.8331
1052.42	1.1193
519.282	0.815
572.312	0.9094
519.281	0.831
758.855	0.9792
596.292	0.8958
519.282	0.8415
600.951	0.8034
572.312	0.8721
1052.41	1.1244
665.33	0.9335
582.293	0.8689
612.938	0.7749
822.85	1.0574
747.915	1.0048
769.893	1.0187
1052.42	1.1318
634.302	0.9797
565.297	0.8959
572.312	0.8889
572.313	0.8486
486.798	0.7915
582.793	0.8969
596.289	0.8603
779.392	1.0279
758.853	0.9836
572.313	0.9149
558.319	0.8857
634.303	0.9834
552.794	0.8595
612.318	0.8929
734.84	1.0013
648.794	0.9283
506.24	0.8152
811.862	1.0323
716.856	0.9671
707.357	0.9546
612.317	0.9202
538.285	0.883
758.852	0.9644
758.854	0.9161
596.29	0.8717
758.853	0.9476
558.312	0.8638
718.337	1.0106
758.853	0.9493
648.794	0.9124
552.713	0.8483
765.865	1.0026
814.895	1.1317
676.785	0.949
520.79	0.8716
632.938	0.8503
506.24	0.7909
799.36	1.0077
749.876	0.9742
572.814	0.8954
758.854	0.9318
846.871	1.0266
789.348	0.9928
846.365	1.0383
677.305	0.956
611.316	0.9164
596.778	0.8884
552.713	0.8592
564.58	0.7815
564.578	0.7373
559.298	0.8724
532.257	0.8429
514.764	0.8128
749.875	0.984
791.862	1.0119
674.826	0.9461
643.328	0.9135
589.317	0.839
632.933	0.8712
1173.5	1.1887
783.418	1.0593
912.406	1.0916
846.36	1.0148
564.581	0.7556
595.791	0.915
630.292	0.8875
846.866	1.0181
564.58	0.708
596.779	0.8654
589.318	0.7955
725.837	0.9687
697.314	0.9386
677.807	0.9508
990.987	1.1473
965.412	1.0785
752.394	1.0365
672.826	0.9496
564.58	0.6882
589.265	0.9036
683.844	0.9779
990.988	1.148
965.41	1.0847
683.845	0.9466
846.866	0.9939
933.861	1.0758
630.291	0.8561
540.783	0.8208
790.352	0.9938
726.338	0.9453
608.791	0.8649
790.357	1.0132
725.837	0.9776
595.79	0.9246
630.293	0.8975
533.804	0.8615
684.834	0.9417
616.786	0.9133
596.28	0.8848
660.997	0.8342
645.333	0.954
538.292	0.862
809.39	1.0205
684.835	0.9273
990.987	1.1267
933.866	1.0822
702.842	0.9733
838.369	1.0443
771.853	0.9986
990.988	1.1192
933.861	1.0735
577.274	0.8761
533.805	0.8355
725.837	0.9592
838.365	1.024
576.284	0.8614
708.87	0.9765
614.233	0.899
566.269	0.8669
702.842	0.9497
533.803	0.818
808.888	1.0151
699.965	0.9012
566.268	0.8697
548.27	0.8412
897.383	1.084
776.832	0.9656
897.377	1.0755
600.782	0.8993
603.27	0.8661
533.803	0.7957
630.289	0.8794
703.345	0.9624
596.279	0.8482
625.313	0.893
596.301	0.8603
576.283	0.8288
576.284	0.836
625.306	0.8991
596.305	0.869
637.657	0.806
637.659	0.7471
611.801	0.8851
637.662	0.831
743.876	0.9886
727.816	0.954
927.918	1.0725
741.341	1.0348
752.375	0.9875
619.786	0.8883
582.641	0.8559
575.782	0.8461
791.841	0.9778
611.804	0.857
611.804	0.8799
733.34	0.9779
624.806	0.8295
624.808	0.8793
498.76	0.7947
744.862	0.9702
744.873	0.9334
498.759	0.8304
498.761	0.8347
678.793	0.9305
744.869	0.9817
581.768	0.8552
498.761	0.8253
792.838	0.9856
694.82	0.9416
581.767	0.8712
498.76	0.8133
601.325	0.8999
1042.99	1.1764
498.76	0.8039
1023.92	1.096
851.861	1.0384
567.283	0.8623
555.256	0.8341
791.837	1.0086
616.314	0.8918
1022.91	1.1218
694.822	0.9652
634.758	0.9111
581.764	0.8832
851.861	1.0491
632.296	0.9012
533.266	0.8372
595.281	0.8751
679.841	0.9931
728.334	0.9619
549.762	0.8701
695.666	0.9303
567.283	0.8687
1022.92	1.1051
933.863	1.0783
700.372	1.0039
674.834	0.9661
533.265	0.8217
607.792	0.9083
757.357	0.8714
868.917	1.1551
605.336	0.9393
572.317	0.8925
757.358	0.8597
674.833	0.9683
612.817	0.9224
555.257	0.8497
933.86	1.0805
786.339	1.0065
933.86	1.0612
607.791	0.9071
1135.53	1.1637
620.263	0.8886
612.816	0.8921
616.315	0.858
498.76	0.7842
674.835	0.9476
631.309	0.9197
674.835	0.9434
612.814	0.8641
631.308	0.9157
674.833	0.9501
762.345	1.0044
612.817	0.8903
568.843	0.9194
612.816	0.8674
575.265	0.8682
762.355	1.0157
742.351	0.9619
631.309	0.9285
559.782	0.862
742.355	0.9698
874.73	0.915
578.808	0.8722
526.778	0.8381
774.891	1.0216
508.216	0.8057
874.73	0.9016
557.275	0.8604
927.919	1.0622
561.258	0.8479
760.843	0.9833
813.374	1.0118
874.724	0.9344
617.791	0.9066
526.779	0.8506
882.788	1.0849
790.885	1.0166
693.299	0.9512
760.841	0.9854
568.845	0.9173
568.842	0.8766
612.836	0.9131
561.256	0.8432
570.787	0.8757
570.789	0.9086
615.976	0.9196
562.317	0.88
817.879	1.0282
923.455	1.1003
927.922	1.0635
721.34	0.9802
631.305	0.9061
556.327	0.8755
751.324	0.9784
666.335	0.9391
539.274	0.8526
731.38	0.9945
692.868	0.9628
656.807	0.9086
523.771	0.862
511.288	0.8309
666.836	0.9307
642.344	0.9358
758.332	0.994
721.338	0.9632
594.754	0.8776
539.273	0.8388
599.807	0.8931
1083.48	1.1756
919.379	1.0899
797.448	1.0482
817.886	1.0099
511.287	0.8048
673.329	0.9574
607.321	0.9258
539.275	0.8524
919.379	1.0926
548.798	0.9056
893.407	1.0612
823.375	1.0163
919.376	1.0764
594.755	0.846
532.788	0.876
660.816	0.9251
797.451	1.0381
823.379	0.9951
720.319	0.9536
594.756	0.8268
919.378	1.0422
743.313	1.0126
750.861	0.9847
1001.96	1.1065
511.288	0.7842
539.774	0.8354
746.374	0.9694
704.815	0.9359
919.38	1.0393
560.314	0.8588
626.317	0.9225
919.378	1.0954
750.861	0.9979
710.827	0.9667
660.816	0.9328
560.313	0.8742
626.316	0.9315
609.328	0.8986
875.847	1.0496
500.748	0.8372
968.399	1.0773
823.379	1.0179
641.363	0.9866
656.331	0.9582
584.342	0.9087
704.818	0.9535
600.295	0.8833
1001.96	1.1218
569.281	0.8806
620.83	0.9178
738.351	1.0345
609.328	0.8817
711.364	0.9714
756.862	0.9989
609.328	0.8752
567.78	0.8335
656.33	0.9363
582.803	0.898
609.328	0.8595
738.354	1.0104
660.819	0.9162
582.804	0.8835
567.779	0.8493
654.842	0.9322
616.308	0.8886
797.369	1.011
616.809	0.909
563.249	0.8757
716.338	0.9616
797.373	1.0206
567.781	0.8227
654.843	0.9468
615.8	0.8969
800.91	1.0572
820.322	1.0297
577.753	0.8694
511.956	0.8334
558.795	0.8772
851.403	1.0396
830.389	1.1233
756.862	1.0045
735.857	0.9755
654.84	0.9231
625.813	0.8851
625.312	0.8897
654.842	0.9304
625.311	0.8682
801.4	1.0429
845.417	1.1195
682.311	0.9345
615.82	0.8871
580.297	0.8617
649.796	0.9235
634.783	0.893
765.371	0.9937
816.392	1.0537
765.371	1.0228
860.385	1.0526
767.366	0.9899
486.782	0.8629
644.789	0.9294
625.312	0.9005
661.821	0.8731
625.31	0.8171
801.4	1.0128
597.304	0.8395
844.914	1.1102
797.449	1.0407
767.367	0.975
489.809	0.8059
615.822	0.8768
812.369	1.041
656.288	0.923
588.297	0.8276
536.303	0.8626
841.877	1.0557
739.338	0.9738
727.323	0.9916
632.754	0.9212
1090.48	1.1929
661.819	0.9139
656.288	0.9031
661.825	0.864
637.833	0.9073
760.343	0.9792
668.307	0.924
656.789	0.8958
760.853	1.0179
716.85	0.9652
663.357	0.9511
628.814	0.8835
656.288	0.8548
504.252	0.8233
504.252	0.8076
744.401	1.0819
760.854	1.001
816.391	1.0373
597.307	0.8607
716.85	0.9804
645.305	0.9402
554.273	0.9029
597.306	0.8704
504.251	0.8359
497.754	0.8804
425.768	0.7506
760.347	0.992
478.771	0.8286
425.768	0.7866
814.899	1.0371
628.808	0.8955
510.254	0.8586
703.824	1.0003
658.346	0.9438
744.404	1.0893
841.875	1.0299
619.268	0.8798
425.768	0.7314
814.898	1.0514
531.254	0.8531
659.361	0.9607
611.785	0.8916
425.767	0.7146
885.886	1.0708
770.337	1.0145
425.768	0.7704
716.354	0.9649
476.304	0.8534
667.806	0.9347
[truncated: 19,908 more rows]

## Sheet: Figure1D
Observed M/Z	Ion Mobility
529.256	0.8483
529.252	0.8577
594.759	0.8608
623.767	0.8995
623.763	0.9008
529.255	0.8495
631.304	0.8964
631.307	0.9005
516.262	0.7973
494.759	0.8123
541.744	0.8259
494.757	0.7829
541.746	0.8385
567.239	0.8617
541.743	0.8198
567.24	0.8567
567.242	0.8616
567.238	0.8551
567.24	0.8588
631.305	0.8896
567.24	0.8613
631.306	0.8974
631.306	0.8802
652.34	0.9144
631.307	0.8779
494.757	0.8184
567.239	0.842
567.24	0.8666
485.748	0.824
463.757	0.7737
648.79	0.9006
544.248	0.8851
648.293	0.8992
648.291	0.9015
648.292	0.8976
611.283	0.8252
531.243	0.8063
619.276	0.8952
787.346	0.9595
619.274	0.8958
619.274	0.846
619.275	0.8869
531.243	0.8105
787.343	0.962
619.276	0.8964
531.242	0.8084
787.344	0.9623
619.274	0.8948
619.276	0.8937
619.278	0.8963
787.347	0.9623
619.274	0.8946
787.351	0.9664
619.275	0.8975
602.283	0.8944
619.272	0.8966
787.344	0.9541
602.282	0.8968
619.277	0.8769
537.76	0.818
602.281	0.8975
602.28	0.8965
787.346	0.967
531.242	0.812
617.313	0.906
787.346	0.9665
787.349	0.9646
617.313	0.9018
787.345	0.9655
531.244	0.8098
787.347	0.9617
602.279	0.8693
531.244	0.8129
531.243	0.8127
787.344	0.9621
525.253	0.8105
787.349	0.9688
787.347	0.9626
539.748	0.8137
787.347	0.9646
467.256	0.7815
787.347	0.9488
787.347	0.9421
663.326	0.9251
619.274	0.8946
539.747	0.7826
596.275	0.8338
613.298	0.8918
602.283	0.844
605.257	0.8981
596.275	0.858
605.26	0.9033
596.276	0.8868
602.281	0.8959
619.275	0.8433
544.766	0.833
619.273	0.8455
619.275	0.878
539.748	0.8319
717.783	0.929
717.78	0.9278
614.781	0.8933
441.248	0.7634
615.283	0.8973
755.299	0.9415
717.78	0.8958
441.247	0.7645
609.3	0.8992
609.3	0.8481
609.3	0.903
609.301	0.8471
590.774	0.8872
659.944	0.891
590.775	0.889
524.759	0.8439
451.259	0.7676
606.782	0.9007
502.254	0.8057
451.262	0.7889
502.253	0.8102
517.225	0.8198
502.253	0.7584
796.329	1.01
796.328	1.0137
480.25	0.8209
719.874	1.0099
476.233	0.8146
559.263	0.8502
476.233	0.7694
528.754	0.8325
559.264	0.8485
476.232	0.745
590.301	0.8815
563.762	0.85
517.259	0.8449
563.764	0.853
430.751	0.7781
590.302	0.8797
505.261	0.8366
648.834	0.9462
505.261	0.8212
437.253	0.7371
437.254	0.7391
652.342	0.9173
476.25	0.813
476.753	0.7995
618.264	0.8815
605.259	0.8925
929.359	1.0555
929.359	1.0534
437.253	0.7102
520.242	0.8562
578.6	0.8168
415.742	0.787
437.253	0.6785
645.787	0.9037
567.268	0.8712
634.819	0.9444
707.815	1.0122
699.821	0.9727
517.934	0.8607
634.818	0.9433
707.815	1.0124
670.298	0.9108
680.302	0.9585
670.299	0.9105
518.262	0.8576
680.303	0.9601
609.802	0.8965
680.803	0.9207
573.806	0.8743
592.784	0.9162
477.283	0.8079
1051.94	1.1227
492.29	0.8815
477.283	0.8072
472.711	0.7788
511.23	0.8499
484.746	0.8017
737.933	1.0309
1051.94	1.1242
717.326	0.9875
646.814	0.92
439.25	0.7819
549.208	0.8673
505.226	0.828
670.809	0.9414
562.287	0.8725
1051.94	1.0416
701.63	0.966
484.747	0.7742
743.334	0.9858
670.807	0.9198
495.891	0.7814
659.293	0.9135
474.264	0.817
669.851	0.9296
743.334	0.986
669.852	0.9389
495.891	0.7845
617.307	0.9001
574.582	0.8307
575.264	0.8863
580.791	0.8887
598.245	0.8794
539.285	0.8736
538.756	0.8611
539.284	0.87
612.808	0.9226
553.282	0.8759
566.241	0.8801
612.808	0.923
538.758	0.8651
629.793	0.8926
521.285	0.8799
538.759	0.8482
484.248	0.8125
623.322	0.9317
542.313	0.8766
567.277	0.9
703.861	0.977
469.576	0.7814
506.243	0.8444
430.712	0.7279
788.892	1.0159
750.309	0.9695
584.271	0.8935
490.748	0.8435
459.259	0.8223
478.259	0.8452
629.776	0.9173
585.241	0.8889
602.779	0.8966
662.296	0.9315
442.74	0.7828
855.327	1.0144
515.766	0.8409
556.275	0.8751
509.727	0.8232
484.764	0.8338
651.304	0.9323
544.781	0.8523
617.817	0.9076
484.765	0.8357
488.235	0.8286
601.778	0.8928
544.798	0.8588
661.345	0.9659
761.323	0.9767
596.311	0.8967
491.262	0.7926
543.779	0.8701
718.807	0.9415
491.261	0.7534
668.866	0.9658
535.74	0.7997
680.302	0.923
670.351	0.9412
560.822	0.8882
491.262	0.7957
637.839	0.9232
533.267	0.8517
558.307	0.88
580.813	0.899
533.267	0.8484
593.78	0.8878
714.84	0.9654
513.222	0.8332
586.794	0.9163
491.262	0.8232
544.749	0.8012
577.772	0.8941
703.359	0.9965
469.24	0.8568
650.785	0.9132
888.851	1.031
659.299	0.9398
1052.43	1.1234
618.794	0.9024
562.777	0.8624
623.836	0.9081
623.837	0.9185
644.789	0.9202
545.765	0.8642
644.788	0.9281
562.777	0.8616
709.839	0.9758
618.308	0.9086
618.292	0.9089
562.777	0.8263
427.743	0.7498
755.342	0.9771
535.305	0.8621
427.744	0.7541
503.897	0.7778
498.225	0.8025
596.755	0.8579
658.8	0.924
758.347	0.9778
555.246	0.8662
427.743	0.6791
536.81	0.8977
427.742	0.7157
594.283	0.9099
758.345	0.9773
590.975	0.922
533.733	0.8563
427.741	0.674
552.805	0.8787
555.246	0.868
522.933	0.8437
596.755	0.8578
569.291	0.8929
599.744	0.8868
502.746	0.8113
513.263	0.8633
502.746	0.8042
535.744	0.8521
522.933	0.8287
575.845	0.8978
597.828	0.9097
576.788	0.9343
548.788	0.8707
527.239	0.853
487.215	0.7979
520.267	0.8214
487.214	0.7976
480.2	0.812
608.811	0.916
640.845	0.9407
666.386	0.9594
568.824	0.8814
586.264	0.8798
566.814	0.8802
593.779	0.9087
553.276	0.8693
566.816	0.8809
596.334	0.9155
706.824	0.9518
730.855	0.9752
581.837	0.9163
649.332	0.9428
534.316	0.8728
667.305	0.942
550.808	0.8881
623.308	0.9052
547.233	0.8569
653.311	0.9294
667.307	0.9466
566.783	0.8712
653.313	0.9342
608.28	0.8798
717.805	0.9583
704.762	0.9505
592.322	0.9004
713.84	0.968
732.294	1.0014
465.25	0.7903
712.759	0.9504
517.246	0.7905
517.246	0.7889
1052.43	1.1204
775.367	0.9858
512.226	0.8269
792.837	0.9886
503.245	0.8234
754.366	0.9909
480.201	0.8073
594.81	0.9296
632.271	0.8978
612.36	0.9443
613.277	0.8974
514.767	0.8605
598.758	0.8987
479.262	0.8008
495.24	0.8195
613.278	0.9006
527.225	0.8174
544.291	0.8889
514.293	0.8948
639.303	0.9384
670.351	0.9424
558.753	0.8608
613.278	0.9215
533.759	0.8552
494.772	0.8258
814.373	1.0464
574.789	0.8716
814.371	1.047
444.745	0.7791
685.28	0.9997
514.294	0.9266
514.767	0.8566
646.844	0.9487
550.263	0.8879
462.253	0.8244
824.895	1.1012
524.288	0.8883
431.565	0.777
514.293	0.9033
1028.42	1.3721
574.79	0.8925
579.312	0.88
1028.42	1.3734
579.31	0.8989
645.848	0.9394
579.313	0.8826
688.764	0.918
614.792	0.9358
647.35	0.9482
498.713	0.7899
568.773	0.8584
614.792	0.9368
618.766	0.9163
618.767	0.9163
698.35	0.956
525.717	0.8315
544.84	0.8983
457.758	0.7812
553.773	0.8295
584.276	0.8949
818.339	1.0461
636.831	0.9429
532.814	0.9094
606.797	0.9194
783.323	1.0124
616.304	0.9558
532.814	0.9413
541.781	0.8917
581.838	0.9487
573.268	0.8993
631.284	0.9421
559.245	0.8943
748.278	0.9766
493.586	0.8225
748.277	0.9771
602.251	0.9021
796.315	0.9877
531.21	0.7813
588.295	0.8838
510.807	0.8675
772.867	1.0026
653.289	0.9372
564.307	0.9022
653.29	0.941
821.385	1.0228
674.311	0.9689
564.308	0.9062
674.311	0.9753
446.24	0.7847
772.866	0.9992
495.745	0.8402
555.787	0.9149
772.867	1.0018
564.81	0.888
450.9	0.7882
675.846	0.9513
541.781	0.875
576.285	0.9028
481.592	0.839
450.9	0.7694
654.344	0.9434
624.301	0.9483
526.235	0.8579
675.846	0.9517
432.735	0.8014
498.259	0.8524
537.777	0.8247
447.58	0.7899
544.839	0.9327
432.735	0.7964
684.798	0.9892
538.756	0.8643
705.846	0.983
496.698	0.8264
705.843	0.9805
580.805	0.8966
470.897	0.771
487.817	0.9064
706.847	0.9641
563.784	0.9086
470.897	0.7935
567.772	0.8935
577.307	0.9558
772.865	1.0031
588.78	0.9144
558.818	0.9055
464.251	0.8287
465.243	0.8065
615.766	0.9238
678.805	0.9527
512.766	0.8411
585.8	0.9197
797.327	1.0227
604.336	0.9132
552.76	0.8612
626.312	0.915
537.755	0.8687
797.327	1.0243
604.336	0.9117
456.769	0.7802
656.809	0.936
569.277	0.8911
613.814	0.9267
694.346	0.9753
623.283	0.8932
604.837	0.9321
556.238	0.8798
681.296	0.952
587.288	0.8923
506.929	0.8425
792.864	1.0145
573.271	0.8944
754.344	1.0129
626.859	0.9401
754.344	1.0145
574.849	0.9165
647.303	0.9277
600.787	0.9064
608.309	0.9116
536.272	0.8507
650.371	0.9572
522.933	0.8416
715.333	0.9798
794.349	0.987
532.243	0.8642
648.833	0.9433
491.216	0.8221
676.355	0.9498
643.301	0.9266
552.753	0.8788
754.848	0.9976
491.216	0.8215
570.783	0.8905
794.35	0.9893
514.293	0.9083
694.364	0.9894
570.784	0.8997
523.254	0.8314
585.279	0.9178
533.614	0.8967
799.921	1.0914
662.863	0.9521
786.855	0.9943
799.919	1.0872
695.346	0.9634
593.816	0.9289
623.282	0.9252
694.363	0.9937
450.764	0.7778
563.283	0.8916
517.268	0.8308
622.782	0.9248
517.268	0.8369
705.847	0.9532
691.375	0.9629
498.227	0.8059
623.288	0.9228
616.287	0.923
566.815	0.9026
566.816	0.8895
726.349	0.9907
566.813	0.9332
651.856	0.9531
566.814	0.9664
566.813	0.9178
563.284	0.8642
651.858	0.9742
571.316	0.9362
566.813	0.7483
571.315	0.9391
566.813	0.7962
603.321	0.9216
542.781	0.8696
608.299	0.9676
566.813	0.8127
733.863	1.0328
608.274	0.8881
566.813	0.7542
553.764	0.8624
566.816	0.8915
542.781	0.8934
641.845	0.9621
584.798	0.9289
641.846	0.9466
616.797	0.9459
541.814	0.9533
543.813	0.8882
535.271	0.8139
635.32	0.927
501.305	0.8782
683.271	0.9305
584.799	0.9056
634.818	0.9228
556.744	0.883
788.329	1.0034
626.763	0.9396
502.741	0.8466
704.834	0.967
788.331	1.0033
686.365	0.987
704.834	0.9609
537.281	0.8799
659.325	0.9766
639.302	0.9305
536.756	0.8861
639.3	0.9158
663.823	0.9445
733.312	0.9739
700.811	0.9573
669.819	0.9495
514.726	0.8268
675.285	0.9419
536.915	0.8903
639.308	0.9422
804.87	1.0753
514.724	0.8299
611.326	0.9506
531.767	0.8626
700.841	0.9642
504.931	0.7902
504.931	0.7593
576.3	0.919
600.811	0.9504
462.236	0.7846
1306.47	1.5288
615.323	0.9298
742.374	1.0144
498.265	0.8557
1306.47	1.5284
639.275	0.9274
597.263	0.9254
785.356	1.0124
487.73	0.8281
593.276	0.9106
608.808	0.9258
618.308	0.9285
598.954	0.9198
487.73	0.8275
992.35	1.0639
477.931	0.8158
551.3	0.8976
680.805	0.9249
482.239	0.7961
673.314	0.9784
673.314	0.9808
641.317	0.9325
720.355	0.9785
528.27	0.9088
720.354	0.9801
607.296	0.9306
542.764	0.8818
587.935	0.919
579.312	0.9119
575.33	0.9153
626.815	0.9497
653.806	0.947
773.845	1.001
643.84	0.9465
528.269	0.9095
537.813	0.889
628.806	0.9288
648.809	0.9527
523.753	0.8755
529.771	0.9078
561.281	0.918
573.846	0.9245
555.24	0.8781
494.749	0.8258
516.27	0.8669
584.806	0.949
660.354	0.9769
691.803	0.9563
511.775	0.9185
634.256	0.92
628.344	0.9573
571.773	0.9096
537.894	0.8383
658.301	0.9454
482.26	0.8445
724.346	1.0234
575.278	0.9251
602.281	0.9209
536.805	0.9012
645.294	0.9311
573.615	0.8768
490.25	0.8273
796.797	0.9823
859.919	1.0731
734.865	1.0079
635.35	0.9388
796.797	0.9825
585.77	0.875
572.763	0.8841
580.818	0.9239
526.716	0.8406
681.324	0.9709
549.938	0.8577
856.381	1.0232
681.323	0.9542
646.313	0.9414
571.785	0.8797
856.381	1.019
668.347	0.9502
809.415	1.1977
603.341	0.9224
574.31	0.9105
612.825	0.9167
600.745	0.8925
558.96	0.8869
514.259	0.8312
545.303	0.9079
754.851	1.0446
537.813	0.8971
506.736	0.8722
600.745	0.9081
764.882	1.0167
652.839	0.9607
538.815	0.9109
709.839	0.9572
487.764	0.8204
670.824	0.9454
623.29	0.9178
619.299	0.9487
559.245	0.8854
619.3	0.947
493.764	0.8202
752.844	0.9866
722.316	0.9908
618.247	0.8998
472.782	0.821
591.797	0.9066
509.266	0.8908
737.885	1.0347
589.773	0.9209
632.318	0.968
558.308	0.8887
509.778	0.8429
823.84	1.0058
549.284	0.9563
823.838	1.0088
539.777	0.8787
478.258	0.8315
532.815	0.902
706.868	0.9641
706.868	0.9615
571.793	0.9068
578.793	0.904
724.366	1
766.849	1.0077
687.824	0.953
591.752	0.9334
506.233	0.8175
511.779	0.846
559.804	0.9132
700.797	0.9723
616.283	0.9071
648.333	0.941
609.323	0.9273
679.348	0.9796
614.322	0.9294
609.823	0.9319
530.269	0.87
665.29	0.9461
593.289	0.8907
514.738	0.7886
594.284	0.9224
535.775	0.8692
765.87	0.9938
582.324	0.9027
742.34	0.9849
544.309	0.9041
697.362	0.9711
514.934	0.8389
713.337	0.9892
519.602	0.8564
638.314	0.949
574.267	0.8942
626.814	0.9352
544.312	0.9191
623.298	0.9335
527.25	0.8763
566.592	0.9243
513.214	0.8075
771.898	1.0221
573.794	0.8856
849.386	1.0419
580.785	0.9196
544.31	0.9133
459.743	0.7832
646.342	0.9502
765.369	0.9974
608.27	0.9226
552.73	0.8693
616.825	0.9402
542.245	0.8551
631.297	0.9418
515.307	0.8957
905.434	1.0778
597.262	0.9221
593.288	0.9076
592.272	0.9331
695.855	1.0035
629.31	0.9184
615.8	0.9401
580.305	0.9175
566.288	0.9154
504.223	0.8319
695.855	1.0051
621.789	0.9305
494.772	0.8384
594.324	0.9304
644.793	0.927
759.893	1.0002
562.276	0.8958
695.855	1.0052
644.793	0.9274
662.866	0.9665
695.856	1.006
714.347	0.9666
494.773	0.8374
539.268	0.8703
635.328	0.9425
581.758	0.9031
571.282	0.8975
714.35	0.9677
522.765	0.8538
658.81	0.9487
631.298	0.9812
640.806	0.9528
582.805	0.9067
535.285	0.9212
571.283	0.897
777.861	0.9915
632.803	0.9409
553.299	0.8934
543.282	0.938
966.938	1.1041
813.328	1.0101
674.845	0.954
542.784	0.8906
777.861	0.9908
495.785	0.897
966.939	1.1051
814.418	1.1322
495.786	0.8958
687.322	0.9567
539.268	0.8525
644.962	0.8046
467.737	0.7921
567.774	0.9151
814.42	1.1248
814.421	1.1249
543.282	0.9313
567.773	0.9109
644.961	0.8073
814.423	1.0712
598.303	0.9605
814.419	1.0576
598.956	0.9564
667.846	0.9971
645.797	0.9195
814.42	1.0445
979.384	1.3335
644.793	0.9508
814.421	1.1302
567.773	0.9045
814.421	1.0724
512.779	0.8604
680.814	0.9645
671.33	0.9624
584.805	0.8915
883.851	1.0339
611.279	0.9203
732.321	1.0133
467.237	0.7875
612.337	0.9498
665.319	0.9576
883.852	1.0299
608.316	0.9339
653.765	0.9355
594.834	0.9198
883.853	1.0309
557.278	0.9138
488.263	0.8236
723.84	0.9728
650.339	0.9661
598.955	0.918
482.894	0.7965
638.326	0.9596
579.782	0.9081
541.212	0.8598
627.352	0.9418
643.809	0.932
541.212	0.8664
754.388	1.0131
721.847	0.9648
542.782	0.8744
482.894	0.8185
508.313	0.9004
492.761	0.8113
785.357	1.0156
637.829	0.9483
676.836	0.9536
577.299	0.9014
724.841	0.9817
677.811	1.0007
627.353	0.9373
541.274	0.8843
482.894	0.7985
723.84	0.9672
608.734	0.9156
676.833	0.9533
569.323	0.892
676.833	0.959
619.335	0.9249
592.796	0.9118
522.607	0.8477
686.346	0.9645
541.273	0.8992
592.296	0.9166
526.268	0.876
760.845	1.0444
674.315	0.9482
521.767	0.8905
577.299	0.9179
770.841	0.9999
641.35	0.9547
1149.36	1.4686
491.224	0.8406
684.843	0.9593
654.815	0.9713
550.819	0.8956
437.764	0.8467
527.783	0.9176
1149.36	1.4704
745.366	0.9965
527.784	0.9155
528.27	0.8602
618.316	0.9367
1149.37	1.4717
561.294	0.8964
588.312	0.9272
608.309	0.9409
528.27	0.8675
513.913	0.8634
814.917	1.0706
526.286	0.8963
911.961	1.1117
778.352	1.0125
911.962	1.112
754.367	0.9935
616.295	0.9326
556.798	0.8996
480.742	0.8499
540.278	0.9528
600.789	0.9151
778.354	1.0084
667.308	0.9528
468.264	0.8336
847.853	1.0438
608.31	0.9423
679.854	0.9676
911.962	1.0717
662.27	0.9427
847.853	1.044
501.785	0.8327
581.776	0.9252
847.851	0.9731
1323.54	1.5634
796.806	0.9921
457.911	0.7949
848.854	1.0294
697.806	0.9736
581.776	0.9274
753.277	0.9921
662.269	0.9433
520.758	0.878
719.375	0.9956
594.812	0.8995
504.275	0.9147
708.834	0.9731
711.315	0.9603
545.294	0.8864
683.858	0.9618
465.259	0.8285
649.327	0.9563
1151.37	1.4736
517.58	0.8597
594.81	0.9056
594.811	0.9272
536.733	0.8672
657.81	0.9469
576.779	0.8864
583.346	0.9278
834.375	1.0364
564.288	0.9293
770.331	0.9907
569.785	0.9309
746.052	1.0108
518.788	0.8719
569.785	0.9346
533.252	0.8539
709.339	0.9785
518.788	0.8878
561.313	0.9251
632.803	0.9296
666.296	0.9489
632.803	0.9459
533.252	0.8555
583.292	0.9121
612.75	0.9102
544.821	0.937
541.215	0.8795
596.322	0.9285
530.264	0.8769
583.29	0.9131
651.364	0.9888
517.738	0.8124
562.837	0.9141
637.336	0.9496
514.959	0.9053
580.286	0.9279
651.363	0.9889
562.836	0.9167
562.778	0.8638
785.356	1.0016
842.364	1.0632
739.297	0.983
739.296	0.9842
665.826	1.0056
562.837	0.8949
577.303	0.9308
794.409	1.0719
577.302	0.9152
612.749	0.8886
566.955	0.8808
583.805	0.8887
710.863	0.9557
625.815	0.907
646.312	0.9205
518.27	0.8711
710.861	0.9564
512.787	0.8619
568.288	0.8784
651.303	0.9407
558.28	0.8651
500.949	0.8788
548.787	0.8737
571.849	0.903
663.825	0.935
623.823	0.9071
623.823	0.9078
663.827	0.9373
582.23	0.8798
576.298	0.8939
582.804	0.9148
651.784	0.9377
693.339	0.9536
522.31	0.8907
741.823	0.9602
540.793	0.9122
693.339	0.9531
678.837	0.9501
510.255	0.8857
680.002	0.944
844.859	1.0168
741.825	0.9634
741.823	0.9635
844.859	1.0125
560.828	0.8968
652.807	0.932
540.795	0.879
583.302	0.9479
561.787	0.8886
751.355	0.9883
520.756	0.8478
486.793	0.8166
539.303	0.8625
486.793	0.8287
778.37	1.0008
530.294	0.8755
497.793	0.8554
778.369	1.0074
567.841	0.9103
530.764	0.8508
530.295	0.8804
577.284	0.9025
567.841	0.914
660.292	0.9709
488.79	0.8987
671.324	0.9466
598.955	0.8957
897.931	1.0929
554.779	0.8629
593.813	0.9018
930.377	1.2989
708.301	0.9576
510.25	0.8223
675.315	0.9249
510.252	0.8187
620.82	0.9136
662.35	0.944
593.815	0.8993
585.227	0.8659
656.809	0.9329
625.336	0.9307
561.245	0.8767
640.329	0.9285
625.837	0.936
569.31	0.9005
706.336	0.9792
612.307	0.9206
585.227	0.8672
605.806	0.9065
505.746	0.816
670.776	0.9362
574.808	0.8976
640.33	0.9324
670.775	0.9442
676.801	0.9831
640.83	0.9489
700.35	0.9666
510.789	0.9209
581.729	0.8853
578.793	0.8991
631.818	0.9284
710.863	0.9642
626.325	0.9143
637.336	0.9374
510.753	0.8353
661.854	0.9767
631.817	0.9287
511.281	0.8656
456.728	0.8207
661.857	0.9746
686.876	0.9885
713.825	1.0188
511.282	0.8823
602.335	0.9226
686.876	0.9924
719.275	0.9574
490.238	0.8419
713.827	1.0146
719.275	0.9582
590.321	0.9161
741.851	0.9876
575.293	0.9273
510.781	0.8791
554.815	0.8828
745.826	0.9898
607.35	0.937
714.813	0.976
581.833	0.919
500.745	0.8733
714.813	0.9796
641.821	0.9315
600.279	0.9807
526.74	0.8328
745.824	0.9924
558.819	0.9213
743.865	0.9948
548.282	0.9033
570.286	0.9367
633.343	0.9414
622.29	0.9323
713.348	0.968
627.666	0.9366
622.291	0.9346
701.348	0.9706
570.286	0.9383
501.241	0.8283
940.996	1.1372
573.268	0.9129
512.281	0.8461
745.379	1.025
611.322	0.9271
940.997	1.1405
592.801	0.9253
501.241	0.8231
602.332	0.9488
642.309	0.9385
482.763	0.8392
539.749	0.8592
568.796	0.9289
637.827	0.9592
816.875	1.0237
592.8	0.9209
482.763	0.8218
597.798	0.939
668.303	0.9581
914.441	1.0967
609.966	0.9437
735.366	1.0129
490.579	0.8248
716.365	0.966
572.326	0.923
794.367	1.0131
773.841	1.0006
623.802	0.9349
482.763	0.8573
788.317	1.0044
794.368	1.0118
565.281	0.8995
498.241	0.8296
716.365	0.9575
565.28	0.8999
495.778	0.8409
788.319	1.0055
496.274	0.8596
586.819	0.9301
504.28	0.8779
735.366	0.9871
803.03	1.1184
496.274	0.8593
803.03	1.1176
857.406	1.0705
735.366	1.0117
665.291	0.9433
490.58	0.8281
671.338	1.0001
521.763	0.8559
803.034	1.0741
803.032	1.0447
728.366	0.9896
490.223	0.7724
788.316	1.0035
678.296	0.9569
504.282	0.8895
577.801	0.9481
544.784	0.8824
716.357	0.9949
630.809	0.9425
803.034	1.0483
671.34	1
604.313	0.9323
803.031	1.1022
716.355	0.9937
803.032	1.0375
610.819	0.9338
666.354	0.9959
666.355	1.0007
498.73	0.7994
559.311	0.9395
490.58	0.8097
618.336	0.9548
565.298	0.9342
865.409	1.0615
570.756	0.8632
481.219	0.8112
575.304	0.922
681.369	0.9947
603.328	0.9321
697.815	0.9551
536.77	0.8819
631.843	0.9703
584.325	0.9282
682.792	0.942
649.812	0.9461
631.843	0.9704
584.302	0.9198
862.375	1.087
668.335	0.9562
755.853	1.0205
747.348	0.9928
607.35	0.941
725.345	0.9792
607.35	0.9436
542.297	0.8792
498.565	0.8179
501.599	0.8654
553.273	0.9158
561.313	0.9144
504.237	0.8385
699.385	1.0053
548.789	0.9265
553.274	0.9205
612.323	0.9616
663.326	0.9358
487.91	0.835
731.359	0.987
617.298	0.9547
563.788	0.9087
682.299	0.9614
545.304	0.8965
721.846	0.974
682.297	0.9588
617.299	0.9511
589.86	0.9195
721.845	0.9734
759.389	1.018
655.817	0.9625
508.741	0.8429
655.818	0.9683
483.286	0.8887
617.299	0.9508
621.821	0.9528
494.897	0.8128
590.31	0.9363
604.822	0.9204
531.75	0.8474
483.287	0.8834
706.337	0.9836
612.311	0.9365
779.881	1.0053
583.303	0.9042
471.226	0.7964
577.303	0.9138
725.347	0.9844
632.301	0.9482
814.917	1.0541
677.808	0.9587
545.823	0.9321
814.916	1.0556
964.453	1.316
677.81	0.9532
498.73	0.7967
496.795	0.8925
964.449	1.3133
781.823	1.0011
560.773	0.8806
545.824	0.9341
648.335	0.9459
964.452	1.3169
594.337	0.9255
639.852	0.9662
660.842	0.9486
777.353	1.0003
508.259	0.8848
569.803	0.9319
584.271	0.9116
494.772	0.8579
617.82	0.9181
569.803	0.9315
806.379	1.0255
620.771	0.9201
548.605	0.8665
678.832	0.9801
806.379	1.0257
656.826	0.9766
566.817	0.9013
566.817	0.9012
656.826	0.9754
548.605	0.8664
556.779	0.9018
784.379	1.019
592.815	0.9191
567.253	0.8703
557.28	0.9044
740.368	0.9929
600.807	0.9149
592.816	0.9314
822.408	1.0289
566.815	0.9004
540.279	0.8776
784.38	1.0194
619.834	0.9337
589.809	0.9206
588.307	0.9276
822.406	1.0349
630.329	0.9396
711.859	0.9718
608.796	0.934
850.378	1.0937
711.859	0.9696
721.847	0.9602
609.28	0.8993
630.332	0.945
609.282	0.8997
630.83	0.9313
526.288	0.848
784.881	1.0044
657.805	0.9673
575.634	0.9342
526.286	0.8487
542.803	0.8776
670.341	0.968
799.875	1.0164
606.266	0.8889
862.944	1.0673
542.267	0.8761
799.873	1.0164
550.803	0.8988
568.315	0.9066
756.849	0.9966
907.404	1.0734
799.872	1.0235
606.266	0.8868
642.817	0.9317
620.317	0.931
538.271	0.8598
756.848	0.9929
907.402	1.074
592.314	0.924
799.871	1.0304
642.819	0.9335
515.257	0.8613
533.58	0.772
534.279	0.9102
537.315	0.8897
642.819	0.952
549.284	0.8692
610.842	0.9479
804.447	1.0651
763.879	1.0045
536.633	0.9056
540.795	0.9248
652.357	0.9773
549.284	0.8657
547.287	0.9388
658.84	0.9692
586.289	0.9098
655.347	0.9622
479.245	0.8136
659.356	0.98
495.27	0.8368
670.34	0.9872
608.796	0.9417
495.27	0.8361
551.29	0.8732
620.337	0.9361
704.342	0.9864
608.796	0.9424
584.74	0.8738
704.343	0.9885
608.796	0.9082
495.27	0.8373
558.818	0.8991
869.885	1.0439
444.745	0.7887
704.343	0.99
572.281	0.9091
444.745	0.7731
608.796	0.9221
588.854	0.9221
586.768	0.8736
538.787	0.9076
542.266	0.8285
444.745	0.7694
703.841	0.9766
588.854	0.9239
676.825	0.9617
626.818	0.9539
679.412	1.0022
622.344	0.9564
679.411	1.0003
537.773	0.8474
519.298	0.9055
537.773	0.8479
577.31	0.9272
608.27	0.9131
577.309	0.9153
751.885	1.0567
612.822	0.9313
545.301	0.8831
494.896	0.8427
617.308	0.9507
791.878	1.0179
511.282	0.9218
596.32	0.9346
751.884	1.0573
791.876	1.018
709.808	0.9714
618.846	0.9426
648.829	0.9605
745.799	0.9712
536.244	0.8397
599.295	0.9393
667.85	0.972
618.816	0.9528
664.352	0.9651
450.271	0.7703
551.945	0.8641
529.278	0.853
497.228	0.8287
450.27	0.7491
531.303	0.9266
715.855	0.9971
629.778	0.9496
499.287	0.8458
784.847	1.0129
536.244	0.8246
450.271	0.7734
575.84	0.9296
586.797	0.9262
691.851	0.9725
531.303	0.9203
531.302	0.8861
450.773	0.791
462.899	0.7614
761.346	0.9742
561.302	0.9288
592.947	0.8822
637.852	0.9493
570.292	0.8965
693.848	0.9693
531.302	0.9223
566.265	0.8676
627.325	0.9433
621.815	0.9338
589.86	0.9325
621.779	0.9485
531.303	0.8931
462.899	0.7651
636.307	0.9281
566.287	0.9072
481.283	0.7981
462.899	0.7272
697.352	0.9694
551.828	0.9204
481.283	0.8013
621.779	0.9503
566.265	0.8677
544.968	0.9226
679.331	0.963
586.297	0.9139
639.333	0.9391
547.234	0.8489
745.368	0.9927
499.284	0.8615
631.284	0.9119
745.366	0.9994
639.334	0.9367
550.783	0.9182
547.233	0.8522
629.775	0.9342
575.329	0.8781
657.81	0.9571
527.796	0.8613
745.368	1.0051
671.323	0.9582
586.798	0.9109
608.305	0.9199
698.851	0.9702
574.819	0.9136
642.755	0.9582
746.87	0.9898
639.334	0.9364
560.801	0.8858
642.755	0.9576
594.276	0.9088
608.303	0.9182
553.782	0.8536
671.325	0.9586
633.324	0.9532
530.799	0.8861
560.802	0.8789
446.731	0.7775
706.861	0.9964
546.245	0.8695
654.338	0.9412
595.873	0.9394
507.284	0.8342
592.3	0.8979
540.795	0.8403
528.768	0.8529
676.827	1.0013
622.343	0.9516
567.279	0.9287
583.326	0.8785
674.851	0.9677
585.279	0.9204
775.339	0.9988
663.828	0.9509
604.841	0.9249
720.818	0.998
570.293	0.9222
617.813	0.9311
669.265	0.9468
754.379	1.0113
641.807	0.945
683.357	0.9567
663.828	0.9546
540.793	0.8215
559.31	0.9021
698.803	1.0105
608.795	0.9406
559.311	0.9261
698.803	1.0095
608.796	0.9461
559.312	0.9421
604.31	0.9527
547.287	0.9455
517.752	0.8188
641.802	0.9609
725.365	1.0209
725.365	1.008
806.885	1.0244
575.307	0.9366
596.334	0.9393
593.801	0.9353
547.286	0.9258
593.801	0.9288
510.801	0.8472
670.314	0.956
564.936	0.8596
670.816	0.9551
564.936	0.8613
750.869	1.0002
622.227	0.9349
504.265	0.8463
510.801	0.927
846.902	1.068
635.834	0.9331
563.788	0.8937
504.265	0.8478
678.329	0.9512
596.808	0.9142
520.786	0.8415
694.376	0.9818
526.24	0.833
563.789	0.8912
732.796	0.9679
578.821	0.9115
579.822	0.8856
609.298	0.9299
632.622	0.9555
579.822	0.8877
526.242	0.8347
948.433	1.163
638.35	1.0029
436.907	0.7644
770.895	1.021
654.868	0.9751
520.788	0.8437
436.907	0.7682
554.652	0.9178
948.433	1.1611
596.306	0.9238
770.895	1.0223
602.817	0.9337
638.35	0.9438
608.796	0.9261
602.291	0.8993
948.432	1.1449
770.898	1.0725
744.356	1.0041
654.279	0.9368
593.8	0.9113
574.315	0.9218
545.822	0.9158
1238.38	1.5205
716.918	1.0119
591.319	0.9132
744.355	1.0065
524.281	0.8936
1238.38	1.5238
580.345	0.9273
586.305	0.8784
580.831	0.9284
662.853	0.9608
687.336	1.008
652.881	0.9566
470.743	0.7967
1238.38	1.524
670.808	0.9825
544.586	0.7761
578.289	0.9195
569.305	0.8994
1238.37	1.5248
816.381	1.0751
529.255	0.7741
478.28	0.8237
1238.38	1.5233
580.832	0.9248
604.337	0.9206
499.254	0.8271
641.332	0.9463
780.353	1.014
599.764	0.9053
544.587	0.7549
617.275	0.9346
590.31	0.9109
568.307	0.9159
683.799	0.957
568.307	0.9028
599.764	0.9032
683.8	0.9603
561.821	0.8994
604.339	0.9199
559.782	0.9195
559.781	0.9214
698.862	0.9964
780.862	1.0053
683.8	0.9569
698.863	0.9804
590.311	0.9126
509.801	0.8572
539.277	0.8849
502.278	0.8379
679.823	0.9322
780.862	1.0053
630.329	0.9374
555.247	0.8659
698.865	0.9981
539.279	0.8966
502.278	0.839
709.81	0.9911
539.276	0.8504
721.337	0.9965
548.946	0.876
690.281	0.9611
563.789	0.9135
717.808	0.9932
511.295	0.8557
599.799	0.9315
648.333	0.9532
539.276	0.829
597.331	0.937
547.317	0.9347
442.273	0.7989
581.32	0.9586
539.276	0.9088
575.762	0.8621
511.302	0.8934
675.368	1.022
597.333	0.9379
753.886	1.004
682.874	0.9703
849.384	1.0379
620.295	0.9403
588.811	0.9286
566.592	0.9272
562.316	0.9276
784.354	1.013
588.812	0.9293
784.353	1.0124
603.813	0.9366
562.316	0.923
500.795	0.8648
516.961	0.9302
530.789	0.877
524.765	0.8764
894.435	1.0878
779.403	1.0098
690.315	0.9612
613.324	0.9365
500.795	0.8768
526.287	0.9279
525.267	0.8764
785.881	1.0048
613.324	0.9337
591.778	0.9434
602.822	0.9417
737.331	0.9953
613.323	0.9364
794.373	1.0152
549.603	0.7942
656.821	0.9578
823.905	1.041
1066.56	1.2105
730.938	1.0472
1002.06	1.2487
807.451	1.102
730.938	1.0448
643.851	0.952
667.915	0.999
677.346	0.8704
830.474	1.1262
861.089	0.9513
1050.5	1.2718
1066.56	1.2048
779.425	1.0695
713.644	1.0151
940.029	1.1757
634.039	0.9624
619.668	0.8778
974.046	1.2788
1034.87	1.2305
929.004	1.1769
1259.16	1.4994
929.002	1.227
950.557	1.1797
839.779	1.0755
751.455	1.0173
630.085	0.9433
814.01	1.1052
964.558	1.2211
929.002	1.1766
979.832	1.1218
713.644	1.0154
658.401	0.9682
1260.66	1.5021
1050.5	1.2724
964.99	1.1746
692.374	0.9885
529.918	0.8493
746.934	1.0348
950.554	1.1796
846.996	1.1137
694.304	0.9645
621.024	0.9027
771.769	1.1076
1050.5	1.2728
734.695	0.9904
845.766	1.0561
584.84	0.8725
797.95	1.084
707.757	1.0149
919.402	1.1942
856.779	1.0712
643.661	0.9578
846.996	1.1395
1002.06	1.1936
797.95	1.0846
689.365	0.9559
851.095	1.1418
736.457	1.0431
778.924	1.0703
721.902	1.0179
584.841	0.8733
730.938	1.0519
620.02	0.9106
584.32	0.9035
788.054	1.1188
778.924	1.07
584.841	0.8713
721.902	1.0178
767.762	1.0699
589.366	0.9763
589.363	0.9047
1066.56	1.3032
703.374	0.9831
704.064	0.9825
616.352	0.9055
1077.21	1.1046
957.492	1.1688
851.095	1.1426
1066.57	1.2664
938.967	1.215
711.379	1.0182
634.038	0.9624
619.668	0.9121
767.762	1.073
857.119	1.1352
845.433	0.966
957.49	1.1676
1169.13	1.2838
1055.59	1.2383
751.456	1.0529
819.482	1.1169
676.908	0.9739
938.464	1.2192
920.004	1.1426
738.44	1.0283
937.962	1.2205
711.419	1.0187
519.81	0.8564
1259.16	1.4662
973.458	1.1616
738.441	1.0319
733.696	0.948
1298.67	1.4093
920.003	1.1422
828.416	1.0359
1066.56	1.2342
950.555	1.1789
704.063	0.9815
597.858	0.919
839.444	1.075
930.464	1.14
1086.54	1.2379
1008.55	1.1925
1169.13	1.2861
922.498	1.141
942.482	1.161
1298.67	1.406
862.447	1.0701
1169.13	1.4051
997.051	1.2004
763.084	0.9942
1067.06	1.2505
1055.59	1.2412
695.702	1.0049
619.356	0.9518
852.787	1.1397
1086.54	1.2375
1169.13	1.4077
882.49	1.2208
857.784	1.1351
1268.13	1.3369
773.197	1.0946
744.949	1.0473
704.731	0.9781
1114.59	1.2541
942.479	1.1612
894.485	1.1362
896.932	1.0641
618.038	0.949
627.855	0.9368
862.447	1.0743
794.873	1.008
619.357	0.9535
1298.66	1.3909
694.883	1.0009
802.452	1.0561
1236.65	1.3156
923.071	1.1714
624.361	0.9313
1040.58	1.2039
788.416	1.0754
627.859	0.939
928.532	1.2062
845.764	1.1517
847.453	1.1047
862.78	1.0593
1182.56	1.2768
862.447	1.0349
857.115	1.0917
651.07	0.9771
797.919	1.0621
875.507	1.1522
555.653	0.8996
694.058	1.0365
719.463	1.0251
679.833	0.9693
1268.64	1.3231
615.003	0.9235
968.981	1.1662
797.918	1.0606
922.006	1.1582
694.058	1.0369
1000.04	1.2728
936.043	1.1647
755.439	1.0623
642.066	1.0153
619.355	0.9588
846.954	1.0993
611.012	0.9093
936.042	1.1638
761.37	1.0262
896.963	1.1167
500.795	0.8592
766.436	1.1299
749.961	1.0428
584.003	0.9248
1050.88	1.2721
968.992	1.1644
1050.87	1.2778
1050.88	1.2243
968.988	1.1694
775.781	1.1108
584.002	0.9255
1090.08	1.238
1206.14	1.0596
938.229	1.1781
781.115	1.1127
779.76	1.0297
601.012	0.8118
1206.14	1.0625
781.113	1.1133
643.356	0.9325
732.441	1.0454
938.23	1.1769
866.986	1.1283
615	0.9052
1050.88	1.2534
964.536	1.169
774.119	1.0348
615.001	0.9053
761.911	1.0795
866.987	1.1237
1082.55	1.2881
1069.06	1.2228
614.864	0.937
781.022	1.0787
643.328	0.9815
1169.13	1.3921
1090.07	1.237
899.145	1.1491
779.759	1.03
643.357	0.9373
891.182	1.0573
605.867	0.8865
1118.05	1.2455
779.759	1.0281
598.306	0.8666
601.009	0.8073
891.181	1.0564
601.01	0.8039
882.139	1.1374
775.914	1.0657
598.306	0.8686
907.477	1.1654
1169.13	1.3239
1118.55	1.24
656.384	0.9296
708.4	0.9993
1119.04	1.2396
907.479	1.165
829.508	1.0927
741.379	0.9906
601.008	0.7755
713.042	1.0364
605.865	0.8896
1062.09	1.3475
770.065	1.0797
715.449	1.0285
715.449	1.0291
[truncated: 41,902 more rows]

## Sheet: Figure 2B
126			127			128			129			130			131			132			133			134
240ng	24ng	2.4ng	240ng	24ng	2.4ng	240ng	24ng	2.4ng	240ng	24ng	2.4ng	240ng	24ng	2.4ng	240ng	24ng	2.4ng	240ng	24ng	2.4ng	240ng	24ng	2.4ng	240ng	24ng	2.4ng
251.9	249.1	160.1	56.2	58.8	60.4	28.2	26.3	44.5	228.2	205	181	54.8	62.8	42.9	23.1	30.4	24.1	184.5	188.9	288.9	49.6	54.3	73.9	23.4	24.4	24.2
197	225.5	285.4	69.3	90.8	14.8	52.2	15	37.3	186.4	200.2	191.7	73.4	75.4	38.9	35.7	32.8	39.9	177.7	198	217.7	78.5	62.4	46.2	29.9		28.1
229	262.9	226.3	46.4	79.1	68.9	32.2	39.1	34	204.8	192.9	192.9	64.3	56.8	100.4	28.9	45.3	38.3	208	167.2	205.8	59.1	56.7	33.4	27.4
249.2	227.1	230.7	54.5	49.4	78.5	25.4	25.4	15.8	194.5	220.4	282.3	58.4	54.3		27.4	28.2	29	218.4	219.5	226.5	43.7	53.8	37.2	28.5	22.1
216.3	205.7	258.4	67.9	67.2	91.7	29.8	32.4	33.2	208.2	203.4	137.8	60	68.5	62.3	28.9	41.6	4	218.7	196.4	238.3	45	54.2	47.1	25.3	30.6	27.2
181.4	214.3	217.6	48.9	37.8		26.9	43.3	43	244.7	244.3	281.6	64.2	68.3	82.9	38.8	45.6	17.5	226.2	198.7	158.9	47.5	32.6	65.9	21.3	15.1	32.5
237.3	252.1	220.5	43.3	59.2	70.4	20	27.7	44.2	220.6	209.1	252.6	68.1	53.9	55.5	33.9	28	32.5	212.3	204.5	169.2	40.9	51.3	32.3	23.5	14.1	22.8
172.1	253.5	216.5	113.1	52.9	55.4	55.8	29.6	62.1	217.6	197.6	228	72.7	68.9		21.2	30.8	47.7	164.6	203.9	192.6	49.5	51.1	63.2	33.4	11.8	34.5
224.7	223.3	364.2	55.3	67.3	28.1	26.4	28	14.3	236.4	198.2	198.7	54.6	65.5		28.9	28.6	28.2	200.9	208.9	189	53.5	56.2	77.7	19.3	23.9
277.7	192.7	265	31	88.3	74.4	22.8	52.1	32.8	187.7	196.7	161.7	45.3	79.8	54.2	21.9	36.3	23.5	253.1	168.4	206.5	46.3	54.7	57.4	14.1	30.8	24.5
304.1	230	212.4	45.8	67	37	31.6	37	23	196.5	214.3	283.6	46.2	57.1	16.7	44.4	22.2		158.7	207.3	243.4	48.8	38	57.9	24	27.1	25.9
195.7	279.8		71.8	57.4		47.9	29.5		186.5	188.9		69.8	42.6		40.9	29.7		175.6	211.3		72.9	42.5		38.9	18.3
264.7	200.4		67.2	47.8		25.3	16		208.3	240.7		46	71.9		22.4	25.2		182.4	218.5		56.2	61.5		27.5	18.1
190.6	191.3		37.3	64.1		14.3	66.9		255.8	179.1		83.7	64.4		34.1	43.2		222.8	186.9		45.5	62.7		16	41.3
234.1	277.9		45.2	69.4		42.5	36.3		193.8	141.2		60.9	79.8		42.8	40.9		197.4	176.1		54.5	44.2		28.8	34.3
269.2	227.9		33.4	58.7		22.3	35.3		201.5	191.1		59.9	63.6		25.9	37.8		222.9	191.1		48.6	58		16.3	36.6
217.2	211.8		79.9	56.6		44.4	32.9		194.8	202.4		79.7	67.8		39.9	43.2		165	201.5		54.4	59		24.7	24.7
190.9	252.9		64.7	55.7		24.9	28.2		204.3	196.5		73	62.6		38.7	36.9		222.8	198.3		47.1	50.4		33.6	18.4
203.3	340.7		70.2	32.3		62	25.8		133.8	234.9		69.3	62.1		43.2	16.8		221.8	126.9		70	35.7		26.3	24.8
168.2	157.6		144.1	78.5		46.6	67.1		127.3	139.3		139.6	82.5		23.3	56.8		144.9	180.9		28.7	57.7		77.3	79.6
178.1	200.9		48.8	82.2		80.8	54.7		168.1	153.6		68.3	102.3		43.3	45		179.7	135.3		116.1	71		16.8	54.9
150.3	221.2		99.2	83.1		68.4	34.2		112.9	171.7		68.2	67.8		75.9	43.7		136.2	126.9		112.3	73.3		76.6	78.2
235.7	248.6		56.7	30.5		26	46.7		215.4	174.7		58.6	68		20.9	39.7		217.6	176		41.5	70.1		27.6	45.7

## Sheet: Figure 2C
Carrier load	Replicate 1	Replicate 2
1	3.471	4.552
2.25	3.95	4.682
3.86	3.809	4.284
6	3.327	4.287
9	3.83	3.908
13.5	3.765	4.305
21	3.607	3.863
36	4.25	3.744
81	3.587	4.422
171	3.33	3.36
441	3.505	3.992
891	2.156	2.6
2241	3.35	2.691
4491	1.908	2.068

## Sheet: Figure 2D
Carrier	Replicates
30	1.566	2.063	1.857	1.485	1.745	1.779
60	1.683	1.459	1.862	1.95	1.651	1.798
90	1.446	1.676	1.614	1.545	1.712	1.923
120	1.685	1.663	1.681	1.81	1.987	1.856
150	1.96	1.745	1.92	2.096	1.906	1.611
180	1.503	1.385	1.665	2.177	1.779	1.453
300	1.758	1.679	1.435	1.71	1.747	2.038
450	1.827	1.378	1.935	1.735	1.598	1.244

## Sheet: Figure 3B
Marker phase	Total ion signal in H358 cells		Cell cycle proteins detected in H358 cells	Description of proteins detected in H358 cells and clustered according to annotated cell cycle stage protein clusters as described by Kelly et al., 2022 (doi:10.1016/j.mcpro.2021.100169)
G1	2100.7		Q9H0D6	Cluster 1 5'-3' exoribonuclease 2 OS=Homo sapiens OX=9606 GN=XRN2 PE=1 SV=1
S	556		P45973	Cluster 1 Chromobox protein homolog 5 OS=Homo sapiens OX=9606 GN=CBX5 PE=1 SV=1
G2	216		Q16204	Cluster 1 Coiled-coil domain-containing protein 6 OS=Homo sapiens OX=9606 GN=CCDC6 PE=1 SV=2
Pro	224.5		Q9UJU6	Cluster 1 Drebrin-like protein OS=Homo sapiens OX=9606 GN=DBNL PE=1 SV=1
PM	1387.7		P51858	Cluster 1 Hepatoma-derived growth factor OS=Homo sapiens OX=9606 GN=HDGF PE=1 SV=1
			P16403	Cluster 1 Histone H1.2 OS=Homo sapiens OX=9606 GN=H1-2 PE=1 SV=2
			P51610	Cluster 1 Host cell factor 1 OS=Homo sapiens OX=9606 GN=HCFC1 PE=1 SV=2
			P20700	Cluster 1 Lamin-B1 OS=Homo sapiens OX=9606 GN=LMNB1 PE=1 SV=2
			Q03252	Cluster 1 Lamin-B2 OS=Homo sapiens OX=9606 GN=LMNB2 PE=1 SV=4
			P29966	Cluster 1 Myristoylated alanine-rich C-kinase substrate OS=Homo sapiens OX=9606 GN=MARCKS PE=1 SV=4
			A0A0C4DFX9	Cluster 1 Negative elongation factor A OS=Homo sapiens OX=9606 GN=NELFA PE=1 SV=1
			A0A0A0MRM9	Cluster 1 Nucleolar and coiled-body phosphoprotein 1 (Fragment) OS=Homo sapiens OX=9606 GN=NOLC1 PE=1 SV=1
			Q8NFH5	Cluster 1 Nucleoporin NUP35 OS=Homo sapiens OX=9606 GN=NUP35 PE=1 SV=1
			Q9UKM9	Cluster 1 RNA-binding protein Raly OS=Homo sapiens OX=9606 GN=RALY PE=1 SV=1
			Q9UQ35	Cluster 1 Serine/arginine repetitive matrix protein 2 OS=Homo sapiens OX=9606 GN=SRRM2 PE=1 SV=2
			J3KP15	Cluster 1 Serine/arginine-rich splicing factor 2 (Fragment) OS=Homo sapiens OX=9606 GN=SRSF2 PE=1 SV=8
			P84103	Cluster 1 Serine/arginine-rich splicing factor 3 OS=Homo sapiens OX=9606 GN=SRSF3 PE=1 SV=1
			Q13243	Cluster 1 Serine/arginine-rich splicing factor 5 OS=Homo sapiens OX=9606 GN=SRSF5 PE=1 SV=1
			Q13247	Cluster 1 Serine/arginine-rich splicing factor 6 OS=Homo sapiens OX=9606 GN=SRSF6 PE=1 SV=2
			P62995	Cluster 1 Transformer-2 protein homolog beta OS=Homo sapiens OX=9606 GN=TRA2B PE=1 SV=1
			P08621	Cluster 1 U1 small nuclear ribonucleoprotein 70 kDa OS=Homo sapiens OX=9606 GN=SNRNP70 PE=1 SV=2
			Q15942	Cluster 1 Zyxin OS=Homo sapiens OX=9606 GN=ZYX PE=1 SV=1
			P49736	Cluster 2 DNA replication licensing factor MCM2 OS=Homo sapiens OX=9606 GN=MCM2 PE=1 SV=4
			P33991	Cluster 2 DNA replication licensing factor MCM4 OS=Homo sapiens OX=9606 GN=MCM4 PE=1 SV=5
			P33992	Cluster 2 DNA replication licensing factor MCM5 OS=Homo sapiens OX=9606 GN=MCM5 PE=1 SV=5
			Q14566	Cluster 2 DNA replication licensing factor MCM6 OS=Homo sapiens OX=9606 GN=MCM6 PE=1 SV=1
			Q6UN15	Cluster 2 Pre-mRNA 3'-end-processing factor FIP1 OS=Homo sapiens OX=9606 GN=FIP1L1 PE=1 SV=1
			P31350	Cluster 3 Ribonucleoside-diphosphate reductase subunit M2 OS=Homo sapiens OX=9606 GN=RRM2 PE=1 SV=1
			Q13263	Cluster 3 Transcription intermediary factor 1-beta OS=Homo sapiens OX=9606 GN=TRIM28 PE=1 SV=5
			P20248	Cluster 4 Cyclin-A2 OS=Homo sapiens OX=9606 GN=CCNA2 PE=1 SV=2
			Q14764	Cluster 4 Major vault protein OS=Homo sapiens OX=9606 GN=MVP PE=1 SV=4
			O60566	Cluster 4 Mitotic checkpoint serine/threonine-protein kinase BUB1 beta OS=Homo sapiens OX=9606 GN=BUB1B PE=1 SV=3
			Q2KHT3	Cluster 4 Protein CLEC16A OS=Homo sapiens OX=9606 GN=CLEC16A PE=1 SV=2
			O14965	Cluster 5 Aurora kinase A OS=Homo sapiens OX=9606 GN=AURKA PE=1 SV=3
			P35222	Cluster 5 Catenin beta-1 OS=Homo sapiens OX=9606 GN=CTNNB1 PE=1 SV=1
			A0A087WXK8	Cluster 5 Chromosome 20 open reading frame 129 OS=Homo sapiens OX=9606 GN=FAM83D PE=1 SV=1
			P06493	Cluster 5 Cyclin-dependent kinase 1 OS=Homo sapiens OX=9606 GN=CDK1 PE=1 SV=3
			Q14008	Cluster 5 Cytoskeleton-associated protein 5 OS=Homo sapiens OX=9606 GN=CKAP5 PE=1 SV=3
			Q15398	Cluster 5 Disks large-associated protein 5 OS=Homo sapiens OX=9606 GN=DLGAP5 PE=1 SV=2
			P11388	Cluster 5 DNA topoisomerase 2-alpha OS=Homo sapiens OX=9606 GN=TOP2A PE=1 SV=3
			P52292	Cluster 5 Importin subunit alpha-1 OS=Homo sapiens OX=9606 GN=KPNA2 PE=1 SV=1
			Q99661	Cluster 5 Kinesin-like protein KIF2C OS=Homo sapiens OX=9606 GN=KIF2C PE=1 SV=2
			P46013	Cluster 5 Proliferation marker protein Ki-67 OS=Homo sapiens OX=9606 GN=MKI67 PE=1 SV=2
			P53350	Cluster 5 Serine/threonine-protein kinase PLK1 OS=Homo sapiens OX=9606 GN=PLK1 PE=1 SV=1
			Q9NTJ3	Cluster 5 Structural maintenance of chromosomes protein 4 OS=Homo sapiens OX=9606 GN=SMC4 PE=1 SV=2
			Q9ULW0	Cluster 5 Targeting protein for Xklp2 OS=Homo sapiens OX=9606 GN=TPX2 PE=1 SV=2
			Q9Y6A5	Cluster 5 Transforming acidic coiled-coil-containing protein 3 OS=Homo sapiens OX=9606 GN=TACC3 PE=1 SV=1
			Q16763	Cluster 5 Ubiquitin-conjugating enzyme E2 S OS=Homo sapiens OX=9606 GN=UBE2S PE=1 SV=2

## Sheet: Figure 5B
Protein vs log copy number (all proteins)
Accession	Log		Proteins identified in single cells				Acetylated proteins
Q68D51	1.15627		Q15149				P01023
Q5JRA6-2	1.16099		Q09666				P04406
Q9HA90	1.17258		P21333				P51991
P03372	1.21864		P35579				Q16695
A0A087WW76	1.25694		O75369				P84243
A2RUB1	1.38347		P02545				P62805
P30154-3	1.38616		P07900				P08729
Q3BBV0	1.40527		P05787				P22079
Q6ZMW3	1.56496		P60709				P06454
P28472-3	1.5964		P11142				P35241
Q8WXH0-2	1.60396		P08238				P62328
Q6P9G9	1.604		P08727				P55072
Q7Z6Z7-2	1.62074		P14618				P29401
Q8NF91-4	1.65203		P06733				Q9Y4E1
P16452	1.66114		P04406
Q2V2M9	1.6805		P49327
P02730	1.69097		P68032
A0A0G2JNU3	1.69357		P07237
Q86VB7	1.70111		P11021
Q6W4X9	1.72087		O43707
F5GZI3	1.78082		P08729
Q8IW36	1.78776		P07355
P12882	1.80313		P05783
Q9UL49	1.80735		P19338
Q9NSC2	1.82423		P68104
X6R9N0	1.85625		P00558
Q12888	1.86452		P15311
Q14789-3	1.87015		P13639
Q99996-3	1.92749		P10809
A0A087X1Q5	1.93138		P04075
Q9P2J2	1.94837		P08670
O14686	1.95541		P0DMV9
Q9HC56	1.96265		P58107
P16615-4	1.9631		Q05639
Q8WUY3	1.97002		P68363
Q86X10-3	1.97962		P68371
Q9HBZ2	1.98094		Q14204
Q92824	1.99325		P07437
A0A087X0K9	1.99495		Q9BQE3
Q9P2D6	1.99525		P14625
Q9UPX8-3	1.99618		P26038
Q4LDE5	1.99892		P04083
Q14789-4	1.99915		Q01082
Q14112	2.00894		Q00610
O60333	2.01169		P11216
Q5XXA6	2.01533		Q13813
A7MBM2	2.01573		Q8IVF2
Q9UQL6	2.01998		P29401
Q7Z401-2	2.0229		P12814
P50851	2.02523		P68366
Q96JH8	2.03527		P04264
Q8WXG6-3	2.03665		P63104
A8MQ02	2.04005		P30101
P24821-4	2.0526		P00338
Q99698	2.06278		Q13509
Q96RV3-3	2.06628		Q5QNW6
Q9NYY3	2.07287		P31948
P35658-3	2.07714		P26641
Q9NYJ7	2.07838		P54652
Q13085-4	2.08033		Q16778
Q8WTR7	2.08723		P08758
Q9UBF8	2.08799		P04350
O43313	2.09426		P61978
Q9HCJ0-2	2.09614		P38646
P16157-16	2.10119		P50990
P23497-4	2.10313		P06748
Q75V66	2.10313		P62987
Q5SYE7	2.10649		P11413
Q9UK10	2.1067		P22626
O15123	2.10877		P08195
Q02817	2.11104		P12956
O60673	2.11185		O60506
Q9NS40	2.11604		P31947
F2Z2J1	2.1171		P12277
A0A0B4J203	2.11795		Q14697
E9PDH4	2.1205		P23396
Q13683-7	2.1216		P11940
H7BY57	2.12222		P13667
Q96RL7-4	2.12558		Q16658
O95622	2.13328		P20700
Q9ULD0	2.13376		P62258
O43663-4	2.13773		P29692
Q92576	2.14198		P46940
Q6ZMQ8	2.14273		Q02878
A4D2P6	2.14417		Q08211
Q96JM2-2	2.14477		P62805
H0Y659	2.14987		P37802
P52179	2.15024		Q00839
Q15569	2.15529		P02786
Q96JG9	2.15696		P67936
Q8WWL7	2.16074		P23528
Q86YN6	2.16096		P60174
G3V394	2.16851		P31946
Q86UT5	2.17229		P13010
Q15149-6	2.17355		P17844
Q8IVU3	2.17501		P11586
Q12830-4	2.17726		P06744
Q92766	2.17744		P06576
P10721	2.19033		Q13263
Q9Y6N8	2.1949		P06753
O75129	2.19952		P23246
P29474	2.19956		P13645
Q8IWI9-3	2.20006		Q96A08
Q86UP3-2	2.20982		P23284
Q5VT25-3	2.21539		P62701
Q9P2R3-2	2.21632		P27348
Q6ZUT9	2.21715		P05141
J3QSU6	2.21806		P05023
Q8IVF5-2	2.22024		P35241
P08237-3	2.22241		P07195
Q86YN6-6	2.23008		P60842
Q8IVE3	2.23341		P62937
Q86UK7	2.23438		Q16695
Q49AA0	2.23804		P22392
Q86YA3	2.23898		P35527
Q9Y6Y1	2.23918		P25705
P07357	2.24131		O43390
Q9NQ36	2.24753		P55072
Q9Y3R5	2.24979		P78371
O43147	2.25058		P24534
Q9UPN4	2.25104		Q15233
Q9H5Y7	2.25314		P27824
F8W9L8	2.25318		P16403
O14746	2.25491		P10412
X6RM00	2.25664		P15880
P25940	2.25896		P61247
E9PD53	2.25948		P02538
Q86VY4	2.2602		Q04695
Q6ZUS6-5	2.26103		P07737
P78527-2	2.26129		P35221
P78347	2.26135		P22234
Q8NFT6-3	2.26177		P61981
P29122	2.26229		P78527
Q9UIQ6-2	2.26358		P07910
Q92932-3	2.26803		Q8NC51
P20701	2.26935		P84243
Q32M45	2.27628		P35908
E5RHQ5	2.27846		Q04917
Q5JU85-2	2.28027		Q9Y5B9
Q3SXZ3	2.28074		O75083
H0YDD4	2.28108		P61604
Q96C11	2.2811		Q92598
Q03923	2.2812		P36578
O75069	2.2814		P16401
A0A0B4J2G0	2.28268		P08779
Q9Y623	2.28452		P40926
Q00610-2	2.28489		P04792
Q9H0X9-3	2.28778		P22314
Q9UKP4	2.28906		P38159
Q75VX8	2.28923		P18669
Q68EN5	2.29005		O60701
Q96MM6	2.29175		P35580
O95936	2.29371		Q9Y266
F6WH68	2.29379		P09651
P54868	2.294		Q12906
Q8TEW0-2	2.29485		P50454
Q6ZSB9	2.29545		P50991
Q63HQ2-2	2.29596		Q6FI13
Q8IX07	2.29604		P62424
P17040	2.29647		P12268
Q9C0F0	2.2982		Q9BUF5
Q6DN90	2.29846		Q9Y4L1
O95248	2.29941		P39023
P12259	2.30043		Q14315
Q8NEY1-2	2.30128		P12236
P0C860	2.30209		P52272
A0A087WWA5	2.30233		P30153
G3V145	2.30319		P62750
Q9UMS6	2.30347		Q92945
P19801-2	2.30351		P12429
Q8TER5-4	2.30458		P51858
Q06732	2.30635		P27797
P0CF97	2.31215		Q06323
Q9UPN3-3	2.31328		P17987
Q9NZN5-2	2.31461		Q13268
E7EW31	2.31525		P42704
Q86TB3	2.31558		P09874
P29728-2	2.31751		Q7L1Q6
Q86V15	2.31855		Q9Y281
O43593	2.31933		P46777
Q9UPQ7	2.31979		P08865
E7ER45	2.31994		P46781
Q9NRJ7	2.32052		Q99497
Q8NEP9	2.32157		P16104
Q9UPA5	2.32191		P62820
P55040	2.32315		P04843
Q9HCU0	2.32436		Q16881
Q8IWZ3-4	2.32532		P26373
A0A0A0MR09	2.32532		P18124
Q8N6C5-4	2.32578		P40227
Q9Y462	2.32664		P52209
O75170-3	2.32734		P49368
P55265-2	2.32783		Q99832
P21333-2	2.32936		P09429
E9PCN2	2.32942		P12004
P55201-2	2.32942		Q15046
Q03936	2.33208		P48643
Q5SVQ8	2.33459		P15531
Q9NZA1-2	2.33624		Q01518
Q04725	2.33656		P05455
Q8WXD9	2.3386		P16949
Q9NZC7	2.33963		Q9H0U4
Q9BQI5	2.34041		P62826
O95490-4	2.34171		O14950
Q9H4M3	2.34209		P13647
P04275	2.34271		P17096
Q15149-3	2.35059		P40925
Q92526	2.35079		P63244
Q14511	2.35337		Q92841
O95185	2.35352		P43243
Q96GN5-5	2.35487		P34932
Q8IZY2	2.35672		P49411
Q9UL68	2.35837		Q9P2E9
A6NMY6	2.35845		Q13162
O94769	2.35963		P14868
Q6NUN7	2.36302		P18206
Q8TDC3	2.3644		P62241
O60242	2.36441		P61254
Q9H2D6-2	2.36473		P13797
P42685	2.3656		Q15084
Q9HCK5	2.36562		P20810
O96004	2.36611		P62753
Q4L180-2	2.36668		P23526
A0A088AWL3	2.36798		P62906
P11215	2.3692		Q9H4M9
Q14980-4	2.37037		P40939
Q8N573-5	2.37116		P39019
Q9C098	2.37207		Q04637
Q96AC6	2.37329		P60981
Q9Y5T5	2.37377		P13796
E7ETA6	2.37506		P21796
F2Z2U4	2.37758		Q9UQ80
A5YKK6-2	2.37764		P09493
Q05469	2.37768		Q9NTK5
Q9HCL3	2.3787		P62244
Q9Y2L1-2	2.37956		P09382
Q14004-2	2.38061		P62277
Q16513-2	2.38234		P49588
O15068-10	2.38238		Q03252
Q6P4E1-2	2.38565		Q14103
Q6ZN16	2.38605		O43399
P25092	2.38622		Q13310
Q9P2S2	2.38628		P51991
Q8WXG9	2.38687		O43143
A1L4H1	2.3872		P62249
Q5TEJ8	2.3873		P36952
P35626	2.38773		P00441
Q8WXG6-6	2.38859		P31939
Q7Z6B7-2	2.38875		P17931
A0A096LNH6	2.38882		Q14247
Q6T4P5	2.39107		P53396
P54753	2.39125		P26639
Q6U7Q0	2.39253		P05161
Q15154-2	2.39559		P80723
Q9UPW8	2.39566		Q13283
O14646-2	2.39623		P43490
Q7LFX5	2.397		P32119
P78509	2.39717		P20042
Q9UGU0	2.39827		P49321
P51814	2.40006		P46783
Q13635	2.40083		Q14974
Q9H410-3	2.40088		P62917
Q04743	2.40139		O14818
O60341-2	2.4021		Q00688
O15523	2.40643		Q71UI9
Q99972	2.40669		P55786
A0A0D9SF60	2.40707		P30041
Q5ST30	2.40814		Q13200
O94827	2.40904		Q07666
Q6ZT07	2.40957		Q9UHX1
H3BSK9	2.4097		P28838
F8W6W8	2.41056		P55884
Q5VTJ3	2.41231		P41091
Q96PX6	2.41231		Q8IUE6
Q92887	2.41446		Q15366
B4DGU4	2.41496		O00571
Q8WYN3	2.41636		P62269
Q14593	2.41717		P26599
Q86XP3-2	2.41806		Q15181
P02751-17	2.41847		P07814
Q6TFL4	2.41852		Q14019
P13569	2.41872		P37837
Q9P107-2	2.41949		P27816
O95477	2.41979		P63241
P22105	2.42009		P05198
Q5SZK8	2.42097		P09211
P11245	2.42163		P40429
Q96D71-3	2.42176		Q7KZF4
Q9C0A1	2.42311		P84098
Q96FF7	2.42323		O75390
B4DPQ0	2.42457		P62263
Q01955	2.42593		P35232
Q8N264	2.42664		O15144
Q16850	2.42694		P06737
Q8ND25	2.42711		Q96AE4
P56730	2.42819		Q13838
A0A087X188	2.42915		P18085
Q6R2W3	2.42971		O00148
O14936-6	2.43058		P61353
Q5JWR5	2.43261		P67809
C9JYA6	2.43274		Q15365
Q9UJX4	2.43284		P55060
Q8IYT8	2.43306		Q9Y617
O14559	2.43331		O95433
Q8TD16-2	2.43336		Q15819
Q86VK4-3	2.43396		P14866
Q9ULL1	2.4356		P60660
F8W8Y7	2.43783		P06703
Q96T49	2.43956		P45880
H7BYJ3	2.43984		P62280
Q86VH2	2.44356		P60903
Q6UXB8	2.44386		Q08945
Q70EK9	2.44422		Q99584
Q9NRZ9-2	2.44597		P62899
Q5RHP9	2.44684		P61026
O75795	2.4472		Q96HE7
P13591-1	2.44901		Q09028
J3KND1	2.4507		P04439
Q5T481	2.45274		Q96TA1
Q92985	2.45286		Q15459
Q8IWT3	2.45315		O75534
Q13310-2	2.45365		P61204
P06681	2.4538		P11388
Q76N89	2.45418		P31943
O15084-4	2.45489		O75367
P49221	2.45619		P41252
Q6ZS81-4	2.4571		P83731
Q63ZY3-2	2.45715		P38919
Q86UW7	2.45807		O15427
P54284	2.45838		E9PAV3
O14744-5	2.45857		P00367
O94823	2.46048		P13693
Q8NFY4	2.46173		P18621
Q7KZI7-8	2.4632		P04844
G9CGD6	2.46435		P62491
Q9HAZ2	2.46518		Q00341
Q9Y4B5-4	2.4659		P00492
Q08554-2	2.46642		P62851
O15209	2.46749		Q03135
Q96P44	2.46778		Q16555
H0YBA1	2.46935		P23919
Q9P212	2.46947		P00491
P16234	2.47015		P25205
G3V511	2.47168		P21589
A0A0D9SEX9	2.47262		Q9P258
Q8WY41	2.47297		Q14152
Q5JR59	2.47404		O00151
A0A087X2H1	2.47459		P11387
Q6L9W6	2.47464		O00410
O95461	2.475		P33991
P43364	2.47518		Q14240
H7C2C6	2.47564		O14980
G5E9Y3	2.47567		Q14566
P17019	2.47586		Q14847
Q9BYE9	2.4766		Q14978
Q9UK96	2.47784		Q13404
O75373	2.47806		P52597
Q05481	2.47892		Q9Y230
Q9BZF3-4	2.47975		P06454
Q5TBA9	2.48075		P19013
Q6ZV73	2.48203		Q14157
Q17RP2	2.48205		P29966
Q7Z460-3	2.48299		P35613
P11055	2.48309		P62191
Q99835	2.48385		P62195
Q9H0A9	2.48711		P30050
Q5VT52-3	2.48872		P33176
O60812	2.49001		Q16891
E9PHV6	2.49011		Q92804
Q9P2H3	2.4905		P50395
Q9UPZ6	2.491		Q12797
Q8IWQ3	2.49134		P00505
Q5JSZ5-5	2.49193		P30040
Q14999	2.49253		P54727
Q14929	2.49321		P41250
Q9NY65	2.49397		O14979
Q9Y6R1	2.49419		Q07955
Q5T4D3	2.49506		O00567
Q8WWQ8	2.49547		P18077
Q5JPF3	2.49567		P17655
Q8TCX5	2.49589		P39748
Q6AHZ1	2.49693		Q86UE4
O94988-3	2.49785		P54819
P39060	2.50022		P52292
Q9C0F3	2.50131		Q9UKM9
C9JM79	2.50211		P16615
Q9UJS0-2	2.50217		Q9Y224
P21860	2.5024		O75347
Q6P280	2.50271		Q06210
Q86UR5-6	2.50517		P00390
Q6IWH7	2.50575		P25786
Q8ND30	2.50603		P35998
Q9NY15	2.50676		Q99873
Q15139	2.50766		Q86VP6
Q86T90	2.50835		P31689
A0A0A0MRA8	2.50865		P52565
Q8NE35-2	2.50942		Q8WUM4
P07196	2.50969		P26368
E9PHV5	2.51255		P05387
Q96RK0	2.51299		P10599
Q92187	2.51325		Q86V81
Q9UK61-3	2.51406		P35222
Q9NY47	2.51602		P09972
Q6Q788	2.51645		P11766
Q9Y4F3	2.51664		P30044
E9PCX8	2.51664		P34897
Q9Y4C0-4	2.5169		O95292
Q8N3Y3	2.51767		P09960
R4GND2	2.51782		P30086
A0A096LNZ0	2.51858		Q01105
Q14BN4-6	2.52004		Q9Y265
Q6WCQ1	2.52004		P54136
Q9NZR2	2.52063		P29317
Q86XP0	2.52112		Q15393
Q9NYK1	2.52115		P04080
Q6KC79-2	2.5223		Q16576
O76041	2.52238		Q9P0L0
Q14588	2.52251		P46782
P55160	2.52261		O60716
P24821-5	2.52264		P49736
Q96M32	2.5233		P40121
P11362-7	2.52525		O43852
Q6VMQ6-5	2.52567		Q9HAV7
Q9UI17	2.52648		P42167
Q9HBX8-2	2.52842		Q02790
Q14766-3	2.52856		P62081
Q5T5C7	2.52905		P61019
Q06278	2.52927		P23588
O15085	2.52934		P46778
Q96MS0	2.53065		P05388
P25789-2	2.53098		P36957
O00534	2.53148		Q9UHD8
Q14679	2.53193		Q8WXF1
Q9UPN3-2	2.53262		P50502
Q5SRH9	2.53305		P25788
Q8IV53	2.53394		P49207
Q9P2N7-2	2.53409		Q13185
O95302-3	2.53415		Q96C19
Q9Y2G1	2.53448		P16144
P49326	2.53501		P84103
Q96RU3	2.53541		Q9UGI8
Q15398-3	2.53595		P60866
O75369-9	2.5365		O43175
Q8NC26	2.53702		P05556
Q13002	2.53708		Q15691
P06401	2.5371		P25398
Q13275	2.53732		P14314
Q75N03-2	2.53743		P20618
A8MQ14	2.53779		P31153
O75369-3	2.53796		P62316
Q9UQ26	2.53854		P33993
Q9BSJ8-2	2.53877		P22087
Q6P996-5	2.54015		P62266
Q96BV0	2.54017		Q07020
Q2TAM5	2.5403		P39687
P16885	2.54033		P11166
O43312	2.54048		Q9UNF0
P50542-3	2.5407		P07741
Q9H3Q3	2.54153		P69905
Q6UVM3	2.54237		P62888
Q2M3V2	2.54244		P14923
I3L0L0	2.54268		P50914
H3BNT2	2.5427		Q9HDC9
Q9NSE2	2.54306		Q99729
Q2M2H8	2.54327		Q02543
Q0P6D6	2.54395		P52943
F5H032	2.54407		Q99623
P54750-4	2.54434		Q9UJZ1
O43361	2.5448		P63220
Q5VVH5	2.54503		P27635
Q9UK55	2.54563		P46779
Q70CQ4	2.54625		P51149
Q9Y2H9	2.54731		O95994
P46439	2.54793		P61313
Q05GC8	2.548		Q9NVI7
Q96SN8-4	2.54867		P82979
A0A075B7B1	2.54953		O00299
Q9BYH1	2.54993		P33316
Q6WCQ1-3	2.55032		Q14980
Q8N823	2.55094		Q13435
Q96KK5	2.55266		P53999
A6NFQ2	2.55278		Q9NSD9
P26367-2	2.5531		O15231
Q13201	2.55389		P51572
Q14789	2.55423		P31150
Q16348	2.55517		Q15056
P0DJD0	2.55609		Q96AG4
O43623	2.5561		P55327
O95467	2.5575		P48047
Q9P2Q2	2.55775		P62857
Q14643-5	2.55775		P50402
F5GXF5	2.55806		P61956
Q9NTN9	2.55844		O95758
Q9UIS9-12	2.55918		Q13428
O75078	2.55955		Q6DD88
Q01740	2.55959		P45973
P41226	2.5604		Q5JXB2
Q86TL0	2.56085		Q15599
P07948-2	2.56136		P24821
P29590-8	2.56183		P62847
Q9UBZ9	2.56216		P27695
Q9Y2L8	2.56316		P60900
Q96N76	2.56414		O76094
P17021	2.56473		P55769
Q8NEL9-2	2.56483		O76021
Q9HBB8	2.56502		P55084
Q9H098-2	2.56522		Q9Y262
P46937-7	2.56524		O75533
P38570	2.56549		Q9Y2W1
O15027-3	2.56653		P26640
H0YN48	2.56655		P09496
Q9ULJ8-5	2.56765		O75874
Q9HAU0-3	2.56787		Q8N163
O43150-2	2.56814		P22102
Q15149-9	2.56897		P61086
Q8N1V2	2.56945		O00264
P07992-2	2.57081		P35637
Q8NEY4	2.57097		Q9UQ35
A0AUZ9	2.57211		P30048
Q9BPW9	2.57335		P08708
Q9UM63	2.57517		P13804
Q8TC26	2.5754		P37108
Q4V328-2	2.57544		P52907
Q8TC44	2.57553		Q9NR12
Q7Z7M0	2.57649		Q15029
Q5VU13	2.57724		P61201
O15393	2.57734		P26583
Q6PIF6	2.57798		P28066
Q9UN73	2.57837		O75131
G3XAE9	2.58001		P47897
Q96Q05-3	2.58008		Q12905
Q9UBP0-4	2.58068		P61106
O15079	2.58278		P46776
O95255	2.58279		Q5T9A4
Q9UKV3	2.5828		P13929
P49750-3	2.58401		O60664
Q9Y4H4	2.58478		Q9P2J5
Q9P260-2	2.58484		P31949
Q9BYX4	2.58497		P43487
P04278	2.5852		P42766
Q8WWZ7	2.58547		O15355
Q13753	2.58557		P62495
Q96L33	2.58575		Q8N1F7
Q9UHB6-4	2.58713		P62829
Q53GD3	2.58785		Q9HB71
Q76KP1	2.58793		Q9BUJ2
Q9UL36	2.58824		P42677
P01730	2.58843		P61160
Q8NG27	2.58845		Q16531
Q9BSA4	2.58872		P47756
Q15276-2	2.59049		O15212
P46100-4	2.59052		Q08380
P00519	2.59077		Q15717
P38606-2	2.59099		P36871
Q8WUZ0-2	2.59102		Q9Y3F4
Q5U5R9	2.5914		P39656
Q9H9S3	2.5917		P55854
Q08477-2	2.59213		P16989
Q5VV63	2.59246		P35268
Q86V21-2	2.59314		Q99613
P51825-3	2.59351		P08621
Q15858-3	2.59395		P54725
Q9C0D7	2.59636		Q13347
Q7L099-2	2.59689		Q9H0D6
Q92903	2.59696		O43237
O15519	2.59709		P33992
A0A0J9YY34	2.59728		Q15369
O94966-5	2.59806		Q9NR30
Q96A05	2.59824		Q96FW1
A0A0A0MTC6	2.59952		Q16401
P31944	2.59982		P42166
Q02386	2.59983		Q9UHV9
P17861	2.60016		P68400
Q5VTB9	2.60021		P17980
P55327-4	2.60095		O15143
Q8IVH8-3	2.60184		Q16181
Q9P242	2.60214		P46977
Q00722	2.60223		P49755
Q8IWY4	2.60325		Q99714
P35580-2	2.60371		P62330
P22570-6	2.60442		O75822
A0PJZ3	2.60551		Q9H910
Q8IVL0	2.60633		Q00325
Q9Y2I9	2.6065		P84085
Q9UID3-2	2.60728		P61221
O60241	2.60783		Q13151
P05181	2.60835		Q14444
Q2TBA0	2.60854		Q07157
Q14005	2.60949		P0DP25
P01266	2.61012		P16070
Q9C0D0	2.61026		P06493
Q9BTN0	2.61098		Q9Y3I0
O60706	2.61191		Q9Y490
A0A087WYW1	2.61228		O60841
A0A087WYF6	2.61315		Q96FQ6
O95785	2.61384		P13995
O94911-3	2.61385		Q9ULV4
Q06413-2	2.61471		P07954
Q96FE5	2.61502		Q9NQC3
Q8TE59	2.61533		O43242
Q8TB72	2.61559		Q9NZM1
Q8N0Z9	2.61626		P60228
B7ZKJ8	2.61718		Q9H3N1
Q13561-3	2.61768		P28074
O94986-3	2.61878		Q92900
P00734	2.61992		P61158
A0A087WWZ6	2.62122		Q9UL46
Q6GPH6	2.62157		P35659
K7ELV2	2.62163		Q9H9B4
Q9NVX7	2.62165		P24752
Q86UK0	2.62208		P60953
Q9UBD5-2	2.62248		P23381
Q9BZQ4	2.62295		P38117
Q9Y2X7	2.62341		Q12931
Q0IIM8	2.62343		Q96HC4
O15320-6	2.62372		Q9Y383
A0A0A0MRE9	2.62458		Q9UN86
O75339	2.62472		P32969
P29074	2.6248		O95757
P51532-2	2.62483		Q9UKY7
P22897	2.62532		P53621
Q9ULL0	2.62575		O00515
O75354	2.62606		Q96PK6
Q96MP5	2.62606		P47895
Q13948-2	2.62654		Q96I24
Q8N7X4	2.62711		P50213
O75334	2.62714		Q13247
Q9HD26	2.62778		Q9NQW6
E7EVJ5	2.62807		Q96FJ2
F5H212	2.6281		Q12904
Q86WZ6	2.62826		P63000
Q5J8M5	2.62827		Q9UK76
Q14BN4-2	2.62868		P05114
Q53SF7-4	2.6291		P62879
Q8IY51	2.62911		Q99436
Q7Z7L9	2.63015		P32322
P78367	2.63026		P31350
Q6IMN6-10	2.63059		P36542
Q8N4U5	2.63065		P62910
Q13976	2.63186		P56537
O15259-4	2.63201		P62136
P35442	2.63212		Q9H1E3
P23443-3	2.63263		P55209
Q7L9B9	2.63325		Q01130
Q15303	2.63347		Q9H223
Q4R9M9	2.63372		Q9UMS4
Q5JVG2	2.63373		Q16851
Q9UPG8	2.63388		P25789
P35558	2.63444		O95197
Q15435-2	2.6347		P29373
Q86VD7	2.63531		Q99733
H7BY55	2.63659		O00231
Q1W6H9	2.63693		P83881
P61764-2	2.63728		Q9NYF8
O94910	2.63775		P55265
H7C269	2.63778		Q99961
Q8N2E2	2.63783		P26196
P49757-2	2.63841		O15511
Q9NY46	2.63987		P47813
Q9C0D6	2.64038		Q9UN81
O75712	2.64114		Q15424
Q5T5P2-10	2.64255		P01023
Q9Y662	2.64269		Q92499
Q6SZW1	2.64306		Q6NZI2
Q2PPJ7	2.64346		P51148
O94916-4	2.64371		P62333
O95755	2.64455		Q27J81
Q05823	2.64613		Q7L014
Q9BY12-2	2.64614		Q99460
P53621-2	2.64651		P61927
O15553	2.64738		P13073
Q96KQ7	2.64742		P61326
Q9UKI8-5	2.64766		Q01469
P54289-5	2.64866		Q16629
Q9NX65	2.65068		O75643
Q8WWL2	2.651		P63151
Q6UXG2	2.65115		O60884
Q5FYB0	2.65158		P06730
O95428	2.65213		Q9NRX4
Q96PU5-5	2.65358		P07305
H0YMC0	2.65378		Q9Y5M8
Q8NEA9	2.65426		Q13442
Q9UPT5-1	2.65472		P04632
A8K0R7-5	2.65504		Q16543
P29590-2	2.65511		Q56VL3
E9PS17	2.65512		Q9H3K6
Q5T200-2	2.65567		P58546
Q12955-4	2.65745		Q96A33
P10915	2.65782		P62942
Q6NXE6	2.65793		O00764
H0YAY0	2.65794		Q9UNH7
Q9HCJ5	2.65825		Q9NYL9
P13671	2.65836		P30084
Q96MI9	2.6584		O76070
P11277-2	2.65841		Q32MZ4
Q9Y6F6-3	2.65937		O60264
Q9HCR9	2.65946		Q9Y277
O75928	2.65948		Q8WW12
O00763	2.6595		Q14651
Q9BZF1-3	2.66004		P47914
P01031	2.66032		P07384
A5PLN9-2	2.66049		Q9NQ29
Q9P278	2.6605		O15371
Q8IZJ1	2.6606		Q01650
Q9UQQ2	2.66099		O43684
F8W1I6	2.66105		P30085
H7C1V4	2.66141		Q01581
Q13976-2	2.66146		Q6PKG0
Q6N022	2.66156		O76003
Q07866-3	2.66199		P19623
Q7KZI7-15	2.66342		O96008
Q96L91-2	2.66398		Q9UBQ0
Q8IW41	2.66435		P24539
O43435-3	2.66467		Q92688
Q96N96-6	2.66617		P51648
O00507	2.66631		Q04837
Q86YS7	2.66671		P63010
Q2MV58	2.6675		Q15370
Q9P255	2.66765		P25787
P35590	2.66809		Q9BVK6
Q15746-6	2.66905		P14174
A0A0A0MTC1	2.67061		Q14839
B7ZAA0	2.67065		O15372
G3XAH6	2.67188		Q8N1G4
Q96JQ0	2.67229		Q13257
O95450	2.67242		Q96G03
Q5VT97	2.67276		P62140
Q5XKL5-2	2.6733		Q9Y3U8
Q8IUH3	2.67387		P49006
F8W809	2.67402		Q9UPN3
P08476	2.67407		Q9UNZ2
P23468-2	2.67441		Q9UHB9
O94983-2	2.67444		P54578
Q5VWP3-3	2.6749		O95202
Q9NZM1-3	2.6753		Q9Y2X3
Q9P267	2.67598		Q13243
Q3V5L5	2.67646		P07996
Q86UW9-2	2.67728		Q9BXJ9
F6SS63	2.67828		P61586
O94875-4	2.67888		O75947
Q92974	2.67896		P63167
Q96HC4-4	2.67934		P62913
O75592-2	2.67956		Q14126
Q5M775-5	2.67962		P25685
Q9NYV4	2.67963		Q12849
O14628-6	2.67964		Q8IY81
Q684P5-2	2.6802		Q14258
Q6ZNC8	2.68043		P05204
P55265-3	2.68088		Q08J23
Q6AW86	2.68105		Q13177
Q8IU80-1	2.68125		P62841
Q9UKX2	2.68144		Q8WWM7
Q8TEH3-2	2.68271		O00303
P05067-4	2.68309		Q15019
P17024	2.68321		Q96HS1
Q9Y4E8-2	2.68325		O43795
Q9H0R5	2.68346		P43686
Q9P2E7	2.68482		Q08752
O00444	2.68484		Q99848
Q92954-6	2.68509		O14744
Q3KNS6-3	2.68535		Q92734
A4D2H0	2.68625		P18754
Q5VV42-2	2.68657		P61009
Q9GZP1	2.68662		P12830
Q6ZNL6	2.68746		P50238
Q9HCL0	2.68752		O00154
Q8NI08-2	2.68785		P50570
Q9BYJ4	2.68803		Q9GZZ1
Q8TD23	2.68884		Q9Y5S9
Q15916	2.68898		P20290
O60290	2.69002		P41567
Q7Z5N4	2.69018		O60763
Q96FV0	2.69068		Q14696
Q9P232	2.6907		Q96C86
Q92835	2.69073		Q6XQN6
Q96HD9	2.69311		P61011
Q9ULK0	2.69325		O43768
Q14135	2.69361		Q9NUQ9
Q99490	2.69409		O75223
Q9BSW2-2	2.69425		Q00765
Q7LDG7	2.69488		P51153
Q9Y6X0	2.69499		O75608
J3KMX1	2.69566		P00568
O43189-2	2.69593		Q15286
Q14BN4-3	2.69637		P59998
Q6TDP4	2.69648		Q9GZP8
Q9UNH5	2.69732		Q14257
P12111	2.69749		Q10567
Q7Z7B0-2	2.69777		P61224
Q9NT68-2	2.69949		P46459
Q6ZW61	2.70066		Q86UP2
O15018	2.7007		Q14764
O00712-5	2.7012		Q9NX63
Q9NX36	2.7012		Q8TCT9
Q3V6T2-4	2.70151		Q9UBE0
Q02763	2.70154		Q14232
O75366	2.70184		Q14694
O15350	2.70203		Q15008
C9J069	2.70232		P17812
Q9NST1	2.70287		P09622
Q5VUG0	2.70316		Q01813
Q8WY54	2.70361		Q8NBS9
Q68EA5	2.70431		Q9Y2S6
O95342	2.70478		P61513
B7Z8V7	2.70487		Q07021
Q9NQZ7	2.70487		Q9BT78
O75840-4	2.70556		P30519
P26992	2.70574		Q6P2Q9
A0A087WW66	2.70622		P10768
Q9UIQ6-3	2.70656		P05026
P23467-3	2.70747		O75821
P02649	2.70758		P48506
Q9BQ83	2.70857		P14678
O14983	2.70893		O15145
Q5VXI4	2.70965		P61289
H0Y5D5	2.70981		O14974
Q76G19-2	2.71019		P29034
Q01118	2.71143		O94979
P30613-2	2.71203		Q13547
Q9Y4E5-4	2.71239		Q14533
O15151	2.71281		P49792
Q9HCS4	2.71325		P42224
Q8IV01	2.7134		P62314
A2ABF8	2.71341		Q96K17
P07225	2.71366		P05496
Q9H816	2.71371		Q15293
P09105	2.71395		Q9GZT3
Q8WWK9	2.71419		P30520
Q8WV37	2.71434		P28482
O00481	2.71437		Q9Y2Z0
O75747	2.71487		Q12792
P20702	2.71506		Q9Y446
Q6P4F1	2.71556		Q9BS26
Q9BYZ6	2.71705		P55010
Q14C86	2.7179		P37235
Q5T7W0-2	2.71861		Q9H2U2
H0Y8X4	2.7189		Q13242
Q9NR99	2.71896		P48739
Q6UN15-5	2.71931		Q15363
Q9UQM7	2.71953		P68036
Q6IQ23-2	2.71962		P57735
P22607-2	2.72111		Q9UBT2
P26022	2.72147		Q9NUU7
D3YTG3	2.72194		P28072
O14863	2.7221		Q9H299
Q9ULD6-4	2.72336		P48556
Q8N4M1	2.72349		O43809
C9JWJ8	2.72371		P99999
Q0VF96	2.72398		P41227
Q9UJF2	2.72422		P04181
Q9Y4I1	2.72448		P49591
P51955-2	2.72466		P68871
A0A0C4DFX3	2.72512		P15153
Q9NRU3	2.72518		Q04760
Q86Z20	2.7252		Q9Y3A5
A0A087WZC2	2.72566		Q96B97
Q9BXS9	2.72569		P09661
Q9UQC9	2.72581		P62861
A0A0G2JMP8	2.72612		Q1KMD3
Q2VY69	2.72683		O15347
O75369-2	2.72708		Q9NR45
Q8TD20	2.72734		Q9BPX5
Q58EX2-3	2.72769		P16152
P53708	2.72783		O14737
Q9UN30	2.72794		P08134
Q6P9A2	2.72801		P38606
H7C003	2.72815		Q6FI81
A0A096LPK8	2.72868		Q8NE71
O43432	2.72895		P53618
Q86YS3	2.72951		P35080
Q96EK2-3	2.73054		P62714
Q15149-8	2.73116		P36873
P28074-3	2.73143		Q15637
Q9BWV1	2.73146		O75436
Q9UPP5	2.73147		Q9UKV3
A0A096LPH6	2.73151		Q86XP3
Q9Y2J2-2	2.73157		Q9UQB8
Q8NEF3-2	2.73164		P09497
Q9BTV7	2.73203		P01116
Q96PV0	2.73205		P20339
Q9P1V8	2.73208		Q9UMX0
Q96D37	2.7327		Q9NVP1
R4GMZ0	2.73287		O43583
Q8IX21	2.73326		Q92769
Q9P2J8	2.73352		O75396
Q96Q06-2	2.73407		P14324
Q8NEA6-2	2.73408		P26447
Q08379	2.73412		O75937
Q99743	2.73433		P78417
G3V3S3	2.7346		P11279
Q9H0C3	2.7358		P56192
Q6ZNG1	2.73618		O00560
P30531	2.73675		P56211
P32004	2.73716		P0DN79
Q9BY66	2.73751		Q5SSJ5
Q9C091	2.73763		O43865
C9JGE3	2.73795		P02787
O15265-2	2.73808		P31942
O00499	2.73825		P49721
Q12959-3	2.73854		Q969Q0
P13637-2	2.73864		P30533
Q96K76-2	2.73865		P21291
Q9HC96	2.74029		Q96A49
Q9NYF8-4	2.74035		P63173
Q9Y618-3	2.74036		Q13098
P08174-2	2.74045		O60869
Q8NE79	2.74138		P24666
Q13489	2.74161		P52815
Q9Y646	2.74243		P61619
Q99963	2.74362		P46060
Q96SE7	2.74366		P78344
Q5T8U3	2.74437		Q96AC1
Q9NZP8	2.74504		Q6ZRV2
P13611	2.74532		Q9UM54
Q8WUG5	2.74542		Q9Y5K6
Q9BRQ4	2.74543		P20674
Q9NSV4-6	2.74832		P48637
P51531-2	2.74868		P53634
Q92902	2.7487		P47755
P48378	2.74937		Q9NX24
P11308	2.75015		Q14571
Q96J84	2.7502		P63208
Q9HD43	2.75107		Q9UII2
Q9HAP6	2.75187		P11234
O60281	2.75191		Q16763
O95425-4	2.75202		P50552
O15455	2.75218		Q14677
E7ES60	2.75234		Q92882
P34913	2.75244		Q08257
P35916	2.75285		P09012
Q08499-9	2.75313		P40222
Q14134	2.75321		P81605
Q9HB58-4	2.75328		Q9H6S3
Q8TF61	2.75393		Q15185
P05997	2.75407		P51571
A0A0B4J2E5	2.75458		Q7Z739
Q13609	2.75472		Q9Y6E2
B4E1Z4	2.75475		P24941
Q13402	2.75475		O15173
Q96QU6	2.75485		Q14151
A0A096LP30	2.7549		P11177
Q9NVI7-3	2.75513		P49458
Q9UHW9	2.75589		Q9BZZ5
Q96JG8	2.75601		Q5JPE7
Q99666	2.75605		O75915
Q7Z4K8	2.75629		Q9Y3B3
Q92729	2.75637		Q9Y5A9
O00469	2.75649		Q15942
A0A087WXT7	2.75681		P51665
Q5XG99	2.75701		P62891
Q9BYV2-2	2.75737		P61024
Q8N165	2.75794		Q9UKD2
Q5VZU9	2.75797		Q52LJ0
P11532-5	2.75807		Q13045
O14514	2.75838		Q92973
Q9UQC2	2.75843		P62854
Q96C45	2.75863		P55735
Q8NFW9	2.75881		P55036
P27815	2.75886		P00403
Q96AZ1	2.75915		P26006
Q9UGM3	2.75997		P30405
P50607	2.76008		Q9Y3C6
Q9NRD9	2.76072		Q99439
P58658	2.76115		P33240
I3VM54	2.76121		Q9UL25
P43235	2.76163		O00487
Q9HCJ6	2.76178		P46109
Q5TCU8	2.76199		P08574
P54764	2.76233		Q9NPD3
Q9UQ80-2	2.76419		Q9ULC4
Q9Y2E4	2.76419		P61758
Q02556	2.76432		O15127
Q15424-3	2.76483		Q9NRF9
Q13133	2.76488		O94905
A6NGN9	2.76497		P16435
Q8WXI2-5	2.7657		Q9C0C2
O43861	2.76582		P07108
J3QKR5	2.76634		Q96KP4
Q8N474	2.76642		P07203
P51957-2	2.76668		P62993
Q8N3L3	2.76702		Q9Y679
Q9UBY0	2.76707		P61081
Q14161-5	2.76718		P51659
Q96JC1-2	2.76721		P78347
O15438	2.76826		Q15005
Q9Y2W3	2.76846		Q9P035
Q8TC41	2.76849		Q9BQA1
Q8N184	2.7685		O95361
O95136	2.76911		O00232
H0YG20	2.76962		O43670
Q96J94-3	2.76962		Q9Y376
P43405	2.77034		P61916
B5ME49	2.7704		O60610
Q9NRP7	2.77079		O96019
Q6QHF9-4	2.77115		Q9UHD1
O00482	2.77148		Q96I99
P23771-2	2.77157		Q99459
Q13228-4	2.77204		Q92616
Q5U623	2.77229		P48163
Q08AH1	2.77246		Q7RTV0
P51790-2	2.77284		O75400
Q8N5T2	2.77393		P62308
H0YKC5	2.7741		Q7Z2W4
Q9NQ66-2	2.77427		P23229
P36537	2.77444		O14745
Q14790-4	2.7746		P22307
Q9BPX1	2.77469		P31930
Q6ZMZ3	2.77495		P00374
Q8N4P2	2.7754		O60832
P21854	2.77566		Q9BQ04
Q9GIY3	2.77632		Q12874
P47989	2.77687		P62328
O15068	2.77715		P83916
Q9HC84	2.77749		Q12996
O15090	2.7781		P16422
A6PVU7	2.77816		P17301
F8W889	2.77845		P20340
P20849	2.7787		P35244
V9GY86	2.7787		P15927
Q01432-4	2.77883		P27694
A4D126	2.77943		P15121
F5H136	2.78011		P55145
B1AXG2	2.78028		Q01844
Q8WTX7	2.78032		A0AVT1
P09238	2.78061		Q9BRK5
P37023	2.78091		Q9Y2D5
Q6ZN54	2.781		P21964
Q2M1Z3	2.78131		Q9UKX7
O14639-6	2.78189		P08559
Q9UM07	2.78214		Q15257
O15403	2.78259		Q01081
Q5W5X9	2.78317		O94925
Q5T8D3	2.78348		O95573
B1APY9	2.78371		Q7Z4W1
Q7Z5K2-2	2.78416		P61970
Q13094	2.78467		P49756
P51826	2.7847		P53597
Q96JP0	2.78494		P08237
H3BPX2	2.78533		Q6PIU2
Q9UPZ9	2.78547		Q96GQ7
Q9P2H5	2.78611		P28062
Q63HK5	2.7869		Q6IBS0
P51511	2.78715		P08579
E7EV93	2.78745		P15924
O75604-4	2.78755		P54920
Q4ZHG4	2.78755		P20073
O00192	2.78983		Q16630
Q8TC05	2.79024		P10515
Q9UJ71	2.79057		P30740
J9JIF5	2.79075		Q92974
Q8N612	2.79086		Q9GZL7
X6RKN2	2.79101		Q13501
P80108	2.79113		P62318
Q8N6T0	2.79125		P43307
Q9ULX5	2.79141		Q13557
Q8IWV2	2.79311		P43304
Q9Y6F9	2.79321		P67812
Q02413	2.79334		P13861
A6H8Y1-7	2.79362		Q9NZB2
Q8N6G6	2.79362		P32320
P17081	2.79419		O15258
Q14164	2.79451		O95747
Q9BXS6-7	2.79511		P52788
Q9P2F5	2.79527		Q9BRA2
O95628	2.79531		Q9Y4P3
G8JLA2	2.79615		Q8NBN3
P21757	2.79655		P33552
Q70EL4	2.79671		P54886
Q9NX78	2.79671		O43324
O95279	2.79699		Q9NSE4
Q9P2E9-2	2.79723		Q8TEQ6
H3BS99	2.79762		O43837
A0A0D9SGF6	2.79771		Q86X29
O15389	2.79874		Q9Y285
Q6NUN0	2.79894		P21980
Q8IYP9	2.79937		O75312
Q9ULD5-2	2.80001		P30049
B0QYP5	2.80025		P67870
P20742	2.80035		Q3KQU3
Q9C0C6	2.8005		O43447
Q9Y236-2	2.80064		P28070
F8VUD2	2.80097		Q9UHD9
P49910	2.80108		P10644
Q14590-2	2.80111		P30419
Q8N3I7	2.80175		P04899
Q99640	2.80178		Q9Y639
Q9HB75	2.8018		Q93008
P29590-3	2.8021		O15027
O14753	2.80228		Q9Y333
P55289	2.80238		P27708
Q9BYG4	2.80284		Q13363
P49023-3	2.80324		Q9H6D7
A0A087WXI0	2.80474		P50579
O00187	2.80505		O00193
Q6J9G0	2.80513		Q8N684
Q9UBE8	2.80528		O60762
Q8IYU2	2.80603		Q9UJU6
O94805	2.80618		P02794
Q5TAA0	2.80658		P49915
Q8N2R0	2.8069		Q07866
P02549	2.80708		Q9UHB6
O15075-4	2.80739		O94776
O43895	2.80781		Q15645
Q9H2X6	2.80817		P60468
Q13237	2.8085		Q9GZR7
E7EV07	2.80947		O00622
O60299	2.80949		Q13409
Q6ZWL3	2.80961		P84090
Q68DD2	2.80999		P43034
P17023	2.81034		P23921
O75155	2.81071		Q9BW04
P31274	2.8109		Q92890
O15503	2.81092		P09525
Q8N8Q3	2.81135		Q13753
Q53SF7	2.81159		Q9UBX3
Q9NT99	2.81193		Q15785
Q14190	2.81227		Q09161
Q96JK2	2.8126		P46087
O75952	2.81272		Q15582
Q53HC0	2.81282		Q53GQ0
P51878	2.8135		O43776
A8MQ27	2.81369		Q9BY32
Q9H4L5-2	2.81388		Q9H307
A0A0C4DFZ1	2.81408		Q9NVA2
O60825-2	2.81419		Q08209
Q5KU26	2.8142		Q13148
Q8IZJ3	2.81457		P04183
Q5T011	2.81507		P61964
Q99435	2.81523		Q9UKK9
Q2LD37	2.81542		Q04446
H7BZG6	2.81568		P02749
B1AP46	2.81584		Q02750
Q9UKN5	2.81599		P42285
Q9BY84	2.81637		P08754
Q70EL1	2.8164		Q02818
Q9H0M5	2.81658		Q9GZP4
A5A3E0	2.81659		Q9BPW8
Q9BXM9	2.81668		Q15631
H7BZ94	2.81698		P02771
O75473	2.81703		Q9UM00
A4D161-2	2.81726		Q13938
E9PMH5	2.81753		O15078
Q8WVV5	2.81766		P31146
Q01814	2.81858		P30043
P31025	2.81877		P48507
P49641	2.81902		Q96KB5
Q8TBZ8	2.81926		Q9NUQ6
P19174	2.81968		Q14166
Q9Y5I4	2.81978		P05386
Q49A26-3	2.81983		P13798
Q8NCB2-3	2.81983		Q9Y678
Q01064	2.82006		Q7L5N1
Q8WZA2	2.8211		Q13630
Q9BXM0	2.82126		P60983
Q9NT22	2.82134		Q02978
Q68DA7-5	2.82184		Q969H8
P08684	2.82262		P49023
Q4VC44-2	2.82277		O75340
Q96PX9	2.82311		Q8WZA0
Q96T25	2.82367		Q15435
Q99683	2.82367		P53041
Q15633	2.82378		O75368
M0QYP8	2.82483		Q99536
Q53EL9-3	2.82509		Q9BTT0
Q9UQB3	2.82515		Q9NY33
Q70EK8	2.82524		Q15024
Q8TES7	2.82544		O75475
Q9Y3M9	2.82633		Q86U42
Q9Y2H8	2.82638		Q00796
Q96QZ7-6	2.82659		O15020
Q8IUR7-2	2.8267		P62995
Q8IYI8	2.82709		Q9Y5V0
Q96T68	2.82728		P35606
P35789	2.82768		O43169
Q5T0Z8	2.82772		P49790
Q86TI2-2	2.82774		Q99986
Q5T1R4	2.82778		Q12907
P27816-6	2.82867		P49189
P11362	2.82871		Q9BYC5
P16144-2	2.82875		Q15417
P50749	2.82878		Q6NXG1
Q9UPN3	2.8289		Q9NQG5
P29475	2.82895		Q9HC35
H0YGQ3	2.82896		Q5BKZ1
R4GMM8	2.82983		P61803
O60243	2.82992		Q9H8Y8
O75923-8	2.82999		Q9NRN7
Q9UJ78	2.83003		Q07960
P10645	2.8301		P49750
P10914	2.83046		Q8WWI1
P11309	2.83111		Q14738
P00749	2.83125		Q12965
Q08174-2	2.83153		P30566
Q9UC06	2.83232		P21926
Q2QGD7-2	2.83254		Q9UHY7
Q6ZVF9	2.83304		Q9UBQ5
R4GNB2	2.83317		Q7L2H7
Q13439-5	2.83332		P46013
Q99685-2	2.83335		Q3MHD2
P24723	2.83397		Q15428
P52741	2.83423		O95347
P98164	2.83434		P57105
Q14155-1	2.83439		Q9Y6Q5
Q8TAM1	2.83449		Q9UNS2
Q9NXZ2	2.83452		Q13217
Q30134	2.83511		Q9BY44
P48357	2.83569		Q86SX6
A6NHC0	2.83595		P49773
P30307-4	2.83693		Q8NCA5
P10243	2.83737		Q14137
Q9BZA7	2.8378		Q96QK1
H0Y5N9	2.83783		Q15836
Q9UPW6	2.83802		P11908
Q8TBN0-2	2.8382		Q9BVC6
P53814-5	2.83838		O43290
Q9ULU4-10	2.83936		P52758
Q9Y2B1	2.84036		P22223
Q15326-2	2.84048		Q9Y696
Q8N3J5	2.8407		O95239
Q9NXL9	2.84091		P14927
P21709	2.84092		O95373
Q6UXI7	2.84099		P26885
Q9NRA0	2.84135		O00541
Q16587	2.84149		P49720
P17035	2.84169		Q13596
Q9BQ16-9	2.8425		Q9Y6A5
O43586	2.84251		P45974
O75326-2	2.84267		P15374
Q96SU4-3	2.84279		P17174
P56645	2.84347		P51397
P57071	2.84398		P18583
Q09013	2.84429		P20936
Q5FWF4	2.84458		Q14498
J3KPC8	2.84522		Q9UIG0
P29590-11	2.84649		P52594
O95819-3	2.84657		Q9BY43
D6RIF6	2.84678		Q9BR76
Q86X40	2.84686		O95793
Q9HA38-2	2.84734		P19823
Q08397	2.84734		P22059
Q9UPQ0-4	2.84736		O15305
Q27J81	2.84757		Q15102
H0YLM8	2.84779		P13674
Q9H4B7	2.84814		Q8ND56
A0A087X1N7	2.84853		Q53H96
O43520	2.84901		P29558
Q9UN66	2.84927		Q15287
P07197	2.84962		P62304
E9PM90	2.85075		P23193
Q92538-3	2.85093		P54577
Q12778	2.85132		Q9H4A4
A0A087WSW9	2.85152		Q99653
Q60I27	2.85206		Q99829
Q7Z5Q1	2.85219		Q13618
Q8IZM9-2	2.85248		Q15392
Q9BY11	2.85293		Q9NY12
Q8IW93	2.85304		P13489
Q5TEC3	2.85412		P60891
P57058	2.85456		O95801
Q9HCC9	2.85465		Q8N6N3
Q8TDD1	2.85552		P55263
O15083	2.85587		P27144
P30304	2.85684		Q6NUK1
Q58DX5	2.85691		P48444
H0Y2V6	2.85699		P16930
O94886	2.85703		Q16836
Q9P2F9	2.85715		Q08722
Q9NR83	2.85749		P18615
Q9H079	2.85785		Q15758
Q12912	2.85875		Q9Y6E0
Q9BRR0	2.85891		Q9BQ52
P98169	2.85961		Q15041
Q6UXK5	2.85979		O75964
Q5JSP0	2.85992		P28288
A0A0C4DH22	2.86003		Q96RW7
Q1HG44	2.86006		Q8TEX9
P35318	2.86016		O43291
H3BMS5	2.86019		Q96RS6
Q9NRJ4	2.86019		O75934
Q9H2Y7-2	2.86034		Q9BX40
Q5HYC2	2.86053		P27105
Q8NC06-2	2.86101		Q9Y2W2
P02787	2.8612		Q9NVJ2
Q00597	2.8619		O00170
Q9UBV4-2	2.86206		P63098
Q86UR5	2.86233		Q15021
Q9Y6N6	2.86251		P09601
Q8IV20	2.86281		Q9Y624
Q99956	2.86299		Q8WX92
Q8TF32	2.86322		Q2KHT3
Q86WI3	2.86343		P98175
E7EX29	2.86401		Q9Y3B9
Q8TCY9-2	2.8653		O60749
Q86UF1	2.86554		Q9UQE7
Q86WU2	2.86609		Q9P0S9
P06276	2.86673		P07477
P52736	2.86697		Q9Y3E7
P48552	2.8673		Q86WR0
Q4KMZ1-3	2.86741		Q15651
P01100	2.86781		Q92522
Q96DA2	2.86798		Q9UI30
A7XYQ1	2.86802		Q9BQG0
P02545-3	2.8684		O00499
P0CG31	2.86911		O94760
Q8N608	2.86921		O60437
Q9P2P5	2.86921		P98179
O14715	2.86938		Q9UHR5
P51523	2.87011		P84101
P98168	2.87019		Q96SB4
P09630	2.87026		P31040
Q4AE62	2.87048		Q9HD45
E7EVX2	2.87062		Q15813
O95125	2.87069		P62312
Q8NB50	2.87086		Q9BWD1
Q8NA19	2.87143		Q9NPJ3
Q02952-2	2.87153		Q9NWV4
Q86UN3	2.8718		Q9BQL6
O43379	2.87216		Q9HCC0
Q9HAY2	2.87251		P78406
Q8NA42	2.87254		Q9UEW8
Q29960-2	2.87267		O00429
Q9BWM5	2.87406		P15170
Q7L5L3	2.8746		Q9NR31
Q9Y336	2.87494		P51610
P35749-2	2.87509		O75489
P16298-3	2.8763		Q9H3P2
P05060	2.87697		Q8NGA1
O00499-9	2.87814		Q9H7Z7
Q99758	2.87852		P49257
A0A087WZ65	2.87856		P25815
Q9ULK2	2.8788		O95171
Q9Y6N9	2.87949		Q9BQ61
Q86VQ0	2.87995		Q9BV40
Q92888-3	2.88027		Q9C0C9
Q8IVG5	2.88044		O00233
Q9UJX0	2.88175		Q9NYV4
Q9Y573	2.88182		Q16787
Q5T5M9	2.88208		Q7Z434
A0A087WT44	2.88212		Q8WX93
Q96CG8	2.88226		O60231
O60487	2.88295		Q16186
Q7KZI7-14	2.88323		Q969U7
O15516	2.88329		Q15050
H0Y3Z3	2.88391		Q13103
P20648	2.88463		Q8IYB3
Q9NZU0	2.8848		P21281
Q96H86	2.88523		Q96KR1
A0A0A0MQW8	2.88538		Q96IX5
Q5VZ46	2.88569		Q15003
Q08209	2.88626		Q14008
Q96SU4	2.88646		Q9BPU6
O94832	2.88649		Q8TAT6
Q8TF39	2.88668		P50897
Q96NI8	2.88681		Q9NW64
A0A087X0I4	2.88711		Q9Y520
H7C1B7	2.88785		Q15418
Q9HCB6	2.88788		Q9UDY2
Q7Z3G6	2.88811		P13726
Q8WW52	2.8883		P09758
H0Y3K2	2.88837		P62837
Q8NA03	2.88864		Q9UHR4
O95503	2.88875		Q9P2M7
Q7Z3U7	2.88905		Q9H6F5
Q96JA1	2.8893		Q9NR46
A0A075B6H4	2.88952		P63218
Q9UK13	2.88955		Q8IVT2
K7EJC2	2.88959		Q7Z417
P42684-5	2.88983		Q96JY6
O94813	2.89013		Q9Y3B4
Q70E73-7	2.89014		P57088
Q15465	2.89021		Q9UNM6
P48547	2.8907		Q9HD42
Q6B0I6	2.89085		P22695
Q2KHT3-2	2.89098		Q9UIA9
P13224-2	2.8912		O60341
Q9UL51	2.89149		P78316
P06213	2.89232		Q8NFH3
Q14574	2.89234		P52306
Q9Y250	2.89268		Q5TZA2
Q7Z403	2.89309		Q08AF3
H0YNP8	2.89312		P09234
Q93100-4	2.89322		Q9Y371
Q0VDD8-4	2.89405		Q92817
Q16816	2.89447		P54105
Q9H972	2.89513		Q15126
Q96II8-4	2.89602		Q96M27
Q9Y6J8	2.8971		Q9UNW9
P26651	2.8971		Q9Y6A9
Q14541	2.89748		Q13595
Q9Y6P5-2	2.89852		Q969T9
H3BRN8	2.89884		Q9NX20
Q96NA2	2.89903		O00468
Q8NFZ4	2.89917		P51636
Q8N7W2	2.89944		Q9H444
P0C6C1	2.89947		Q96RP9
H3BPE7	2.89966		Q13751
Q9Y240	2.89988		Q96S97
Q9BZV2	2.89988		O95470
Q96S96	2.89991		P18827
P04003	2.90004		Q5JTV8
O00204	2.90007		Q00059
Q9UF12	2.90023		P25490
I3L323	2.90054		P00749
Q8IXI2-2	2.90079		Q9BQE5
Q9UHC1	2.90082		Q00534
P14598	2.90086		Q14192
O14924	2.902		Q16666
O75112-7	2.9021		Q15388
Q96L15	2.90283		Q16539
P78347-4	2.90286		Q9BYT8
O15231-3	2.90342		P12270
Q6X4W1	2.90353		P20020
Q5SW24	2.90367		O94906
Q92826	2.90442		Q86VV8
Q9NSD4	2.90482		Q9BZX2
Q6P996-4	2.90523		P53367
Q9UJW7	2.90536		P53365
Q9H4M7	2.90549		P48729
Q6EKJ0	2.90635		Q9NX58
Q92538-2	2.90662		O14949
P08247	2.90672		Q9Y6G9
H0Y9K7	2.90687		P61962
P49895	2.90829		O00273
A6NFQ9	2.90836		P29323
P86452	2.90844		A0A0B4J2D5
A2A288	2.90895		Q14165
P57721	2.90916		Q6UN15
Q96F46-2	2.90925		Q96IU4
Q68DC2	2.90953		Q01658
P00739	2.91008		Q9NWH9
H0Y860	2.91044		O43765
B8ZZA5	2.91045		P09543
P40879	2.91059		Q9NX46
P57737	2.9106		Q13155
P30493	2.91076		Q5ZPR3
Q9UHJ3	2.91082		O14579
O43541	2.91091		P01024
Q9ULU4-13	2.91166		Q13620
O75387	2.91178		Q8WXX5
Q7Z6L0	2.91225		Q13561
Q5VV67	2.91229		Q99747
Q9Y606	2.91267		P20962
P98088	2.9136		O14828
Q8IWW6-3	2.91375		O60493
O95696	2.91403		Q9NTJ3
Q9Y6X6	2.91405		Q6Y1H2
P36406	2.91414		Q6UXN9
O75093	2.91442		Q8WU90
Q6PF04	2.91503		Q86VM9
Q14055	2.91564		Q8WY22
Q05940	2.91589		Q13619
O00409	2.91673		Q9BX68
Q8N8J6	2.91673		Q14116
F8VQZ7	2.91721		Q9P0U1
Q53RD9	2.91721		O75694
P09131	2.91725		Q9H0N5
P31152	2.91766		O75494
Q16799	2.9178		P21912
Q8IZP9	2.91801		Q8IZW8
O75128	2.91803		O95881
Q99426-2	2.91878		P61960
Q8WXH5	2.91939		Q9Y3B7
Q8NE22	2.9196		Q96DV4
H3BU53	2.91999		O95336
Q12934	2.9202		Q99798
A0A0A0MSF5	2.92044		Q14011
Q63HK3	2.92055		P43246
Q5SZG2	2.92062		Q9NX55
Q5T9L3-2	2.92076		Q2NL82
Q08AD1-3	2.92081		Q9UKL0
I3L135	2.92112		Q8WVM8
Q96SF7	2.92137		P31431
M0R2C6	2.92152		P02765
Q8N8E2	2.9217		Q13617
Q6ZWE6	2.92182		P09669
Q2NKQ1	2.92182		Q9Y295
Q18PE1-3	2.92191		Q96EK6
O96028-3	2.92247		P52789
P78325-2	2.92301		O14929
Q8WUY9	2.92313		P0CB38
Q9BX59-2	2.92352		Q9H7B2
O00423-3	2.92365		P35270
O43866	2.92369		O75663
Q01804-5	2.92471		Q9NV31
B1B0D4	2.92486		Q9BYD2
Q9ULI4	2.92487		P56385
Q9H6U6	2.9251		P22694
Q9C099	2.92536		Q8N766
Q8TCP9	2.92556		Q13158
J3KR25	2.92572		Q6PCE3
O15265	2.92575		Q15382
Q9NV58	2.92575		O00629
Q86T65	2.92576		Q7Z5L9
Q8N0V5	2.92612		Q9BRP8
H0Y7W6	2.92631		Q13573
Q86V20-2	2.92676		Q9Y5X3
Q9H841-2	2.92708		Q16563
P62955	2.92717		Q9UNL2
Q15149-2	2.92732		Q6DKI1
P10643	2.92752		P50995
Q8N370-4	2.92758		O95831
Q96KQ4	2.92758		Q9UDW1
Q9BSG1	2.9277		P30876
P09471	2.92788		Q9UBQ7
P17031	2.92811		Q7Z4V5
P25311	2.92856		O00479
Q14449	2.92891		P01042
Q96JQ2	2.92899		Q9Y6C9
Q12866	2.92903		P00387
B4DXG7	2.92936		Q96C36
Q93050	2.93041		Q8NFJ5
P17600	2.93066		P52566
O75534	2.9307		P34896
P98174	2.93085		Q5BJF2
O75563	2.93086		Q9ULW0
Q9UJH8	2.93123		Q9NZ63
Q7Z7G8-2	2.93126		P31937
Q9HAU8	2.93143		P08243
A2RU49	2.93163		Q6PI48
O95996-3	2.93193		P17858
Q3KP66	2.93208		Q05048
H0YJ34	2.93222		P0C0L4
P29323-2	2.93222		P52701
Q9H422	2.93226		P63172
Q9ULD9	2.93234		Q14118
O76074	2.93249		P00533
Q96JE7	2.93261		Q9BSJ8
E9PFB9	2.93278		O43615
P00738	2.93281		Q9H8H0
O60733	2.93357		Q96AY3
Q68CR1	2.93386		Q9NPR9
Q9UNQ0	2.93398		Q9NW13
O43155	2.93398		Q96I25
Q9NY57	2.93412		P35610
O15054	2.93423		Q15738
Q9HCH5-7	2.9345		P52888
H7C519	2.93476		Q99426
P42684-6	2.93527		Q9NP79
P48775	2.93533		Q2TAY7
Q14247-3	2.93534		Q6P161
O95251-4	2.93545		O95372
C9JZR2	2.93557		Q2M3G0
Q9UIS9-4	2.9358		O43676
Q9BZZ2	2.936		O75381
P54840	2.93623		O60256
E9PC05	2.93681		Q9BT09
Q14031	2.93684		Q13126
A0A075B738	2.93707		Q9NPA8
P23378	2.93744		O43172
Q6H8Q1-8	2.93782		O95817
Q9UFD9	2.93782		P42126
Q06481-4	2.93837		A0FGR8
Q96KV7	2.93857		O14925
Q96PQ6	2.93884		O94826
O60336	2.93888		P61599
Q9UMW8	2.9389		O60925
Q9UBS9	2.93898		P29590
P02774	2.93921		Q9NTZ6
Q9P2M7	2.93941		Q9BXP5
Q9H6J7-3	2.93944		O95104
O75762	2.93984		Q92922
Q5T8A7	2.9399		Q7Z7H5
Q05516	2.93998		Q13641
P68871	2.94082		Q96DI7
Q86UW6	2.94113		P49748
Q96GD3-2	2.9413		P49406
Q14563	2.94132		P30837
Q14140	2.94182		Q06203
O95980	2.94184		O75844
Q9UQK1	2.94219		P51114
Q86SQ4	2.94247		Q9NZT2
Q9Y561	2.94259		O15067
Q96K12	2.94307		Q5SY16
Q86VR7	2.94333		Q92520
B0QY34	2.94387		P41236
Q9UQL6-3	2.94407		P40938
Q12852-2	2.94415		O75116
P98171	2.94421		Q96T37
P23471	2.94427		Q9BW30
P36959	2.94441		Q9NYK5
A4FU01	2.94452		Q03154
Q5SZQ8	2.94458		P00846
Q7Z398	2.94566		P01034
H0YKL9	2.94579		O94919
H0Y827	2.94611		P19525
Q8NEK5	2.94644		Q7L9L4
Q5T2W1	2.94673		Q969V3
Q7Z4S6-5	2.94747		P35658
Q5TA04	2.94769		P68402
A0A0A0MRF3	2.94772		O43660
F8VXI9	2.94813		Q9Y2B0
Q96DN5	2.94831		O94903
Q9Y6F1	2.94866		Q96T23
P23469	2.94902		Q9H0A0
Q96EG1	2.94941		Q96QC0
Q92630	2.94943		O75170
Q9HCU4	2.94954		P54709
P08236-2	2.94955		Q12846
Q5RGS4	2.95038		D6RBQ6
A0A0D9SG88	2.95042		Q9Y3C8
Q5T3U5	2.95064		Q9H9H4
Q6P3S1-5	2.9507		O95218
Q9NZV5	2.95128		Q9Y2R9
P0DI83	2.95151		Q02218
Q14978	2.95165		Q96D46
Q9UI47	2.95179		O43747
E9PJ04	2.95182		P56381
Q5CZA5	2.95212		Q9UQN3
E9PH18	2.95276		Q96F07
Q8N4X5-2	2.95285		Q9NR28
Q9Y5E9	2.953		P42892
Q12756	2.95317		Q9BZK7
Q96GX1	2.95333		Q13601
P51178-2	2.95346		P46379
P35716	2.95421		P02144
B3KQ25	2.95468		P31483
K7ESL7	2.95551		Q92733
Q9BVA6	2.95624		Q14320
H0Y6A0	2.9564		A0AV96
Q8TEW8	2.95673		Q12888
Q02383	2.95676		Q8WVY7
Q16643-2	2.95689		P49914
Q13398	2.9572		Q86TX2
Q9C0K0	2.95791		P04114
Q6NXG1	2.95841		Q8N5K1
Q9NXW2	2.95849		Q9NRG0
Q8TF20	2.95861		Q9UKF6
Q8WUU4	2.95868		Q99627
Q8IZ21	2.95871		O15446
P49448	2.95939		Q9NRM1
Q9ULS5	2.95945		Q53H82
Q9HBT7	2.95953		P07099
Q8TB22-3	2.95954		Q01780
Q15573	2.95955		O15327
O00429-3	2.95964		Q9HA64
Q9HAW8	2.95981		B7ZC32
Q9Y2J0	2.95995		O95232
Q309B1	2.96008		Q9NX14
Q14094	2.96026		Q9NX40
Q9P273	2.96044		Q9UBV8
Q7L2E3	2.9606		Q92597
Q9BQT9	2.9613		Q96C90
Q6ZMT4	2.9614		P35249
Q9GZU2	2.9617		Q8N7H5
Q8NAG6	2.96193		Q3LXA3
Q7Z5H3-2	2.96202		Q969T4
O75064	2.96211		Q9NZ01
Q9UKE5	2.96241		Q9BYD6
Q8WUM4-2	2.96248		Q9P015
Q8NEV8	2.96271		Q8TCC3
Q6ZVC0	2.96274		P36639
G5E9G0	2.96287		Q6P587
Q6YBV0	2.96303		Q96S55
Q07890	2.9636		P56945
Q9Y4G2	2.96369		Q9Y2R0
Q86YE8	2.96382		Q5RI15
Q9Y303-2	2.96388		Q86X76
A6NKG5	2.96428		Q9BVP2
O95236-2	2.96442		Q8NBJ7
P29322	2.96447		Q9H0C8
Q5TF58	2.96464		Q9HDC5
Q5VWV2	2.96529		Q4G0J3
B1AKY9	2.96589		Q9NZU5
Q14872	2.96599		P50851
Q8TE67	2.96638		Q8N2K0
O15040	2.96669		Q9NUJ1
Q9NWM0	2.96739		Q9HCD5
Q9BYV7	2.96742		Q9Y3E5
Q96GR4	2.96755		Q8TDN6
Q7Z6J6	2.96784		P53350
Q17RS7	2.96817		O00743
Q969Z4	2.9688		Q13033
Q6ZN19-3	2.96925		O15498
O60307	2.96947		Q13009
Q10586	2.96997		Q99805
Q8TBB1	2.97031		Q03169
H0YCZ6	2.97039		Q8IYJ2
O43768-5	2.97054		Q9H7E9
Q9HAW9	2.97069		Q9BXT2
A0A0C4DG02	2.97083		P61421
J3QSV6	2.97139		Q8IZF6
P30626-2	2.97139		P14550
A6NNZ2	2.97155		Q7Z6G8
Q8N6V9	2.97177		Q96CW1
A0A0A0MRT5	2.97213		O94762
Q9H2K2	2.97245		Q8IWX8
Q12767-2	2.97261		Q969G5
Q5T6S3-2	2.97272		Q9Y394
Q96DN6	2.9728		Q14739
Q13409-6	2.97386		Q96EY1
P29353	2.97394		Q99615
P98198	2.97426		Q8TF09
B2RNG4	2.97439		Q9NQT5
Q96B97-3	2.97527		Q96CS3
Q9UEW3	2.97545		Q9Y5Z4
Q9NU02	2.97555		Q86V48
B8ZZS2	2.9756		P10619
Q96NU7	2.97591		O75306
Q9NS15	2.97619		Q15004
Q15052	2.97656		O60828
Q9NZK5	2.97665		P48147
P02675	2.97717		Q8N5M9
Q96C28	2.97727		Q9BUK6
Q5FWE3	2.9774		Q9H3U1
Q8IXX5	2.97762		Q5T1J5
Q96JK9	2.97767		Q9UBL3
Q13077	2.97777		O15260
P58340	2.97798		Q7Z422
A0A0A0MSP0	2.97861		Q5UIP0
Q6P5W5	2.97864		Q99614
Q06481-6	2.97869		Q9BSH4
Q16222-2	2.97919		Q9HC07
Q9H1H9	2.97925		P18031
Q9C0C4	2.97931		Q9NYU2
Q5THK1	2.97958		Q9Y305
Q9UQF2	2.98024		Q9Y4W6
P14317	2.98066		O43488
P29120	2.98081		O00116
Q15642	2.98111		Q13685
P55196-3	2.98128		Q86XL3
Q8TBQ9	2.98147		O95782
Q8WVB3	2.98197		Q8WYA6
Q8WV28	2.98253		O75153
Q6ZRI6-2	2.98261		P61923
O94898	2.98268		P08174
Q9H159	2.98278		Q5QJE6
Q12967-6	2.98296		Q9BUN8
Q12904-2	2.98323		P18858
P35711	2.98392		O60216
Q7Z4V0	2.98411		O43813
Q86X24	2.98489		P78318
Q9H175	2.98521		P52294
E7EMN6	2.98534		Q9Y6M1
Q9NP71	2.98626		Q14624
Q6ZN30	2.98722		Q8IWL3
O75752	2.98727		Q96CN7
P14210-3	2.98727		O43181
Q13683-3	2.98758		Q15067
P05089	2.98781		Q6NYC8
Q8NF50	2.98793		Q9BY77
A0A087X0R0	2.98838		Q8IZL8
B1AV70	2.98876		Q9BVG4
G3V1C3	2.98891		Q15437
Q8TBG4	2.98904		P22061
Q58EX7	2.98909		Q92888
Q5W0U4	2.98932		P55809
Q3KP31	2.98951		Q12824
A6NMZ7	2.98974		P17275
Q9Y5E5	2.98986		O14773
P78539	2.99024		Q9UN37
Q96FA3	2.99047		Q9BZH6
Q9UPP2	2.99068		O95861
Q86V87	2.99083		O75394
Q68DU8	2.99114		Q8N983
O15229	2.99129		O43823
Q96LX8	2.99185		P04217
P27037	2.99209		Q06481
P16415	2.99256		Q8TDD1
Q9HBI6	2.99289		P60033
Q6P597	2.99292		Q9Y6A4
Q5TCI8	2.99305		Q8NCX0
Q04637-4	2.99305		P12111
Q04637-5	2.99327		Q8TCJ2
J3KNC6	2.99333		Q16643
E7EST9	2.99367		Q5RKV6
Q9NZL6-2	2.99372		O43592
A0A087WWX5	2.99378		P23142
Q96F83	2.99421		P35269
P0CK96	2.99429		P46926
H0YJP0	2.99435		P23434
P20393	2.99473		Q9BW71
Q9BVC4-5	2.99485		O43719
Q07092	2.9949		Q6P1M0
B1ALD9	2.99531		Q14108
O14525	2.99584		Q6P9B6
P10636-8	2.99586		Q9HB07
P01011	2.99598		Q8NCW5
A0A0A0MRN9	2.99608		O00217
Q06730	2.99664		Q96KG9
P18848	2.99665		P52948
H0YLY0	2.99672		Q9UMY1
Q96RR4-3	2.99699		Q96EE3
Q9NQW6-2	2.99699		O14908
Q8N3S3-4	2.99734		Q14558
H0Y4H1	2.99855		Q15007
P61244	2.99962		Q96B36
Q6P995	2.99976		Q14914
H0YGH8	2.99987		Q8IY67
A8K8V0	2.99992		Q15165
Q9Y3I1-2	3.00025		P29353
Q14153	3.00055		Q9BWM7
P25116	3.00075		Q15427
Q8WXD2	3.00087		Q9P2R7
Q9UM47	3.00098		Q5VWP2
P08235	3.00107		Q6PGP7
O75037	3.00152		Q8WZ42
Q9UK32-2	3.00185		Q9UI10
Q8TEU7	3.00198		Q9BTV4
Q96KE9	3.00219		Q15814
P41219	3.00245		Q9BRJ6
Q6P2M8-5	3.00291		Q8IYS2
Q92854	3.00299		Q9Y4I1
B7Z964	3.00306		Q6PJT7
Q14894	3.00306		P0C7X5
Q6NSI4	3.00312		Q92747
P19838	3.00403		Q12979
P05160	3.0043		Q9Y653
B8ZZQ1	3.00455		Q92572
Q32P51	3.00461		Q68CP9
P32418-2	3.00463		O14965
Q8IZD2	3.00492		O43633
Q63HM1	3.00502		Q9NZZ3
P00750	3.00508		Q92905
Q00005	3.0056		Q9UBW8
A1L3X0	3.00603		Q92879
Q9UL12	3.00734		O00483
O14793	3.00748		Q86Y56
G3V0E4	3.008		Q96DT5
Q15034	3.00801		Q7Z6Z7
Q01484	3.00839		Q96J02
Q7Z2E3-5	3.00849		P19367
Q13387	3.00851		O00422
Q7Z695	3.00868		Q9Y2U8
O14709	3.00871		P55081
Q86YJ7	3.00878		Q9NR56
Q9H4T2	3.00895		Q6ZNB6
H0YEV6	3.00905		P52298
Q58FG1	3.00911		Q9UBU9
Q96GN5-2	3.00935		Q9GZY0
Q13620-1	3.00949		Q9Y237
Q9ULJ1-6	3.00959		O14936
P24592	3.00995		A1L390
Q9P2G9	3.01045		Q9Y2S7
Q6ZQN7	3.01054		Q8TCS8
Q5VZI3	3.01064		Q96IZ0
P06753-5	3.01066		Q969M3
P12755	3.01108		Q6GMV3
A6NK58	3.0111		P11498
Q96MW7	3.01122		A6ZKI3
Q8WWW0	3.01137		Q5H9R7
Q5TYW1	3.01166		Q14683
H7C560	3.0119		Q5SNT2
Q8N9K5-2	3.01197		Q9H3H3
P10632	3.0122		P11172
Q14669-2	3.01232		O75717
O43692	3.01318		Q15061
O15055	3.01352		Q9GZS3
Q96IL0	3.01356		Q53H12
Q13554	3.01365		P48960
F5H7D6	3.01377		Q15121
Q96RE9-2	3.01379		Q9UBB4
E9PBE3	3.01385		Q8NHH9
Q58A45-3	3.01389		O76031
P40818-2	3.01411		P20645
P51795-2	3.01418		Q13740
Q13105	3.0145		O95400
Q9Y6K8	3.01461		Q96G23
Q9H0H3	3.01469		O14976
P42680	3.01498		P32929
Q9GZY8-4	3.0151		P49589
A0A0C4DFT9	3.01517		Q8TEA8
Q96Q89-4	3.01533		P55039
Q15811-10	3.01566		O75190
Q12800-4	3.01607		Q15006
Q9H7X0	3.01621		Q96B26
Q86Z14	3.01627		P53611
X6REB3	3.01635		Q53EU6
P56705	3.01638		Q8NBJ4
A6NHQ4	3.01648		Q9H3P7
Q5T7W0-4	3.01653		Q92917
O95197-6	3.01696		O00178
Q8N159	3.01699		Q8WVV9
O00154-7	3.01712		Q96P70
H0YFS2	3.01715		P34949
O60784-2	3.01722		P53582
Q86YC2	3.01774		P78559
P80192	3.01785		Q9NYL2
A0A087WYZ0	3.01787		O60568
H3BLS9	3.01847		Q9UJ70
Q92611	3.01847		O96000
H7BXZ5	3.01861		O95168
Q8TEW6	3.01873		P28331
O00445	3.01875		O15226
Q2M1K9	3.0188		Q92621
S4R3V8	3.01945		Q9Y618
Q96JD6	3.01959		Q9BUP3
Q9UKL3	3.01996		O14813
Q99856	3.0201		Q96EY7
Q8TDD5	3.02014		Q15269
Q9H013	3.02027		Q8TBX8
Q02641	3.02077		O95870
Q9Y5F7	3.02083		Q9Y3R5
Q7Z6M2	3.02088		Q96KN1
O60347	3.02094		Q9Y570
F6R0L0	3.02119		Q15436
Q9NYL5	3.02155		O95487
O75094	3.02164		Q8TB72
Q49AM3	3.02282		Q8N806
Q86XH1	3.02342		Q6WKZ4
Q96PE1	3.02369		P35250
H0YB56	3.02391		P40937
A6NCE0	3.02411		Q86TG7
Q14296	3.02416		Q92979
O95243	3.0242		Q9NTI5
Q9Y2M0	3.0243		P55011
Q9HCM9	3.02435		Q9P013
Q9UGL1	3.02455		Q15020
Q5T890	3.02482		P04179
Q16537-3	3.02519		Q04206
Q5M8T2	3.02534		Q7L0Y3
G3V3R5	3.02538		P23258
Q63HR2	3.02577		O15042
Q9Y3Q0	3.02611		O43395
Q6AZZ1	3.02701		O95777
Q9BSH3	3.02742		P40818
H3BNU3	3.02816		Q9Y5K5
Q7Z3E5-2	3.02818		Q9NT62
P17181	3.02825		Q5JSH3
E9PE19	3.02831		Q9NW82
Q12955	3.02848		O60293
Q6NSJ2	3.02916		Q8N5A5
Q76LX8	3.02924		Q96NC0
P48729-2	3.02935		Q9BV57
Q96Q89	3.03026		Q96A35
Q8IUX7	3.03061		P09110
Q9HCK0	3.0312		Q9Y221
Q9BV99	3.03153		Q9H1A4
Q14643-3	3.03173		O14617
B7Z4S1	3.03175		Q69YH5
Q86UQ0	3.03235		Q93034
O75608-2	3.03256		P30046
O14829	3.03265		P09417
Q49A26-2	3.03307		Q92878
P06396-3	3.0333		Q9Y6I3
Q8N2R8	3.03458		Q9NPA0
Q5T5D7	3.0355		Q9Y2L1
O15034	3.03573		Q8NEZ5
A0A0G2JJX2	3.03594		Q5T1M5
Q684P5	3.03625		Q14254
P15309	3.03658		Q92990
Q8NAC3	3.03665		Q9BQ67
Q9NZM4	3.03678		Q00613
Q96GE4	3.03701		Q5JU85
Q9Y6I3-3	3.03733		P53990
Q6ZNA1	3.03786		O75037
Q8TF50	3.03788		Q9BW19
P01591	3.03805		Q9Y5P6
P05120	3.03806		Q49MG5
Q9NP78	3.03814		O60566
Q9C0I3	3.03816		Q9H7C9
P05164	3.03894		O43196
Q9GZU7-2	3.03896		P20929
Q8IW19	3.03978		Q13564
P13598	3.03996		Q8WXH0
Q00978	3.0402		P37198
Q7L3V2	3.04057		Q9Y3B8
O60674	3.0406		Q9NTJ5
Q969P5	3.04062		O95394
O14529	3.04065		P78330
Q04637	3.04067		Q9HBL7
Q86TI0	3.04112		Q5JRX3
Q9P266	3.04117		Q9BUL8
O43318-2	3.04144		O95456
Q0VGE8	3.04174		Q9H098
A0A0A0MTK8	3.04215		Q9BRT6
Q2KJY2	3.04221		Q13123
A0A0A0MQU4	3.04237		Q6P996
O95259	3.04269		O75326
Q6P9F7	3.04287		Q05519
O60268	3.04287		O96013
E9PIR9	3.04293		Q96FS4
Q2VYF4	3.04308		Q9NQZ2
Q9H336	3.04323		Q5K651
Q8NG48	3.04326		Q9NRL3
Q9NQU5	3.04353		O75683
P55291	3.04461		Q9NXG2
Q15111	3.04466		Q12788
P12883	3.04533		Q13144
P06732	3.04551		P29144
Q6IQ19	3.04587		Q9Y4E8
Q9P0K7-4	3.04596		Q9NZ43
Q9H254	3.04612		Q9Y4E1
Q5R3F8	3.04637		Q14966
P46087-2	3.04664		Q9Y676
O60234	3.04706		Q15125
H7BY36	3.04729		Q9H2P0
Q8NET6	3.04778		Q8WV93
Q9BRK0-2	3.04787		P49419
J3KTN0	3.04834		P61163
Q03001-3	3.0485		O43681
Q8N554	3.04863		Q7L2E3
Q9H6X5	3.04868		P16278
P14410	3.0487		Q9NRL2
P49798-3	3.0487		Q9Y2V2
Q93062	3.04894		P19784
Q8IWK6	3.04943		P42574
H7C3N9	3.04952		P55212
P52737	3.0497		Q03701
[truncated: 12,180 more rows]

## Sheet: Figure 5C
	Accession	Description	Coverage [%]
Acetylated proteins + coverage	P01023	Alpha-2-macroglobulin OS=Homo sapiens OX=9606 GN=A2M PE=1 SV=3	5
	P04406	Glyceraldehyde-3-phosphate dehydrogenase OS=Homo sapiens OX=9606 GN=GAPDH PE=1 SV=3	85
	P51991	Heterogeneous nuclear ribonucleoprotein A3 OS=Homo sapiens OX=9606 GN=HNRNPA3 PE=1 SV=2	32
	Q16695	Histone H3.1t OS=Homo sapiens OX=9606 GN=H3-4 PE=1 SV=3	38
	P84243	Histone H3.3 OS=Homo sapiens OX=9606 GN=H3-3A PE=1 SV=2	44
	P62805	Histone H4 OS=Homo sapiens OX=9606 GN=H4C1 PE=1 SV=2	55
	P08729	Keratin, type II cytoskeletal 7 OS=Homo sapiens OX=9606 GN=KRT7 PE=1 SV=5	62
	P22079	Lactoperoxidase OS=Homo sapiens OX=9606 GN=LPO PE=1 SV=2	3
	P06454	Prothymosin alpha OS=Homo sapiens OX=9606 GN=PTMA PE=1 SV=2	37
	P35241	Radixin OS=Homo sapiens OX=9606 GN=RDX PE=1 SV=1	23
	P62328	Thymosin beta-4 OS=Homo sapiens OX=9606 GN=TMSB4X PE=1 SV=2	43
	P55072	Transitional endoplasmic reticulum ATPase OS=Homo sapiens OX=9606 GN=VCP PE=1 SV=4	37
	P29401	Transketolase OS=Homo sapiens OX=9606 GN=TKT PE=1 SV=3	53
	Q9Y4E1	WASH complex subunit 2C OS=Homo sapiens OX=9606 GN=WASHC2C PE=1 SV=4	3
All identified proteins and coverage	Q15149	Plectin OS=Homo sapiens OX=9606 GN=PLEC PE=1 SV=3	63
	Q09666	Neuroblast differentiation-associated protein AHNAK OS=Homo sapiens OX=9606 GN=AHNAK PE=1 SV=2	69
	P21333	Filamin-A OS=Homo sapiens OX=9606 GN=FLNA PE=1 SV=4	48
	P35579	Myosin-9 OS=Homo sapiens OX=9606 GN=MYH9 PE=1 SV=4	52
	O75369	Filamin-B OS=Homo sapiens OX=9606 GN=FLNB PE=1 SV=2	47
	P02545	Prelamin-A/C OS=Homo sapiens OX=9606 GN=LMNA PE=1 SV=1	68
	P07900	Heat shock protein HSP 90-alpha OS=Homo sapiens OX=9606 GN=HSP90AA1 PE=1 SV=5	60
	P05787	Keratin, type II cytoskeletal 8 OS=Homo sapiens OX=9606 GN=KRT8 PE=1 SV=7	77
	P60709	Actin, cytoplasmic 1 OS=Homo sapiens OX=9606 GN=ACTB PE=1 SV=1	55
	P11142	Heat shock cognate 71 kDa protein OS=Homo sapiens OX=9606 GN=HSPA8 PE=1 SV=1	61
	P08238	Heat shock protein HSP 90-beta OS=Homo sapiens OX=9606 GN=HSP90AB1 PE=1 SV=4	61
	P08727	Keratin, type I cytoskeletal 19 OS=Homo sapiens OX=9606 GN=KRT19 PE=1 SV=4	80
	P14618	Pyruvate kinase PKM OS=Homo sapiens OX=9606 GN=PKM PE=1 SV=4	60
	P06733	Alpha-enolase OS=Homo sapiens OX=9606 GN=ENO1 PE=1 SV=2	63
	P04406	Glyceraldehyde-3-phosphate dehydrogenase OS=Homo sapiens OX=9606 GN=GAPDH PE=1 SV=3	85
	P49327	Fatty acid synthase OS=Homo sapiens OX=9606 GN=FASN PE=1 SV=3	35
	P68032	Actin, alpha cardiac muscle 1 OS=Homo sapiens OX=9606 GN=ACTC1 PE=1 SV=1	42
	P07237	Protein disulfide-isomerase OS=Homo sapiens OX=9606 GN=P4HB PE=1 SV=3	73
	P11021	Endoplasmic reticulum chaperone BiP OS=Homo sapiens OX=9606 GN=HSPA5 PE=1 SV=2	55
	O43707	Alpha-actinin-4 OS=Homo sapiens OX=9606 GN=ACTN4 PE=1 SV=2	61
	P08729	Keratin, type II cytoskeletal 7 OS=Homo sapiens OX=9606 GN=KRT7 PE=1 SV=5	62
	P07355	Annexin A2 OS=Homo sapiens OX=9606 GN=ANXA2 PE=1 SV=2	60
	P05783	Keratin, type I cytoskeletal 18 OS=Homo sapiens OX=9606 GN=KRT18 PE=1 SV=2	70
	P19338	Nucleolin OS=Homo sapiens OX=9606 GN=NCL PE=1 SV=3	49
	P68104	Elongation factor 1-alpha 1 OS=Homo sapiens OX=9606 GN=EEF1A1 PE=1 SV=1	49
	P00558	Phosphoglycerate kinase 1 OS=Homo sapiens OX=9606 GN=PGK1 PE=1 SV=3	54
	P15311	Ezrin OS=Homo sapiens OX=9606 GN=EZR PE=1 SV=4	52
	P13639	Elongation factor 2 OS=Homo sapiens OX=9606 GN=EEF2 PE=1 SV=4	34
	P10809	60 kDa heat shock protein, mitochondrial OS=Homo sapiens OX=9606 GN=HSPD1 PE=1 SV=2	65
	P04075	Fructose-bisphosphate aldolase A OS=Homo sapiens OX=9606 GN=ALDOA PE=1 SV=2	64
	P08670	Vimentin OS=Homo sapiens OX=9606 GN=VIM PE=1 SV=4	60
	P0DMV9	Heat shock 70 kDa protein 1B OS=Homo sapiens OX=9606 GN=HSPA1B PE=1 SV=1	48
	P58107	Epiplakin OS=Homo sapiens OX=9606 GN=EPPK1 PE=1 SV=3	34
	Q05639	Elongation factor 1-alpha 2 OS=Homo sapiens OX=9606 GN=EEF1A2 PE=1 SV=1	36
	P68363	Tubulin alpha-1B chain OS=Homo sapiens OX=9606 GN=TUBA1B PE=1 SV=1	51
	P68371	Tubulin beta-4B chain OS=Homo sapiens OX=9606 GN=TUBB4B PE=1 SV=1	52
	Q14204	Cytoplasmic dynein 1 heavy chain 1 OS=Homo sapiens OX=9606 GN=DYNC1H1 PE=1 SV=5	24
	P07437	Tubulin beta chain OS=Homo sapiens OX=9606 GN=TUBB PE=1 SV=2	52
	Q9BQE3	Tubulin alpha-1C chain OS=Homo sapiens OX=9606 GN=TUBA1C PE=1 SV=1	51
	P14625	Endoplasmin OS=Homo sapiens OX=9606 GN=HSP90B1 PE=1 SV=1	40
	P26038	Moesin OS=Homo sapiens OX=9606 GN=MSN PE=1 SV=3	49
	P04083	Annexin A1 OS=Homo sapiens OX=9606 GN=ANXA1 PE=1 SV=2	59
	Q01082	Spectrin beta chain, non-erythrocytic 1 OS=Homo sapiens OX=9606 GN=SPTBN1 PE=1 SV=2	40
	Q00610	Clathrin heavy chain 1 OS=Homo sapiens OX=9606 GN=CLTC PE=1 SV=5	30
	P11216	Glycogen phosphorylase, brain form OS=Homo sapiens OX=9606 GN=PYGB PE=1 SV=5	44
	Q13813	Spectrin alpha chain, non-erythrocytic 1 OS=Homo sapiens OX=9606 GN=SPTAN1 PE=1 SV=3	35
	Q8IVF2	Protein AHNAK2 OS=Homo sapiens OX=9606 GN=AHNAK2 PE=1 SV=2	30
	P29401	Transketolase OS=Homo sapiens OX=9606 GN=TKT PE=1 SV=3	53
	P12814	Alpha-actinin-1 OS=Homo sapiens OX=9606 GN=ACTN1 PE=1 SV=2	49
	P68366	Tubulin alpha-4A chain OS=Homo sapiens OX=9606 GN=TUBA4A PE=1 SV=1	42
	P04264	Keratin, type II cytoskeletal 1 OS=Homo sapiens OX=9606 GN=KRT1 PE=1 SV=6	53
	P63104	14-3-3 protein zeta/delta OS=Homo sapiens OX=9606 GN=YWHAZ PE=1 SV=1	60
	P30101	Protein disulfide-isomerase A3 OS=Homo sapiens OX=9606 GN=PDIA3 PE=1 SV=4	58
	P00338	L-lactate dehydrogenase A chain OS=Homo sapiens OX=9606 GN=LDHA PE=1 SV=2	46
	Q13509	Tubulin beta-3 chain OS=Homo sapiens OX=9606 GN=TUBB3 PE=1 SV=2	38
	Q5QNW6	Histone H2B type 2-F OS=Homo sapiens OX=9606 GN=H2BC18 PE=1 SV=3	58
	P31948	Stress-induced-phosphoprotein 1 OS=Homo sapiens OX=9606 GN=STIP1 PE=1 SV=1	50
	P26641	Elongation factor 1-gamma OS=Homo sapiens OX=9606 GN=EEF1G PE=1 SV=3	35
	P54652	Heat shock-related 70 kDa protein 2 OS=Homo sapiens OX=9606 GN=HSPA2 PE=1 SV=1	24
	Q16778	Histone H2B type 2-E OS=Homo sapiens OX=9606 GN=H2BC21 PE=1 SV=3	63
	P08758	Annexin A5 OS=Homo sapiens OX=9606 GN=ANXA5 PE=1 SV=2	60
	P04350	Tubulin beta-4A chain OS=Homo sapiens OX=9606 GN=TUBB4A PE=1 SV=2	43
	P61978	Heterogeneous nuclear ribonucleoprotein K OS=Homo sapiens OX=9606 GN=HNRNPK PE=1 SV=1	47
	P38646	Stress-70 protein, mitochondrial OS=Homo sapiens OX=9606 GN=HSPA9 PE=1 SV=2	45
	P50990	T-complex protein 1 subunit theta OS=Homo sapiens OX=9606 GN=CCT8 PE=1 SV=4	57
	P06748	Nucleophosmin OS=Homo sapiens OX=9606 GN=NPM1 PE=1 SV=2	60
	P62987	Ubiquitin-60S ribosomal protein L40 OS=Homo sapiens OX=9606 GN=UBA52 PE=1 SV=2	48
	P11413	Glucose-6-phosphate 1-dehydrogenase OS=Homo sapiens OX=9606 GN=G6PD PE=1 SV=4	45
	P22626	Heterogeneous nuclear ribonucleoproteins A2/B1 OS=Homo sapiens OX=9606 GN=HNRNPA2B1 PE=1 SV=2	61
	P08195	4F2 cell-surface antigen heavy chain OS=Homo sapiens OX=9606 GN=SLC3A2 PE=1 SV=3	38
	P12956	X-ray repair cross-complementing protein 6 OS=Homo sapiens OX=9606 GN=XRCC6 PE=1 SV=2	49
	O60506	Heterogeneous nuclear ribonucleoprotein Q OS=Homo sapiens OX=9606 GN=SYNCRIP PE=1 SV=2	48
	P31947	14-3-3 protein sigma OS=Homo sapiens OX=9606 GN=SFN PE=1 SV=1	57
	P12277	Creatine kinase B-type OS=Homo sapiens OX=9606 GN=CKB PE=1 SV=1	54
	Q14697	Neutral alpha-glucosidase AB OS=Homo sapiens OX=9606 GN=GANAB PE=1 SV=3	29
	P23396	40S ribosomal protein S3 OS=Homo sapiens OX=9606 GN=RPS3 PE=1 SV=2	69
	P11940	Polyadenylate-binding protein 1 OS=Homo sapiens OX=9606 GN=PABPC1 PE=1 SV=2	33
	P13667	Protein disulfide-isomerase A4 OS=Homo sapiens OX=9606 GN=PDIA4 PE=1 SV=2	44
	Q16658	Fascin OS=Homo sapiens OX=9606 GN=FSCN1 PE=1 SV=3	34
	P20700	Lamin-B1 OS=Homo sapiens OX=9606 GN=LMNB1 PE=1 SV=2	47
	P62258	14-3-3 protein epsilon OS=Homo sapiens OX=9606 GN=YWHAE PE=1 SV=1	64
	P29692	Elongation factor 1-delta OS=Homo sapiens OX=9606 GN=EEF1D PE=1 SV=5	57
	P46940	Ras GTPase-activating-like protein IQGAP1 OS=Homo sapiens OX=9606 GN=IQGAP1 PE=1 SV=1	32
	Q02878	60S ribosomal protein L6 OS=Homo sapiens OX=9606 GN=RPL6 PE=1 SV=3	55
	Q08211	ATP-dependent RNA helicase A OS=Homo sapiens OX=9606 GN=DHX9 PE=1 SV=4	27
	P62805	Histone H4 OS=Homo sapiens OX=9606 GN=H4C1 PE=1 SV=2	55
	P37802	Transgelin-2 OS=Homo sapiens OX=9606 GN=TAGLN2 PE=1 SV=3	65
	Q00839	Heterogeneous nuclear ribonucleoprotein U OS=Homo sapiens OX=9606 GN=HNRNPU PE=1 SV=6	24
	P02786	Transferrin receptor protein 1 OS=Homo sapiens OX=9606 GN=TFRC PE=1 SV=2	43
	P67936	Tropomyosin alpha-4 chain OS=Homo sapiens OX=9606 GN=TPM4 PE=1 SV=3	53
	P23528	Cofilin-1 OS=Homo sapiens OX=9606 GN=CFL1 PE=1 SV=3	63
	P60174	Triosephosphate isomerase OS=Homo sapiens OX=9606 GN=TPI1 PE=1 SV=4	61
	P31946	14-3-3 protein beta/alpha OS=Homo sapiens OX=9606 GN=YWHAB PE=1 SV=3	63
	P13010	X-ray repair cross-complementing protein 5 OS=Homo sapiens OX=9606 GN=XRCC5 PE=1 SV=3	41
	P17844	Probable ATP-dependent RNA helicase DDX5 OS=Homo sapiens OX=9606 GN=DDX5 PE=1 SV=1	38
	P11586	C-1-tetrahydrofolate synthase, cytoplasmic OS=Homo sapiens OX=9606 GN=MTHFD1 PE=1 SV=3	40
	P06744	Glucose-6-phosphate isomerase OS=Homo sapiens OX=9606 GN=GPI PE=1 SV=4	41
	P06576	ATP synthase subunit beta, mitochondrial OS=Homo sapiens OX=9606 GN=ATP5F1B PE=1 SV=3	47
	Q13263	Transcription intermediary factor 1-beta OS=Homo sapiens OX=9606 GN=TRIM28 PE=1 SV=5	43
	P06753	Tropomyosin alpha-3 chain OS=Homo sapiens OX=9606 GN=TPM3 PE=1 SV=2	42
	P23246	Splicing factor, proline- and glutamine-rich OS=Homo sapiens OX=9606 GN=SFPQ PE=1 SV=2	29
	P13645	Keratin, type I cytoskeletal 10 OS=Homo sapiens OX=9606 GN=KRT10 PE=1 SV=6	34
	Q96A08	Histone H2B type 1-A OS=Homo sapiens OX=9606 GN=H2BC1 PE=1 SV=3	45
	P23284	Peptidyl-prolyl cis-trans isomerase B OS=Homo sapiens OX=9606 GN=PPIB PE=1 SV=2	52
	P62701	40S ribosomal protein S4, X isoform OS=Homo sapiens OX=9606 GN=RPS4X PE=1 SV=2	60
	P27348	14-3-3 protein theta OS=Homo sapiens OX=9606 GN=YWHAQ PE=1 SV=1	46
	P05141	ADP/ATP translocase 2 OS=Homo sapiens OX=9606 GN=SLC25A5 PE=1 SV=7	42
	P05023	Sodium/potassium-transporting ATPase subunit alpha-1 OS=Homo sapiens OX=9606 GN=ATP1A1 PE=1 SV=1	29
	P35241	Radixin OS=Homo sapiens OX=9606 GN=RDX PE=1 SV=1	23
	P07195	L-lactate dehydrogenase B chain OS=Homo sapiens OX=9606 GN=LDHB PE=1 SV=2	43
	P60842	Eukaryotic initiation factor 4A-I OS=Homo sapiens OX=9606 GN=EIF4A1 PE=1 SV=1	44
	P62937	Peptidyl-prolyl cis-trans isomerase A OS=Homo sapiens OX=9606 GN=PPIA PE=1 SV=2	45
	Q16695	Histone H3.1t OS=Homo sapiens OX=9606 GN=H3-4 PE=1 SV=3	38
	P22392	Nucleoside diphosphate kinase B OS=Homo sapiens OX=9606 GN=NME2 PE=1 SV=1	60
	P35527	Keratin, type I cytoskeletal 9 OS=Homo sapiens OX=9606 GN=KRT9 PE=1 SV=3	53
	P25705	ATP synthase subunit alpha, mitochondrial OS=Homo sapiens OX=9606 GN=ATP5F1A PE=1 SV=1	57
	O43390	Heterogeneous nuclear ribonucleoprotein R OS=Homo sapiens OX=9606 GN=HNRNPR PE=1 SV=1	38
	P55072	Transitional endoplasmic reticulum ATPase OS=Homo sapiens OX=9606 GN=VCP PE=1 SV=4	37
	P78371	T-complex protein 1 subunit beta OS=Homo sapiens OX=9606 GN=CCT2 PE=1 SV=4	45
	P24534	Elongation factor 1-beta OS=Homo sapiens OX=9606 GN=EEF1B2 PE=1 SV=3	66
	Q15233	Non-POU domain-containing octamer-binding protein OS=Homo sapiens OX=9606 GN=NONO PE=1 SV=4	44
	P27824	Calnexin OS=Homo sapiens OX=9606 GN=CANX PE=1 SV=2	32
	P16403	Histone H1.2 OS=Homo sapiens OX=9606 GN=H1-2 PE=1 SV=2	45
	P10412	Histone H1.4 OS=Homo sapiens OX=9606 GN=H1-4 PE=1 SV=2	41
	P15880	40S ribosomal protein S2 OS=Homo sapiens OX=9606 GN=RPS2 PE=1 SV=2	47
	P61247	40S ribosomal protein S3a OS=Homo sapiens OX=9606 GN=RPS3A PE=1 SV=2	44
	P02538	Keratin, type II cytoskeletal 6A OS=Homo sapiens OX=9606 GN=KRT6A PE=1 SV=3	19
	Q04695	Keratin, type I cytoskeletal 17 OS=Homo sapiens OX=9606 GN=KRT17 PE=1 SV=2	15
	P07737	Profilin-1 OS=Homo sapiens OX=9606 GN=PFN1 PE=1 SV=2	64
	P35221	Catenin alpha-1 OS=Homo sapiens OX=9606 GN=CTNNA1 PE=1 SV=1	41
	P22234	Multifunctional protein ADE2 OS=Homo sapiens OX=9606 GN=PAICS PE=1 SV=3	31
	P61981	14-3-3 protein gamma OS=Homo sapiens OX=9606 GN=YWHAG PE=1 SV=2	57
	P78527	DNA-dependent protein kinase catalytic subunit OS=Homo sapiens OX=9606 GN=PRKDC PE=1 SV=3	15
	P07910	Heterogeneous nuclear ribonucleoproteins C1/C2 OS=Homo sapiens OX=9606 GN=HNRNPC PE=1 SV=4	43
	Q8NC51	Plasminogen activator inhibitor 1 RNA-binding protein OS=Homo sapiens OX=9606 GN=SERBP1 PE=1 SV=2	51
	P84243	Histone H3.3 OS=Homo sapiens OX=9606 GN=H3-3A PE=1 SV=2	44
	P35908	Keratin, type II cytoskeletal 2 epidermal OS=Homo sapiens OX=9606 GN=KRT2 PE=1 SV=2	26
	Q04917	14-3-3 protein eta OS=Homo sapiens OX=9606 GN=YWHAH PE=1 SV=4	60
	Q9Y5B9	FACT complex subunit SPT16 OS=Homo sapiens OX=9606 GN=SUPT16H PE=1 SV=1	26
	O75083	WD repeat-containing protein 1 OS=Homo sapiens OX=9606 GN=WDR1 PE=1 SV=4	39
	P61604	10 kDa heat shock protein, mitochondrial OS=Homo sapiens OX=9606 GN=HSPE1 PE=1 SV=2	63
	Q92598	Heat shock protein 105 kDa OS=Homo sapiens OX=9606 GN=HSPH1 PE=1 SV=1	30
	P36578	60S ribosomal protein L4 OS=Homo sapiens OX=9606 GN=RPL4 PE=1 SV=5	33
	P16401	Histone H1.5 OS=Homo sapiens OX=9606 GN=H1-5 PE=1 SV=3	36
	P08779	Keratin, type I cytoskeletal 16 OS=Homo sapiens OX=9606 GN=KRT16 PE=1 SV=4	24
	P40926	Malate dehydrogenase, mitochondrial OS=Homo sapiens OX=9606 GN=MDH2 PE=1 SV=3	51
	P04792	Heat shock protein beta-1 OS=Homo sapiens OX=9606 GN=HSPB1 PE=1 SV=2	61
	P22314	Ubiquitin-like modifier-activating enzyme 1 OS=Homo sapiens OX=9606 GN=UBA1 PE=1 SV=3	31
	P38159	RNA-binding motif protein, X chromosome OS=Homo sapiens OX=9606 GN=RBMX PE=1 SV=3	46
	P18669	Phosphoglycerate mutase 1 OS=Homo sapiens OX=9606 GN=PGAM1 PE=1 SV=2	43
	O60701	UDP-glucose 6-dehydrogenase OS=Homo sapiens OX=9606 GN=UGDH PE=1 SV=1	36
	P35580	Myosin-10 OS=Homo sapiens OX=9606 GN=MYH10 PE=1 SV=3	5
	Q9Y266	Nuclear migration protein nudC OS=Homo sapiens OX=9606 GN=NUDC PE=1 SV=1	56
	P09651	Heterogeneous nuclear ribonucleoprotein A1 OS=Homo sapiens OX=9606 GN=HNRNPA1 PE=1 SV=5	37
	Q12906	Interleukin enhancer-binding factor 3 OS=Homo sapiens OX=9606 GN=ILF3 PE=1 SV=3	31
	P50454	Serpin H1 OS=Homo sapiens OX=9606 GN=SERPINH1 PE=1 SV=2	55
	P50991	T-complex protein 1 subunit delta OS=Homo sapiens OX=9606 GN=CCT4 PE=1 SV=4	44
	Q6FI13	Histone H2A type 2-A OS=Homo sapiens OX=9606 GN=H2AC18 PE=1 SV=3	65
	P62424	60S ribosomal protein L7a OS=Homo sapiens OX=9606 GN=RPL7A PE=1 SV=2	32
	P12268	Inosine-5'-monophosphate dehydrogenase 2 OS=Homo sapiens OX=9606 GN=IMPDH2 PE=1 SV=2	32
	Q9BUF5	Tubulin beta-6 chain OS=Homo sapiens OX=9606 GN=TUBB6 PE=1 SV=1	29
	Q9Y4L1	Hypoxia up-regulated protein 1 OS=Homo sapiens OX=9606 GN=HYOU1 PE=1 SV=1	32
	P39023	60S ribosomal protein L3 OS=Homo sapiens OX=9606 GN=RPL3 PE=1 SV=2	34
	Q14315	Filamin-C OS=Homo sapiens OX=9606 GN=FLNC PE=1 SV=3	6
	P12236	ADP/ATP translocase 3 OS=Homo sapiens OX=9606 GN=SLC25A6 PE=1 SV=4	44
	P52272	Heterogeneous nuclear ribonucleoprotein M OS=Homo sapiens OX=9606 GN=HNRNPM PE=1 SV=3	52
	P30153	Serine/threonine-protein phosphatase 2A 65 kDa regulatory subunit A alpha isoform OS=Homo sapiens OX=9606 GN=PPP2R1A PE=1 SV=4	35
	P62750	60S ribosomal protein L23a OS=Homo sapiens OX=9606 GN=RPL23A PE=1 SV=1	47
	Q92945	Far upstream element-binding protein 2 OS=Homo sapiens OX=9606 GN=KHSRP PE=1 SV=4	35
	P12429	Annexin A3 OS=Homo sapiens OX=9606 GN=ANXA3 PE=1 SV=3	56
	P51858	Hepatoma-derived growth factor OS=Homo sapiens OX=9606 GN=HDGF PE=1 SV=1	63
	P27797	Calreticulin OS=Homo sapiens OX=9606 GN=CALR PE=1 SV=1	42
	Q06323	Proteasome activator complex subunit 1 OS=Homo sapiens OX=9606 GN=PSME1 PE=1 SV=1	54
	P17987	T-complex protein 1 subunit alpha OS=Homo sapiens OX=9606 GN=TCP1 PE=1 SV=1	31
	Q13268	Dehydrogenase/reductase SDR family member 2, mitochondrial OS=Homo sapiens OX=9606 GN=DHRS2 PE=1 SV=4	31
	P42704	Leucine-rich PPR motif-containing protein, mitochondrial OS=Homo sapiens OX=9606 GN=LRPPRC PE=1 SV=3	26
	P09874	Poly [ADP-ribose] polymerase 1 OS=Homo sapiens OX=9606 GN=PARP1 PE=1 SV=4	24
	Q7L1Q6	Basic leucine zipper and W2 domain-containing protein 1 OS=Homo sapiens OX=9606 GN=BZW1 PE=1 SV=1	33
	Q9Y281	Cofilin-2 OS=Homo sapiens OX=9606 GN=CFL2 PE=1 SV=1	42
	P46777	60S ribosomal protein L5 OS=Homo sapiens OX=9606 GN=RPL5 PE=1 SV=3	28
	P08865	40S ribosomal protein SA OS=Homo sapiens OX=9606 GN=RPSA PE=1 SV=4	33
	P46781	40S ribosomal protein S9 OS=Homo sapiens OX=9606 GN=RPS9 PE=1 SV=3	55
	Q99497	Parkinson disease protein 7 OS=Homo sapiens OX=9606 GN=PARK7 PE=1 SV=2	61
	P16104	Histone H2AX OS=Homo sapiens OX=9606 GN=H2AX PE=1 SV=2	58
	P62820	Ras-related protein Rab-1A OS=Homo sapiens OX=9606 GN=RAB1A PE=1 SV=3	55
	P04843	Dolichyl-diphosphooligosaccharide--protein glycosyltransferase subunit 1 OS=Homo sapiens OX=9606 GN=RPN1 PE=1 SV=1	41
	Q16881	Thioredoxin reductase 1, cytoplasmic OS=Homo sapiens OX=9606 GN=TXNRD1 PE=1 SV=3	20
	P26373	60S ribosomal protein L13 OS=Homo sapiens OX=9606 GN=RPL13 PE=1 SV=4	40
	P18124	60S ribosomal protein L7 OS=Homo sapiens OX=9606 GN=RPL7 PE=1 SV=1	40
	P40227	T-complex protein 1 subunit zeta OS=Homo sapiens OX=9606 GN=CCT6A PE=1 SV=3	40
	P52209	6-phosphogluconate dehydrogenase, decarboxylating OS=Homo sapiens OX=9606 GN=PGD PE=1 SV=3	21
	P49368	T-complex protein 1 subunit gamma OS=Homo sapiens OX=9606 GN=CCT3 PE=1 SV=4	32
	Q99832	T-complex protein 1 subunit eta OS=Homo sapiens OX=9606 GN=CCT7 PE=1 SV=2	36
	P09429	High mobility group protein B1 OS=Homo sapiens OX=9606 GN=HMGB1 PE=1 SV=3	31
	P12004	Proliferating cell nuclear antigen OS=Homo sapiens OX=9606 GN=PCNA PE=1 SV=1	41
	Q15046	Lysine--tRNA ligase OS=Homo sapiens OX=9606 GN=KARS1 PE=1 SV=3	34
	P48643	T-complex protein 1 subunit epsilon OS=Homo sapiens OX=9606 GN=CCT5 PE=1 SV=1	33
	P15531	Nucleoside diphosphate kinase A OS=Homo sapiens OX=9606 GN=NME1 PE=1 SV=1	52
	Q01518	Adenylyl cyclase-associated protein 1 OS=Homo sapiens OX=9606 GN=CAP1 PE=1 SV=5	44
	P05455	Lupus La protein OS=Homo sapiens OX=9606 GN=SSB PE=1 SV=2	36
	P16949	Stathmin OS=Homo sapiens OX=9606 GN=STMN1 PE=1 SV=3	50
	Q9H0U4	Ras-related protein Rab-1B OS=Homo sapiens OX=9606 GN=RAB1B PE=1 SV=1	65
	P62826	GTP-binding nuclear protein Ran OS=Homo sapiens OX=9606 GN=RAN PE=1 SV=3	30
	O14950	Myosin regulatory light chain 12B OS=Homo sapiens OX=9606 GN=MYL12B PE=1 SV=2	55
	P13647	Keratin, type II cytoskeletal 5 OS=Homo sapiens OX=9606 GN=KRT5 PE=1 SV=3	17
	P17096	High mobility group protein HMG-I/HMG-Y OS=Homo sapiens OX=9606 GN=HMGA1 PE=1 SV=3	51
	P40925	Malate dehydrogenase, cytoplasmic OS=Homo sapiens OX=9606 GN=MDH1 PE=1 SV=4	34
	P63244	Receptor of activated protein C kinase 1 OS=Homo sapiens OX=9606 GN=RACK1 PE=1 SV=3	39
	Q92841	Probable ATP-dependent RNA helicase DDX17 OS=Homo sapiens OX=9606 GN=DDX17 PE=1 SV=2	28
	P43243	Matrin-3 OS=Homo sapiens OX=9606 GN=MATR3 PE=1 SV=2	33
	P34932	Heat shock 70 kDa protein 4 OS=Homo sapiens OX=9606 GN=HSPA4 PE=1 SV=4	29
	P49411	Elongation factor Tu, mitochondrial OS=Homo sapiens OX=9606 GN=TUFM PE=1 SV=2	34
	Q9P2E9	Ribosome-binding protein 1 OS=Homo sapiens OX=9606 GN=RRBP1 PE=1 SV=5	39
	Q13162	Peroxiredoxin-4 OS=Homo sapiens OX=9606 GN=PRDX4 PE=1 SV=1	26
	P14868	Aspartate--tRNA ligase, cytoplasmic OS=Homo sapiens OX=9606 GN=DARS1 PE=1 SV=2	45
	P18206	Vinculin OS=Homo sapiens OX=9606 GN=VCL PE=1 SV=4	37
	P62241	40S ribosomal protein S8 OS=Homo sapiens OX=9606 GN=RPS8 PE=1 SV=2	38
	P61254	60S ribosomal protein L26 OS=Homo sapiens OX=9606 GN=RPL26 PE=1 SV=1	44
	P13797	Plastin-3 OS=Homo sapiens OX=9606 GN=PLS3 PE=1 SV=4	41
	Q15084	Protein disulfide-isomerase A6 OS=Homo sapiens OX=9606 GN=PDIA6 PE=1 SV=1	39
	P20810	Calpastatin OS=Homo sapiens OX=9606 GN=CAST PE=1 SV=4	36
	P62753	40S ribosomal protein S6 OS=Homo sapiens OX=9606 GN=RPS6 PE=1 SV=1	30
	P23526	Adenosylhomocysteinase OS=Homo sapiens OX=9606 GN=AHCY PE=1 SV=4	34
	P62906	60S ribosomal protein L10a OS=Homo sapiens OX=9606 GN=RPL10A PE=1 SV=2	30
	Q9H4M9	EH domain-containing protein 1 OS=Homo sapiens OX=9606 GN=EHD1 PE=1 SV=2	39
	P40939	Trifunctional enzyme subunit alpha, mitochondrial OS=Homo sapiens OX=9606 GN=HADHA PE=1 SV=2	29
	P39019	40S ribosomal protein S19 OS=Homo sapiens OX=9606 GN=RPS19 PE=1 SV=2	63
	Q04637	Eukaryotic translation initiation factor 4 gamma 1 OS=Homo sapiens OX=9606 GN=EIF4G1 PE=1 SV=4	20
	P60981	Destrin OS=Homo sapiens OX=9606 GN=DSTN PE=1 SV=3	27
	P13796	Plastin-2 OS=Homo sapiens OX=9606 GN=LCP1 PE=1 SV=6	28
	P21796	Voltage-dependent anion-selective channel protein 1 OS=Homo sapiens OX=9606 GN=VDAC1 PE=1 SV=2	62
	Q9UQ80	Proliferation-associated protein 2G4 OS=Homo sapiens OX=9606 GN=PA2G4 PE=1 SV=3	32
	P09493	Tropomyosin alpha-1 chain OS=Homo sapiens OX=9606 GN=TPM1 PE=1 SV=2	29
	Q9NTK5	Obg-like ATPase 1 OS=Homo sapiens OX=9606 GN=OLA1 PE=1 SV=2	36
	P62244	40S ribosomal protein S15a OS=Homo sapiens OX=9606 GN=RPS15A PE=1 SV=2	46
	P09382	Galectin-1 OS=Homo sapiens OX=9606 GN=LGALS1 PE=1 SV=2	39
	P62277	40S ribosomal protein S13 OS=Homo sapiens OX=9606 GN=RPS13 PE=1 SV=2	50
	P49588	Alanine--tRNA ligase, cytoplasmic OS=Homo sapiens OX=9606 GN=AARS1 PE=1 SV=2	24
	Q03252	Lamin-B2 OS=Homo sapiens OX=9606 GN=LMNB2 PE=1 SV=4	35
	Q14103	Heterogeneous nuclear ribonucleoprotein D0 OS=Homo sapiens OX=9606 GN=HNRNPD PE=1 SV=1	16
	O43399	Tumor protein D54 OS=Homo sapiens OX=9606 GN=TPD52L2 PE=1 SV=2	57
	Q13310	Polyadenylate-binding protein 4 OS=Homo sapiens OX=9606 GN=PABPC4 PE=1 SV=1	23
	P51991	Heterogeneous nuclear ribonucleoprotein A3 OS=Homo sapiens OX=9606 GN=HNRNPA3 PE=1 SV=2	32
	O43143	Pre-mRNA-splicing factor ATP-dependent RNA helicase DHX15 OS=Homo sapiens OX=9606 GN=DHX15 PE=1 SV=2	27
	P62249	40S ribosomal protein S16 OS=Homo sapiens OX=9606 GN=RPS16 PE=1 SV=2	62
	P36952	Serpin B5 OS=Homo sapiens OX=9606 GN=SERPINB5 PE=1 SV=2	43
	P00441	Superoxide dismutase [Cu-Zn] OS=Homo sapiens OX=9606 GN=SOD1 PE=1 SV=2	41
	P31939	Bifunctional purine biosynthesis protein ATIC OS=Homo sapiens OX=9606 GN=ATIC PE=1 SV=3	39
	P17931	Galectin-3 OS=Homo sapiens OX=9606 GN=LGALS3 PE=1 SV=5	26
	Q14247	Src substrate cortactin OS=Homo sapiens OX=9606 GN=CTTN PE=1 SV=2	42
	P53396	ATP-citrate synthase OS=Homo sapiens OX=9606 GN=ACLY PE=1 SV=3	21
	P26639	Threonine--tRNA ligase 1, cytoplasmic OS=Homo sapiens OX=9606 GN=TARS1 PE=1 SV=3	28
	P05161	Ubiquitin-like protein ISG15 OS=Homo sapiens OX=9606 GN=ISG15 PE=1 SV=5	44
	P80723	Brain acid soluble protein 1 OS=Homo sapiens OX=9606 GN=BASP1 PE=1 SV=2	81
	Q13283	Ras GTPase-activating protein-binding protein 1 OS=Homo sapiens OX=9606 GN=G3BP1 PE=1 SV=1	33
	P43490	Nicotinamide phosphoribosyltransferase OS=Homo sapiens OX=9606 GN=NAMPT PE=1 SV=1	42
	P32119	Peroxiredoxin-2 OS=Homo sapiens OX=9606 GN=PRDX2 PE=1 SV=5	35
	P20042	Eukaryotic translation initiation factor 2 subunit 2 OS=Homo sapiens OX=9606 GN=EIF2S2 PE=1 SV=2	52
	P49321	Nuclear autoantigenic sperm protein OS=Homo sapiens OX=9606 GN=NASP PE=1 SV=2	20
	P46783	40S ribosomal protein S10 OS=Homo sapiens OX=9606 GN=RPS10 PE=1 SV=1	53
	Q14974	Importin subunit beta-1 OS=Homo sapiens OX=9606 GN=KPNB1 PE=1 SV=2	23
	P62917	60S ribosomal protein L8 OS=Homo sapiens OX=9606 GN=RPL8 PE=1 SV=2	27
	O14818	Proteasome subunit alpha type-7 OS=Homo sapiens OX=9606 GN=PSMA7 PE=1 SV=1	50
	Q00688	Peptidyl-prolyl cis-trans isomerase FKBP3 OS=Homo sapiens OX=9606 GN=FKBP3 PE=1 SV=1	42
	Q71UI9	Histone H2A.V OS=Homo sapiens OX=9606 GN=H2AZ2 PE=1 SV=3	31
	P55786	Puromycin-sensitive aminopeptidase OS=Homo sapiens OX=9606 GN=NPEPPS PE=1 SV=2	21
	P30041	Peroxiredoxin-6 OS=Homo sapiens OX=9606 GN=PRDX6 PE=1 SV=3	71
	Q13200	26S proteasome non-ATPase regulatory subunit 2 OS=Homo sapiens OX=9606 GN=PSMD2 PE=1 SV=3	22
	Q07666	KH domain-containing, RNA-binding, signal transduction-associated protein 1 OS=Homo sapiens OX=9606 GN=KHDRBS1 PE=1 SV=1	31
	Q9UHX1	Poly(U)-binding-splicing factor PUF60 OS=Homo sapiens OX=9606 GN=PUF60 PE=1 SV=1	33
	P28838	Cytosol aminopeptidase OS=Homo sapiens OX=9606 GN=LAP3 PE=1 SV=3	36
	P55884	Eukaryotic translation initiation factor 3 subunit B OS=Homo sapiens OX=9606 GN=EIF3B PE=1 SV=3	26
	P41091	Eukaryotic translation initiation factor 2 subunit 3 OS=Homo sapiens OX=9606 GN=EIF2S3 PE=1 SV=3	25
	Q8IUE6	Histone H2A type 2-B OS=Homo sapiens OX=9606 GN=H2AC21 PE=1 SV=3	63
	Q15366	Poly(rC)-binding protein 2 OS=Homo sapiens OX=9606 GN=PCBP2 PE=1 SV=1	25
	O00571	ATP-dependent RNA helicase DDX3X OS=Homo sapiens OX=9606 GN=DDX3X PE=1 SV=3	38
	P62269	40S ribosomal protein S18 OS=Homo sapiens OX=9606 GN=RPS18 PE=1 SV=3	44
	P26599	Polypyrimidine tract-binding protein 1 OS=Homo sapiens OX=9606 GN=PTBP1 PE=1 SV=1	39
	Q15181	Inorganic pyrophosphatase OS=Homo sapiens OX=9606 GN=PPA1 PE=1 SV=2	44
	P07814	Bifunctional glutamate/proline--tRNA ligase OS=Homo sapiens OX=9606 GN=EPRS1 PE=1 SV=5	28
	Q14019	Coactosin-like protein OS=Homo sapiens OX=9606 GN=COTL1 PE=1 SV=3	48
	P37837	Transaldolase OS=Homo sapiens OX=9606 GN=TALDO1 PE=1 SV=2	34
	P27816	Microtubule-associated protein 4 OS=Homo sapiens OX=9606 GN=MAP4 PE=1 SV=3	27
	P63241	Eukaryotic translation initiation factor 5A-1 OS=Homo sapiens OX=9606 GN=EIF5A PE=1 SV=2	25
	P05198	Eukaryotic translation initiation factor 2 subunit 1 OS=Homo sapiens OX=9606 GN=EIF2S1 PE=1 SV=3	44
	P09211	Glutathione S-transferase P OS=Homo sapiens OX=9606 GN=GSTP1 PE=1 SV=2	49
	P40429	60S ribosomal protein L13a OS=Homo sapiens OX=9606 GN=RPL13A PE=1 SV=2	26
	Q7KZF4	Staphylococcal nuclease domain-containing protein 1 OS=Homo sapiens OX=9606 GN=SND1 PE=1 SV=1	26
	P84098	60S ribosomal protein L19 OS=Homo sapiens OX=9606 GN=RPL19 PE=1 SV=1	30
	O75390	Citrate synthase, mitochondrial OS=Homo sapiens OX=9606 GN=CS PE=1 SV=2	19
	P62263	40S ribosomal protein S14 OS=Homo sapiens OX=9606 GN=RPS14 PE=1 SV=3	39
	P35232	Prohibitin OS=Homo sapiens OX=9606 GN=PHB PE=1 SV=1	55
	O15144	Actin-related protein 2/3 complex subunit 2 OS=Homo sapiens OX=9606 GN=ARPC2 PE=1 SV=1	44
	P06737	Glycogen phosphorylase, liver form OS=Homo sapiens OX=9606 GN=PYGL PE=1 SV=4	21
	Q96AE4	Far upstream element-binding protein 1 OS=Homo sapiens OX=9606 GN=FUBP1 PE=1 SV=3	23
	Q13838	Spliceosome RNA helicase DDX39B OS=Homo sapiens OX=9606 GN=DDX39B PE=1 SV=1	23
	P18085	ADP-ribosylation factor 4 OS=Homo sapiens OX=9606 GN=ARF4 PE=1 SV=3	48
	O00148	ATP-dependent RNA helicase DDX39A OS=Homo sapiens OX=9606 GN=DDX39A PE=1 SV=2	22
	P61353	60S ribosomal protein L27 OS=Homo sapiens OX=9606 GN=RPL27 PE=1 SV=2	51
	P67809	Y-box-binding protein 1 OS=Homo sapiens OX=9606 GN=YBX1 PE=1 SV=3	54
	Q15365	Poly(rC)-binding protein 1 OS=Homo sapiens OX=9606 GN=PCBP1 PE=1 SV=2	38
	P55060	Exportin-2 OS=Homo sapiens OX=9606 GN=CSE1L PE=1 SV=3	20
	Q9Y617	Phosphoserine aminotransferase OS=Homo sapiens OX=9606 GN=PSAT1 PE=1 SV=2	33
	O95433	Activator of 90 kDa heat shock protein ATPase homolog 1 OS=Homo sapiens OX=9606 GN=AHSA1 PE=1 SV=1	46
	Q15819	Ubiquitin-conjugating enzyme E2 variant 2 OS=Homo sapiens OX=9606 GN=UBE2V2 PE=1 SV=4	54
	P14866	Heterogeneous nuclear ribonucleoprotein L OS=Homo sapiens OX=9606 GN=HNRNPL PE=1 SV=2	38
	P60660	Myosin light polypeptide 6 OS=Homo sapiens OX=9606 GN=MYL6 PE=1 SV=2	52
	P06703	Protein S100-A6 OS=Homo sapiens OX=9606 GN=S100A6 PE=1 SV=1	54
	P45880	Voltage-dependent anion-selective channel protein 2 OS=Homo sapiens OX=9606 GN=VDAC2 PE=1 SV=2	32
	P62280	40S ribosomal protein S11 OS=Homo sapiens OX=9606 GN=RPS11 PE=1 SV=3	31
	P60903	Protein S100-A10 OS=Homo sapiens OX=9606 GN=S100A10 PE=1 SV=2	36
	Q08945	FACT complex subunit SSRP1 OS=Homo sapiens OX=9606 GN=SSRP1 PE=1 SV=1	24
	Q99584	Protein S100-A13 OS=Homo sapiens OX=9606 GN=S100A13 PE=1 SV=1	48
	P62899	60S ribosomal protein L31 OS=Homo sapiens OX=9606 GN=RPL31 PE=1 SV=1	45
	P61026	Ras-related protein Rab-10 OS=Homo sapiens OX=9606 GN=RAB10 PE=1 SV=1	55
	Q96HE7	ERO1-like protein alpha OS=Homo sapiens OX=9606 GN=ERO1A PE=1 SV=2	26
	Q09028	Histone-binding protein RBBP4 OS=Homo sapiens OX=9606 GN=RBBP4 PE=1 SV=3	22
	P04439	HLA class I histocompatibility antigen, A alpha chain OS=Homo sapiens OX=9606 GN=HLA-A PE=1 SV=2	38
	Q96TA1	Protein Niban 2 OS=Homo sapiens OX=9606 GN=NIBAN2 PE=1 SV=3	23
	Q15459	Splicing factor 3A subunit 1 OS=Homo sapiens OX=9606 GN=SF3A1 PE=1 SV=1	19
	O75534	Cold shock domain-containing protein E1 OS=Homo sapiens OX=9606 GN=CSDE1 PE=1 SV=2	22
	P61204	ADP-ribosylation factor 3 OS=Homo sapiens OX=9606 GN=ARF3 PE=1 SV=2	56
	P11388	DNA topoisomerase 2-alpha OS=Homo sapiens OX=9606 GN=TOP2A PE=1 SV=3	18
	P31943	Heterogeneous nuclear ribonucleoprotein H OS=Homo sapiens OX=9606 GN=HNRNPH1 PE=1 SV=4	28
	O75367	Core histone macro-H2A.1 OS=Homo sapiens OX=9606 GN=MACROH2A1 PE=1 SV=4	37
	P41252	Isoleucine--tRNA ligase, cytoplasmic OS=Homo sapiens OX=9606 GN=IARS1 PE=1 SV=2	15
	P83731	60S ribosomal protein L24 OS=Homo sapiens OX=9606 GN=RPL24 PE=1 SV=1	38
	P38919	Eukaryotic initiation factor 4A-III OS=Homo sapiens OX=9606 GN=EIF4A3 PE=1 SV=4	33
	O15427	Monocarboxylate transporter 4 OS=Homo sapiens OX=9606 GN=SLC16A3 PE=1 SV=1	16
	E9PAV3	Nascent polypeptide-associated complex subunit alpha, muscle-specific form OS=Homo sapiens OX=9606 GN=NACA PE=1 SV=1	4
	P00367	Glutamate dehydrogenase 1, mitochondrial OS=Homo sapiens OX=9606 GN=GLUD1 PE=1 SV=2	31
	P13693	Translationally-controlled tumor protein OS=Homo sapiens OX=9606 GN=TPT1 PE=1 SV=1	35
	P18621	60S ribosomal protein L17 OS=Homo sapiens OX=9606 GN=RPL17 PE=1 SV=3	40
	P04844	Dolichyl-diphosphooligosaccharide--protein glycosyltransferase subunit 2 OS=Homo sapiens OX=9606 GN=RPN2 PE=1 SV=3	34
	P62491	Ras-related protein Rab-11A OS=Homo sapiens OX=9606 GN=RAB11A PE=1 SV=3	39
	Q00341	Vigilin OS=Homo sapiens OX=9606 GN=HDLBP PE=1 SV=2	21
	P00492	Hypoxanthine-guanine phosphoribosyltransferase OS=Homo sapiens OX=9606 GN=HPRT1 PE=1 SV=2	32
	P62851	40S ribosomal protein S25 OS=Homo sapiens OX=9606 GN=RPS25 PE=1 SV=1	42
	Q03135	Caveolin-1 OS=Homo sapiens OX=9606 GN=CAV1 PE=1 SV=4	34
	Q16555	Dihydropyrimidinase-related protein 2 OS=Homo sapiens OX=9606 GN=DPYSL2 PE=1 SV=1	35
	P23919	Thymidylate kinase OS=Homo sapiens OX=9606 GN=DTYMK PE=1 SV=4	35
	P00491	Purine nucleoside phosphorylase OS=Homo sapiens OX=9606 GN=PNP PE=1 SV=2	42
	P25205	DNA replication licensing factor MCM3 OS=Homo sapiens OX=9606 GN=MCM3 PE=1 SV=3	22
	P21589	5'-nucleotidase OS=Homo sapiens OX=9606 GN=NT5E PE=1 SV=1	19
	Q9P258	Protein RCC2 OS=Homo sapiens OX=9606 GN=RCC2 PE=1 SV=2	27
	Q14152	Eukaryotic translation initiation factor 3 subunit A OS=Homo sapiens OX=9606 GN=EIF3A PE=1 SV=1	18
	O00151	PDZ and LIM domain protein 1 OS=Homo sapiens OX=9606 GN=PDLIM1 PE=1 SV=4	41
	P11387	DNA topoisomerase 1 OS=Homo sapiens OX=9606 GN=TOP1 PE=1 SV=2	17
	O00410	Importin-5 OS=Homo sapiens OX=9606 GN=IPO5 PE=1 SV=4	19
	P33991	DNA replication licensing factor MCM4 OS=Homo sapiens OX=9606 GN=MCM4 PE=1 SV=5	23
	Q14240	Eukaryotic initiation factor 4A-II OS=Homo sapiens OX=9606 GN=EIF4A2 PE=1 SV=2	26
	O14980	Exportin-1 OS=Homo sapiens OX=9606 GN=XPO1 PE=1 SV=1	17
	Q14566	DNA replication licensing factor MCM6 OS=Homo sapiens OX=9606 GN=MCM6 PE=1 SV=1	24
	Q14847	LIM and SH3 domain protein 1 OS=Homo sapiens OX=9606 GN=LASP1 PE=1 SV=2	57
	Q14978	Nucleolar and coiled-body phosphoprotein 1 OS=Homo sapiens OX=9606 GN=NOLC1 PE=1 SV=2	15
	Q13404	Ubiquitin-conjugating enzyme E2 variant 1 OS=Homo sapiens OX=9606 GN=UBE2V1 PE=1 SV=2	41
	P52597	Heterogeneous nuclear ribonucleoprotein F OS=Homo sapiens OX=9606 GN=HNRNPF PE=1 SV=3	29
	Q9Y230	RuvB-like 2 OS=Homo sapiens OX=9606 GN=RUVBL2 PE=1 SV=3	33
	P06454	Prothymosin alpha OS=Homo sapiens OX=9606 GN=PTMA PE=1 SV=2	37
	P19013	Keratin, type II cytoskeletal 4 OS=Homo sapiens OX=9606 GN=KRT4 PE=1 SV=5	7
	Q14157	Ubiquitin-associated protein 2-like OS=Homo sapiens OX=9606 GN=UBAP2L PE=1 SV=2	28
	P29966	Myristoylated alanine-rich C-kinase substrate OS=Homo sapiens OX=9606 GN=MARCKS PE=1 SV=4	53
	P35613	Basigin OS=Homo sapiens OX=9606 GN=BSG PE=1 SV=2	29
	P62191	26S proteasome regulatory subunit 4 OS=Homo sapiens OX=9606 GN=PSMC1 PE=1 SV=1	31
	P62195	26S proteasome regulatory subunit 8 OS=Homo sapiens OX=9606 GN=PSMC5 PE=1 SV=1	37
	P30050	60S ribosomal protein L12 OS=Homo sapiens OX=9606 GN=RPL12 PE=1 SV=1	33
	P33176	Kinesin-1 heavy chain OS=Homo sapiens OX=9606 GN=KIF5B PE=1 SV=1	27
	Q16891	MICOS complex subunit MIC60 OS=Homo sapiens OX=9606 GN=IMMT PE=1 SV=1	30
	Q92804	TATA-binding protein-associated factor 2N OS=Homo sapiens OX=9606 GN=TAF15 PE=1 SV=1	19
	P50395	Rab GDP dissociation inhibitor beta OS=Homo sapiens OX=9606 GN=GDI2 PE=1 SV=2	42
	Q12797	Aspartyl/asparaginyl beta-hydroxylase OS=Homo sapiens OX=9606 GN=ASPH PE=1 SV=3	22
	P00505	Aspartate aminotransferase, mitochondrial OS=Homo sapiens OX=9606 GN=GOT2 PE=1 SV=3	32
	P30040	Endoplasmic reticulum resident protein 29 OS=Homo sapiens OX=9606 GN=ERP29 PE=1 SV=4	44
	P54727	UV excision repair protein RAD23 homolog B OS=Homo sapiens OX=9606 GN=RAD23B PE=1 SV=1	19
	P41250	Glycine--tRNA ligase OS=Homo sapiens OX=9606 GN=GARS1 PE=1 SV=3	19
	O14979	Heterogeneous nuclear ribonucleoprotein D-like OS=Homo sapiens OX=9606 GN=HNRNPDL PE=1 SV=3	19
	Q07955	Serine/arginine-rich splicing factor 1 OS=Homo sapiens OX=9606 GN=SRSF1 PE=1 SV=2	29
	O00567	Nucleolar protein 56 OS=Homo sapiens OX=9606 GN=NOP56 PE=1 SV=4	35
	P18077	60S ribosomal protein L35a OS=Homo sapiens OX=9606 GN=RPL35A PE=1 SV=2	45
	P17655	Calpain-2 catalytic subunit OS=Homo sapiens OX=9606 GN=CAPN2 PE=1 SV=6	20
	P39748	Flap endonuclease 1 OS=Homo sapiens OX=9606 GN=FEN1 PE=1 SV=1	28
	Q86UE4	Protein LYRIC OS=Homo sapiens OX=9606 GN=MTDH PE=1 SV=2	30
	P54819	Adenylate kinase 2, mitochondrial OS=Homo sapiens OX=9606 GN=AK2 PE=1 SV=2	52
	P52292	Importin subunit alpha-1 OS=Homo sapiens OX=9606 GN=KPNA2 PE=1 SV=1	27
	Q9UKM9	RNA-binding protein Raly OS=Homo sapiens OX=9606 GN=RALY PE=1 SV=1	33
	P16615	Sarcoplasmic/endoplasmic reticulum calcium ATPase 2 OS=Homo sapiens OX=9606 GN=ATP2A2 PE=1 SV=1	20
	Q9Y224	RNA transcription, translation and transport factor protein OS=Homo sapiens OX=9606 GN=RTRAF PE=1 SV=1	37
	O75347	Tubulin-specific chaperone A OS=Homo sapiens OX=9606 GN=TBCA PE=1 SV=3	43
	Q06210	Glutamine--fructose-6-phosphate aminotransferase [isomerizing] 1 OS=Homo sapiens OX=9606 GN=GFPT1 PE=1 SV=3	24
	P00390	Glutathione reductase, mitochondrial OS=Homo sapiens OX=9606 GN=GSR PE=1 SV=2	18
	P25786	Proteasome subunit alpha type-1 OS=Homo sapiens OX=9606 GN=PSMA1 PE=1 SV=1	46
	P35998	26S proteasome regulatory subunit 7 OS=Homo sapiens OX=9606 GN=PSMC2 PE=1 SV=3	37
	Q99873	Protein arginine N-methyltransferase 1 OS=Homo sapiens OX=9606 GN=PRMT1 PE=1 SV=3	22
	Q86VP6	Cullin-associated NEDD8-dissociated protein 1 OS=Homo sapiens OX=9606 GN=CAND1 PE=1 SV=2	15
	P31689	DnaJ homolog subfamily A member 1 OS=Homo sapiens OX=9606 GN=DNAJA1 PE=1 SV=2	15
	P52565	Rho GDP-dissociation inhibitor 1 OS=Homo sapiens OX=9606 GN=ARHGDIA PE=1 SV=3	34
	Q8WUM4	Programmed cell death 6-interacting protein OS=Homo sapiens OX=9606 GN=PDCD6IP PE=1 SV=1	19
	P26368	Splicing factor U2AF 65 kDa subunit OS=Homo sapiens OX=9606 GN=U2AF2 PE=1 SV=4	21
	P05387	60S acidic ribosomal protein P2 OS=Homo sapiens OX=9606 GN=RPLP2 PE=1 SV=1	77
	P10599	Thioredoxin OS=Homo sapiens OX=9606 GN=TXN PE=1 SV=3	30
	Q86V81	THO complex subunit 4 OS=Homo sapiens OX=9606 GN=ALYREF PE=1 SV=3	36
	P35222	Catenin beta-1 OS=Homo sapiens OX=9606 GN=CTNNB1 PE=1 SV=1	25
	P09972	Fructose-bisphosphate aldolase C OS=Homo sapiens OX=9606 GN=ALDOC PE=1 SV=2	23
	P11766	Alcohol dehydrogenase class-3 OS=Homo sapiens OX=9606 GN=ADH5 PE=1 SV=4	17
	P30044	Peroxiredoxin-5, mitochondrial OS=Homo sapiens OX=9606 GN=PRDX5 PE=1 SV=4	37
	P34897	Serine hydroxymethyltransferase, mitochondrial OS=Homo sapiens OX=9606 GN=SHMT2 PE=1 SV=3	26
	O95292	Vesicle-associated membrane protein-associated protein B/C OS=Homo sapiens OX=9606 GN=VAPB PE=1 SV=3	33
	P09960	Leukotriene A-4 hydrolase OS=Homo sapiens OX=9606 GN=LTA4H PE=1 SV=2	25
	P30086	Phosphatidylethanolamine-binding protein 1 OS=Homo sapiens OX=9606 GN=PEBP1 PE=1 SV=3	46
	Q01105	Protein SET OS=Homo sapiens OX=9606 GN=SET PE=1 SV=3	28
	Q9Y265	RuvB-like 1 OS=Homo sapiens OX=9606 GN=RUVBL1 PE=1 SV=1	36
	P54136	Arginine--tRNA ligase, cytoplasmic OS=Homo sapiens OX=9606 GN=RARS1 PE=1 SV=2	19
	P29317	Ephrin type-A receptor 2 OS=Homo sapiens OX=9606 GN=EPHA2 PE=1 SV=2	17
	Q15393	Splicing factor 3B subunit 3 OS=Homo sapiens OX=9606 GN=SF3B3 PE=1 SV=4	18
	P04080	Cystatin-B OS=Homo sapiens OX=9606 GN=CSTB PE=1 SV=2	59
	Q16576	Histone-binding protein RBBP7 OS=Homo sapiens OX=9606 GN=RBBP7 PE=1 SV=1	24
	Q9P0L0	Vesicle-associated membrane protein-associated protein A OS=Homo sapiens OX=9606 GN=VAPA PE=1 SV=3	24
	P46782	40S ribosomal protein S5 OS=Homo sapiens OX=9606 GN=RPS5 PE=1 SV=4	18
	O60716	Catenin delta-1 OS=Homo sapiens OX=9606 GN=CTNND1 PE=1 SV=1	23
	P49736	DNA replication licensing factor MCM2 OS=Homo sapiens OX=9606 GN=MCM2 PE=1 SV=4	22
	P40121	Macrophage-capping protein OS=Homo sapiens OX=9606 GN=CAPG PE=1 SV=2	24
	O43852	Calumenin OS=Homo sapiens OX=9606 GN=CALU PE=1 SV=2	48
	Q9HAV7	GrpE protein homolog 1, mitochondrial OS=Homo sapiens OX=9606 GN=GRPEL1 PE=1 SV=2	39
	P42167	Lamina-associated polypeptide 2, isoforms beta/gamma OS=Homo sapiens OX=9606 GN=TMPO PE=1 SV=2	26
	Q02790	Peptidyl-prolyl cis-trans isomerase FKBP4 OS=Homo sapiens OX=9606 GN=FKBP4 PE=1 SV=3	44
	P62081	40S ribosomal protein S7 OS=Homo sapiens OX=9606 GN=RPS7 PE=1 SV=1	34
	P61019	Ras-related protein Rab-2A OS=Homo sapiens OX=9606 GN=RAB2A PE=1 SV=1	42
	P23588	Eukaryotic translation initiation factor 4B OS=Homo sapiens OX=9606 GN=EIF4B PE=1 SV=2	26
	P46778	60S ribosomal protein L21 OS=Homo sapiens OX=9606 GN=RPL21 PE=1 SV=2	44
	P05388	60S acidic ribosomal protein P0 OS=Homo sapiens OX=9606 GN=RPLP0 PE=1 SV=1	24
	P36957	Dihydrolipoyllysine-residue succinyltransferase component of 2-oxoglutarate dehydrogenase complex, mitochondrial OS=Homo sapiens OX=9606 GN=DLST PE=1 SV=4	18
	Q9UHD8	Septin-9 OS=Homo sapiens OX=9606 GN=SEPTIN9 PE=1 SV=2	32
	Q8WXF1	Paraspeckle component 1 OS=Homo sapiens OX=9606 GN=PSPC1 PE=1 SV=1	17
	P50502	Hsc70-interacting protein OS=Homo sapiens OX=9606 GN=ST13 PE=1 SV=2	27
	P25788	Proteasome subunit alpha type-3 OS=Homo sapiens OX=9606 GN=PSMA3 PE=1 SV=2	31
	P49207	60S ribosomal protein L34 OS=Homo sapiens OX=9606 GN=RPL34 PE=1 SV=3	27
	Q13185	Chromobox protein homolog 3 OS=Homo sapiens OX=9606 GN=CBX3 PE=1 SV=4	37
	Q96C19	EF-hand domain-containing protein D2 OS=Homo sapiens OX=9606 GN=EFHD2 PE=1 SV=1	28
	P16144	Integrin beta-4 OS=Homo sapiens OX=9606 GN=ITGB4 PE=1 SV=5	13
	P84103	Serine/arginine-rich splicing factor 3 OS=Homo sapiens OX=9606 GN=SRSF3 PE=1 SV=1	35
	Q9UGI8	Testin OS=Homo sapiens OX=9606 GN=TES PE=1 SV=1	29
	P60866	40S ribosomal protein S20 OS=Homo sapiens OX=9606 GN=RPS20 PE=1 SV=1	20
	O43175	D-3-phosphoglycerate dehydrogenase OS=Homo sapiens OX=9606 GN=PHGDH PE=1 SV=4	20
	P05556	Integrin beta-1 OS=Homo sapiens OX=9606 GN=ITGB1 PE=1 SV=2	16
	Q15691	Microtubule-associated protein RP/EB family member 1 OS=Homo sapiens OX=9606 GN=MAPRE1 PE=1 SV=3	36
	P25398	40S ribosomal protein S12 OS=Homo sapiens OX=9606 GN=RPS12 PE=1 SV=3	14
	P14314	Glucosidase 2 subunit beta OS=Homo sapiens OX=9606 GN=PRKCSH PE=1 SV=2	24
	P20618	Proteasome subunit beta type-1 OS=Homo sapiens OX=9606 GN=PSMB1 PE=1 SV=2	36
	P31153	S-adenosylmethionine synthase isoform type-2 OS=Homo sapiens OX=9606 GN=MAT2A PE=1 SV=1	18
	P62316	Small nuclear ribonucleoprotein Sm D2 OS=Homo sapiens OX=9606 GN=SNRPD2 PE=1 SV=1	45
	P33993	DNA replication licensing factor MCM7 OS=Homo sapiens OX=9606 GN=MCM7 PE=1 SV=4	22
	P22087	rRNA 2'-O-methyltransferase fibrillarin OS=Homo sapiens OX=9606 GN=FBL PE=1 SV=2	27
	P62266	40S ribosomal protein S23 OS=Homo sapiens OX=9606 GN=RPS23 PE=1 SV=3	29
	Q07020	60S ribosomal protein L18 OS=Homo sapiens OX=9606 GN=RPL18 PE=1 SV=2	29
	P39687	Acidic leucine-rich nuclear phosphoprotein 32 family member A OS=Homo sapiens OX=9606 GN=ANP32A PE=1 SV=1	21
	P11166	Solute carrier family 2, facilitated glucose transporter member 1 OS=Homo sapiens OX=9606 GN=SLC2A1 PE=1 SV=2	11
	Q9UNF0	Protein kinase C and casein kinase substrate in neurons protein 2 OS=Homo sapiens OX=9606 GN=PACSIN2 PE=1 SV=2	15
	P07741	Adenine phosphoribosyltransferase OS=Homo sapiens OX=9606 GN=APRT PE=1 SV=2	33
	P69905	Hemoglobin subunit alpha OS=Homo sapiens OX=9606 GN=HBA1 PE=1 SV=2	35
	P62888	60S ribosomal protein L30 OS=Homo sapiens OX=9606 GN=RPL30 PE=1 SV=2	30
	P14923	Junction plakoglobin OS=Homo sapiens OX=9606 GN=JUP PE=1 SV=3	24
	P50914	60S ribosomal protein L14 OS=Homo sapiens OX=9606 GN=RPL14 PE=1 SV=4	26
	Q9HDC9	Adipocyte plasma membrane-associated protein OS=Homo sapiens OX=9606 GN=APMAP PE=1 SV=2	26
	Q99729	Heterogeneous nuclear ribonucleoprotein A/B OS=Homo sapiens OX=9606 GN=HNRNPAB PE=1 SV=2	19
	Q02543	60S ribosomal protein L18a OS=Homo sapiens OX=9606 GN=RPL18A PE=1 SV=2	15
	P52943	Cysteine-rich protein 2 OS=Homo sapiens OX=9606 GN=CRIP2 PE=1 SV=1	15
	Q99623	Prohibitin-2 OS=Homo sapiens OX=9606 GN=PHB2 PE=1 SV=2	47
	Q9UJZ1	Stomatin-like protein 2, mitochondrial OS=Homo sapiens OX=9606 GN=STOML2 PE=1 SV=1	33
	P63220	40S ribosomal protein S21 OS=Homo sapiens OX=9606 GN=RPS21 PE=1 SV=1	39
	P27635	60S ribosomal protein L10 OS=Homo sapiens OX=9606 GN=RPL10 PE=1 SV=4	25
	P46779	60S ribosomal protein L28 OS=Homo sapiens OX=9606 GN=RPL28 PE=1 SV=3	37
	P51149	Ras-related protein Rab-7a OS=Homo sapiens OX=9606 GN=RAB7A PE=1 SV=1	54
	O95994	Anterior gradient protein 2 homolog OS=Homo sapiens OX=9606 GN=AGR2 PE=1 SV=1	41
	P61313	60S ribosomal protein L15 OS=Homo sapiens OX=9606 GN=RPL15 PE=1 SV=2	31
	Q9NVI7	ATPase family AAA domain-containing protein 3A OS=Homo sapiens OX=9606 GN=ATAD3A PE=1 SV=2	30
	P82979	SAP domain-containing ribonucleoprotein OS=Homo sapiens OX=9606 GN=SARNP PE=1 SV=3	31
	O00299	Chloride intracellular channel protein 1 OS=Homo sapiens OX=9606 GN=CLIC1 PE=1 SV=4	39
	P33316	Deoxyuridine 5'-triphosphate nucleotidohydrolase, mitochondrial OS=Homo sapiens OX=9606 GN=DUT PE=1 SV=4	34
	Q14980	Nuclear mitotic apparatus protein 1 OS=Homo sapiens OX=9606 GN=NUMA1 PE=1 SV=2	16
	Q13435	Splicing factor 3B subunit 2 OS=Homo sapiens OX=9606 GN=SF3B2 PE=1 SV=2	19
	P53999	Activated RNA polymerase II transcriptional coactivator p15 OS=Homo sapiens OX=9606 GN=SUB1 PE=1 SV=3	31
	Q9NSD9	Phenylalanine--tRNA ligase beta subunit OS=Homo sapiens OX=9606 GN=FARSB PE=1 SV=3	22
	O15231	Zinc finger protein 185 OS=Homo sapiens OX=9606 GN=ZNF185 PE=1 SV=3	28
	P51572	B-cell receptor-associated protein 31 OS=Homo sapiens OX=9606 GN=BCAP31 PE=1 SV=3	36
	P31150	Rab GDP dissociation inhibitor alpha OS=Homo sapiens OX=9606 GN=GDI1 PE=1 SV=2	28
	Q15056	Eukaryotic translation initiation factor 4H OS=Homo sapiens OX=9606 GN=EIF4H PE=1 SV=5	30
	Q96AG4	Leucine-rich repeat-containing protein 59 OS=Homo sapiens OX=9606 GN=LRRC59 PE=1 SV=1	21
	P55327	Tumor protein D52 OS=Homo sapiens OX=9606 GN=TPD52 PE=1 SV=2	42
	P48047	ATP synthase subunit O, mitochondrial OS=Homo sapiens OX=9606 GN=ATP5PO PE=1 SV=1	29
	P62857	40S ribosomal protein S28 OS=Homo sapiens OX=9606 GN=RPS28 PE=1 SV=1	36
	P50402	Emerin OS=Homo sapiens OX=9606 GN=EMD PE=1 SV=1	39
	P61956	Small ubiquitin-related modifier 2 OS=Homo sapiens OX=9606 GN=SUMO2 PE=1 SV=3	23
	O95758	Polypyrimidine tract-binding protein 3 OS=Homo sapiens OX=9606 GN=PTBP3 PE=1 SV=2	9
	Q13428	Treacle protein OS=Homo sapiens OX=9606 GN=TCOF1 PE=1 SV=3	17
	Q6DD88	Atlastin-3 OS=Homo sapiens OX=9606 GN=ATL3 PE=1 SV=1	18
	P45973	Chromobox protein homolog 5 OS=Homo sapiens OX=9606 GN=CBX5 PE=1 SV=1	34
	Q5JXB2	Putative ubiquitin-conjugating enzyme E2 N-like OS=Homo sapiens OX=9606 GN=UBE2NL PE=1 SV=1	30
	Q15599	Na(+)/H(+) exchange regulatory cofactor NHE-RF2 OS=Homo sapiens OX=9606 GN=SLC9A3R2 PE=1 SV=2	26
	P24821	Tenascin OS=Homo sapiens OX=9606 GN=TNC PE=1 SV=3	10
	P62847	40S ribosomal protein S24 OS=Homo sapiens OX=9606 GN=RPS24 PE=1 SV=1	30
	P27695	DNA-(apurinic or apyrimidinic site) endonuclease OS=Homo sapiens OX=9606 GN=APEX1 PE=1 SV=2	22
	P60900	Proteasome subunit alpha type-6 OS=Homo sapiens OX=9606 GN=PSMA6 PE=1 SV=1	27
	O76094	Signal recognition particle subunit SRP72 OS=Homo sapiens OX=9606 GN=SRP72 PE=1 SV=3	28
	P55769	NHP2-like protein 1 OS=Homo sapiens OX=9606 GN=SNU13 PE=1 SV=3	37
	O76021	Ribosomal L1 domain-containing protein 1 OS=Homo sapiens OX=9606 GN=RSL1D1 PE=1 SV=3	23
	P55084	Trifunctional enzyme subunit beta, mitochondrial OS=Homo sapiens OX=9606 GN=HADHB PE=1 SV=3	33
	Q9Y262	Eukaryotic translation initiation factor 3 subunit L OS=Homo sapiens OX=9606 GN=EIF3L PE=1 SV=1	21
	O75533	Splicing factor 3B subunit 1 OS=Homo sapiens OX=9606 GN=SF3B1 PE=1 SV=3	14
	Q9Y2W1	Thyroid hormone receptor-associated protein 3 OS=Homo sapiens OX=9606 GN=THRAP3 PE=1 SV=2	17
	P26640	Valine--tRNA ligase OS=Homo sapiens OX=9606 GN=VARS1 PE=1 SV=4	20
	P09496	Clathrin light chain A OS=Homo sapiens OX=9606 GN=CLTA PE=1 SV=1	19
	O75874	Isocitrate dehydrogenase [NADP] cytoplasmic OS=Homo sapiens OX=9606 GN=IDH1 PE=1 SV=2	29
	Q8N163	Cell cycle and apoptosis regulator protein 2 OS=Homo sapiens OX=9606 GN=CCAR2 PE=1 SV=2	15
	P22102	Trifunctional purine biosynthetic protein adenosine-3 OS=Homo sapiens OX=9606 GN=GART PE=1 SV=1	18
	P61086	Ubiquitin-conjugating enzyme E2 K OS=Homo sapiens OX=9606 GN=UBE2K PE=1 SV=3	40
	O00264	Membrane-associated progesterone receptor component 1 OS=Homo sapiens OX=9606 GN=PGRMC1 PE=1 SV=3	23
	P35637	RNA-binding protein FUS OS=Homo sapiens OX=9606 GN=FUS PE=1 SV=1	9
	Q9UQ35	Serine/arginine repetitive matrix protein 2 OS=Homo sapiens OX=9606 GN=SRRM2 PE=1 SV=2	11
	P30048	Thioredoxin-dependent peroxide reductase, mitochondrial OS=Homo sapiens OX=9606 GN=PRDX3 PE=1 SV=3	20
	P08708	40S ribosomal protein S17 OS=Homo sapiens OX=9606 GN=RPS17 PE=1 SV=2	54
	P13804	Electron transfer flavoprotein subunit alpha, mitochondrial OS=Homo sapiens OX=9606 GN=ETFA PE=1 SV=1	33
	P37108	Signal recognition particle 14 kDa protein OS=Homo sapiens OX=9606 GN=SRP14 PE=1 SV=2	39
	P52907	F-actin-capping protein subunit alpha-1 OS=Homo sapiens OX=9606 GN=CAPZA1 PE=1 SV=3	40
	Q9NR12	PDZ and LIM domain protein 7 OS=Homo sapiens OX=9606 GN=PDLIM7 PE=1 SV=1	35
	Q15029	116 kDa U5 small nuclear ribonucleoprotein component OS=Homo sapiens OX=9606 GN=EFTUD2 PE=1 SV=1	12
	P61201	COP9 signalosome complex subunit 2 OS=Homo sapiens OX=9606 GN=COPS2 PE=1 SV=1	19
	P26583	High mobility group protein B2 OS=Homo sapiens OX=9606 GN=HMGB2 PE=1 SV=2	29
	P28066	Proteasome subunit alpha type-5 OS=Homo sapiens OX=9606 GN=PSMA5 PE=1 SV=3	38
	O75131	Copine-3 OS=Homo sapiens OX=9606 GN=CPNE3 PE=1 SV=1	10
	P47897	Glutamine--tRNA ligase OS=Homo sapiens OX=9606 GN=QARS1 PE=1 SV=1	22
	Q12905	Interleukin enhancer-binding factor 2 OS=Homo sapiens OX=9606 GN=ILF2 PE=1 SV=2	29
	P61106	Ras-related protein Rab-14 OS=Homo sapiens OX=9606 GN=RAB14 PE=1 SV=4	37
	P46776	60S ribosomal protein L27a OS=Homo sapiens OX=9606 GN=RPL27A PE=1 SV=2	20
	Q5T9A4	ATPase family AAA domain-containing protein 3B OS=Homo sapiens OX=9606 GN=ATAD3B PE=1 SV=1	17
	P13929	Beta-enolase OS=Homo sapiens OX=9606 GN=ENO3 PE=1 SV=5	7
	O60664	Perilipin-3 OS=Homo sapiens OX=9606 GN=PLIN3 PE=1 SV=3	33
	Q9P2J5	Leucine--tRNA ligase, cytoplasmic OS=Homo sapiens OX=9606 GN=LARS1 PE=1 SV=2	12
	P31949	Protein S100-A11 OS=Homo sapiens OX=9606 GN=S100A11 PE=1 SV=2	39
	P43487	Ran-specific GTPase-activating protein OS=Homo sapiens OX=9606 GN=RANBP1 PE=1 SV=1	39
	P42766	60S ribosomal protein L35 OS=Homo sapiens OX=9606 GN=RPL35 PE=1 SV=2	25
	O15355	Protein phosphatase 1G OS=Homo sapiens OX=9606 GN=PPM1G PE=1 SV=1	24
	P62495	Eukaryotic peptide chain release factor subunit 1 OS=Homo sapiens OX=9606 GN=ETF1 PE=1 SV=3	26
	Q8N1F7	Nuclear pore complex protein Nup93 OS=Homo sapiens OX=9606 GN=NUP93 PE=1 SV=2	20
	P62829	60S ribosomal protein L23 OS=Homo sapiens OX=9606 GN=RPL23 PE=1 SV=1	34
	Q9HB71	Calcyclin-binding protein OS=Homo sapiens OX=9606 GN=CACYBP PE=1 SV=2	25
	Q9BUJ2	Heterogeneous nuclear ribonucleoprotein U-like protein 1 OS=Homo sapiens OX=9606 GN=HNRNPUL1 PE=1 SV=2	13
	P42677	40S ribosomal protein S27 OS=Homo sapiens OX=9606 GN=RPS27 PE=1 SV=3	29
	P61160	Actin-related protein 2 OS=Homo sapiens OX=9606 GN=ACTR2 PE=1 SV=1	18
	Q16531	DNA damage-binding protein 1 OS=Homo sapiens OX=9606 GN=DDB1 PE=1 SV=1	11
	P47756	F-actin-capping protein subunit beta OS=Homo sapiens OX=9606 GN=CAPZB PE=1 SV=4	24
	O15212	Prefoldin subunit 6 OS=Homo sapiens OX=9606 GN=PFDN6 PE=1 SV=1	54
	Q08380	Galectin-3-binding protein OS=Homo sapiens OX=9606 GN=LGALS3BP PE=1 SV=1	25
	Q15717	ELAV-like protein 1 OS=Homo sapiens OX=9606 GN=ELAVL1 PE=1 SV=2	33
	P36871	Phosphoglucomutase-1 OS=Homo sapiens OX=9606 GN=PGM1 PE=1 SV=3	33
	Q9Y3F4	Serine-threonine kinase receptor-associated protein OS=Homo sapiens OX=9606 GN=STRAP PE=1 SV=1	33
	P39656	Dolichyl-diphosphooligosaccharide--protein glycosyltransferase 48 kDa subunit OS=Homo sapiens OX=9606 GN=DDOST PE=1 SV=4	20
	P55854	Small ubiquitin-related modifier 3 OS=Homo sapiens OX=9606 GN=SUMO3 PE=1 SV=2	20
	P16989	Y-box-binding protein 3 OS=Homo sapiens OX=9606 GN=YBX3 PE=1 SV=4	19
	P35268	60S ribosomal protein L22 OS=Homo sapiens OX=9606 GN=RPL22 PE=1 SV=2	30
	Q99613	Eukaryotic translation initiation factor 3 subunit C OS=Homo sapiens OX=9606 GN=EIF3C PE=1 SV=1	14
	P08621	U1 small nuclear ribonucleoprotein 70 kDa OS=Homo sapiens OX=9606 GN=SNRNP70 PE=1 SV=2	24
	P54725	UV excision repair protein RAD23 homolog A OS=Homo sapiens OX=9606 GN=RAD23A PE=1 SV=1	9
	Q13347	Eukaryotic translation initiation factor 3 subunit I OS=Homo sapiens OX=9606 GN=EIF3I PE=1 SV=1	29
	Q9H0D6	5'-3' exoribonuclease 2 OS=Homo sapiens OX=9606 GN=XRN2 PE=1 SV=1	12
	O43237	Cytoplasmic dynein 1 light intermediate chain 2 OS=Homo sapiens OX=9606 GN=DYNC1LI2 PE=1 SV=1	21
	P33992	DNA replication licensing factor MCM5 OS=Homo sapiens OX=9606 GN=MCM5 PE=1 SV=5	16
	Q15369	Elongin-C OS=Homo sapiens OX=9606 GN=ELOC PE=1 SV=1	46
	Q9NR30	Nucleolar RNA helicase 2 OS=Homo sapiens OX=9606 GN=DDX21 PE=1 SV=5	25
	Q96FW1	Ubiquitin thioesterase OTUB1 OS=Homo sapiens OX=9606 GN=OTUB1 PE=1 SV=2	38
	Q16401	26S proteasome non-ATPase regulatory subunit 5 OS=Homo sapiens OX=9606 GN=PSMD5 PE=1 SV=3	25
	P42166	Lamina-associated polypeptide 2, isoform alpha OS=Homo sapiens OX=9606 GN=TMPO PE=1 SV=2	22
	Q9UHV9	Prefoldin subunit 2 OS=Homo sapiens OX=9606 GN=PFDN2 PE=1 SV=1	40
	P68400	Casein kinase II subunit alpha OS=Homo sapiens OX=9606 GN=CSNK2A1 PE=1 SV=1	36
	P17980	26S proteasome regulatory subunit 6A OS=Homo sapiens OX=9606 GN=PSMC3 PE=1 SV=3	30
	O15143	Actin-related protein 2/3 complex subunit 1B OS=Homo sapiens OX=9606 GN=ARPC1B PE=1 SV=3	25
	Q16181	Septin-7 OS=Homo sapiens OX=9606 GN=SEPTIN7 PE=1 SV=2	25
	P46977	Dolichyl-diphosphooligosaccharide--protein glycosyltransferase subunit STT3A OS=Homo sapiens OX=9606 GN=STT3A PE=1 SV=2	13
	P49755	Transmembrane emp24 domain-containing protein 10 OS=Homo sapiens OX=9606 GN=TMED10 PE=1 SV=2	27
	Q99714	3-hydroxyacyl-CoA dehydrogenase type-2 OS=Homo sapiens OX=9606 GN=HSD17B10 PE=1 SV=3	42
	P62330	ADP-ribosylation factor 6 OS=Homo sapiens OX=9606 GN=ARF6 PE=1 SV=2	24
	O75822	Eukaryotic translation initiation factor 3 subunit J OS=Homo sapiens OX=9606 GN=EIF3J PE=1 SV=2	33
	Q9H910	Jupiter microtubule associated homolog 2 OS=Homo sapiens OX=9606 GN=JPT2 PE=1 SV=1	60
	Q00325	Phosphate carrier protein, mitochondrial OS=Homo sapiens OX=9606 GN=SLC25A3 PE=1 SV=2	25
	P84085	ADP-ribosylation factor 5 OS=Homo sapiens OX=9606 GN=ARF5 PE=1 SV=2	32
	P61221	ATP-binding cassette sub-family E member 1 OS=Homo sapiens OX=9606 GN=ABCE1 PE=1 SV=1	18
	Q13151	Heterogeneous nuclear ribonucleoprotein A0 OS=Homo sapiens OX=9606 GN=HNRNPA0 PE=1 SV=1	32
	Q14444	Caprin-1 OS=Homo sapiens OX=9606 GN=CAPRIN1 PE=1 SV=2	27
	Q07157	Tight junction protein ZO-1 OS=Homo sapiens OX=9606 GN=TJP1 PE=1 SV=3	11
	P0DP25	Calmodulin-3 OS=Homo sapiens OX=9606 GN=CALM3 PE=1 SV=1	36
	P16070	CD44 antigen OS=Homo sapiens OX=9606 GN=CD44 PE=1 SV=3	7
	P06493	Cyclin-dependent kinase 1 OS=Homo sapiens OX=9606 GN=CDK1 PE=1 SV=3	45
	Q9Y3I0	RNA-splicing ligase RtcB homolog OS=Homo sapiens OX=9606 GN=RTCB PE=1 SV=1	22
	Q9Y490	Talin-1 OS=Homo sapiens OX=9606 GN=TLN1 PE=1 SV=3	11
	O60841	Eukaryotic translation initiation factor 5B OS=Homo sapiens OX=9606 GN=EIF5B PE=1 SV=4	10
	Q96FQ6	Protein S100-A16 OS=Homo sapiens OX=9606 GN=S100A16 PE=1 SV=1	45
	P13995	Bifunctional methylenetetrahydrofolate dehydrogenase/cyclohydrolase, mitochondrial OS=Homo sapiens OX=9606 GN=MTHFD2 PE=1 SV=2	12
	Q9ULV4	Coronin-1C OS=Homo sapiens OX=9606 GN=CORO1C PE=1 SV=1	16
	P07954	Fumarate hydratase, mitochondrial OS=Homo sapiens OX=9606 GN=FH PE=1 SV=3	28
	Q9NQC3	Reticulon-4 OS=Homo sapiens OX=9606 GN=RTN4 PE=1 SV=2	11
	O43242	26S proteasome non-ATPase regulatory subunit 3 OS=Homo sapiens OX=9606 GN=PSMD3 PE=1 SV=2	28
	Q9NZM1	Myoferlin OS=Homo sapiens OX=9606 GN=MYOF PE=1 SV=1	13
	P60228	Eukaryotic translation initiation factor 3 subunit E OS=Homo sapiens OX=9606 GN=EIF3E PE=1 SV=1	27
	Q9H3N1	Thioredoxin-related transmembrane protein 1 OS=Homo sapiens OX=9606 GN=TMX1 PE=1 SV=1	18
	P28074	Proteasome subunit beta type-5 OS=Homo sapiens OX=9606 GN=PSMB5 PE=1 SV=3	31
	Q92900	Regulator of nonsense transcripts 1 OS=Homo sapiens OX=9606 GN=UPF1 PE=1 SV=2	13
	P61158	Actin-related protein 3 OS=Homo sapiens OX=9606 GN=ACTR3 PE=1 SV=3	20
	Q9UL46	Proteasome activator complex subunit 2 OS=Homo sapiens OX=9606 GN=PSME2 PE=1 SV=4	37
	P35659	Protein DEK OS=Homo sapiens OX=9606 GN=DEK PE=1 SV=1	20
	Q9H9B4	Sideroflexin-1 OS=Homo sapiens OX=9606 GN=SFXN1 PE=1 SV=4	33
	P24752	Acetyl-CoA acetyltransferase, mitochondrial OS=Homo sapiens OX=9606 GN=ACAT1 PE=1 SV=1	16
	P60953	Cell division control protein 42 homolog OS=Homo sapiens OX=9606 GN=CDC42 PE=1 SV=2	19
	P23381	Tryptophan--tRNA ligase, cytoplasmic OS=Homo sapiens OX=9606 GN=WARS1 PE=1 SV=2	31
	P38117	Electron transfer flavoprotein subunit beta OS=Homo sapiens OX=9606 GN=ETFB PE=1 SV=3	35
	Q12931	Heat shock protein 75 kDa, mitochondrial OS=Homo sapiens OX=9606 GN=TRAP1 PE=1 SV=3	17
	Q96HC4	PDZ and LIM domain protein 5 OS=Homo sapiens OX=9606 GN=PDLIM5 PE=1 SV=5	17
	Q9Y383	Putative RNA-binding protein Luc7-like 2 OS=Homo sapiens OX=9606 GN=LUC7L2 PE=1 SV=2	12
	Q9UN86	Ras GTPase-activating protein-binding protein 2 OS=Homo sapiens OX=9606 GN=G3BP2 PE=1 SV=2	26
	P32969	60S ribosomal protein L9 OS=Homo sapiens OX=9606 GN=RPL9 PE=1 SV=1	26
	O95757	Heat shock 70 kDa protein 4L OS=Homo sapiens OX=9606 GN=HSPA4L PE=1 SV=3	19
	Q9UKY7	Protein CDV3 homolog OS=Homo sapiens OX=9606 GN=CDV3 PE=1 SV=1	61
	P53621	Coatomer subunit alpha OS=Homo sapiens OX=9606 GN=COPA PE=1 SV=2	12
	O00515	Ladinin-1 OS=Homo sapiens OX=9606 GN=LAD1 PE=1 SV=2	17
	Q96PK6	RNA-binding protein 14 OS=Homo sapiens OX=9606 GN=RBM14 PE=1 SV=2	25
	P47895	Aldehyde dehydrogenase family 1 member A3 OS=Homo sapiens OX=9606 GN=ALDH1A3 PE=1 SV=2	16
	Q96I24	Far upstream element-binding protein 3 OS=Homo sapiens OX=9606 GN=FUBP3 PE=1 SV=2	24
	P50213	Isocitrate dehydrogenase [NAD] subunit alpha, mitochondrial OS=Homo sapiens OX=9606 GN=IDH3A PE=1 SV=1	17
	Q13247	Serine/arginine-rich splicing factor 6 OS=Homo sapiens OX=9606 GN=SRSF6 PE=1 SV=2	15
	Q9NQW6	Anillin OS=Homo sapiens OX=9606 GN=ANLN PE=1 SV=2	12
	Q96FJ2	Dynein light chain 2, cytoplasmic OS=Homo sapiens OX=9606 GN=DYNLL2 PE=1 SV=1	20
	Q12904	Aminoacyl tRNA synthase complex-interacting multifunctional protein 1 OS=Homo sapiens OX=9606 GN=AIMP1 PE=1 SV=2	34
	P63000	Ras-related C3 botulinum toxin substrate 1 OS=Homo sapiens OX=9606 GN=RAC1 PE=1 SV=1	15
	Q9UK76	Jupiter microtubule associated homolog 1 OS=Homo sapiens OX=9606 GN=JPT1 PE=1 SV=3	79
	P05114	Non-histone chromosomal protein HMG-14 OS=Homo sapiens OX=9606 GN=HMGN1 PE=1 SV=3	51
	P62879	Guanine nucleotide-binding protein G(I)/G(S)/G(T) subunit beta-2 OS=Homo sapiens OX=9606 GN=GNB2 PE=1 SV=3	14
	Q99436	Proteasome subunit beta type-7 OS=Homo sapiens OX=9606 GN=PSMB7 PE=1 SV=1	26
	P32322	Pyrroline-5-carboxylate reductase 1, mitochondrial OS=Homo sapiens OX=9606 GN=PYCR1 PE=1 SV=2	34
	P31350	Ribonucleoside-diphosphate reductase subunit M2 OS=Homo sapiens OX=9606 GN=RRM2 PE=1 SV=1	19
	P36542	ATP synthase subunit gamma, mitochondrial OS=Homo sapiens OX=9606 GN=ATP5F1C PE=1 SV=1	21
	P62910	60S ribosomal protein L32 OS=Homo sapiens OX=9606 GN=RPL32 PE=1 SV=2	33
	P56537	Eukaryotic translation initiation factor 6 OS=Homo sapiens OX=9606 GN=EIF6 PE=1 SV=1	17
	P62136	Serine/threonine-protein phosphatase PP1-alpha catalytic subunit OS=Homo sapiens OX=9606 GN=PPP1CA PE=1 SV=1	30
	Q9H1E3	Nuclear ubiquitous casein and cyclin-dependent kinase substrate 1 OS=Homo sapiens OX=9606 GN=NUCKS1 PE=1 SV=1	25
	P55209	Nucleosome assembly protein 1-like 1 OS=Homo sapiens OX=9606 GN=NAP1L1 PE=1 SV=1	15
	Q01130	Serine/arginine-rich splicing factor 2 OS=Homo sapiens OX=9606 GN=SRSF2 PE=1 SV=4	21
	Q9H223	EH domain-containing protein 4 OS=Homo sapiens OX=9606 GN=EHD4 PE=1 SV=1	14
	Q9UMS4	Pre-mRNA-processing factor 19 OS=Homo sapiens OX=9606 GN=PRPF19 PE=1 SV=1	21
	Q16851	UTP--glucose-1-phosphate uridylyltransferase OS=Homo sapiens OX=9606 GN=UGP2 PE=1 SV=5	21
	P25789	Proteasome subunit alpha type-4 OS=Homo sapiens OX=9606 GN=PSMA4 PE=1 SV=1	22
	O95197	Reticulon-3 OS=Homo sapiens OX=9606 GN=RTN3 PE=1 SV=2	3
	P29373	Cellular retinoic acid-binding protein 2 OS=Homo sapiens OX=9606 GN=CRABP2 PE=1 SV=2	25
	Q99733	Nucleosome assembly protein 1-like 4 OS=Homo sapiens OX=9606 GN=NAP1L4 PE=1 SV=1	20
	O00231	26S proteasome non-ATPase regulatory subunit 11 OS=Homo sapiens OX=9606 GN=PSMD11 PE=1 SV=3	27
	P83881	60S ribosomal protein L36a OS=Homo sapiens OX=9606 GN=RPL36A PE=1 SV=2	27
	Q9NYF8	Bcl-2-associated transcription factor 1 OS=Homo sapiens OX=9606 GN=BCLAF1 PE=1 SV=2	14
	P55265	Double-stranded RNA-specific adenosine deaminase OS=Homo sapiens OX=9606 GN=ADAR PE=1 SV=4	14
	Q99961	Endophilin-A2 OS=Homo sapiens OX=9606 GN=SH3GL1 PE=1 SV=1	29
	P26196	Probable ATP-dependent RNA helicase DDX6 OS=Homo sapiens OX=9606 GN=DDX6 PE=1 SV=2	30
	O15511	Actin-related protein 2/3 complex subunit 5 OS=Homo sapiens OX=9606 GN=ARPC5 PE=1 SV=3	50
	P47813	Eukaryotic translation initiation factor 1A, X-chromosomal OS=Homo sapiens OX=9606 GN=EIF1AX PE=1 SV=2	19
	Q9UN81	LINE-1 retrotransposable element ORF1 protein OS=Homo sapiens OX=9606 GN=L1RE1 PE=1 SV=1	19
	Q15424	Scaffold attachment factor B1 OS=Homo sapiens OX=9606 GN=SAFB PE=1 SV=4	8
	P01023	Alpha-2-macroglobulin OS=Homo sapiens OX=9606 GN=A2M PE=1 SV=3	5
	Q92499	ATP-dependent RNA helicase DDX1 OS=Homo sapiens OX=9606 GN=DDX1 PE=1 SV=2	14
	Q6NZI2	Caveolae-associated protein 1 OS=Homo sapiens OX=9606 GN=CAVIN1 PE=1 SV=1	23
	P51148	Ras-related protein Rab-5C OS=Homo sapiens OX=9606 GN=RAB5C PE=1 SV=2	41
	P62333	26S proteasome regulatory subunit 10B OS=Homo sapiens OX=9606 GN=PSMC6 PE=1 SV=1	19
	Q27J81	Inverted formin-2 OS=Homo sapiens OX=9606 GN=INF2 PE=1 SV=2	10
	Q7L014	Probable ATP-dependent RNA helicase DDX46 OS=Homo sapiens OX=9606 GN=DDX46 PE=1 SV=2	13
	Q99460	26S proteasome non-ATPase regulatory subunit 1 OS=Homo sapiens OX=9606 GN=PSMD1 PE=1 SV=2	12
	P61927	60S ribosomal protein L37 OS=Homo sapiens OX=9606 GN=RPL37 PE=1 SV=2	20
	P13073	Cytochrome c oxidase subunit 4 isoform 1, mitochondrial OS=Homo sapiens OX=9606 GN=COX4I1 PE=1 SV=1	47
	P61326	Protein mago nashi homolog OS=Homo sapiens OX=9606 GN=MAGOH PE=1 SV=1	52
	Q01469	Fatty acid-binding protein 5 OS=Homo sapiens OX=9606 GN=FABP5 PE=1 SV=3	19
	Q16629	Serine/arginine-rich splicing factor 7 OS=Homo sapiens OX=9606 GN=SRSF7 PE=1 SV=1	21
	O75643	U5 small nuclear ribonucleoprotein 200 kDa helicase OS=Homo sapiens OX=9606 GN=SNRNP200 PE=1 SV=2	11
	P63151	Serine/threonine-protein phosphatase 2A 55 kDa regulatory subunit B alpha isoform OS=Homo sapiens OX=9606 GN=PPP2R2A PE=1 SV=1	20
	O60884	DnaJ homolog subfamily A member 2 OS=Homo sapiens OX=9606 GN=DNAJA2 PE=1 SV=1	19
	P06730	Eukaryotic translation initiation factor 4E OS=Homo sapiens OX=9606 GN=EIF4E PE=1 SV=2	25
	Q9NRX4	14 kDa phosphohistidine phosphatase OS=Homo sapiens OX=9606 GN=PHPT1 PE=1 SV=1	38
	P07305	Histone H1.0 OS=Homo sapiens OX=9606 GN=H1-0 PE=1 SV=3	21
	Q9Y5M8	Signal recognition particle receptor subunit beta OS=Homo sapiens OX=9606 GN=SRPRB PE=1 SV=3	24
	Q13442	28 kDa heat- and acid-stable phosphoprotein OS=Homo sapiens OX=9606 GN=PDAP1 PE=1 SV=1	39
	P04632	Calpain small subunit 1 OS=Homo sapiens OX=9606 GN=CAPNS1 PE=1 SV=1	27
	Q16543	Hsp90 co-chaperone Cdc37 OS=Homo sapiens OX=9606 GN=CDC37 PE=1 SV=1	24
	Q56VL3	OCIA domain-containing protein 2 OS=Homo sapiens OX=9606 GN=OCIAD2 PE=1 SV=1	27
	Q9H3K6	BolA-like protein 2 OS=Homo sapiens OX=9606 GN=BOLA2 PE=1 SV=1	29
	P58546	Myotrophin OS=Homo sapiens OX=9606 GN=MTPN PE=1 SV=2	28
	Q96A33	Coiled-coil domain-containing protein 47 OS=Homo sapiens OX=9606 GN=CCDC47 PE=1 SV=1	16
	P62942	Peptidyl-prolyl cis-trans isomerase FKBP1A OS=Homo sapiens OX=9606 GN=FKBP1A PE=1 SV=2	26
	O00764	Pyridoxal kinase OS=Homo sapiens OX=9606 GN=PDXK PE=1 SV=1	10
	Q9UNH7	Sorting nexin-6 OS=Homo sapiens OX=9606 GN=SNX6 PE=1 SV=1	10
	Q9NYL9	Tropomodulin-3 OS=Homo sapiens OX=9606 GN=TMOD3 PE=1 SV=1	38
	P30084	Enoyl-CoA hydratase, mitochondrial OS=Homo sapiens OX=9606 GN=ECHS1 PE=1 SV=4	32
	O76070	Gamma-synuclein OS=Homo sapiens OX=9606 GN=SNCG PE=1 SV=2	60
	Q32MZ4	Leucine-rich repeat flightless-interacting protein 1 OS=Homo sapiens OX=9606 GN=LRRFIP1 PE=1 SV=2	16
	O60264	SWI/SNF-related matrix-associated actin-dependent regulator of chromatin subfamily A member 5 OS=Homo sapiens OX=9606 GN=SMARCA5 PE=1 SV=1	17
	Q9Y277	Voltage-dependent anion-selective channel protein 3 OS=Homo sapiens OX=9606 GN=VDAC3 PE=1 SV=1	36
	Q8WW12	PEST proteolytic signal-containing nuclear protein OS=Homo sapiens OX=9606 GN=PCNP PE=1 SV=2	58
	Q14651	Plastin-1 OS=Homo sapiens OX=9606 GN=PLS1 PE=1 SV=2	13
	P47914	60S ribosomal protein L29 OS=Homo sapiens OX=9606 GN=RPL29 PE=1 SV=2	19
	P07384	Calpain-1 catalytic subunit OS=Homo sapiens OX=9606 GN=CAPN1 PE=1 SV=1	17
	Q9NQ29	Putative RNA-binding protein Luc7-like 1 OS=Homo sapiens OX=9606 GN=LUC7L PE=1 SV=1	11
	O15371	Eukaryotic translation initiation factor 3 subunit D OS=Homo sapiens OX=9606 GN=EIF3D PE=1 SV=1	16
	Q01650	Large neutral amino acids transporter small subunit 1 OS=Homo sapiens OX=9606 GN=SLC7A5 PE=1 SV=2	12
	O43684	Mitotic checkpoint protein BUB3 OS=Homo sapiens OX=9606 GN=BUB3 PE=1 SV=1	22
	P30085	UMP-CMP kinase OS=Homo sapiens OX=9606 GN=CMPK1 PE=1 SV=3	36
	Q01581	Hydroxymethylglutaryl-CoA synthase, cytoplasmic OS=Homo sapiens OX=9606 GN=HMGCS1 PE=1 SV=2	14
	Q6PKG0	La-related protein 1 OS=Homo sapiens OX=9606 GN=LARP1 PE=1 SV=2	11
	O76003	Glutaredoxin-3 OS=Homo sapiens OX=9606 GN=GLRX3 PE=1 SV=2	29
	P19623	Spermidine synthase OS=Homo sapiens OX=9606 GN=SRM PE=1 SV=1	23
	O96008	Mitochondrial import receptor subunit TOM40 homolog OS=Homo sapiens OX=9606 GN=TOMM40 PE=1 SV=1	17
	Q9UBQ0	Vacuolar protein sorting-associated protein 29 OS=Homo sapiens OX=9606 GN=VPS29 PE=1 SV=1	26
	P24539	ATP synthase F(0) complex subunit B1, mitochondrial OS=Homo sapiens OX=9606 GN=ATP5PB PE=1 SV=2	31
	Q92688	Acidic leucine-rich nuclear phosphoprotein 32 family member B OS=Homo sapiens OX=9606 GN=ANP32B PE=1 SV=1	16
	P51648	Aldehyde dehydrogenase family 3 member A2 OS=Homo sapiens OX=9606 GN=ALDH3A2 PE=1 SV=1	16
	Q04837	Single-stranded DNA-binding protein, mitochondrial OS=Homo sapiens OX=9606 GN=SSBP1 PE=1 SV=1	45
	P63010	AP-2 complex subunit beta OS=Homo sapiens OX=9606 GN=AP2B1 PE=1 SV=1	10
	Q15370	Elongin-B OS=Homo sapiens OX=9606 GN=ELOB PE=1 SV=1	22
	P25787	Proteasome subunit alpha type-2 OS=Homo sapiens OX=9606 GN=PSMA2 PE=1 SV=2	38
	Q9BVK6	Transmembrane emp24 domain-containing protein 9 OS=Homo sapiens OX=9606 GN=TMED9 PE=1 SV=2	13
	P14174	Macrophage migration inhibitory factor OS=Homo sapiens OX=9606 GN=MIF PE=1 SV=4	17
	Q14839	Chromodomain-helicase-DNA-binding protein 4 OS=Homo sapiens OX=9606 GN=CHD4 PE=1 SV=2	4
	O15372	Eukaryotic translation initiation factor 3 subunit H OS=Homo sapiens OX=9606 GN=EIF3H PE=1 SV=1	20
	Q8N1G4	Leucine-rich repeat-containing protein 47 OS=Homo sapiens OX=9606 GN=LRRC47 PE=1 SV=1	21
	Q13257	Mitotic spindle assembly checkpoint protein MAD2A OS=Homo sapiens OX=9606 GN=MAD2L1 PE=1 SV=1	16
	Q96G03	Phosphoglucomutase-2 OS=Homo sapiens OX=9606 GN=PGM2 PE=1 SV=4	16
	P62140	Serine/threonine-protein phosphatase PP1-beta catalytic subunit OS=Homo sapiens OX=9606 GN=PPP1CB PE=1 SV=3	23
	Q9Y3U8	60S ribosomal protein L36 OS=Homo sapiens OX=9606 GN=RPL36 PE=1 SV=3	26
	P49006	MARCKS-related protein OS=Homo sapiens OX=9606 GN=MARCKSL1 PE=1 SV=2	45
	Q9UPN3	Microtubule-actin cross-linking factor 1, isoforms 1/2/3/5 OS=Homo sapiens OX=9606 GN=MACF1 PE=1 SV=4	0
	Q9UNZ2	NSFL1 cofactor p47 OS=Homo sapiens OX=9606 GN=NSFL1C PE=1 SV=2	23
	Q9UHB9	Signal recognition particle subunit SRP68 OS=Homo sapiens OX=9606 GN=SRP68 PE=1 SV=2	18
	P54578	Ubiquitin carboxyl-terminal hydrolase 14 OS=Homo sapiens OX=9606 GN=USP14 PE=1 SV=3	25
	O95202	Mitochondrial proton/calcium exchanger protein OS=Homo sapiens OX=9606 GN=LETM1 PE=1 SV=1	21
	Q9Y2X3	Nucleolar protein 58 OS=Homo sapiens OX=9606 GN=NOP58 PE=1 SV=1	25
	Q13243	Serine/arginine-rich splicing factor 5 OS=Homo sapiens OX=9606 GN=SRSF5 PE=1 SV=1	17
	P07996	Thrombospondin-1 OS=Homo sapiens OX=9606 GN=THBS1 PE=1 SV=2	14
	Q9BXJ9	N-alpha-acetyltransferase 15, NatA auxiliary subunit OS=Homo sapiens OX=9606 GN=NAA15 PE=1 SV=1	11
	P61586	Transforming protein RhoA OS=Homo sapiens OX=9606 GN=RHOA PE=1 SV=1	18
	O75947	ATP synthase subunit d, mitochondrial OS=Homo sapiens OX=9606 GN=ATP5PD PE=1 SV=3	47
	P63167	Dynein light chain 1, cytoplasmic OS=Homo sapiens OX=9606 GN=DYNLL1 PE=1 SV=1	20
	P62913	60S ribosomal protein L11 OS=Homo sapiens OX=9606 GN=RPL11 PE=1 SV=2	17
	Q14126	Desmoglein-2 OS=Homo sapiens OX=9606 GN=DSG2 PE=1 SV=2	18
	P25685	DnaJ homolog subfamily B member 1 OS=Homo sapiens OX=9606 GN=DNAJB1 PE=1 SV=4	23
	Q12849	G-rich sequence factor 1 OS=Homo sapiens OX=9606 GN=GRSF1 PE=1 SV=3	20
	Q8IY81	pre-rRNA 2'-O-ribose RNA methyltransferase FTSJ3 OS=Homo sapiens OX=9606 GN=FTSJ3 PE=1 SV=2	10
	Q14258	E3 ubiquitin/ISG15 ligase TRIM25 OS=Homo sapiens OX=9606 GN=TRIM25 PE=1 SV=2	16
	P05204	Non-histone chromosomal protein HMG-17 OS=Homo sapiens OX=9606 GN=HMGN2 PE=1 SV=3	30
	Q08J23	RNA cytosine C(5)-methyltransferase NSUN2 OS=Homo sapiens OX=9606 GN=NSUN2 PE=1 SV=2	21
	Q13177	Serine/threonine-protein kinase PAK 2 OS=Homo sapiens OX=9606 GN=PAK2 PE=1 SV=3	17
	P62841	40S ribosomal protein S15 OS=Homo sapiens OX=9606 GN=RPS15 PE=1 SV=2	26
	Q8WWM7	Ataxin-2-like protein OS=Homo sapiens OX=9606 GN=ATXN2L PE=1 SV=2	9
	O00303	Eukaryotic translation initiation factor 3 subunit F OS=Homo sapiens OX=9606 GN=EIF3F PE=1 SV=1	19
	Q15019	Septin-2 OS=Homo sapiens OX=9606 GN=SEPTIN2 PE=1 SV=1	28
	Q96HS1	Serine/threonine-protein phosphatase PGAM5, mitochondrial OS=Homo sapiens OX=9606 GN=PGAM5 PE=1 SV=2	27
	O43795	Unconventional myosin-Ib OS=Homo sapiens OX=9606 GN=MYO1B PE=1 SV=3	9
	P43686	26S proteasome regulatory subunit 6B OS=Homo sapiens OX=9606 GN=PSMC4 PE=1 SV=2	18
	Q08752	Peptidyl-prolyl cis-trans isomerase D OS=Homo sapiens OX=9606 GN=PPID PE=1 SV=3	14
	Q99848	Probable rRNA-processing protein EBP2 OS=Homo sapiens OX=9606 GN=EBNA1BP2 PE=1 SV=2	22
	O14744	Protein arginine N-methyltransferase 5 OS=Homo sapiens OX=9606 GN=PRMT5 PE=1 SV=4	10
	Q92734	Protein TFG OS=Homo sapiens OX=9606 GN=TFG PE=1 SV=2	19
	P18754	Regulator of chromosome condensation OS=Homo sapiens OX=9606 GN=RCC1 PE=1 SV=1	23
	P61009	Signal peptidase complex subunit 3 OS=Homo sapiens OX=9606 GN=SPCS3 PE=1 SV=1	18
	P12830	Cadherin-1 OS=Homo sapiens OX=9606 GN=CDH1 PE=1 SV=3	12
	P50238	Cysteine-rich protein 1 OS=Homo sapiens OX=9606 GN=CRIP1 PE=1 SV=3	21
	O00154	Cytosolic acyl coenzyme A thioester hydrolase OS=Homo sapiens OX=9606 GN=ACOT7 PE=1 SV=3	16
	P50570	Dynamin-2 OS=Homo sapiens OX=9606 GN=DNM2 PE=1 SV=2	9
	Q9GZZ1	N-alpha-acetyltransferase 50 OS=Homo sapiens OX=9606 GN=NAA50 PE=1 SV=1	33
	Q9Y5S9	RNA-binding protein 8A OS=Homo sapiens OX=9606 GN=RBM8A PE=1 SV=1	16
	P20290	Transcription factor BTF3 OS=Homo sapiens OX=9606 GN=BTF3 PE=1 SV=1	35
	P41567	Eukaryotic translation initiation factor 1 OS=Homo sapiens OX=9606 GN=EIF1 PE=1 SV=1	27
	O60763	General vesicular transport factor p115 OS=Homo sapiens OX=9606 GN=USO1 PE=1 SV=2	12
	Q14696	LRP chaperone MESD OS=Homo sapiens OX=9606 GN=MESD PE=1 SV=2	20
	Q96C86	m7GpppX diphosphatase OS=Homo sapiens OX=9606 GN=DCPS PE=1 SV=2	28
	Q6XQN6	Nicotinate phosphoribosyltransferase OS=Homo sapiens OX=9606 GN=NAPRT PE=1 SV=2	12
	P61011	Signal recognition particle 54 kDa protein OS=Homo sapiens OX=9606 GN=SRP54 PE=1 SV=1	14
	O43768	Alpha-endosulfine OS=Homo sapiens OX=9606 GN=ENSA PE=1 SV=1	53
	Q9NUQ9	CYFIP-related Rac1 interactor B OS=Homo sapiens OX=9606 GN=CYRIB PE=1 SV=1	44
	O75223	Gamma-glutamylcyclotransferase OS=Homo sapiens OX=9606 GN=GGCT PE=1 SV=1	28
	Q00765	Receptor expression-enhancing protein 5 OS=Homo sapiens OX=9606 GN=REEP5 PE=1 SV=3	10
	P51153	Ras-related protein Rab-13 OS=Homo sapiens OX=9606 GN=RAB13 PE=1 SV=1	16
	O75608	Acyl-protein thioesterase 1 OS=Homo sapiens OX=9606 GN=LYPLA1 PE=1 SV=1	17
	P00568	Adenylate kinase isoenzyme 1 OS=Homo sapiens OX=9606 GN=AK1 PE=1 SV=3	28
	Q15286	Ras-related protein Rab-35 OS=Homo sapiens OX=9606 GN=RAB35 PE=1 SV=1	18
	P59998	Actin-related protein 2/3 complex subunit 4 OS=Homo sapiens OX=9606 GN=ARPC4 PE=1 SV=3	32
	Q9GZP8	Immortalization up-regulated protein OS=Homo sapiens OX=9606 GN=IMUP PE=1 SV=1	24
	Q14257	Reticulocalbin-2 OS=Homo sapiens OX=9606 GN=RCN2 PE=1 SV=1	12
	Q10567	AP-1 complex subunit beta-1 OS=Homo sapiens OX=9606 GN=AP1B1 PE=1 SV=2	11
	P61224	Ras-related protein Rap-1b OS=Homo sapiens OX=9606 GN=RAP1B PE=1 SV=1	38
	P46459	Vesicle-fusing ATPase OS=Homo sapiens OX=9606 GN=NSF PE=1 SV=3	9
	Q86UP2	Kinectin OS=Homo sapiens OX=9606 GN=KTN1 PE=1 SV=1	12
	Q14764	Major vault protein OS=Homo sapiens OX=9606 GN=MVP PE=1 SV=4	19
	Q9NX63	MICOS complex subunit MIC19 OS=Homo sapiens OX=9606 GN=CHCHD3 PE=1 SV=1	19
	Q8TCT9	Minor histocompatibility antigen H13 OS=Homo sapiens OX=9606 GN=HM13 PE=1 SV=1	17
	Q9UBE0	SUMO-activating enzyme subunit 1 OS=Homo sapiens OX=9606 GN=SAE1 PE=1 SV=1	27
	Q14232	Translation initiation factor eIF-2B subunit alpha OS=Homo sapiens OX=9606 GN=EIF2B1 PE=1 SV=1	17
	Q14694	Ubiquitin carboxyl-terminal hydrolase 10 OS=Homo sapiens OX=9606 GN=USP10 PE=1 SV=2	18
	Q15008	26S proteasome non-ATPase regulatory subunit 6 OS=Homo sapiens OX=9606 GN=PSMD6 PE=1 SV=1	29
	P17812	CTP synthase 1 OS=Homo sapiens OX=9606 GN=CTPS1 PE=1 SV=2	11
	P09622	Dihydrolipoyl dehydrogenase, mitochondrial OS=Homo sapiens OX=9606 GN=DLD PE=1 SV=2	11
	Q01813	ATP-dependent 6-phosphofructokinase, platelet type OS=Homo sapiens OX=9606 GN=PFKP PE=1 SV=2	14
	Q8NBS9	Thioredoxin domain-containing protein 5 OS=Homo sapiens OX=9606 GN=TXNDC5 PE=1 SV=2	15
	Q9Y2S6	Translation machinery-associated protein 7 OS=Homo sapiens OX=9606 GN=TMA7 PE=1 SV=1	25
	P61513	60S ribosomal protein L37a OS=Homo sapiens OX=9606 GN=RPL37A PE=1 SV=2	29
	Q07021	Complement component 1 Q subcomponent-binding protein, mitochondrial OS=Homo sapiens OX=9606 GN=C1QBP PE=1 SV=1	32
	Q9BT78	COP9 signalosome complex subunit 4 OS=Homo sapiens OX=9606 GN=COPS4 PE=1 SV=1	16
	P30519	Heme oxygenase 2 OS=Homo sapiens OX=9606 GN=HMOX2 PE=1 SV=2	22
	Q6P2Q9	Pre-mRNA-processing-splicing factor 8 OS=Homo sapiens OX=9606 GN=PRPF8 PE=1 SV=2	8
	P10768	S-formylglutathione hydrolase OS=Homo sapiens OX=9606 GN=ESD PE=1 SV=2	7
	P05026	Sodium/potassium-transporting ATPase subunit beta-1 OS=Homo sapiens OX=9606 GN=ATP1B1 PE=1 SV=1	18
	O75821	Eukaryotic translation initiation factor 3 subunit G OS=Homo sapiens OX=9606 GN=EIF3G PE=1 SV=2	16
	P48506	Glutamate--cysteine ligase catalytic subunit OS=Homo sapiens OX=9606 GN=GCLC PE=1 SV=2	9
	P14678	Small nuclear ribonucleoprotein-associated proteins B and B' OS=Homo sapiens OX=9606 GN=SNRPB PE=1 SV=2	16
	O15145	Actin-related protein 2/3 complex subunit 3 OS=Homo sapiens OX=9606 GN=ARPC3 PE=1 SV=3	29
	P61289	Proteasome activator complex subunit 3 OS=Homo sapiens OX=9606 GN=PSME3 PE=1 SV=1	27
	O14974	Protein phosphatase 1 regulatory subunit 12A OS=Homo sapiens OX=9606 GN=PPP1R12A PE=1 SV=1	9
	P29034	Protein S100-A2 OS=Homo sapiens OX=9606 GN=S100A2 PE=1 SV=3	16
	O94979	Protein transport protein Sec31A OS=Homo sapiens OX=9606 GN=SEC31A PE=1 SV=3	7
	Q13547	Histone deacetylase 1 OS=Homo sapiens OX=9606 GN=HDAC1 PE=1 SV=1	9
	Q14533	Keratin, type II cuticular Hb1 OS=Homo sapiens OX=9606 GN=KRT81 PE=1 SV=3	5
	P49792	E3 SUMO-protein ligase RanBP2 OS=Homo sapiens OX=9606 GN=RANBP2 PE=1 SV=2	6
	P42224	Signal transducer and activator of transcription 1-alpha/beta OS=Homo sapiens OX=9606 GN=STAT1 PE=1 SV=2	10
	P62314	Small nuclear ribonucleoprotein Sm D1 OS=Homo sapiens OX=9606 GN=SNRPD1 PE=1 SV=1	37
	Q96K17	Transcription factor BTF3 homolog 4 OS=Homo sapiens OX=9606 GN=BTF3L4 PE=1 SV=1	43
	P05496	ATP synthase F(0) complex subunit C1, mitochondrial OS=Homo sapiens OX=9606 GN=ATP5MC1 PE=1 SV=2	5
	Q15293	Reticulocalbin-1 OS=Homo sapiens OX=9606 GN=RCN1 PE=1 SV=1	23
	Q9GZT3	SRA stem-loop-interacting RNA-binding protein, mitochondrial OS=Homo sapiens OX=9606 GN=SLIRP PE=1 SV=1	54
	P30520	Adenylosuccinate synthetase isozyme 2 OS=Homo sapiens OX=9606 GN=ADSS2 PE=1 SV=3	13
	P28482	Mitogen-activated protein kinase 1 OS=Homo sapiens OX=9606 GN=MAPK1 PE=1 SV=3	21
	Q9Y2Z0	Protein SGT1 homolog OS=Homo sapiens OX=9606 GN=SUGT1 PE=1 SV=3	24
	Q12792	Twinfilin-1 OS=Homo sapiens OX=9606 GN=TWF1 PE=1 SV=3	23
	Q9Y446	Plakophilin-3 OS=Homo sapiens OX=9606 GN=PKP3 PE=1 SV=1	15
	Q9BS26	Endoplasmic reticulum resident protein 44 OS=Homo sapiens OX=9606 GN=ERP44 PE=1 SV=1	15
	P55010	Eukaryotic translation initiation factor 5 OS=Homo sapiens OX=9606 GN=EIF5 PE=1 SV=2	13
	P37235	Hippocalcin-like protein 1 OS=Homo sapiens OX=9606 GN=HPCAL1 PE=1 SV=3	16
	Q9H2U2	Inorganic pyrophosphatase 2, mitochondrial OS=Homo sapiens OX=9606 GN=PPA2 PE=1 SV=2	27
	Q13242	Serine/arginine-rich splicing factor 9 OS=Homo sapiens OX=9606 GN=SRSF9 PE=1 SV=1	35
	P48739	Phosphatidylinositol transfer protein beta isoform OS=Homo sapiens OX=9606 GN=PITPNB PE=1 SV=2	21
	Q15363	Transmembrane emp24 domain-containing protein 2 OS=Homo sapiens OX=9606 GN=TMED2 PE=1 SV=1	21
	P68036	Ubiquitin-conjugating enzyme E2 L3 OS=Homo sapiens OX=9606 GN=UBE2L3 PE=1 SV=1	40
	P57735	Ras-related protein Rab-25 OS=Homo sapiens OX=9606 GN=RAB25 PE=1 SV=2	13
	Q9UBT2	SUMO-activating enzyme subunit 2 OS=Homo sapiens OX=9606 GN=UBA2 PE=1 SV=2	18
	Q9NUU7	ATP-dependent RNA helicase DDX19A OS=Homo sapiens OX=9606 GN=DDX19A PE=1 SV=1	15
	P28072	Proteasome subunit beta type-6 OS=Homo sapiens OX=9606 GN=PSMB6 PE=1 SV=4	20
	Q9H299	SH3 domain-binding glutamic acid-rich-like protein 3 OS=Homo sapiens OX=9606 GN=SH3BGRL3 PE=1 SV=1	47
	P48556	26S proteasome non-ATPase regulatory subunit 8 OS=Homo sapiens OX=9606 GN=PSMD8 PE=1 SV=2	18
	O43809	Cleavage and polyadenylation specificity factor subunit 5 OS=Homo sapiens OX=9606 GN=NUDT21 PE=1 SV=1	33
	P99999	Cytochrome c OS=Homo sapiens OX=9606 GN=CYCS PE=1 SV=2	30
	P41227	N-alpha-acetyltransferase 10 OS=Homo sapiens OX=9606 GN=NAA10 PE=1 SV=1	24
	P04181	Ornithine aminotransferase, mitochondrial OS=Homo sapiens OX=9606 GN=OAT PE=1 SV=1	20
	P49591	Serine--tRNA ligase, cytoplasmic OS=Homo sapiens OX=9606 GN=SARS1 PE=1 SV=3	14
	P68871	Hemoglobin subunit beta OS=Homo sapiens OX=9606 GN=HBB PE=1 SV=2	13
	P15153	Ras-related C3 botulinum toxin substrate 2 OS=Homo sapiens OX=9606 GN=RAC2 PE=1 SV=1	11
	Q04760	Lactoylglutathione lyase OS=Homo sapiens OX=9606 GN=GLO1 PE=1 SV=4	33
	Q9Y3A5	Ribosome maturation protein SBDS OS=Homo sapiens OX=9606 GN=SBDS PE=1 SV=4	30
	Q96B97	SH3 domain-containing kinase-binding protein 1 OS=Homo sapiens OX=9606 GN=SH3KBP1 PE=1 SV=2	19
	P09661	U2 small nuclear ribonucleoprotein A' OS=Homo sapiens OX=9606 GN=SNRPA1 PE=1 SV=2	26
	P62861	40S ribosomal protein S30 OS=Homo sapiens OX=9606 GN=FAU PE=1 SV=1	31
	Q1KMD3	Heterogeneous nuclear ribonucleoprotein U-like protein 2 OS=Homo sapiens OX=9606 GN=HNRNPUL2 PE=1 SV=1	12
	O15347	High mobility group protein B3 OS=Homo sapiens OX=9606 GN=HMGB3 PE=1 SV=4	35
	Q9NR45	Sialic acid synthase OS=Homo sapiens OX=9606 GN=NANS PE=1 SV=2	16
	Q9BPX5	Actin-related protein 2/3 complex subunit 5-like protein OS=Homo sapiens OX=9606 GN=ARPC5L PE=1 SV=1	51
	P16152	Carbonyl reductase [NADPH] 1 OS=Homo sapiens OX=9606 GN=CBR1 PE=1 SV=3	28
	O14737	Programmed cell death protein 5 OS=Homo sapiens OX=9606 GN=PDCD5 PE=1 SV=3	41
	P08134	Rho-related GTP-binding protein RhoC OS=Homo sapiens OX=9606 GN=RHOC PE=1 SV=1	25
	P38606	V-type proton ATPase catalytic subunit A OS=Homo sapiens OX=9606 GN=ATP6V1A PE=1 SV=2	16
	Q6FI81	Anamorsin OS=Homo sapiens OX=9606 GN=CIAPIN1 PE=1 SV=2	16
	Q8NE71	ATP-binding cassette sub-family F member 1 OS=Homo sapiens OX=9606 GN=ABCF1 PE=1 SV=2	9
	P53618	Coatomer subunit beta OS=Homo sapiens OX=9606 GN=COPB1 PE=1 SV=3	8
	P35080	Profilin-2 OS=Homo sapiens OX=9606 GN=PFN2 PE=1 SV=3	34
	P62714	Serine/threonine-protein phosphatase 2A catalytic subunit beta isoform OS=Homo sapiens OX=9606 GN=PPP2CB PE=1 SV=1	14
	P36873	Serine/threonine-protein phosphatase PP1-gamma catalytic subunit OS=Homo sapiens OX=9606 GN=PPP1CC PE=1 SV=1	18
	Q15637	Splicing factor 1 OS=Homo sapiens OX=9606 GN=SF1 PE=1 SV=4	9
	O75436	Vacuolar protein sorting-associated protein 26A OS=Homo sapiens OX=9606 GN=VPS26A PE=1 SV=2	17
	Q9UKV3	Apoptotic chromatin condensation inducer in the nucleus OS=Homo sapiens OX=9606 GN=ACIN1 PE=1 SV=2	7
	Q86XP3	ATP-dependent RNA helicase DDX42 OS=Homo sapiens OX=9606 GN=DDX42 PE=1 SV=1	15
	Q9UQB8	Brain-specific angiogenesis inhibitor 1-associated protein 2 OS=Homo sapiens OX=9606 GN=BAIAP2 PE=1 SV=1	22
	P09497	Clathrin light chain B OS=Homo sapiens OX=9606 GN=CLTB PE=1 SV=1	14
	P01116	GTPase KRas OS=Homo sapiens OX=9606 GN=KRAS PE=1 SV=1	22
	P20339	Ras-related protein Rab-5A OS=Homo sapiens OX=9606 GN=RAB5A PE=1 SV=2	21
	Q9UMX0	Ubiquilin-1 OS=Homo sapiens OX=9606 GN=UBQLN1 PE=1 SV=2	13
	Q9NVP1	ATP-dependent RNA helicase DDX18 OS=Homo sapiens OX=9606 GN=DDX18 PE=1 SV=2	15
	O43583	Density-regulated protein OS=Homo sapiens OX=9606 GN=DENR PE=1 SV=2	29
	Q92769	Histone deacetylase 2 OS=Homo sapiens OX=9606 GN=HDAC2 PE=1 SV=2	8
	O75396	Vesicle-trafficking protein SEC22b OS=Homo sapiens OX=9606 GN=SEC22B PE=1 SV=4	39
	P14324	Farnesyl pyrophosphate synthase OS=Homo sapiens OX=9606 GN=FDPS PE=1 SV=4	14
	P26447	Protein S100-A4 OS=Homo sapiens OX=9606 GN=S100A4 PE=1 SV=1	28
	O75937	DnaJ homolog subfamily C member 8 OS=Homo sapiens OX=9606 GN=DNAJC8 PE=1 SV=2	28
	P78417	Glutathione S-transferase omega-1 OS=Homo sapiens OX=9606 GN=GSTO1 PE=1 SV=2	25
	P11279	Lysosome-associated membrane glycoprotein 1 OS=Homo sapiens OX=9606 GN=LAMP1 PE=1 SV=3	7
	P56192	Methionine--tRNA ligase, cytoplasmic OS=Homo sapiens OX=9606 GN=MARS1 PE=1 SV=2	13
	O00560	Syntenin-1 OS=Homo sapiens OX=9606 GN=SDCBP PE=1 SV=1	18
	P56211	cAMP-regulated phosphoprotein 19 OS=Homo sapiens OX=9606 GN=ARPP19 PE=1 SV=2	33
	P0DN79	Cystathionine beta-synthase-like protein OS=Homo sapiens OX=9606 GN=CBSL PE=1 SV=1	9
	Q5SSJ5	Heterochromatin protein 1-binding protein 3 OS=Homo sapiens OX=9606 GN=HP1BP3 PE=1 SV=1	12
	O43865	S-adenosylhomocysteine hydrolase-like protein 1 OS=Homo sapiens OX=9606 GN=AHCYL1 PE=1 SV=2	8
	P02787	Serotransferrin OS=Homo sapiens OX=9606 GN=TF PE=1 SV=3	2
	P31942	Heterogeneous nuclear ribonucleoprotein H3 OS=Homo sapiens OX=9606 GN=HNRNPH3 PE=1 SV=2	22
	P49721	Proteasome subunit beta type-2 OS=Homo sapiens OX=9606 GN=PSMB2 PE=1 SV=1	28
	Q969Q0	60S ribosomal protein L36a-like OS=Homo sapiens OX=9606 GN=RPL36AL PE=1 SV=3	27
	P30533	Alpha-2-macroglobulin receptor-associated protein OS=Homo sapiens OX=9606 GN=LRPAP1 PE=1 SV=1	11
	P21291	Cysteine and glycine-rich protein 1 OS=Homo sapiens OX=9606 GN=CSRP1 PE=1 SV=3	21
	Q96A49	Synapse-associated protein 1 OS=Homo sapiens OX=9606 GN=SYAP1 PE=1 SV=1	24
	P63173	60S ribosomal protein L38 OS=Homo sapiens OX=9606 GN=RPL38 PE=1 SV=2	39
	Q13098	COP9 signalosome complex subunit 1 OS=Homo sapiens OX=9606 GN=GPS1 PE=1 SV=4	16
	O60869	Endothelial differentiation-related factor 1 OS=Homo sapiens OX=9606 GN=EDF1 PE=1 SV=1	43
	P24666	Low molecular weight phosphotyrosine protein phosphatase OS=Homo sapiens OX=9606 GN=ACP1 PE=1 SV=3	24
	P52815	39S ribosomal protein L12, mitochondrial OS=Homo sapiens OX=9606 GN=MRPL12 PE=1 SV=2	11
	P61619	Protein transport protein Sec61 subunit alpha isoform 1 OS=Homo sapiens OX=9606 GN=SEC61A1 PE=1 SV=2	8
	P46060	Ran GTPase-activating protein 1 OS=Homo sapiens OX=9606 GN=RANGAP1 PE=1 SV=1	18
	P78344	Eukaryotic translation initiation factor 4 gamma 2 OS=Homo sapiens OX=9606 GN=EIF4G2 PE=1 SV=1	15
	Q96AC1	Fermitin family homolog 2 OS=Homo sapiens OX=9606 GN=FERMT2 PE=1 SV=1	8
	Q6ZRV2	Protein FAM83H OS=Homo sapiens OX=9606 GN=FAM83H PE=1 SV=3	11
	Q9UM54	Unconventional myosin-VI OS=Homo sapiens OX=9606 GN=MYO6 PE=1 SV=4	3
	Q9Y5K6	CD2-associated protein OS=Homo sapiens OX=9606 GN=CD2AP PE=1 SV=1	7
	P20674	Cytochrome c oxidase subunit 5A, mitochondrial OS=Homo sapiens OX=9606 GN=COX5A PE=1 SV=2	21
	P48637	Glutathione synthetase OS=Homo sapiens OX=9606 GN=GSS PE=1 SV=1	9
	P53634	Dipeptidyl peptidase 1 OS=Homo sapiens OX=9606 GN=CTSC PE=1 SV=2	5
	P47755	F-actin-capping protein subunit alpha-2 OS=Homo sapiens OX=9606 GN=CAPZA2 PE=1 SV=3	32
	Q9NX24	H/ACA ribonucleoprotein complex subunit 2 OS=Homo sapiens OX=9606 GN=NHP2 PE=1 SV=1	25
	Q14571	Inositol 1,4,5-trisphosphate receptor type 2 OS=Homo sapiens OX=9606 GN=ITPR2 PE=1 SV=2	0
	P63208	S-phase kinase-associated protein 1 OS=Homo sapiens OX=9606 GN=SKP1 PE=1 SV=2	28
	Q9UII2	ATPase inhibitor, mitochondrial OS=Homo sapiens OX=9606 GN=ATP5IF1 PE=1 SV=1	24
	P11234	Ras-related protein Ral-B OS=Homo sapiens OX=9606 GN=RALB PE=1 SV=1	21
	Q16763	Ubiquitin-conjugating enzyme E2 S OS=Homo sapiens OX=9606 GN=UBE2S PE=1 SV=2	18
	P50552	Vasodilator-stimulated phosphoprotein OS=Homo sapiens OX=9606 GN=VASP PE=1 SV=3	19
	Q14677	Clathrin interactor 1 OS=Homo sapiens OX=9606 GN=CLINT1 PE=1 SV=1	10
	Q92882	Osteoclast-stimulating factor 1 OS=Homo sapiens OX=9606 GN=OSTF1 PE=1 SV=2	27
	Q08257	Quinone oxidoreductase OS=Homo sapiens OX=9606 GN=CRYZ PE=1 SV=1	23
	P09012	U1 small nuclear ribonucleoprotein A OS=Homo sapiens OX=9606 GN=SNRPA PE=1 SV=3	28
	P40222	Alpha-taxilin OS=Homo sapiens OX=9606 GN=TXLNA PE=1 SV=3	15
	P81605	Dermcidin OS=Homo sapiens OX=9606 GN=DCD PE=1 SV=2	46
	Q9H6S3	Epidermal growth factor receptor kinase substrate 8-like protein 2 OS=Homo sapiens OX=9606 GN=EPS8L2 PE=1 SV=2	19
	Q15185	Prostaglandin E synthase 3 OS=Homo sapiens OX=9606 GN=PTGES3 PE=1 SV=1	28
	P51571	Translocon-associated protein subunit delta OS=Homo sapiens OX=9606 GN=SSR4 PE=1 SV=1	25
	Q7Z739	YTH domain-containing family protein 3 OS=Homo sapiens OX=9606 GN=YTHDF3 PE=1 SV=1	12
	Q9Y6E2	Basic leucine zipper and W2 domain-containing protein 2 OS=Homo sapiens OX=9606 GN=BZW2 PE=1 SV=1	6
	P24941	Cyclin-dependent kinase 2 OS=Homo sapiens OX=9606 GN=CDK2 PE=1 SV=2	15
	O15173	Membrane-associated progesterone receptor component 2 OS=Homo sapiens OX=9606 GN=PGRMC2 PE=1 SV=1	13
	Q14151	Scaffold attachment factor B2 OS=Homo sapiens OX=9606 GN=SAFB2 PE=1 SV=1	5
	P11177	Pyruvate dehydrogenase E1 component subunit beta, mitochondrial OS=Homo sapiens OX=9606 GN=PDHB PE=1 SV=3	18
	P49458	Signal recognition particle 9 kDa protein OS=Homo sapiens OX=9606 GN=SRP9 PE=1 SV=2	33
	Q9BZZ5	Apoptosis inhibitor 5 OS=Homo sapiens OX=9606 GN=API5 PE=1 SV=3	15
	Q5JPE7	Nodal modulator 2 OS=Homo sapiens OX=9606 GN=NOMO2 PE=1 SV=1	5
	O75915	PRA1 family protein 3 OS=Homo sapiens OX=9606 GN=ARL6IP5 PE=1 SV=1	23
	Q9Y3B3	Transmembrane emp24 domain-containing protein 7 OS=Homo sapiens OX=9606 GN=TMED7 PE=1 SV=2	9
	Q9Y5A9	YTH domain-containing family protein 2 OS=Homo sapiens OX=9606 GN=YTHDF2 PE=1 SV=2	7
	Q15942	Zyxin OS=Homo sapiens OX=9606 GN=ZYX PE=1 SV=1	13
	P51665	26S proteasome non-ATPase regulatory subunit 7 OS=Homo sapiens OX=9606 GN=PSMD7 PE=1 SV=2	21
	P62891	60S ribosomal protein L39 OS=Homo sapiens OX=9606 GN=RPL39 PE=1 SV=2	20
	P61024	Cyclin-dependent kinases regulatory subunit 1 OS=Homo sapiens OX=9606 GN=CKS1B PE=1 SV=1	20
	Q9UKD2	mRNA turnover protein 4 homolog OS=Homo sapiens OX=9606 GN=MRTO4 PE=1 SV=2	26
	Q52LJ0	Protein FAM98B OS=Homo sapiens OX=9606 GN=FAM98B PE=1 SV=2	5
	Q13045	Protein flightless-1 homolog OS=Homo sapiens OX=9606 GN=FLII PE=1 SV=2	6
	Q92973	Transportin-1 OS=Homo sapiens OX=9606 GN=TNPO1 PE=1 SV=2	7
	P62854	40S ribosomal protein S26 OS=Homo sapiens OX=9606 GN=RPS26 PE=1 SV=3	8
	P55735	Protein SEC13 homolog OS=Homo sapiens OX=9606 GN=SEC13 PE=1 SV=3	6
	P55036	26S proteasome non-ATPase regulatory subunit 4 OS=Homo sapiens OX=9606 GN=PSMD4 PE=1 SV=1	24
	P00403	Cytochrome c oxidase subunit 2 OS=Homo sapiens OX=9606 GN=MT-CO2 PE=1 SV=1	12
	P26006	Integrin alpha-3 OS=Homo sapiens OX=9606 GN=ITGA3 PE=1 SV=5	5
	P30405	Peptidyl-prolyl cis-trans isomerase F, mitochondrial OS=Homo sapiens OX=9606 GN=PPIF PE=1 SV=1	18
	Q9Y3C6	Peptidyl-prolyl cis-trans isomerase-like 1 OS=Homo sapiens OX=9606 GN=PPIL1 PE=1 SV=1	20
	Q99439	Calponin-2 OS=Homo sapiens OX=9606 GN=CNN2 PE=1 SV=4	12
	P33240	Cleavage stimulation factor subunit 2 OS=Homo sapiens OX=9606 GN=CSTF2 PE=1 SV=1	15
	Q9UL25	Ras-related protein Rab-21 OS=Homo sapiens OX=9606 GN=RAB21 PE=1 SV=3	18
	O00487	26S proteasome non-ATPase regulatory subunit 14 OS=Homo sapiens OX=9606 GN=PSMD14 PE=1 SV=1	11
	P46109	Crk-like protein OS=Homo sapiens OX=9606 GN=CRKL PE=1 SV=1	13
	P08574	Cytochrome c1, heme protein, mitochondrial OS=Homo sapiens OX=9606 GN=CYC1 PE=1 SV=3	9
	Q9NPD3	Exosome complex component RRP41 OS=Homo sapiens OX=9606 GN=EXOSC4 PE=1 SV=3	11
	Q9ULC4	Malignant T-cell-amplified sequence 1 OS=Homo sapiens OX=9606 GN=MCTS1 PE=1 SV=1	20
	P61758	Prefoldin subunit 3 OS=Homo sapiens OX=9606 GN=VBP1 PE=1 SV=4	21
	O15127	Secretory carrier-associated membrane protein 2 OS=Homo sapiens OX=9606 GN=SCAMP2 PE=1 SV=2	10
	Q9NRF9	DNA polymerase epsilon subunit 3 OS=Homo sapiens OX=9606 GN=POLE3 PE=1 SV=1	18
	O94905	Erlin-2 OS=Homo sapiens OX=9606 GN=ERLIN2 PE=1 SV=1	22
	P16435	NADPH--cytochrome P450 reductase OS=Homo sapiens OX=9606 GN=POR PE=1 SV=2	13
	Q9C0C2	182 kDa tankyrase-1-binding protein OS=Homo sapiens OX=9606 GN=TNKS1BP1 PE=1 SV=4	7
	P07108	Acyl-CoA-binding protein OS=Homo sapiens OX=9606 GN=DBI PE=1 SV=2	28
	Q96KP4	Cytosolic non-specific dipeptidase OS=Homo sapiens OX=9606 GN=CNDP2 PE=1 SV=2	18
	P07203	Glutathione peroxidase 1 OS=Homo sapiens OX=9606 GN=GPX1 PE=1 SV=4	10
	P62993	Growth factor receptor-bound protein 2 OS=Homo sapiens OX=9606 GN=GRB2 PE=1 SV=1	21
	Q9Y679	Lipid droplet-regulating VLDL assembly factor AUP1 OS=Homo sapiens OX=9606 GN=AUP1 PE=1 SV=2	15
	P61081	NEDD8-conjugating enzyme Ubc12 OS=Homo sapiens OX=9606 GN=UBE2M PE=1 SV=1	27
	P51659	Peroxisomal multifunctional enzyme type 2 OS=Homo sapiens OX=9606 GN=HSD17B4 PE=1 SV=3	6
	P78347	General transcription factor II-I OS=Homo sapiens OX=9606 GN=GTF2I PE=1 SV=2	9
	Q15005	Signal peptidase complex subunit 2 OS=Homo sapiens OX=9606 GN=SPCS2 PE=1 SV=3	13
	Q9P035	Very-long-chain (3R)-3-hydroxyacyl-CoA dehydratase 3 OS=Homo sapiens OX=9606 GN=HACD3 PE=1 SV=2	7
	Q9BQA1	Methylosome protein 50 OS=Homo sapiens OX=9606 GN=WDR77 PE=1 SV=1	17
	O95361	Tripartite motif-containing protein 16 OS=Homo sapiens OX=9606 GN=TRIM16 PE=1 SV=3	11
	O00232	26S proteasome non-ATPase regulatory subunit 12 OS=Homo sapiens OX=9606 GN=PSMD12 PE=1 SV=3	11
	O43670	BUB3-interacting and GLEBS motif-containing protein ZNF207 OS=Homo sapiens OX=9606 GN=ZNF207 PE=1 SV=1	7
	Q9Y376	Calcium-binding protein 39 OS=Homo sapiens OX=9606 GN=CAB39 PE=1 SV=1	21
	P61916	NPC intracellular cholesterol transporter 2 OS=Homo sapiens OX=9606 GN=NPC2 PE=1 SV=1	16
	O60610	Protein diaphanous homolog 1 OS=Homo sapiens OX=9606 GN=DIAPH1 PE=1 SV=2	9
	O96019	Actin-like protein 6A OS=Homo sapiens OX=9606 GN=ACTL6A PE=1 SV=1	9
	Q9UHD1	Cysteine and histidine-rich domain-containing protein 1 OS=Homo sapiens OX=9606 GN=CHORDC1 PE=1 SV=2	11
	Q96I99	Succinate--CoA ligase [GDP-forming] subunit beta, mitochondrial OS=Homo sapiens OX=9606 GN=SUCLG2 PE=1 SV=2	22
	Q99459	Cell division cycle 5-like protein OS=Homo sapiens OX=9606 GN=CDC5L PE=1 SV=2	9
	Q92616	eIF-2-alpha kinase activator GCN1 OS=Homo sapiens OX=9606 GN=GCN1 PE=1 SV=6	5
	P48163	NADP-dependent malic enzyme OS=Homo sapiens OX=9606 GN=ME1 PE=1 SV=1	10
	Q7RTV0	PHD finger-like domain-containing protein 5A OS=Homo sapiens OX=9606 GN=PHF5A PE=1 SV=1	14
	O75400	Pre-mRNA-processing factor 40 homolog A OS=Homo sapiens OX=9606 GN=PRPF40A PE=1 SV=2	6
	P62308	Small nuclear ribonucleoprotein G OS=Homo sapiens OX=9606 GN=SNRPG PE=1 SV=1	34
	Q7Z2W4	Zinc finger CCCH-type antiviral protein 1 OS=Homo sapiens OX=9606 GN=ZC3HAV1 PE=1 SV=3	9
	P23229	Integrin alpha-6 OS=Homo sapiens OX=9606 GN=ITGA6 PE=1 SV=5	9
	O14745	Na(+)/H(+) exchange regulatory cofactor NHE-RF1 OS=Homo sapiens OX=9606 GN=SLC9A3R1 PE=1 SV=4	18
	P22307	Non-specific lipid-transfer protein OS=Homo sapiens OX=9606 GN=SCP2 PE=1 SV=2	9
	P31930	Cytochrome b-c1 complex subunit 1, mitochondrial OS=Homo sapiens OX=9606 GN=UQCRC1 PE=1 SV=3	8
	P00374	Dihydrofolate reductase OS=Homo sapiens OX=9606 GN=DHFR PE=1 SV=2	14
	O60832	H/ACA ribonucleoprotein complex subunit DKC1 OS=Homo sapiens OX=9606 GN=DKC1 PE=1 SV=3	11
	Q9BQ04	RNA-binding protein 4B OS=Homo sapiens OX=9606 GN=RBM4B PE=1 SV=1	13
	Q12874	Splicing factor 3A subunit 3 OS=Homo sapiens OX=9606 GN=SF3A3 PE=1 SV=1	10
	P62328	Thymosin beta-4 OS=Homo sapiens OX=9606 GN=TMSB4X PE=1 SV=2	43
	P83916	Chromobox protein homolog 1 OS=Homo sapiens OX=9606 GN=CBX1 PE=1 SV=1	22
	Q12996	Cleavage stimulation factor subunit 3 OS=Homo sapiens OX=9606 GN=CSTF3 PE=1 SV=1	5
	P16422	Epithelial cell adhesion molecule OS=Homo sapiens OX=9606 GN=EPCAM PE=1 SV=2	12
	P17301	Integrin alpha-2 OS=Homo sapiens OX=9606 GN=ITGA2 PE=1 SV=1	4
	P20340	Ras-related protein Rab-6A OS=Homo sapiens OX=9606 GN=RAB6A PE=1 SV=3	33
	P35244	Replication protein A 14 kDa subunit OS=Homo sapiens OX=9606 GN=RPA3 PE=1 SV=1	36
	P15927	Replication protein A 32 kDa subunit OS=Homo sapiens OX=9606 GN=RPA2 PE=1 SV=1	16
	P27694	Replication protein A 70 kDa DNA-binding subunit OS=Homo sapiens OX=9606 GN=RPA1 PE=1 SV=2	12
	P15121	Aldo-keto reductase family 1 member B1 OS=Homo sapiens OX=9606 GN=AKR1B1 PE=1 SV=3	11
	P55145	Mesencephalic astrocyte-derived neurotrophic factor OS=Homo sapiens OX=9606 GN=MANF PE=1 SV=3	19
	Q01844	RNA-binding protein EWS OS=Homo sapiens OX=9606 GN=EWSR1 PE=1 SV=1	5
	A0AVT1	Ubiquitin-like modifier-activating enzyme 6 OS=Homo sapiens OX=9606 GN=UBA6 PE=1 SV=1	8
	Q9BRK5	45 kDa calcium-binding protein OS=Homo sapiens OX=9606 GN=SDF4 PE=1 SV=1	17
	Q9Y2D5	A-kinase anchor protein 2 OS=Homo sapiens OX=9606 GN=AKAP2 PE=1 SV=3	6
	P21964	Catechol O-methyltransferase OS=Homo sapiens OX=9606 GN=COMT PE=1 SV=2	6
	Q9UKX7	Nuclear pore complex protein Nup50 OS=Homo sapiens OX=9606 GN=NUP50 PE=1 SV=2	13
	P08559	Pyruvate dehydrogenase E1 component subunit alpha, somatic form, mitochondrial OS=Homo sapiens OX=9606 GN=PDHA1 PE=1 SV=3	13
	Q15257	Serine/threonine-protein phosphatase 2A activator OS=Homo sapiens OX=9606 GN=PTPA PE=1 SV=3	15
	Q01081	Splicing factor U2AF 35 kDa subunit OS=Homo sapiens OX=9606 GN=U2AF1 PE=1 SV=3	16
	O94925	Glutaminase kidney isoform, mitochondrial OS=Homo sapiens OX=9606 GN=GLS PE=1 SV=1	11
	O95573	Long-chain-fatty-acid--CoA ligase 3 OS=Homo sapiens OX=9606 GN=ACSL3 PE=1 SV=3	9
	Q7Z4W1	L-xylulose reductase OS=Homo sapiens OX=9606 GN=DCXR PE=1 SV=2	13
	P61970	Nuclear transport factor 2 OS=Homo sapiens OX=9606 GN=NUTF2 PE=1 SV=1	24
	P49756	RNA-binding protein 25 OS=Homo sapiens OX=9606 GN=RBM25 PE=1 SV=3	7
	P53597	Succinate--CoA ligase [ADP/GDP-forming] subunit alpha, mitochondrial OS=Homo sapiens OX=9606 GN=SUCLG1 PE=1 SV=4	17
	P08237	ATP-dependent 6-phosphofructokinase, muscle type OS=Homo sapiens OX=9606 GN=PFKM PE=1 SV=2	6
	Q6PIU2	Neutral cholesterol ester hydrolase 1 OS=Homo sapiens OX=9606 GN=NCEH1 PE=1 SV=3	6
	Q96GQ7	Probable ATP-dependent RNA helicase DDX27 OS=Homo sapiens OX=9606 GN=DDX27 PE=1 SV=2	6
	P28062	Proteasome subunit beta type-8 OS=Homo sapiens OX=9606 GN=PSMB8 PE=1 SV=3	14
	Q6IBS0	Twinfilin-2 OS=Homo sapiens OX=9606 GN=TWF2 PE=1 SV=2	27
	P08579	U2 small nuclear ribonucleoprotein B'' OS=Homo sapiens OX=9606 GN=SNRPB2 PE=1 SV=1	20
	P15924	Desmoplakin OS=Homo sapiens OX=9606 GN=DSP PE=1 SV=3	2
	P54920	Alpha-soluble NSF attachment protein OS=Homo sapiens OX=9606 GN=NAPA PE=1 SV=3	17
	P20073	Annexin A7 OS=Homo sapiens OX=9606 GN=ANXA7 PE=1 SV=3	10
	Q16630	Cleavage and polyadenylation specificity factor subunit 6 OS=Homo sapiens OX=9606 GN=CPSF6 PE=1 SV=2	14
	P10515	Dihydrolipoyllysine-residue acetyltransferase component of pyruvate dehydrogenase complex, mitochondrial OS=Homo sapiens OX=9606 GN=DLAT PE=1 SV=3	13
	P30740	Leukocyte elastase inhibitor OS=Homo sapiens OX=9606 GN=SERPINB1 PE=1 SV=1	14
	Q92974	Rho guanine nucleotide exchange factor 2 OS=Homo sapiens OX=9606 GN=ARHGEF2 PE=1 SV=4	4
	Q9GZL7	Ribosome biogenesis protein WDR12 OS=Homo sapiens OX=9606 GN=WDR12 PE=1 SV=2	10
	Q13501	Sequestosome-1 OS=Homo sapiens OX=9606 GN=SQSTM1 PE=1 SV=1	11
	P62318	Small nuclear ribonucleoprotein Sm D3 OS=Homo sapiens OX=9606 GN=SNRPD3 PE=1 SV=1	15
	P43307	Translocon-associated protein subunit alpha OS=Homo sapiens OX=9606 GN=SSR1 PE=1 SV=3	7
	Q13557	Calcium/calmodulin-dependent protein kinase type II subunit delta OS=Homo sapiens OX=9606 GN=CAMK2D PE=1 SV=3	15
	P43304	Glycerol-3-phosphate dehydrogenase, mitochondrial OS=Homo sapiens OX=9606 GN=GPD2 PE=1 SV=3	6
	P67812	Signal peptidase complex catalytic subunit SEC11A OS=Homo sapiens OX=9606 GN=SEC11A PE=1 SV=1	19
	P13861	cAMP-dependent protein kinase type II-alpha regulatory subunit OS=Homo sapiens OX=9606 GN=PRKAR2A PE=1 SV=2	10
	Q9NZB2	Constitutive coactivator of PPAR-gamma-like protein 1 OS=Homo sapiens OX=9606 GN=FAM120A PE=1 SV=2	8
	P32320	Cytidine deaminase OS=Homo sapiens OX=9606 GN=CDA PE=1 SV=2	5
	O15258	Protein RER1 OS=Homo sapiens OX=9606 GN=RER1 PE=1 SV=1	9
	O95747	Serine/threonine-protein kinase OSR1 OS=Homo sapiens OX=9606 GN=OXSR1 PE=1 SV=1	15
	P52788	Spermine synthase OS=Homo sapiens OX=9606 GN=SMS PE=1 SV=2	5
	Q9BRA2	Thioredoxin domain-containing protein 17 OS=Homo sapiens OX=9606 GN=TXNDC17 PE=1 SV=1	25
	Q9Y4P3	Transducin beta-like protein 2 OS=Homo sapiens OX=9606 GN=TBL2 PE=1 SV=1	3
	Q8NBN3	Transmembrane protein 87A OS=Homo sapiens OX=9606 GN=TMEM87A PE=1 SV=3	9
	P33552	Cyclin-dependent kinases regulatory subunit 2 OS=Homo sapiens OX=9606 GN=CKS2 PE=1 SV=1	20
	P54886	Delta-1-pyrroline-5-carboxylate synthase OS=Homo sapiens OX=9606 GN=ALDH18A1 PE=1 SV=2	4
	O43324	Eukaryotic translation elongation factor 1 epsilon-1 OS=Homo sapiens OX=9606 GN=EEF1E1 PE=1 SV=1	29
	Q9NSE4	Isoleucine--tRNA ligase, mitochondrial OS=Homo sapiens OX=9606 GN=IARS2 PE=1 SV=2	7
	Q8TEQ6	Gem-associated protein 5 OS=Homo sapiens OX=9606 GN=GEMIN5 PE=1 SV=3	2
	O43837	Isocitrate dehydrogenase [NAD] subunit beta, mitochondrial OS=Homo sapiens OX=9606 GN=IDH3B PE=1 SV=2	12
	Q86X29	Lipolysis-stimulated lipoprotein receptor OS=Homo sapiens OX=9606 GN=LSR PE=1 SV=4	9
	Q9Y285	Phenylalanine--tRNA ligase alpha subunit OS=Homo sapiens OX=9606 GN=FARSA PE=1 SV=3	16
	P21980	Protein-glutamine gamma-glutamyltransferase 2 OS=Homo sapiens OX=9606 GN=TGM2 PE=1 SV=2	5
	O75312	Zinc finger protein ZPR1 OS=Homo sapiens OX=9606 GN=ZPR1 PE=1 SV=1	6
	P30049	ATP synthase subunit delta, mitochondrial OS=Homo sapiens OX=9606 GN=ATP5F1D PE=1 SV=2	14
	P67870	Casein kinase II subunit beta OS=Homo sapiens OX=9606 GN=CSNK2B PE=1 SV=1	11
	Q3KQU3	MAP7 domain-containing protein 1 OS=Homo sapiens OX=9606 GN=MAP7D1 PE=1 SV=1	7
	O43447	Peptidyl-prolyl cis-trans isomerase H OS=Homo sapiens OX=9606 GN=PPIH PE=1 SV=1	8
	P28070	Proteasome subunit beta type-4 OS=Homo sapiens OX=9606 GN=PSMB4 PE=1 SV=4	22
	Q9UHD9	Ubiquilin-2 OS=Homo sapiens OX=9606 GN=UBQLN2 PE=1 SV=2	8
	P10644	cAMP-dependent protein kinase type I-alpha regulatory subunit OS=Homo sapiens OX=9606 GN=PRKAR1A PE=1 SV=1	9
	P30419	Glycylpeptide N-tetradecanoyltransferase 1 OS=Homo sapiens OX=9606 GN=NMT1 PE=1 SV=2	15
	P04899	Guanine nucleotide-binding protein G(i) subunit alpha-2 OS=Homo sapiens OX=9606 GN=GNAI2 PE=1 SV=3	18
	Q9Y639	Neuroplastin OS=Homo sapiens OX=9606 GN=NPTN PE=1 SV=2	5
	Q93008	Probable ubiquitin carboxyl-terminal hydrolase FAF-X OS=Homo sapiens OX=9606 GN=USP9X PE=1 SV=4	1
	O15027	Protein transport protein Sec16A OS=Homo sapiens OX=9606 GN=SEC16A PE=1 SV=4	2
	Q9Y333	U6 snRNA-associated Sm-like protein LSm2 OS=Homo sapiens OX=9606 GN=LSM2 PE=1 SV=1	40
	P27708	CAD protein OS=Homo sapiens OX=9606 GN=CAD PE=1 SV=3	5
	Q13363	C-terminal-binding protein 1 OS=Homo sapiens OX=9606 GN=CTBP1 PE=1 SV=2	14
	Q9H6D7	HAUS augmin-like complex subunit 4 OS=Homo sapiens OX=9606 GN=HAUS4 PE=1 SV=1	3
	P50579	Methionine aminopeptidase 2 OS=Homo sapiens OX=9606 GN=METAP2 PE=1 SV=1	2
	O00193	Small acidic protein OS=Homo sapiens OX=9606 GN=SMAP PE=1 SV=1	17
	Q8N684	Cleavage and polyadenylation specificity factor subunit 7 OS=Homo sapiens OX=9606 GN=CPSF7 PE=1 SV=1	21
	O60762	Dolichol-phosphate mannosyltransferase subunit 1 OS=Homo sapiens OX=9606 GN=DPM1 PE=1 SV=1	12
	Q9UJU6	Drebrin-like protein OS=Homo sapiens OX=9606 GN=DBNL PE=1 SV=1	18
	P02794	Ferritin heavy chain OS=Homo sapiens OX=9606 GN=FTH1 PE=1 SV=2	10
	P49915	GMP synthase [glutamine-hydrolyzing] OS=Homo sapiens OX=9606 GN=GMPS PE=1 SV=1	5
	Q07866	Kinesin light chain 1 OS=Homo sapiens OX=9606 GN=KLC1 PE=1 SV=2	10
	Q9UHB6	LIM domain and actin-binding protein 1 OS=Homo sapiens OX=9606 GN=LIMA1 PE=1 SV=1	10
	O94776	Metastasis-associated protein MTA2 OS=Homo sapiens OX=9606 GN=MTA2 PE=1 SV=1	8
	Q15645	Pachytene checkpoint protein 2 homolog OS=Homo sapiens OX=9606 GN=TRIP13 PE=1 SV=2	12
	P60468	Protein transport protein Sec61 subunit beta OS=Homo sapiens OX=9606 GN=SEC61B PE=1 SV=2	34
	Q9GZR7	ATP-dependent RNA helicase DDX24 OS=Homo sapiens OX=9606 GN=DDX24 PE=1 SV=1	7
	O00622	CCN family member 1 OS=Homo sapiens OX=9606 GN=CCN1 PE=1 SV=1	4
	Q13409	Cytoplasmic dynein 1 intermediate chain 2 OS=Homo sapiens OX=9606 GN=DYNC1I2 PE=1 SV=3	18
	P84090	Enhancer of rudimentary homolog OS=Homo sapiens OX=9606 GN=ERH PE=1 SV=1	40
	P43034	Platelet-activating factor acetylhydrolase IB subunit alpha OS=Homo sapiens OX=9606 GN=PAFAH1B1 PE=1 SV=2	11
	P23921	Ribonucleoside-diphosphate reductase large subunit OS=Homo sapiens OX=9606 GN=RRM1 PE=1 SV=1	4
	Q9BW04	Specifically androgen-regulated gene protein OS=Homo sapiens OX=9606 GN=SARG PE=1 SV=2	13
	Q92890	Ubiquitin recognition factor in ER-associated degradation protein 1 OS=Homo sapiens OX=9606 GN=UFD1 PE=1 SV=3	17
	P09525	Annexin A4 OS=Homo sapiens OX=9606 GN=ANXA4 PE=1 SV=4	20
	Q13753	Laminin subunit gamma-2 OS=Homo sapiens OX=9606 GN=LAMC2 PE=1 SV=2	4
	Q9UBX3	Mitochondrial dicarboxylate carrier OS=Homo sapiens OX=9606 GN=SLC25A10 PE=1 SV=2	10
	Q15785	Mitochondrial import receptor subunit TOM34 OS=Homo sapiens OX=9606 GN=TOMM34 PE=1 SV=2	17
	Q09161	Nuclear cap-binding protein subunit 1 OS=Homo sapiens OX=9606 GN=NCBP1 PE=1 SV=1	7
	P46087	Probable 28S rRNA (cytosine(4447)-C(5))-methyltransferase OS=Homo sapiens OX=9606 GN=NOP2 PE=1 SV=2	7
	Q15582	Transforming growth factor-beta-induced protein ig-h3 OS=Homo sapiens OX=9606 GN=TGFBI PE=1 SV=1	6
	Q53GQ0	Very-long-chain 3-oxoacyl-CoA reductase OS=Homo sapiens OX=9606 GN=HSD17B12 PE=1 SV=2	14
	O43776	Asparagine--tRNA ligase, cytoplasmic OS=Homo sapiens OX=9606 GN=NARS1 PE=1 SV=1	10
	Q9BY32	Inosine triphosphate pyrophosphatase OS=Homo sapiens OX=9606 GN=ITPA PE=1 SV=2	22
	Q9H307	Pinin OS=Homo sapiens OX=9606 GN=PNN PE=1 SV=5	8
	Q9NVA2	Septin-11 OS=Homo sapiens OX=9606 GN=SEPTIN11 PE=1 SV=3	14
	Q08209	Serine/threonine-protein phosphatase 2B catalytic subunit alpha isoform OS=Homo sapiens OX=9606 GN=PPP3CA PE=1 SV=1	15
	Q13148	TAR DNA-binding protein 43 OS=Homo sapiens OX=9606 GN=TARDBP PE=1 SV=1	16
	P04183	Thymidine kinase, cytosolic OS=Homo sapiens OX=9606 GN=TK1 PE=1 SV=2	9
	P61964	WD repeat-containing protein 5 OS=Homo sapiens OX=9606 GN=WDR5 PE=1 SV=1	9
	Q9UKK9	ADP-sugar pyrophosphatase OS=Homo sapiens OX=9606 GN=NUDT5 PE=1 SV=1	10
	Q04446	1,4-alpha-glucan-branching enzyme OS=Homo sapiens OX=9606 GN=GBE1 PE=1 SV=3	5
	P02749	Beta-2-glycoprotein 1 OS=Homo sapiens OX=9606 GN=APOH PE=1 SV=3	3
	Q02750	Dual specificity mitogen-activated protein kinase kinase 1 OS=Homo sapiens OX=9606 GN=MAP2K1 PE=1 SV=2	6
	P42285	Exosome RNA helicase MTR4 OS=Homo sapiens OX=9606 GN=MTREX PE=1 SV=3	4
	P08754	Guanine nucleotide-binding protein G(i) subunit alpha OS=Homo sapiens OX=9606 GN=GNAI3 PE=1 SV=3	15
	Q02818	Nucleobindin-1 OS=Homo sapiens OX=9606 GN=NUCB1 PE=1 SV=4	21
	Q9GZP4	PITH domain-containing protein 1 OS=Homo sapiens OX=9606 GN=PITHD1 PE=1 SV=1	6
	Q9BPW8	Protein NipSnap homolog 1 OS=Homo sapiens OX=9606 GN=NIPSNAP1 PE=1 SV=1	13
	Q15631	Translin OS=Homo sapiens OX=9606 GN=TSN PE=1 SV=1	10
	P02771	Alpha-fetoprotein OS=Homo sapiens OX=9606 GN=AFP PE=1 SV=1	3
	Q9UM00	Calcium load-activated calcium channel OS=Homo sapiens OX=9606 GN=TMCO1 PE=1 SV=2	19
	Q13938	Calcyphosin OS=Homo sapiens OX=9606 GN=CAPS PE=1 SV=2	8
	O15078	Centrosomal protein of 290 kDa OS=Homo sapiens OX=9606 GN=CEP290 PE=1 SV=2	1
	P31146	Coronin-1A OS=Homo sapiens OX=9606 GN=CORO1A PE=1 SV=4	11
	P30043	Flavin reductase (NADPH) OS=Homo sapiens OX=9606 GN=BLVRB PE=1 SV=3	27
	P48507	Glutamate--cysteine ligase regulatory subunit OS=Homo sapiens OX=9606 GN=GCLM PE=1 SV=1	15
	Q96KB5	Lymphokine-activated killer T-cell-originated protein kinase OS=Homo sapiens OX=9606 GN=PBK PE=1 SV=3	7
	Q9NUQ6	SPATS2-like protein OS=Homo sapiens OX=9606 GN=SPATS2L PE=1 SV=2	10
	Q14166	Tubulin--tyrosine ligase-like protein 12 OS=Homo sapiens OX=9606 GN=TTLL12 PE=1 SV=2	13
	P05386	60S acidic ribosomal protein P1 OS=Homo sapiens OX=9606 GN=RPLP1 PE=1 SV=1	14
	P13798	Acylamino-acid-releasing enzyme OS=Homo sapiens OX=9606 GN=APEH PE=1 SV=4	8
	Q9Y678	Coatomer subunit gamma-1 OS=Homo sapiens OX=9606 GN=COPG1 PE=1 SV=1	8
	Q7L5N1	COP9 signalosome complex subunit 6 OS=Homo sapiens OX=9606 GN=COPS6 PE=1 SV=1	16
	Q13630	GDP-L-fucose synthase OS=Homo sapiens OX=9606 GN=GFUS PE=1 SV=1	14
	P60983	Glia maturation factor beta OS=Homo sapiens OX=9606 GN=GMFB PE=1 SV=2	11
	Q02978	Mitochondrial 2-oxoglutarate/malate carrier protein OS=Homo sapiens OX=9606 GN=SLC25A11 PE=1 SV=3	10
	Q969H8	Myeloid-derived growth factor OS=Homo sapiens OX=9606 GN=MYDGF PE=1 SV=1	9
	P49023	Paxillin OS=Homo sapiens OX=9606 GN=PXN PE=1 SV=3	7
	O75340	Programmed cell death protein 6 OS=Homo sapiens OX=9606 GN=PDCD6 PE=1 SV=1	16
	Q8WZA0	Protein LZIC OS=Homo sapiens OX=9606 GN=LZIC PE=1 SV=1	16
	Q15435	Protein phosphatase 1 regulatory subunit 7 OS=Homo sapiens OX=9606 GN=PPP1R7 PE=1 SV=1	20
	P53041	Serine/threonine-protein phosphatase 5 OS=Homo sapiens OX=9606 GN=PPP5C PE=1 SV=1	12
	O75368	SH3 domain-binding glutamic acid-rich-like protein OS=Homo sapiens OX=9606 GN=SH3BGRL PE=1 SV=1	28
	Q99536	Synaptic vesicle membrane protein VAT-1 homolog OS=Homo sapiens OX=9606 GN=VAT1 PE=1 SV=2	21
	Q9BTT0	Acidic leucine-rich nuclear phosphoprotein 32 family member E OS=Homo sapiens OX=9606 GN=ANP32E PE=1 SV=1	4
	Q9NY33	Dipeptidyl peptidase 3 OS=Homo sapiens OX=9606 GN=DPP3 PE=1 SV=2	10
	Q15024	Exosome complex component RRP42 OS=Homo sapiens OX=9606 GN=EXOSC7 PE=1 SV=3	4
	O75475	PC4 and SFRS1-interacting protein OS=Homo sapiens OX=9606 GN=PSIP1 PE=1 SV=1	5
	Q86U42	Polyadenylate-binding protein 2 OS=Homo sapiens OX=9606 GN=PABPN1 PE=1 SV=3	16
	Q00796	Sorbitol dehydrogenase OS=Homo sapiens OX=9606 GN=SORD PE=1 SV=4	7
	O15020	Spectrin beta chain, non-erythrocytic 2 OS=Homo sapiens OX=9606 GN=SPTBN2 PE=1 SV=3	3
	P62995	Transformer-2 protein homolog beta OS=Homo sapiens OX=9606 GN=TRA2B PE=1 SV=1	9
	Q9Y5V0	Zinc finger protein 706 OS=Homo sapiens OX=9606 GN=ZNF706 PE=1 SV=1	16
	P35606	Coatomer subunit beta' OS=Homo sapiens OX=9606 GN=COPB2 PE=1 SV=2	4
	O43169	Cytochrome b5 type B OS=Homo sapiens OX=9606 GN=CYB5B PE=1 SV=3	43
	P49790	Nuclear pore complex protein Nup153 OS=Homo sapiens OX=9606 GN=NUP153 PE=1 SV=2	9
	Q99986	Serine/threonine-protein kinase VRK1 OS=Homo sapiens OX=9606 GN=VRK1 PE=1 SV=1	4
	Q12907	Vesicular integral-membrane protein VIP36 OS=Homo sapiens OX=9606 GN=LMAN2 PE=1 SV=1	12
	P49189	4-trimethylaminobutyraldehyde dehydrogenase OS=Homo sapiens OX=9606 GN=ALDH9A1 PE=1 SV=3	8
	Q9BYC5	Alpha-(1,6)-fucosyltransferase OS=Homo sapiens OX=9606 GN=FUT8 PE=1 SV=2	3
	Q15417	Calponin-3 OS=Homo sapiens OX=9606 GN=CNN3 PE=1 SV=1	20
	Q6NXG1	Epithelial splicing regulatory protein 1 OS=Homo sapiens OX=9606 GN=ESRP1 PE=1 SV=2	4
	Q9NQG5	Regulation of nuclear pre-mRNA domain-containing protein 1B OS=Homo sapiens OX=9606 GN=RPRD1B PE=1 SV=1	16
	Q9HC35	Echinoderm microtubule-associated protein-like 4 OS=Homo sapiens OX=9606 GN=EML4 PE=1 SV=3	7
	Q5BKZ1	DBIRD complex subunit ZNF326 OS=Homo sapiens OX=9606 GN=ZNF326 PE=1 SV=2	9
	P61803	Dolichyl-diphosphooligosaccharide--protein glycosyltransferase subunit DAD1 OS=Homo sapiens OX=9606 GN=DAD1 PE=1 SV=3	9
	Q9H8Y8	Golgi reassembly-stacking protein 2 OS=Homo sapiens OX=9606 GN=GORASP2 PE=1 SV=3	11
	Q9NRN7	L-aminoadipate-semialdehyde dehydrogenase-phosphopantetheinyl transferase OS=Homo sapiens OX=9606 GN=AASDHPPT PE=1 SV=2	13
	Q07960	Rho GTPase-activating protein 1 OS=Homo sapiens OX=9606 GN=ARHGAP1 PE=1 SV=1	14
	P49750	YLP motif-containing protein 1 OS=Homo sapiens OX=9606 GN=YLPM1 PE=1 SV=4	3
	Q8WWI1	LIM domain only protein 7 OS=Homo sapiens OX=9606 GN=LMO7 PE=1 SV=3	3
	Q14738	Serine/threonine-protein phosphatase 2A 56 kDa regulatory subunit delta isoform OS=Homo sapiens OX=9606 GN=PPP2R5D PE=1 SV=1	2
	Q12965	Unconventional myosin-Ie OS=Homo sapiens OX=9606 GN=MYO1E PE=1 SV=2	5
	P30566	Adenylosuccinate lyase OS=Homo sapiens OX=9606 GN=ADSL PE=1 SV=2	10
	P21926	CD9 antigen OS=Homo sapiens OX=9606 GN=CD9 PE=1 SV=4	7
	Q9UHY7	Enolase-phosphatase E1 OS=Homo sapiens OX=9606 GN=ENOPH1 PE=1 SV=1	7
	Q9UBQ5	Eukaryotic translation initiation factor 3 subunit K OS=Homo sapiens OX=9606 GN=EIF3K PE=1 SV=1	15
	Q7L2H7	Eukaryotic translation initiation factor 3 subunit M OS=Homo sapiens OX=9606 GN=EIF3M PE=1 SV=1	10
	P46013	Proliferation marker protein Ki-67 OS=Homo sapiens OX=9606 GN=MKI67 PE=1 SV=2	3
	Q3MHD2	Protein LSM12 homolog OS=Homo sapiens OX=9606 GN=LSM12 PE=1 SV=2	7
	Q15428	Splicing factor 3A subunit 2 OS=Homo sapiens OX=9606 GN=SF3A2 PE=1 SV=2	8
	O95347	Structural maintenance of chromosomes protein 2 OS=Homo sapiens OX=9606 GN=SMC2 PE=1 SV=2	7
	P57105	Synaptojanin-2-binding protein OS=Homo sapiens OX=9606 GN=SYNJ2BP PE=1 SV=2	8
	Q9Y6Q5	AP-1 complex subunit mu-2 OS=Homo sapiens OX=9606 GN=AP1M2 PE=1 SV=4	11
	Q9UNS2	COP9 signalosome complex subunit 3 OS=Homo sapiens OX=9606 GN=COPS3 PE=1 SV=3	4
	Q13217	DnaJ homolog subfamily C member 3 OS=Homo sapiens OX=9606 GN=DNAJC3 PE=1 SV=1	7
	Q9BY44	Eukaryotic translation initiation factor 2A OS=Homo sapiens OX=9606 GN=EIF2A PE=1 SV=3	11
	Q86SX6	Glutaredoxin-related protein 5, mitochondrial OS=Homo sapiens OX=9606 GN=GLRX5 PE=1 SV=2	7
	P49773	Histidine triad nucleotide-binding protein 1 OS=Homo sapiens OX=9606 GN=HINT1 PE=1 SV=2	17
	Q8NCA5	Protein FAM98A OS=Homo sapiens OX=9606 GN=FAM98A PE=1 SV=2	10
	Q14137	Ribosome biogenesis protein BOP1 OS=Homo sapiens OX=9606 GN=BOP1 PE=1 SV=2	11
	Q96QK1	Vacuolar protein sorting-associated protein 35 OS=Homo sapiens OX=9606 GN=VPS35 PE=1 SV=2	16
	Q15836	Vesicle-associated membrane protein 3 OS=Homo sapiens OX=9606 GN=VAMP3 PE=1 SV=3	17
	P11908	Ribose-phosphate pyrophosphokinase 2 OS=Homo sapiens OX=9606 GN=PRPS2 PE=1 SV=2	26
	Q9BVC6	Transmembrane protein 109 OS=Homo sapiens OX=9606 GN=TMEM109 PE=1 SV=1	12
	O43290	U4/U6.U5 tri-snRNP-associated protein 1 OS=Homo sapiens OX=9606 GN=SART1 PE=1 SV=1	8
	P52758	2-iminobutanoate/2-iminopropanoate deaminase OS=Homo sapiens OX=9606 GN=RIDA PE=1 SV=1	19
	P22223	Cadherin-3 OS=Homo sapiens OX=9606 GN=CDH3 PE=1 SV=2	3
	Q9Y696	Chloride intracellular channel protein 4 OS=Homo sapiens OX=9606 GN=CLIC4 PE=1 SV=4	18
	O95239	Chromosome-associated kinesin KIF4A OS=Homo sapiens OX=9606 GN=KIF4A PE=1 SV=3	10
	P14927	Cytochrome b-c1 complex subunit 7 OS=Homo sapiens OX=9606 GN=UQCRB PE=1 SV=2	28
	O95373	Importin-7 OS=Homo sapiens OX=9606 GN=IPO7 PE=1 SV=1	3
	P26885	Peptidyl-prolyl cis-trans isomerase FKBP2 OS=Homo sapiens OX=9606 GN=FKBP2 PE=1 SV=2	8
	O00541	Pescadillo homolog OS=Homo sapiens OX=9606 GN=PES1 PE=1 SV=1	10
	P49720	Proteasome subunit beta type-3 OS=Homo sapiens OX=9606 GN=PSMB3 PE=1 SV=2	30
	Q13596	Sorting nexin-1 OS=Homo sapiens OX=9606 GN=SNX1 PE=1 SV=3	9
	Q9Y6A5	Transforming acidic coiled-coil-containing protein 3 OS=Homo sapiens OX=9606 GN=TACC3 PE=1 SV=1	3
	P45974	Ubiquitin carboxyl-terminal hydrolase 5 OS=Homo sapiens OX=9606 GN=USP5 PE=1 SV=2	7
	P15374	Ubiquitin carboxyl-terminal hydrolase isozyme L3 OS=Homo sapiens OX=9606 GN=UCHL3 PE=1 SV=1	21
	P17174	Aspartate aminotransferase, cytoplasmic OS=Homo sapiens OX=9606 GN=GOT1 PE=1 SV=3	24
	P51397	Death-associated protein 1 OS=Homo sapiens OX=9606 GN=DAP PE=1 SV=3	8
	P18583	Protein SON OS=Homo sapiens OX=9606 GN=SON PE=1 SV=4	2
	P20936	Ras GTPase-activating protein 1 OS=Homo sapiens OX=9606 GN=RASA1 PE=1 SV=1	4
	Q14498	RNA-binding protein 39 OS=Homo sapiens OX=9606 GN=RBM39 PE=1 SV=2	10
	Q9UIG0	Tyrosine-protein kinase BAZ1B OS=Homo sapiens OX=9606 GN=BAZ1B PE=1 SV=2	2
	P52594	Arf-GAP domain and FG repeat-containing protein 1 OS=Homo sapiens OX=9606 GN=AGFG1 PE=1 SV=2	6
	Q9BY43	Charged multivesicular body protein 4a OS=Homo sapiens OX=9606 GN=CHMP4A PE=1 SV=3	16
	Q9BR76	Coronin-1B OS=Homo sapiens OX=9606 GN=CORO1B PE=1 SV=1	6
	O95793	Double-stranded RNA-binding protein Staufen homolog 1 OS=Homo sapiens OX=9606 GN=STAU1 PE=1 SV=2	4
	P19823	Inter-alpha-trypsin inhibitor heavy chain H2 OS=Homo sapiens OX=9606 GN=ITIH2 PE=1 SV=2	6
	P22059	Oxysterol-binding protein 1 OS=Homo sapiens OX=9606 GN=OSBP PE=1 SV=1	15
	O15305	Phosphomannomutase 2 OS=Homo sapiens OX=9606 GN=PMM2 PE=1 SV=1	18
	Q15102	Platelet-activating factor acetylhydrolase IB subunit gamma OS=Homo sapiens OX=9606 GN=PAFAH1B3 PE=1 SV=1	11
	P13674	Prolyl 4-hydroxylase subunit alpha-1 OS=Homo sapiens OX=9606 GN=P4HA1 PE=1 SV=2	2
	Q8ND56	Protein LSM14 homolog A OS=Homo sapiens OX=9606 GN=LSM14A PE=1 SV=3	4
	Q53H96	Pyrroline-5-carboxylate reductase 3 OS=Homo sapiens OX=9606 GN=PYCR3 PE=1 SV=3	5
	P29558	RNA-binding motif, single-stranded-interacting protein 1 OS=Homo sapiens OX=9606 GN=RBMS1 PE=1 SV=3	4
	Q15287	RNA-binding protein with serine-rich domain 1 OS=Homo sapiens OX=9606 GN=RNPS1 PE=1 SV=1	11
	P62304	Small nuclear ribonucleoprotein E OS=Homo sapiens OX=9606 GN=SNRPE PE=1 SV=1	25
	P23193	Transcription elongation factor A protein 1 OS=Homo sapiens OX=9606 GN=TCEA1 PE=1 SV=2	13
	P54577	Tyrosine--tRNA ligase, cytoplasmic OS=Homo sapiens OX=9606 GN=YARS1 PE=1 SV=4	8
	Q9H4A4	Aminopeptidase B OS=Homo sapiens OX=9606 GN=RNPEP PE=1 SV=2	8
	Q99653	Calcineurin B homologous protein 1 OS=Homo sapiens OX=9606 GN=CHP1 PE=1 SV=3	16
	Q99829	Copine-1 OS=Homo sapiens OX=9606 GN=CPNE1 PE=1 SV=1	6
	Q13618	Cullin-3 OS=Homo sapiens OX=9606 GN=CUL3 PE=1 SV=2	8
	Q15392	Delta(24)-sterol reductase OS=Homo sapiens OX=9606 GN=DHCR24 PE=1 SV=2	5
	Q9NY12	H/ACA ribonucleoprotein complex subunit 1 OS=Homo sapiens OX=9606 GN=GAR1 PE=1 SV=1	10
	P13489	Ribonuclease inhibitor OS=Homo sapiens OX=9606 GN=RNH1 PE=1 SV=2	9
	P60891	Ribose-phosphate pyrophosphokinase 1 OS=Homo sapiens OX=9606 GN=PRPS1 PE=1 SV=2	16
	O95801	Tetratricopeptide repeat protein 4 OS=Homo sapiens OX=9606 GN=TTC4 PE=1 SV=3	3
	Q8N6N3	UPF0690 protein C1orf52 OS=Homo sapiens OX=9606 GN=C1orf52 PE=1 SV=1	5
	P55263	Adenosine kinase OS=Homo sapiens OX=9606 GN=ADK PE=1 SV=2	10
	P27144	Adenylate kinase 4, mitochondrial OS=Homo sapiens OX=9606 GN=AK4 PE=1 SV=1	10
	Q6NUK1	Calcium-binding mitochondrial carrier protein SCaMC-1 OS=Homo sapiens OX=9606 GN=SLC25A24 PE=1 SV=2	7
	P48444	Coatomer subunit delta OS=Homo sapiens OX=9606 GN=ARCN1 PE=1 SV=1	13
	P16930	Fumarylacetoacetase OS=Homo sapiens OX=9606 GN=FAH PE=1 SV=2	5
	Q16836	Hydroxyacyl-coenzyme A dehydrogenase, mitochondrial OS=Homo sapiens OX=9606 GN=HADH PE=1 SV=3	8
	Q08722	Leukocyte surface antigen CD47 OS=Homo sapiens OX=9606 GN=CD47 PE=1 SV=1	7
	P18615	Negative elongation factor E OS=Homo sapiens OX=9606 GN=NELFE PE=1 SV=3	12
	Q15758	Neutral amino acid transporter B(0) OS=Homo sapiens OX=9606 GN=SLC1A5 PE=1 SV=2	4
	Q9Y6E0	Serine/threonine-protein kinase 24 OS=Homo sapiens OX=9606 GN=STK24 PE=1 SV=1	9
	Q9BQ52	Zinc phosphodiesterase ELAC protein 2 OS=Homo sapiens OX=9606 GN=ELAC2 PE=1 SV=2	3
	Q15041	ADP-ribosylation factor-like protein 6-interacting protein 1 OS=Homo sapiens OX=9606 GN=ARL6IP1 PE=1 SV=2	7
	O75964	ATP synthase subunit g, mitochondrial OS=Homo sapiens OX=9606 GN=ATP5MG PE=1 SV=3	13
	P28288	ATP-binding cassette sub-family D member 3 OS=Homo sapiens OX=9606 GN=ABCD3 PE=1 SV=1	5
	Q96RW7	Hemicentin-1 OS=Homo sapiens OX=9606 GN=HMCN1 PE=1 SV=2	0
	Q8TEX9	Importin-4 OS=Homo sapiens OX=9606 GN=IPO4 PE=1 SV=2	3
	O43291	Kunitz-type protease inhibitor 2 OS=Homo sapiens OX=9606 GN=SPINT2 PE=1 SV=2	8
	Q96RS6	NudC domain-containing protein 1 OS=Homo sapiens OX=9606 GN=NUDCD1 PE=1 SV=2	7
	O75934	Pre-mRNA-splicing factor SPF27 OS=Homo sapiens OX=9606 GN=BCAS2 PE=1 SV=1	13
	Q9BX40	Protein LSM14 homolog B OS=Homo sapiens OX=9606 GN=LSM14B PE=1 SV=1	11
	P27105	Stomatin OS=Homo sapiens OX=9606 GN=STOM PE=1 SV=3	15
	Q9Y2W2	WW domain-binding protein 11 OS=Homo sapiens OX=9606 GN=WBP11 PE=1 SV=1	7
	Q9NVJ2	ADP-ribosylation factor-like protein 8B OS=Homo sapiens OX=9606 GN=ARL8B PE=1 SV=1	10
	O00170	AH receptor-interacting protein OS=Homo sapiens OX=9606 GN=AIP PE=1 SV=2	8
	P63098	Calcineurin subunit B type 1 OS=Homo sapiens OX=9606 GN=PPP3R1 PE=1 SV=2	7
	Q15021	Condensin complex subunit 1 OS=Homo sapiens OX=9606 GN=NCAPD2 PE=1 SV=3	1
	P09601	Heme oxygenase 1 OS=Homo sapiens OX=9606 GN=HMOX1 PE=1 SV=1	10
	Q9Y624	Junctional adhesion molecule A OS=Homo sapiens OX=9606 GN=F11R PE=1 SV=1	18
	Q8WX92	Negative elongation factor B OS=Homo sapiens OX=9606 GN=NELFB PE=1 SV=1	3
	Q2KHT3	Protein CLEC16A OS=Homo sapiens OX=9606 GN=CLEC16A PE=1 SV=2	1
	P98175	RNA-binding protein 10 OS=Homo sapiens OX=9606 GN=RBM10 PE=1 SV=3	10
	Q9Y3B9	RRP15-like protein OS=Homo sapiens OX=9606 GN=RRP15 PE=1 SV=2	4
	O60749	Sorting nexin-2 OS=Homo sapiens OX=9606 GN=SNX2 PE=1 SV=2	7
	Q9UQE7	Structural maintenance of chromosomes protein 3 OS=Homo sapiens OX=9606 GN=SMC3 PE=1 SV=2	6
	Q9P0S9	Transmembrane protein 14C OS=Homo sapiens OX=9606 GN=TMEM14C PE=1 SV=1	9
	P07477	Trypsin-1 OS=Homo sapiens OX=9606 GN=PRSS1 PE=1 SV=1	11
	Q9Y3E7	Charged multivesicular body protein 3 OS=Homo sapiens OX=9606 GN=CHMP3 PE=1 SV=3	3
	Q86WR0	Coiled-coil domain-containing protein 25 OS=Homo sapiens OX=9606 GN=CCDC25 PE=1 SV=2	17
	Q15651	High mobility group nucleosome-binding domain-containing protein 3 OS=Homo sapiens OX=9606 GN=HMGN3 PE=1 SV=2	20
	Q92522	Histone H1.10 OS=Homo sapiens OX=9606 GN=H1-10 PE=1 SV=1	18
	Q9UI30	Multifunctional methyltransferase subunit TRM112-like protein OS=Homo sapiens OX=9606 GN=TRMT112 PE=1 SV=1	32
	Q9BQG0	Myb-binding protein 1A OS=Homo sapiens OX=9606 GN=MYBBP1A PE=1 SV=2	2
	O00499	Myc box-dependent-interacting protein 1 OS=Homo sapiens OX=9606 GN=BIN1 PE=1 SV=1	8
	O94760	N(G),N(G)-dimethylarginine dimethylaminohydrolase 1 OS=Homo sapiens OX=9606 GN=DDAH1 PE=1 SV=3	17
	O60437	Periplakin OS=Homo sapiens OX=9606 GN=PPL PE=1 SV=4	7
	P98179	RNA-binding protein 3 OS=Homo sapiens OX=9606 GN=RBM3 PE=1 SV=1	27
	Q9UHR5	SAP30-binding protein OS=Homo sapiens OX=9606 GN=SAP30BP PE=1 SV=1	9
	P84101	Small EDRK-rich factor 2 OS=Homo sapiens OX=9606 GN=SERF2 PE=1 SV=1	14
	Q96SB4	SRSF protein kinase 1 OS=Homo sapiens OX=9606 GN=SRPK1 PE=1 SV=2	2
	P31040	Succinate dehydrogenase [ubiquinone] flavoprotein subunit, mitochondrial OS=Homo sapiens OX=9606 GN=SDHA PE=1 SV=2	8
	Q9HD45	Transmembrane 9 superfamily member 3 OS=Homo sapiens OX=9606 GN=TM9SF3 PE=1 SV=2	3
	Q15813	Tubulin-specific chaperone E OS=Homo sapiens OX=9606 GN=TBCE PE=1 SV=1	2
	P62312	U6 snRNA-associated Sm-like protein LSm6 OS=Homo sapiens OX=9606 GN=LSM6 PE=1 SV=1	23
	Q9BWD1	Acetyl-CoA acetyltransferase, cytosolic OS=Homo sapiens OX=9606 GN=ACAT2 PE=1 SV=2	5
	Q9NPJ3	Acyl-coenzyme A thioesterase 13 OS=Homo sapiens OX=9606 GN=ACOT13 PE=1 SV=1	16
	Q9NWV4	CXXC motif containing zinc binding protein OS=Homo sapiens OX=9606 GN=CZIB PE=1 SV=1	10
	Q9BQL6	Fermitin family homolog 1 OS=Homo sapiens OX=9606 GN=FERMT1 PE=1 SV=1	5
	Q9HCC0	Methylcrotonoyl-CoA carboxylase beta chain, mitochondrial OS=Homo sapiens OX=9606 GN=MCCC2 PE=1 SV=1	12
	P78406	mRNA export factor OS=Homo sapiens OX=9606 GN=RAE1 PE=1 SV=1	14
	Q9UEW8	STE20/SPS1-related proline-alanine-rich protein kinase OS=Homo sapiens OX=9606 GN=STK39 PE=1 SV=3	6
	O00429	Dynamin-1-like protein OS=Homo sapiens OX=9606 GN=DNM1L PE=1 SV=2	3
	P15170	Eukaryotic peptide chain release factor GTP-binding subunit ERF3A OS=Homo sapiens OX=9606 GN=GSPT1 PE=1 SV=1	11
	Q9NR31	GTP-binding protein SAR1a OS=Homo sapiens OX=9606 GN=SAR1A PE=1 SV=1	10
	P51610	Host cell factor 1 OS=Homo sapiens OX=9606 GN=HCFC1 PE=1 SV=2	4
	O75489	NADH dehydrogenase [ubiquinone] iron-sulfur protein 3, mitochondrial OS=Homo sapiens OX=9606 GN=NDUFS3 PE=1 SV=1	15
	Q9H3P2	Negative elongation factor A OS=Homo sapiens OX=9606 GN=NELFA PE=1 SV=3	14
	Q8NGA1	Olfactory receptor 1M1 OS=Homo sapiens OX=9606 GN=OR1M1 PE=2 SV=1	2
	Q9H7Z7	Prostaglandin E synthase 2 OS=Homo sapiens OX=9606 GN=PTGES2 PE=1 SV=1	6
	P49257	Protein ERGIC-53 OS=Homo sapiens OX=9606 GN=LMAN1 PE=1 SV=2	5
	P25815	Protein S100-P OS=Homo sapiens OX=9606 GN=S100P PE=1 SV=2	24
	O95171	Sciellin OS=Homo sapiens OX=9606 GN=SCEL PE=1 SV=2	4
	Q9BQ61	Telomerase RNA component interacting RNase OS=Homo sapiens OX=9606 GN=TRIR PE=1 SV=1	13
	Q9BV40	Vesicle-associated membrane protein 8 OS=Homo sapiens OX=9606 GN=VAMP8 PE=1 SV=1	19
	Q9C0C9	(E3-independent) E2 ubiquitin-conjugating enzyme OS=Homo sapiens OX=9606 GN=UBE2O PE=1 SV=3	1
	O00233	26S proteasome non-ATPase regulatory subunit 9 OS=Homo sapiens OX=9606 GN=PSMD9 PE=1 SV=3	14
	Q9NYV4	Cyclin-dependent kinase 12 OS=Homo sapiens OX=9606 GN=CDK12 PE=1 SV=2	1
	Q16787	Laminin subunit alpha-3 OS=Homo sapiens OX=9606 GN=LAMA3 PE=1 SV=2	2
	Q7Z434	Mitochondrial antiviral-signaling protein OS=Homo sapiens OX=9606 GN=MAVS PE=1 SV=2	15
	Q8WX93	Palladin OS=Homo sapiens OX=9606 GN=PALLD PE=1 SV=3	4
	O60231	Pre-mRNA-splicing factor ATP-dependent RNA helicase DHX16 OS=Homo sapiens OX=9606 GN=DHX16 PE=1 SV=2	2
	Q16186	Proteasomal ubiquitin receptor ADRM1 OS=Homo sapiens OX=9606 GN=ADRM1 PE=1 SV=2	8
	Q969U7	Proteasome assembly chaperone 2 OS=Homo sapiens OX=9606 GN=PSMG2 PE=1 SV=1	9
	Q15050	Ribosome biogenesis regulatory protein homolog OS=Homo sapiens OX=9606 GN=RRS1 PE=1 SV=2	4
	Q13103	Secreted phosphoprotein 24 OS=Homo sapiens OX=9606 GN=SPP2 PE=1 SV=1	6
	Q8IYB3	Serine/arginine repetitive matrix protein 1 OS=Homo sapiens OX=9606 GN=SRRM1 PE=1 SV=2	2
	P21281	V-type proton ATPase subunit B, brain isoform OS=Homo sapiens OX=9606 GN=ATP6V1B2 PE=1 SV=3	8
	Q96KR1	Zinc finger RNA-binding protein OS=Homo sapiens OX=9606 GN=ZFR PE=1 SV=2	9
	Q96IX5	ATP synthase membrane subunit DAPIT, mitochondrial OS=Homo sapiens OX=9606 GN=ATP5MD PE=1 SV=1	28
	Q15003	Condensin complex subunit 2 OS=Homo sapiens OX=9606 GN=NCAPH PE=1 SV=3	4
	Q14008	Cytoskeleton-associated protein 5 OS=Homo sapiens OX=9606 GN=CKAP5 PE=1 SV=3	2
	Q9BPU6	Dihydropyrimidinase-related protein 5 OS=Homo sapiens OX=9606 GN=DPYSL5 PE=1 SV=1	1
	Q8TAT6	Nuclear protein localization protein 4 homolog OS=Homo sapiens OX=9606 GN=NPLOC4 PE=1 SV=3	7
	P50897	Palmitoyl-protein thioesterase 1 OS=Homo sapiens OX=9606 GN=PPT1 PE=1 SV=1	8
	Q9NW64	Pre-mRNA-splicing factor RBM22 OS=Homo sapiens OX=9606 GN=RBM22 PE=1 SV=1	5
	Q9Y520	Protein PRRC2C OS=Homo sapiens OX=9606 GN=PRRC2C PE=1 SV=4	1
	Q15418	Ribosomal protein S6 kinase alpha-1 OS=Homo sapiens OX=9606 GN=RPS6KA1 PE=1 SV=2	8
	Q9UDY2	Tight junction protein ZO-2 OS=Homo sapiens OX=9606 GN=TJP2 PE=1 SV=2	7
	P13726	Tissue factor OS=Homo sapiens OX=9606 GN=F3 PE=1 SV=1	3
	P09758	Tumor-associated calcium signal transducer 2 OS=Homo sapiens OX=9606 GN=TACSTD2 PE=1 SV=3	7
	P62837	Ubiquitin-conjugating enzyme E2 D2 OS=Homo sapiens OX=9606 GN=UBE2D2 PE=1 SV=1	12
	Q9UHR4	Brain-specific angiogenesis inhibitor 1-associated protein 2-like protein 1 OS=Homo sapiens OX=9606 GN=BAIAP2L1 PE=1 SV=2	8
	Q9P2M7	Cingulin OS=Homo sapiens OX=9606 GN=CGN PE=1 SV=2	2
	Q9H6F5	Coiled-coil domain-containing protein 86 OS=Homo sapiens OX=9606 GN=CCDC86 PE=1 SV=1	15
	Q9NR46	Endophilin-B2 OS=Homo sapiens OX=9606 GN=SH3GLB2 PE=1 SV=1	5
	P63218	Guanine nucleotide-binding protein G(I)/G(S)/G(O) subunit gamma-5 OS=Homo sapiens OX=9606 GN=GNG5 PE=1 SV=3	18
	Q8IVT2	Mitotic interactor and substrate of PLK1 OS=Homo sapiens OX=9606 GN=MISP PE=1 SV=1	4
	Q7Z417	Nuclear fragile X mental retardation-interacting protein 2 OS=Homo sapiens OX=9606 GN=NUFIP2 PE=1 SV=1	7
	Q96JY6	PDZ and LIM domain protein 2 OS=Homo sapiens OX=9606 GN=PDLIM2 PE=1 SV=1	6
	Q9Y3B4	Splicing factor 3B subunit 6 OS=Homo sapiens OX=9606 GN=SF3B6 PE=1 SV=1	17
	P57088	Transmembrane protein 33 OS=Homo sapiens OX=9606 GN=TMEM33 PE=1 SV=2	11
	Q9UNM6	26S proteasome non-ATPase regulatory subunit 13 OS=Homo sapiens OX=9606 GN=PSMD13 PE=1 SV=2	7
	Q9HD42	Charged multivesicular body protein 1a OS=Homo sapiens OX=9606 GN=CHMP1A PE=1 SV=1	5
	P22695	Cytochrome b-c1 complex subunit 2, mitochondrial OS=Homo sapiens OX=9606 GN=UQCRC2 PE=1 SV=3	9
	Q9UIA9	Exportin-7 OS=Homo sapiens OX=9606 GN=XPO7 PE=1 SV=3	3
	O60341	Lysine-specific histone demethylase 1A OS=Homo sapiens OX=9606 GN=KDM1A PE=1 SV=2	1
	P78316	Nucleolar protein 14 OS=Homo sapiens OX=9606 GN=NOP14 PE=1 SV=3	1
	Q8NFH3	Nucleoporin Nup43 OS=Homo sapiens OX=9606 GN=NUP43 PE=1 SV=1	11
	P52306	Rap1 GTPase-GDP dissociation stimulator 1 OS=Homo sapiens OX=9606 GN=RAP1GDS1 PE=1 SV=3	6
	Q5TZA2	Rootletin OS=Homo sapiens OX=9606 GN=CROCC PE=1 SV=1	1
	Q08AF3	Schlafen family member 5 OS=Homo sapiens OX=9606 GN=SLFN5 PE=1 SV=1	4
	P09234	U1 small nuclear ribonucleoprotein C OS=Homo sapiens OX=9606 GN=SNRPC PE=1 SV=1	13
	Q9Y371	Endophilin-B1 OS=Homo sapiens OX=9606 GN=SH3GLB1 PE=1 SV=1	6
	Q92817	Envoplakin OS=Homo sapiens OX=9606 GN=EVPL PE=1 SV=3	4
	P54105	Methylosome subunit pICln OS=Homo sapiens OX=9606 GN=CLNS1A PE=1 SV=1	11
	Q15126	Phosphomevalonate kinase OS=Homo sapiens OX=9606 GN=PMVK PE=1 SV=3	18
	Q96M27	Protein PRRC1 OS=Homo sapiens OX=9606 GN=PRRC1 PE=1 SV=1	5
	Q9UNW9	RNA-binding protein Nova-2 OS=Homo sapiens OX=9606 GN=NOVA2 PE=1 SV=1	2
	Q9Y6A9	Signal peptidase complex subunit 1 OS=Homo sapiens OX=9606 GN=SPCS1 PE=1 SV=5	7
	Q13595	Transformer-2 protein homolog alpha OS=Homo sapiens OX=9606 GN=TRA2A PE=1 SV=1	11
	Q969T9	WW domain-binding protein 2 OS=Homo sapiens OX=9606 GN=WBP2 PE=1 SV=1	9
	Q9NX20	39S ribosomal protein L16, mitochondrial OS=Homo sapiens OX=9606 GN=MRPL16 PE=1 SV=1	8
	O00468	Agrin OS=Homo sapiens OX=9606 GN=AGRN PE=1 SV=6	2
	P51636	Caveolin-2 OS=Homo sapiens OX=9606 GN=CAV2 PE=1 SV=2	19
	Q9H444	Charged multivesicular body protein 4b OS=Homo sapiens OX=9606 GN=CHMP4B PE=1 SV=1	25
	Q96RP9	Elongation factor G, mitochondrial OS=Homo sapiens OX=9606 GN=GFM1 PE=1 SV=2	3
	Q13751	Laminin subunit beta-3 OS=Homo sapiens OX=9606 GN=LAMB3 PE=1 SV=1	5
	Q96S97	Myeloid-associated differentiation marker OS=Homo sapiens OX=9606 GN=MYADM PE=1 SV=2	7
	O95470	Sphingosine-1-phosphate lyase 1 OS=Homo sapiens OX=9606 GN=SGPL1 PE=1 SV=3	10
	P18827	Syndecan-1 OS=Homo sapiens OX=9606 GN=SDC1 PE=1 SV=3	9
	Q5JTV8	Torsin-1A-interacting protein 1 OS=Homo sapiens OX=9606 GN=TOR1AIP1 PE=1 SV=2	8
	Q00059	Transcription factor A, mitochondrial OS=Homo sapiens OX=9606 GN=TFAM PE=1 SV=1	9
	P25490	Transcriptional repressor protein YY1 OS=Homo sapiens OX=9606 GN=YY1 PE=1 SV=2	8
	P00749	Urokinase-type plasminogen activator OS=Homo sapiens OX=9606 GN=PLAU PE=1 SV=2	6
	Q9BQE5	Apolipoprotein L2 OS=Homo sapiens OX=9606 GN=APOL2 PE=1 SV=1	7
	Q00534	Cyclin-dependent kinase 6 OS=Homo sapiens OX=9606 GN=CDK6 PE=1 SV=1	6
	Q14192	Four and a half LIM domains protein 2 OS=Homo sapiens OX=9606 GN=FHL2 PE=1 SV=3	6
	Q16666	Gamma-interferon-inducible protein 16 OS=Homo sapiens OX=9606 GN=IFI16 PE=1 SV=3	3
	Q15388	Mitochondrial import receptor subunit TOM20 homolog OS=Homo sapiens OX=9606 GN=TOMM20 PE=1 SV=1	23
	Q16539	Mitogen-activated protein kinase 14 OS=Homo sapiens OX=9606 GN=MAPK14 PE=1 SV=3	4
	Q9BYT8	Neurolysin, mitochondrial OS=Homo sapiens OX=9606 GN=NLN PE=1 SV=1	4
	P12270	Nucleoprotein TPR OS=Homo sapiens OX=9606 GN=TPR PE=1 SV=3	5
	P20020	Plasma membrane calcium-transporting ATPase 1 OS=Homo sapiens OX=9606 GN=ATP2B1 PE=1 SV=4	3
	O94906	Pre-mRNA-processing factor 6 OS=Homo sapiens OX=9606 GN=PRPF6 PE=1 SV=1	4
	Q86VV8	Rotatin OS=Homo sapiens OX=9606 GN=RTTN PE=1 SV=3	0
	Q9BZX2	Uridine-cytidine kinase 2 OS=Homo sapiens OX=9606 GN=UCK2 PE=1 SV=1	10
	P53367	Arfaptin-1 OS=Homo sapiens OX=9606 GN=ARFIP1 PE=1 SV=2	9
	P53365	Arfaptin-2 OS=Homo sapiens OX=9606 GN=ARFIP2 PE=1 SV=1	2
	P48729	Casein kinase I isoform alpha OS=Homo sapiens OX=9606 GN=CSNK1A1 PE=1 SV=2	8
	Q9NX58	Cell growth-regulating nucleolar protein OS=Homo sapiens OX=9606 GN=LYAR PE=1 SV=2	16
	O14949	Cytochrome b-c1 complex subunit 8 OS=Homo sapiens OX=9606 GN=UQCRQ PE=1 SV=4	37
	Q9Y6G9	Cytoplasmic dynein 1 light intermediate chain 1 OS=Homo sapiens OX=9606 GN=DYNC1LI1 PE=1 SV=3	10
	P61962	DDB1- and CUL4-associated factor 7 OS=Homo sapiens OX=9606 GN=DCAF7 PE=1 SV=1	11
	O00273	DNA fragmentation factor subunit alpha OS=Homo sapiens OX=9606 GN=DFFA PE=1 SV=1	13
	P29323	Ephrin type-B receptor 2 OS=Homo sapiens OX=9606 GN=EPHB2 PE=1 SV=5	2
	A0A0B4J2D5	Glutamine amidotransferase-like class 1 domain-containing protein 3B, mitochondrial OS=Homo sapiens OX=9606 GN=GATD3B PE=1 SV=1	7
	Q14165	Malectin OS=Homo sapiens OX=9606 GN=MLEC PE=1 SV=1	11
	Q6UN15	Pre-mRNA 3'-end-processing factor FIP1 OS=Homo sapiens OX=9606 GN=FIP1L1 PE=1 SV=1	7
	Q96IU4	Protein ABHD14B OS=Homo sapiens OX=9606 GN=ABHD14B PE=1 SV=1	22
	Q01658	Protein Dr1 OS=Homo sapiens OX=9606 GN=DR1 PE=1 SV=1	12
	Q9NWH9	SAFB-like transcription modulator OS=Homo sapiens OX=9606 GN=SLTM PE=1 SV=2	5
	O43765	Small glutamine-rich tetratricopeptide repeat-containing protein alpha OS=Homo sapiens OX=9606 GN=SGTA PE=1 SV=1	9
	P09543	2',3'-cyclic-nucleotide 3'-phosphodiesterase OS=Homo sapiens OX=9606 GN=CNP PE=1 SV=2	8
	Q9NX46	ADP-ribose glycohydrolase ARH3 OS=Homo sapiens OX=9606 GN=ADPRS PE=1 SV=1	3
	Q13155	Aminoacyl tRNA synthase complex-interacting multifunctional protein 2 OS=Homo sapiens OX=9606 GN=AIMP2 PE=1 SV=2	5
	Q5ZPR3	CD276 antigen OS=Homo sapiens OX=9606 GN=CD276 PE=1 SV=1	3
	O14579	Coatomer subunit epsilon OS=Homo sapiens OX=9606 GN=COPE PE=1 SV=3	11
	P01024	Complement C3 OS=Homo sapiens OX=9606 GN=C3 PE=1 SV=2	2
	Q13620	Cullin-4B OS=Homo sapiens OX=9606 GN=CUL4B PE=1 SV=4	4
	Q8WXX5	DnaJ homolog subfamily C member 9 OS=Homo sapiens OX=9606 GN=DNAJC9 PE=1 SV=1	13
	Q13561	Dynactin subunit 2 OS=Homo sapiens OX=9606 GN=DCTN2 PE=1 SV=4	15
	Q99747	Gamma-soluble NSF attachment protein OS=Homo sapiens OX=9606 GN=NAPG PE=1 SV=1	6
	P20962	Parathymosin OS=Homo sapiens OX=9606 GN=PTMS PE=1 SV=2	23
	O14828	Secretory carrier-associated membrane protein 3 OS=Homo sapiens OX=9606 GN=SCAMP3 PE=1 SV=3	6
	O60493	Sorting nexin-3 OS=Homo sapiens OX=9606 GN=SNX3 PE=1 SV=3	9
	Q9NTJ3	Structural maintenance of chromosomes protein 4 OS=Homo sapiens OX=9606 GN=SMC4 PE=1 SV=2	4
	Q6Y1H2	Very-long-chain (3R)-3-hydroxyacyl-CoA dehydratase 2 OS=Homo sapiens OX=9606 GN=HACD2 PE=1 SV=1	8
	Q6UXN9	WD repeat-containing protein 82 OS=Homo sapiens OX=9606 GN=WDR82 PE=1 SV=1	6
	Q8WU90	Zinc finger CCCH domain-containing protein 15 OS=Homo sapiens OX=9606 GN=ZC3H15 PE=1 SV=1	11
	Q86VM9	Zinc finger CCCH domain-containing protein 18 OS=Homo sapiens OX=9606 GN=ZC3H18 PE=1 SV=2	4
	Q8WY22	BRI3-binding protein OS=Homo sapiens OX=9606 GN=BRI3BP PE=1 SV=1	17
	Q13619	Cullin-4A OS=Homo sapiens OX=9606 GN=CUL4A PE=1 SV=3	3
	Q9BX68	Histidine triad nucleotide-binding protein 2, mitochondrial OS=Homo sapiens OX=9606 GN=HINT2 PE=1 SV=1	23
	Q14116	Interleukin-18 OS=Homo sapiens OX=9606 GN=IL18 PE=1 SV=1	4
	Q9P0U1	Mitochondrial import receptor subunit TOM7 homolog OS=Homo sapiens OX=9606 GN=TOMM7 PE=1 SV=1	24
	O75694	Nuclear pore complex protein Nup155 OS=Homo sapiens OX=9606 GN=NUP155 PE=1 SV=1	4
	Q9H0N5	Pterin-4-alpha-carbinolamine dehydratase 2 OS=Homo sapiens OX=9606 GN=PCBD2 PE=1 SV=4	5
	O75494	Serine/arginine-rich splicing factor 10 OS=Homo sapiens OX=9606 GN=SRSF10 PE=1 SV=1	5
	P21912	Succinate dehydrogenase [ubiquinone] iron-sulfur subunit, mitochondrial OS=Homo sapiens OX=9606 GN=SDHB PE=1 SV=3	9
	Q8IZW8	Tensin-4 OS=Homo sapiens OX=9606 GN=TNS4 PE=1 SV=3	5
	O95881	Thioredoxin domain-containing protein 12 OS=Homo sapiens OX=9606 GN=TXNDC12 PE=1 SV=1	18
	P61960	Ubiquitin-fold modifier 1 OS=Homo sapiens OX=9606 GN=UFM1 PE=1 SV=1	26
	Q9Y3B7	39S ribosomal protein L11, mitochondrial OS=Homo sapiens OX=9606 GN=MRPL11 PE=1 SV=1	16
	Q96DV4	39S ribosomal protein L38, mitochondrial OS=Homo sapiens OX=9606 GN=MRPL38 PE=1 SV=2	6
	O95336	6-phosphogluconolactonase OS=Homo sapiens OX=9606 GN=PGLS PE=1 SV=2	15
	Q99798	Aconitate hydratase, mitochondrial OS=Homo sapiens OX=9606 GN=ACO2 PE=1 SV=2	7
	Q14011	Cold-inducible RNA-binding protein OS=Homo sapiens OX=9606 GN=CIRBP PE=1 SV=1	18
	P43246	DNA mismatch repair protein Msh2 OS=Homo sapiens OX=9606 GN=MSH2 PE=1 SV=1	6
	Q9NX55	Huntingtin-interacting protein K OS=Homo sapiens OX=9606 GN=HYPK PE=1 SV=2	6
	Q2NL82	Pre-rRNA-processing protein TSR1 homolog OS=Homo sapiens OX=9606 GN=TSR1 PE=1 SV=1	3
	Q9UKL0	REST corepressor 1 OS=Homo sapiens OX=9606 GN=RCOR1 PE=1 SV=2	6
	Q8WVM8	Sec1 family domain-containing protein 1 OS=Homo sapiens OX=9606 GN=SCFD1 PE=1 SV=4	4
	P31431	Syndecan-4 OS=Homo sapiens OX=9606 GN=SDC4 PE=1 SV=2	11
	P02765	Alpha-2-HS-glycoprotein OS=Homo sapiens OX=9606 GN=AHSG PE=1 SV=2	2
	Q13617	Cullin-2 OS=Homo sapiens OX=9606 GN=CUL2 PE=1 SV=2	3
	P09669	Cytochrome c oxidase subunit 6C OS=Homo sapiens OX=9606 GN=COX6C PE=1 SV=2	20
	Q9Y295	Developmentally-regulated GTP-binding protein 1 OS=Homo sapiens OX=9606 GN=DRG1 PE=1 SV=1	17
	Q96EK6	Glucosamine 6-phosphate N-acetyltransferase OS=Homo sapiens OX=9606 GN=GNPNAT1 PE=1 SV=1	18
	P52789	Hexokinase-2 OS=Homo sapiens OX=9606 GN=HK2 PE=1 SV=2	4
	O14929	Histone acetyltransferase type B catalytic subunit OS=Homo sapiens OX=9606 GN=HAT1 PE=1 SV=1	3
	P0CB38	Polyadenylate-binding protein 4-like OS=Homo sapiens OX=9606 GN=PABPC4L PE=2 SV=1	5
	Q9H7B2	Ribosome production factor 2 homolog OS=Homo sapiens OX=9606 GN=RPF2 PE=1 SV=2	10
	P35270	Sepiapterin reductase OS=Homo sapiens OX=9606 GN=SPR PE=1 SV=1	10
	O75663	TIP41-like protein OS=Homo sapiens OX=9606 GN=TIPRL PE=1 SV=2	8
	Q9NV31	U3 small nucleolar ribonucleoprotein protein IMP3 OS=Homo sapiens OX=9606 GN=IMP3 PE=1 SV=1	8
	Q9BYD2	39S ribosomal protein L9, mitochondrial OS=Homo sapiens OX=9606 GN=MRPL9 PE=1 SV=2	6
	P56385	ATP synthase subunit e, mitochondrial OS=Homo sapiens OX=9606 GN=ATP5ME PE=1 SV=2	14
	P22694	cAMP-dependent protein kinase catalytic subunit beta OS=Homo sapiens OX=9606 GN=PRKACB PE=1 SV=2	8
	Q8N766	ER membrane protein complex subunit 1 OS=Homo sapiens OX=9606 GN=EMC1 PE=1 SV=1	5
	Q13158	FAS-associated death domain protein OS=Homo sapiens OX=9606 GN=FADD PE=1 SV=1	6
	Q6PCE3	Glucose 1,6-bisphosphate synthase OS=Homo sapiens OX=9606 GN=PGM2L1 PE=1 SV=3	4
	Q15382	GTP-binding protein Rheb OS=Homo sapiens OX=9606 GN=RHEB PE=1 SV=1	14
	O00629	Importin subunit alpha-3 OS=Homo sapiens OX=9606 GN=KPNA4 PE=1 SV=1	9
	Q7Z5L9	Interferon regulatory factor 2-binding protein 2 OS=Homo sapiens OX=9606 GN=IRF2BP2 PE=1 SV=2	9
	Q9BRP8	Partner of Y14 and mago OS=Homo sapiens OX=9606 GN=PYM1 PE=1 SV=1	23
	Q13573	SNW domain-containing protein 1 OS=Homo sapiens OX=9606 GN=SNW1 PE=1 SV=1	4
	Q9Y5X3	Sorting nexin-5 OS=Homo sapiens OX=9606 GN=SNX5 PE=1 SV=1	5
	Q16563	Synaptophysin-like protein 1 OS=Homo sapiens OX=9606 GN=SYPL1 PE=1 SV=1	7
	Q9UNL2	Translocon-associated protein subunit gamma OS=Homo sapiens OX=9606 GN=SSR3 PE=1 SV=1	8
	Q6DKI1	60S ribosomal protein L7-like 1 OS=Homo sapiens OX=9606 GN=RPL7L1 PE=1 SV=2	6
	P50995	Annexin A11 OS=Homo sapiens OX=9606 GN=ANXA11 PE=1 SV=1	9
	O95831	Apoptosis-inducing factor 1, mitochondrial OS=Homo sapiens OX=9606 GN=AIFM1 PE=1 SV=1	8
	Q9UDW1	Cytochrome b-c1 complex subunit 9 OS=Homo sapiens OX=9606 GN=UQCR10 PE=1 SV=3	41
	P30876	DNA-directed RNA polymerase II subunit RPB2 OS=Homo sapiens OX=9606 GN=POLR2B PE=1 SV=1	4
	Q9UBQ7	Glyoxylate reductase/hydroxypyruvate reductase OS=Homo sapiens OX=9606 GN=GRHPR PE=1 SV=1	5
	Q7Z4V5	Hepatoma-derived growth factor-related protein 2 OS=Homo sapiens OX=9606 GN=HDGFL2 PE=1 SV=1	3
	O00479	High mobility group nucleosome-binding domain-containing protein 4 OS=Homo sapiens OX=9606 GN=HMGN4 PE=1 SV=3	26
	P01042	Kininogen-1 OS=Homo sapiens OX=9606 GN=KNG1 PE=1 SV=2	1
	Q9Y6C9	Mitochondrial carrier homolog 2 OS=Homo sapiens OX=9606 GN=MTCH2 PE=1 SV=1	9
	P00387	NADH-cytochrome b5 reductase 3 OS=Homo sapiens OX=9606 GN=CYB5R3 PE=1 SV=3	12
	Q96C36	Pyrroline-5-carboxylate reductase 2 OS=Homo sapiens OX=9606 GN=PYCR2 PE=1 SV=1	9
	Q8NFJ5	Retinoic acid-induced protein 3 OS=Homo sapiens OX=9606 GN=GPRC5A PE=1 SV=2	4
	P52566	Rho GDP-dissociation inhibitor 2 OS=Homo sapiens OX=9606 GN=ARHGDIB PE=1 SV=3	10
	P34896	Serine hydroxymethyltransferase, cytosolic OS=Homo sapiens OX=9606 GN=SHMT1 PE=1 SV=1	9
	Q5BJF2	Sigma intracellular receptor 2 OS=Homo sapiens OX=9606 GN=TMEM97 PE=1 SV=1	5
	Q9ULW0	Targeting protein for Xklp2 OS=Homo sapiens OX=9606 GN=TPX2 PE=1 SV=2	10
	Q9NZ63	Telomere length and silencing protein 1 homolog OS=Homo sapiens OX=9606 GN=C9orf78 PE=1 SV=1	16
	P31937	3-hydroxyisobutyrate dehydrogenase, mitochondrial OS=Homo sapiens OX=9606 GN=HIBADH PE=1 SV=2	9
	P08243	Asparagine synthetase [glutamine-hydrolyzing] OS=Homo sapiens OX=9606 GN=ASNS PE=1 SV=4	4
	Q6PI48	Aspartate--tRNA ligase, mitochondrial OS=Homo sapiens OX=9606 GN=DARS2 PE=1 SV=1	2
	P17858	ATP-dependent 6-phosphofructokinase, liver type OS=Homo sapiens OX=9606 GN=PFKL PE=1 SV=6	6
	Q05048	Cleavage stimulation factor subunit 1 OS=Homo sapiens OX=9606 GN=CSTF1 PE=1 SV=1	3
	P0C0L4	Complement C4-A OS=Homo sapiens OX=9606 GN=C4A PE=1 SV=2	1
	P52701	DNA mismatch repair protein Msh6 OS=Homo sapiens OX=9606 GN=MSH6 PE=1 SV=2	3
	P63172	Dynein light chain Tctex-type 1 OS=Homo sapiens OX=9606 GN=DYNLT1 PE=1 SV=1	14
	Q14118	Dystroglycan OS=Homo sapiens OX=9606 GN=DAG1 PE=1 SV=2	2
	P00533	Epidermal growth factor receptor OS=Homo sapiens OX=9606 GN=EGFR PE=1 SV=2	1
	Q9BSJ8	Extended synaptotagmin-1 OS=Homo sapiens OX=9606 GN=ESYT1 PE=1 SV=1	4
	O43615	Mitochondrial import inner membrane translocase subunit TIM44 OS=Homo sapiens OX=9606 GN=TIMM44 PE=1 SV=2	3
	Q9H8H0	Nucleolar protein 11 OS=Homo sapiens OX=9606 GN=NOL11 PE=1 SV=1	4
	Q96AY3	Peptidyl-prolyl cis-trans isomerase FKBP10 OS=Homo sapiens OX=9606 GN=FKBP10 PE=1 SV=1	5
	Q9NPR9	Protein GPR108 OS=Homo sapiens OX=9606 GN=GPR108 PE=1 SV=3	2
	Q9NW13	RNA-binding protein 28 OS=Homo sapiens OX=9606 GN=RBM28 PE=1 SV=3	2
	Q96I25	Splicing factor 45 OS=Homo sapiens OX=9606 GN=RBM17 PE=1 SV=1	6
	P35610	Sterol O-acyltransferase 1 OS=Homo sapiens OX=9606 GN=SOAT1 PE=1 SV=3	2
	Q15738	Sterol-4-alpha-carboxylate 3-dehydrogenase, decarboxylating OS=Homo sapiens OX=9606 GN=NSDHL PE=1 SV=2	14
	P52888	Thimet oligopeptidase OS=Homo sapiens OX=9606 GN=THOP1 PE=1 SV=2	5
	Q99426	Tubulin-folding cofactor B OS=Homo sapiens OX=9606 GN=TBCB PE=1 SV=2	11
	Q9NP79	Vacuolar protein sorting-associated protein VTA1 homolog OS=Homo sapiens OX=9606 GN=VTA1 PE=1 SV=1	7
	Q2TAY7	WD40 repeat-containing protein SMU1 OS=Homo sapiens OX=9606 GN=SMU1 PE=1 SV=2	4
	Q6P161	39S ribosomal protein L54, mitochondrial OS=Homo sapiens OX=9606 GN=MRPL54 PE=1 SV=1	7
	O95372	Acyl-protein thioesterase 2 OS=Homo sapiens OX=9606 GN=LYPLA2 PE=1 SV=1	8
	Q2M3G0	ATP-binding cassette sub-family B member 5 OS=Homo sapiens OX=9606 GN=ABCB5 PE=1 SV=4	1
	O43676	NADH dehydrogenase [ubiquinone] 1 beta subcomplex subunit 3 OS=Homo sapiens OX=9606 GN=NDUFB3 PE=1 SV=3	11
	O75381	Peroxisomal membrane protein PEX14 OS=Homo sapiens OX=9606 GN=PEX14 PE=1 SV=1	8
	O60256	Phosphoribosyl pyrophosphate synthase-associated protein 2 OS=Homo sapiens OX=9606 GN=PRPSAP2 PE=1 SV=1	15
	Q9BT09	Protein canopy homolog 3 OS=Homo sapiens OX=9606 GN=CNPY3 PE=1 SV=1	4
	Q13126	S-methyl-5'-thioadenosine phosphorylase OS=Homo sapiens OX=9606 GN=MTAP PE=1 SV=2	12
	Q9NPA8	Transcription and mRNA export factor ENY2 OS=Homo sapiens OX=9606 GN=ENY2 PE=1 SV=1	9
	O43172	U4/U6 small nuclear ribonucleoprotein Prp4 OS=Homo sapiens OX=9606 GN=PRPF4 PE=1 SV=2	6
	O95817	BAG family molecular chaperone regulator 3 OS=Homo sapiens OX=9606 GN=BAG3 PE=1 SV=3	4
	P42126	Enoyl-CoA delta isomerase 1, mitochondrial OS=Homo sapiens OX=9606 GN=ECI1 PE=1 SV=1	13
	A0FGR8	Extended synaptotagmin-2 OS=Homo sapiens OX=9606 GN=ESYT2 PE=1 SV=1	3
	O14925	Mitochondrial import inner membrane translocase subunit Tim23 OS=Homo sapiens OX=9606 GN=TIMM23 PE=1 SV=1	8
	O94826	Mitochondrial import receptor subunit TOM70 OS=Homo sapiens OX=9606 GN=TOMM70 PE=1 SV=1	3
	P61599	N-alpha-acetyltransferase 20 OS=Homo sapiens OX=9606 GN=NAA20 PE=1 SV=1	4
	O60925	Prefoldin subunit 1 OS=Homo sapiens OX=9606 GN=PFDN1 PE=1 SV=2	24
	P29590	Protein PML OS=Homo sapiens OX=9606 GN=PML PE=1 SV=3	2
	Q9NTZ6	RNA-binding protein 12 OS=Homo sapiens OX=9606 GN=RBM12 PE=1 SV=1	4
	Q9BXP5	Serrate RNA effector molecule homolog OS=Homo sapiens OX=9606 GN=SRRT PE=1 SV=1	2
	O95104	SR-related and CTD-associated factor 4 OS=Homo sapiens OX=9606 GN=SCAF4 PE=1 SV=3	4
	Q92922	SWI/SNF complex subunit SMARCC1 OS=Homo sapiens OX=9606 GN=SMARCC1 PE=1 SV=3	5
	Q7Z7H5	Transmembrane emp24 domain-containing protein 4 OS=Homo sapiens OX=9606 GN=TMED4 PE=1 SV=1	8
	Q13641	Trophoblast glycoprotein OS=Homo sapiens OX=9606 GN=TPBG PE=1 SV=1	3
	Q96DI7	U5 small nuclear ribonucleoprotein 40 kDa protein OS=Homo sapiens OX=9606 GN=SNRNP40 PE=1 SV=1	9
	P49748	Very long-chain specific acyl-CoA dehydrogenase, mitochondrial OS=Homo sapiens OX=9606 GN=ACADVL PE=1 SV=1	7
	P49406	39S ribosomal protein L19, mitochondrial OS=Homo sapiens OX=9606 GN=MRPL19 PE=1 SV=2	3
	P30837	Aldehyde dehydrogenase X, mitochondrial OS=Homo sapiens OX=9606 GN=ALDH1B1 PE=1 SV=3	8
	Q06203	Amidophosphoribosyltransferase OS=Homo sapiens OX=9606 GN=PPAT PE=1 SV=1	6
	O75844	CAAX prenyl protease 1 homolog OS=Homo sapiens OX=9606 GN=ZMPSTE24 PE=1 SV=2	11
	P51114	Fragile X mental retardation syndrome-related protein 1 OS=Homo sapiens OX=9606 GN=FXR1 PE=1 SV=3	8
	Q9NZT2	Opioid growth factor receptor OS=Homo sapiens OX=9606 GN=OGFR PE=1 SV=3	4
	O15067	Phosphoribosylformylglycinamidine synthase OS=Homo sapiens OX=9606 GN=PFAS PE=1 SV=4	2
	Q5SY16	Polynucleotide 5'-hydroxyl-kinase NOL9 OS=Homo sapiens OX=9606 GN=NOL9 PE=1 SV=1	4
	Q92520	Protein FAM3C OS=Homo sapiens OX=9606 GN=FAM3C PE=1 SV=1	4
	P41236	Protein phosphatase inhibitor 2 OS=Homo sapiens OX=9606 GN=PPP1R2 PE=1 SV=2	9
	P40938	Replication factor C subunit 3 OS=Homo sapiens OX=9606 GN=RFC3 PE=1 SV=2	3
	O75116	Rho-associated protein kinase 2 OS=Homo sapiens OX=9606 GN=ROCK2 PE=1 SV=4	1
	Q96T37	RNA-binding protein 15 OS=Homo sapiens OX=9606 GN=RBM15 PE=1 SV=2	2
	Q9BW30	Tubulin polymerization-promoting protein family member 3 OS=Homo sapiens OX=9606 GN=TPPP3 PE=1 SV=1	9
	Q9NYK5	39S ribosomal protein L39, mitochondrial OS=Homo sapiens OX=9606 GN=MRPL39 PE=1 SV=3	3
	Q03154	Aminoacylase-1 OS=Homo sapiens OX=9606 GN=ACY1 PE=1 SV=1	3
	P00846	ATP synthase subunit a OS=Homo sapiens OX=9606 GN=MT-ATP6 PE=1 SV=1	4
	P01034	Cystatin-C OS=Homo sapiens OX=9606 GN=CST3 PE=1 SV=1	8
	O94919	Endonuclease domain-containing 1 protein OS=Homo sapiens OX=9606 GN=ENDOD1 PE=1 SV=2	4
	P19525	Interferon-induced, double-stranded RNA-activated protein kinase OS=Homo sapiens OX=9606 GN=EIF2AK2 PE=1 SV=2	2
	Q7L9L4	MOB kinase activator 1B OS=Homo sapiens OX=9606 GN=MOB1B PE=1 SV=3	12
	Q969V3	Nicalin OS=Homo sapiens OX=9606 GN=NCLN PE=1 SV=2	4
	P35658	Nuclear pore complex protein Nup214 OS=Homo sapiens OX=9606 GN=NUP214 PE=1 SV=2	4
	P68402	Platelet-activating factor acetylhydrolase IB subunit beta OS=Homo sapiens OX=9606 GN=PAFAH1B2 PE=1 SV=1	12
	O43660	Pleiotropic regulator 1 OS=Homo sapiens OX=9606 GN=PLRG1 PE=1 SV=1	9
	Q9Y2B0	Protein canopy homolog 2 OS=Homo sapiens OX=9606 GN=CNPY2 PE=1 SV=1	15
	O94903	Pyridoxal phosphate homeostasis protein OS=Homo sapiens OX=9606 GN=PLPBP PE=1 SV=1	9
	Q96T23	Remodeling and spacing factor 1 OS=Homo sapiens OX=9606 GN=RSF1 PE=1 SV=2	2
	Q9H0A0	RNA cytidine acetyltransferase OS=Homo sapiens OX=9606 GN=NAT10 PE=1 SV=2	4
	Q96QC0	Serine/threonine-protein phosphatase 1 regulatory subunit 10 OS=Homo sapiens OX=9606 GN=PPP1R10 PE=1 SV=1	3
	O75170	Serine/threonine-protein phosphatase 6 regulatory subunit 2 OS=Homo sapiens OX=9606 GN=PPP6R2 PE=1 SV=2	1
	P54709	Sodium/potassium-transporting ATPase subunit beta-3 OS=Homo sapiens OX=9606 GN=ATP1B3 PE=1 SV=1	9
	Q12846	Syntaxin-4 OS=Homo sapiens OX=9606 GN=STX4 PE=1 SV=2	4
	D6RBQ6	Ubiquitin carboxyl-terminal hydrolase 17-like protein 17 OS=Homo sapiens OX=9606 GN=USP17L17 PE=3 SV=1	1
	Q9Y3C8	Ubiquitin-fold modifier-conjugating enzyme 1 OS=Homo sapiens OX=9606 GN=UFC1 PE=1 SV=3	5
	Q9H9H4	Vacuolar protein sorting-associated protein 37B OS=Homo sapiens OX=9606 GN=VPS37B PE=1 SV=1	13
	O95218	Zinc finger Ran-binding domain-containing protein 2 OS=Homo sapiens OX=9606 GN=ZRANB2 PE=1 SV=2	3
	Q9Y2R9	28S ribosomal protein S7, mitochondrial OS=Homo sapiens OX=9606 GN=MRPS7 PE=1 SV=2	5
	Q02218	2-oxoglutarate dehydrogenase, mitochondrial OS=Homo sapiens OX=9606 GN=OGDH PE=1 SV=3	3
	Q96D46	60S ribosomal export protein NMD3 OS=Homo sapiens OX=9606 GN=NMD3 PE=1 SV=1	2
	O43747	AP-1 complex subunit gamma-1 OS=Homo sapiens OX=9606 GN=AP1G1 PE=1 SV=5	4
	P56381	ATP synthase subunit epsilon, mitochondrial OS=Homo sapiens OX=9606 GN=ATP5F1E PE=1 SV=2	29
	Q9UQN3	Charged multivesicular body protein 2b OS=Homo sapiens OX=9606 GN=CHMP2B PE=1 SV=1	9
	Q96F07	Cytoplasmic FMR1-interacting protein 2 OS=Homo sapiens OX=9606 GN=CYFIP2 PE=1 SV=2	2
	Q9NR28	Diablo homolog, mitochondrial OS=Homo sapiens OX=9606 GN=DIABLO PE=1 SV=1	5
	P42892	Endothelin-converting enzyme 1 OS=Homo sapiens OX=9606 GN=ECE1 PE=1 SV=2	1
	Q9BZK7	F-box-like/WD repeat-containing protein TBL1XR1 OS=Homo sapiens OX=9606 GN=TBL1XR1 PE=1 SV=1	11
	Q13601	KRR1 small subunit processome component homolog OS=Homo sapiens OX=9606 GN=KRR1 PE=1 SV=4	10
	P46379	Large proline-rich protein BAG6 OS=Homo sapiens OX=9606 GN=BAG6 PE=1 SV=2	1
	P02144	Myoglobin OS=Homo sapiens OX=9606 GN=MB PE=1 SV=2	10
	P31483	Nucleolysin TIA-1 isoform p40 OS=Homo sapiens OX=9606 GN=TIA1 PE=1 SV=3	5
	Q92733	Proline-rich protein PRCC OS=Homo sapiens OX=9606 GN=PRCC PE=1 SV=1	4
	Q14320	Protein FAM50A OS=Homo sapiens OX=9606 GN=FAM50A PE=1 SV=2	6
	A0AV96	RNA-binding protein 47 OS=Homo sapiens OX=9606 GN=RBM47 PE=1 SV=2	2
	Q12888	TP53-binding protein 1 OS=Homo sapiens OX=9606 GN=TP53BP1 PE=1 SV=2	2
	Q8WVY7	Ubiquitin-like domain-containing CTD phosphatase 1 OS=Homo sapiens OX=9606 GN=UBLCP1 PE=1 SV=2	3
	P49914	5-formyltetrahydrofolate cyclo-ligase OS=Homo sapiens OX=9606 GN=MTHFS PE=1 SV=2	10
	Q86TX2	Acyl-coenzyme A thioesterase 1 OS=Homo sapiens OX=9606 GN=ACOT1 PE=1 SV=1	4
	P04114	Apolipoprotein B-100 OS=Homo sapiens OX=9606 GN=APOB PE=1 SV=2	0
	Q8N5K1	CDGSH iron-sulfur domain-containing protein 2 OS=Homo sapiens OX=9606 GN=CISD2 PE=1 SV=1	26
	Q9NRG0	Chromatin accessibility complex protein 1 OS=Homo sapiens OX=9606 GN=CHRAC1 PE=1 SV=1	14
	Q9UKF6	Cleavage and polyadenylation specificity factor subunit 3 OS=Homo sapiens OX=9606 GN=CPSF3 PE=1 SV=1	3
	Q99627	COP9 signalosome complex subunit 8 OS=Homo sapiens OX=9606 GN=COPS8 PE=1 SV=1	13
	O15446	DNA-directed RNA polymerase I subunit RPA34 OS=Homo sapiens OX=9606 GN=POLR1G PE=1 SV=1	3
	Q9NRM1	Enamelin OS=Homo sapiens OX=9606 GN=ENAM PE=1 SV=3	1
	Q53H82	Endoribonuclease LACTB2 OS=Homo sapiens OX=9606 GN=LACTB2 PE=1 SV=2	9
	P07099	Epoxide hydrolase 1 OS=Homo sapiens OX=9606 GN=EPHX1 PE=1 SV=1	4
	Q01780	Exosome component 10 OS=Homo sapiens OX=9606 GN=EXOSC10 PE=1 SV=2	4
	O15327	Inositol polyphosphate 4-phosphatase type II OS=Homo sapiens OX=9606 GN=INPP4B PE=1 SV=4	1
	Q9HA64	Ketosamine-3-kinase OS=Homo sapiens OX=9606 GN=FN3KRP PE=1 SV=2	4
	B7ZC32	Kinesin-like protein KIF28P OS=Homo sapiens OX=9606 GN=KIF28P PE=3 SV=2	1
	O95232	Luc7-like protein 3 OS=Homo sapiens OX=9606 GN=LUC7L3 PE=1 SV=2	6
	Q9NX14	NADH dehydrogenase [ubiquinone] 1 beta subcomplex subunit 11, mitochondrial OS=Homo sapiens OX=9606 GN=NDUFB11 PE=1 SV=1	7
	Q9NX40	OCIA domain-containing protein 1 OS=Homo sapiens OX=9606 GN=OCIAD1 PE=1 SV=1	16
	Q9UBV8	Peflin OS=Homo sapiens OX=9606 GN=PEF1 PE=1 SV=1	7
	Q92597	Protein NDRG1 OS=Homo sapiens OX=9606 GN=NDRG1 PE=1 SV=1	4
	Q96C90	Protein phosphatase 1 regulatory subunit 14B OS=Homo sapiens OX=9606 GN=PPP1R14B PE=1 SV=3	17
	P35249	Replication factor C subunit 4 OS=Homo sapiens OX=9606 GN=RFC4 PE=1 SV=2	7
	Q8N7H5	RNA polymerase II-associated factor 1 homolog OS=Homo sapiens OX=9606 GN=PAF1 PE=1 SV=2	5
	Q3LXA3	Triokinase/FMN cyclase OS=Homo sapiens OX=9606 GN=TKFC PE=1 SV=2	8
	Q969T4	Ubiquitin-conjugating enzyme E2 E3 OS=Homo sapiens OX=9606 GN=UBE2E3 PE=1 SV=1	9
	Q9NZ01	Very-long-chain enoyl-CoA reductase OS=Homo sapiens OX=9606 GN=TECR PE=1 SV=1	12
	Q9BYD6	39S ribosomal protein L1, mitochondrial OS=Homo sapiens OX=9606 GN=MRPL1 PE=1 SV=2	11
	Q9P015	39S ribosomal protein L15, mitochondrial OS=Homo sapiens OX=9606 GN=MRPL15 PE=1 SV=1	8
	Q8TCC3	39S ribosomal protein L30, mitochondrial OS=Homo sapiens OX=9606 GN=MRPL30 PE=1 SV=1	13
	P36639	7,8-dihydro-8-oxoguanine triphosphatase OS=Homo sapiens OX=9606 GN=NUDT1 PE=1 SV=3	8
	Q6P587	Acylpyruvase FAHD1, mitochondrial OS=Homo sapiens OX=9606 GN=FAHD1 PE=1 SV=2	4
	Q96S55	ATPase WRNIP1 OS=Homo sapiens OX=9606 GN=WRNIP1 PE=1 SV=2	3
	P56945	Breast cancer anti-estrogen resistance protein 1 OS=Homo sapiens OX=9606 GN=BCAR1 PE=1 SV=2	9
	Q9Y2R0	Cytochrome c oxidase assembly factor 3 homolog, mitochondrial OS=Homo sapiens OX=9606 GN=COA3 PE=1 SV=1	9
	Q5RI15	Cytochrome c oxidase assembly protein COX20, mitochondrial OS=Homo sapiens OX=9606 GN=COX20 PE=1 SV=2	11
	Q86X76	Deaminated glutathione amidase OS=Homo sapiens OX=9606 GN=NIT1 PE=1 SV=2	6
	Q9BVP2	Guanine nucleotide-binding protein-like 3 OS=Homo sapiens OX=9606 GN=GNL3 PE=1 SV=2	4
	Q8NBJ7	Inactive C-alpha-formylglycine-generating enzyme 2 OS=Homo sapiens OX=9606 GN=SUMF2 PE=1 SV=2	10
	Q9H0C8	Integrin-linked kinase-associated serine/threonine phosphatase 2C OS=Homo sapiens OX=9606 GN=ILKAP PE=1 SV=1	6
	Q9HDC5	Junctophilin-1 OS=Homo sapiens OX=9606 GN=JPH1 PE=1 SV=2	1
	Q4G0J3	La-related protein 7 OS=Homo sapiens OX=9606 GN=LARP7 PE=1 SV=1	4
	Q9NZU5	LIM and cysteine-rich domains protein 1 OS=Homo sapiens OX=9606 GN=LMCD1 PE=1 SV=1	5
	P50851	Lipopolysaccharide-responsive and beige-like anchor protein OS=Homo sapiens OX=9606 GN=LRBA PE=1 SV=4	1
	Q8N2K0	Lysophosphatidylserine lipase ABHD12 OS=Homo sapiens OX=9606 GN=ABHD12 PE=1 SV=2	3
	Q9NUJ1	Mycophenolic acid acyl-glucuronide esterase, mitochondrial OS=Homo sapiens OX=9606 GN=ABHD10 PE=1 SV=1	17
	Q9HCD5	Nuclear receptor coactivator 5 OS=Homo sapiens OX=9606 GN=NCOA5 PE=1 SV=2	2
	Q9Y3E5	Peptidyl-tRNA hydrolase 2, mitochondrial OS=Homo sapiens OX=9606 GN=PTRH2 PE=1 SV=1	19
	Q8TDN6	Ribosome biogenesis protein BRX1 homolog OS=Homo sapiens OX=9606 GN=BRIX1 PE=1 SV=2	4
	P53350	Serine/threonine-protein kinase PLK1 OS=Homo sapiens OX=9606 GN=PLK1 PE=1 SV=1	2
	O00743	Serine/threonine-protein phosphatase 6 catalytic subunit OS=Homo sapiens OX=9606 GN=PPP6C PE=1 SV=1	4
	Q13033	Striatin-3 OS=Homo sapiens OX=9606 GN=STRN3 PE=1 SV=3	5
	O15498	Synaptobrevin homolog YKT6 OS=Homo sapiens OX=9606 GN=YKT6 PE=1 SV=1	4
	Q13009	T-lymphoma invasion and metastasis-inducing protein 1 OS=Homo sapiens OX=9606 GN=TIAM1 PE=1 SV=2	0
	Q99805	Transmembrane 9 superfamily member 2 OS=Homo sapiens OX=9606 GN=TM9SF2 PE=1 SV=1	3
	Q03169	Tumor necrosis factor alpha-induced protein 2 OS=Homo sapiens OX=9606 GN=TNFAIP2 PE=1 SV=2	3
	Q8IYJ2	Uncharacterized protein C10orf67, mitochondrial OS=Homo sapiens OX=9606 GN=C10orf67 PE=1 SV=3	2
	Q9H7E9	UPF0488 protein C8orf33 OS=Homo sapiens OX=9606 GN=C8orf33 PE=1 SV=1	17
	Q9BXT2	Voltage-dependent calcium channel gamma-6 subunit OS=Homo sapiens OX=9606 GN=CACNG6 PE=1 SV=1	3
	P61421	V-type proton ATPase subunit d 1 OS=Homo sapiens OX=9606 GN=ATP6V0D1 PE=1 SV=1	6
	Q8IZF6	Adhesion G-protein coupled receptor G4 OS=Homo sapiens OX=9606 GN=ADGRG4 PE=2 SV=2	0
	P14550	Aldo-keto reductase family 1 member A1 OS=Homo sapiens OX=9606 GN=AKR1A1 PE=1 SV=3	4
	Q7Z6G8	Ankyrin repeat and sterile alpha motif domain-containing protein 1B OS=Homo sapiens OX=9606 GN=ANKS1B PE=1 SV=2	1
	Q96CW1	AP-2 complex subunit mu OS=Homo sapiens OX=9606 GN=AP2M1 PE=1 SV=2	4
	O94762	ATP-dependent DNA helicase Q5 OS=Homo sapiens OX=9606 GN=RECQL5 PE=1 SV=2	1
	Q8IWX8	Calcium homeostasis endoplasmic reticulum protein OS=Homo sapiens OX=9606 GN=CHERP PE=1 SV=3	2
	Q969G5	Caveolae-associated protein 3 OS=Homo sapiens OX=9606 GN=CAVIN3 PE=1 SV=3	4
	Q9Y394	Dehydrogenase/reductase SDR family member 7 OS=Homo sapiens OX=9606 GN=DHRS7 PE=1 SV=1	3
	Q14739	Delta(14)-sterol reductase LBR OS=Homo sapiens OX=9606 GN=LBR PE=1 SV=2	1
	Q96EY1	DnaJ homolog subfamily A member 3, mitochondrial OS=Homo sapiens OX=9606 GN=DNAJA3 PE=1 SV=2	3
	Q99615	DnaJ homolog subfamily C member 7 OS=Homo sapiens OX=9606 GN=DNAJC7 PE=1 SV=2	3
	Q8TF09	Dynein light chain roadblock-type 2 OS=Homo sapiens OX=9606 GN=DYNLRB2 PE=1 SV=1	13
	Q9NQT5	Exosome complex component RRP40 OS=Homo sapiens OX=9606 GN=EXOSC3 PE=1 SV=3	14
	Q96CS3	FAS-associated factor 2 OS=Homo sapiens OX=9606 GN=FAF2 PE=1 SV=2	5
	Q9Y5Z4	Heme-binding protein 2 OS=Homo sapiens OX=9606 GN=HEBP2 PE=1 SV=1	13
	Q86V48	Leucine zipper protein 1 OS=Homo sapiens OX=9606 GN=LUZP1 PE=1 SV=2	3
	P10619	Lysosomal protective protein OS=Homo sapiens OX=9606 GN=CTSA PE=1 SV=2	2
	O75306	NADH dehydrogenase [ubiquinone] iron-sulfur protein 2, mitochondrial OS=Homo sapiens OX=9606 GN=NDUFS2 PE=1 SV=2	6
	Q15004	PCNA-associated factor OS=Homo sapiens OX=9606 GN=PCLAF PE=1 SV=1	15
	O60828	Polyglutamine-binding protein 1 OS=Homo sapiens OX=9606 GN=PQBP1 PE=1 SV=1	17
	P48147	Prolyl endopeptidase OS=Homo sapiens OX=9606 GN=PREP PE=1 SV=2	1
	Q8N5M9	Protein jagunal homolog 1 OS=Homo sapiens OX=9606 GN=JAGN1 PE=1 SV=1	7
	Q9BUK6	Protein misato homolog 1 OS=Homo sapiens OX=9606 GN=MSTO1 PE=1 SV=1	4
	Q9H3U1	Protein unc-45 homolog A OS=Homo sapiens OX=9606 GN=UNC45A PE=1 SV=1	2
	Q5T1J5	Putative coiled-coil-helix-coiled-coil-helix domain-containing protein CHCHD2P9, mitochondrial OS=Homo sapiens OX=9606 GN=CHCHD2P9 PE=5 SV=1	19
	Q9UBL3	Set1/Ash2 histone methyltransferase complex subunit ASH2 OS=Homo sapiens OX=9606 GN=ASH2L PE=1 SV=1	1
	O15260	Surfeit locus protein 4 OS=Homo sapiens OX=9606 GN=SURF4 PE=1 SV=3	4
	Q7Z422	SUZ domain-containing protein 1 OS=Homo sapiens OX=9606 GN=SZRD1 PE=1 SV=1	20
	Q5UIP0	Telomere-associated protein RIF1 OS=Homo sapiens OX=9606 GN=RIF1 PE=1 SV=2	2
	Q99614	Tetratricopeptide repeat protein 1 OS=Homo sapiens OX=9606 GN=TTC1 PE=1 SV=1	9
	Q9BSH4	Translational activator of cytochrome c oxidase 1 OS=Homo sapiens OX=9606 GN=TACO1 PE=1 SV=1	6
	Q9HC07	Transmembrane protein 165 OS=Homo sapiens OX=9606 GN=TMEM165 PE=1 SV=1	6
	P18031	Tyrosine-protein phosphatase non-receptor type 1 OS=Homo sapiens OX=9606 GN=PTPN1 PE=1 SV=1	10
	Q9NYU2	UDP-glucose:glycoprotein glucosyltransferase 1 OS=Homo sapiens OX=9606 GN=UGGT1 PE=1 SV=3	2
	Q9Y305	Acyl-coenzyme A thioesterase 9, mitochondrial OS=Homo sapiens OX=9606 GN=ACOT9 PE=1 SV=2	3
	Q9Y4W6	AFG3-like protein 2 OS=Homo sapiens OX=9606 GN=AFG3L2 PE=1 SV=2	2
	O43488	Aflatoxin B1 aldehyde reductase member 2 OS=Homo sapiens OX=9606 GN=AKR7A2 PE=1 SV=3	5
	O00116	Alkyldihydroxyacetonephosphate synthase, peroxisomal OS=Homo sapiens OX=9606 GN=AGPS PE=1 SV=1	5
	Q13685	Angio-associated migratory cell protein OS=Homo sapiens OX=9606 GN=AAMP PE=1 SV=2	8
	Q86XL3	Ankyrin repeat and LEM domain-containing protein 2 OS=Homo sapiens OX=9606 GN=ANKLE2 PE=1 SV=4	2
	O95782	AP-2 complex subunit alpha-1 OS=Homo sapiens OX=9606 GN=AP2A1 PE=1 SV=3	2
	Q8WYA6	Beta-catenin-like protein 1 OS=Homo sapiens OX=9606 GN=CTNNBL1 PE=1 SV=1	1
	O75153	Clustered mitochondria protein homolog OS=Homo sapiens OX=9606 GN=CLUH PE=1 SV=2	2
	P61923	Coatomer subunit zeta-1 OS=Homo sapiens OX=9606 GN=COPZ1 PE=1 SV=1	6
	P08174	Complement decay-accelerating factor OS=Homo sapiens OX=9606 GN=CD55 PE=1 SV=4	5
	Q5QJE6	Deoxynucleotidyltransferase terminal-interacting protein 2 OS=Homo sapiens OX=9606 GN=DNTTIP2 PE=1 SV=2	6
	Q9BUN8	Derlin-1 OS=Homo sapiens OX=9606 GN=DERL1 PE=1 SV=1	4
	P18858	DNA ligase 1 OS=Homo sapiens OX=9606 GN=LIG1 PE=1 SV=1	3
	O60216	Double-strand-break repair protein rad21 homolog OS=Homo sapiens OX=9606 GN=RAD21 PE=1 SV=2	3
	O43813	Glutathione S-transferase LANCL1 OS=Homo sapiens OX=9606 GN=LANCL1 PE=1 SV=1	6
	P78318	Immunoglobulin-binding protein 1 OS=Homo sapiens OX=9606 GN=IGBP1 PE=1 SV=1	3
	P52294	Importin subunit alpha-5 OS=Homo sapiens OX=9606 GN=KPNA1 PE=1 SV=3	7
	Q9Y6M1	Insulin-like growth factor 2 mRNA-binding protein 2 OS=Homo sapiens OX=9606 GN=IGF2BP2 PE=1 SV=2	5
	Q14624	Inter-alpha-trypsin inhibitor heavy chain H4 OS=Homo sapiens OX=9606 GN=ITIH4 PE=1 SV=4	2
	Q8IWL3	Iron-sulfur cluster co-chaperone protein HscB OS=Homo sapiens OX=9606 GN=HSCB PE=1 SV=3	4
	Q96CN7	Isochorismatase domain-containing protein 1 OS=Homo sapiens OX=9606 GN=ISOC1 PE=1 SV=3	9
	O43181	NADH dehydrogenase [ubiquinone] iron-sulfur protein 4, mitochondrial OS=Homo sapiens OX=9606 GN=NDUFS4 PE=1 SV=1	14
	Q15067	Peroxisomal acyl-coenzyme A oxidase 1 OS=Homo sapiens OX=9606 GN=ACOX1 PE=1 SV=3	1
	Q6NYC8	Phostensin OS=Homo sapiens OX=9606 GN=PPP1R18 PE=1 SV=1	1
	Q9BY77	Polymerase delta-interacting protein 3 OS=Homo sapiens OX=9606 GN=POLDIP3 PE=1 SV=2	8
	Q8IZL8	Proline-, glutamic acid- and leucine-rich protein 1 OS=Homo sapiens OX=9606 GN=PELP1 PE=1 SV=2	1
	Q9BVG4	Protein PBDC1 OS=Homo sapiens OX=9606 GN=PBDC1 PE=1 SV=1	5
	Q15437	Protein transport protein Sec23B OS=Homo sapiens OX=9606 GN=SEC23B PE=1 SV=2	2
	P22061	Protein-L-isoaspartate(D-aspartate) O-methyltransferase OS=Homo sapiens OX=9606 GN=PCMT1 PE=1 SV=4	5
	Q92888	Rho guanine nucleotide exchange factor 1 OS=Homo sapiens OX=9606 GN=ARHGEF1 PE=1 SV=2	1
	P55809	Succinyl-CoA:3-ketoacid coenzyme A transferase 1, mitochondrial OS=Homo sapiens OX=9606 GN=OXCT1 PE=1 SV=1	5
	Q12824	SWI/SNF-related matrix-associated actin-dependent regulator of chromatin subfamily B member 1 OS=Homo sapiens OX=9606 GN=SMARCB1 PE=1 SV=2	3
	P17275	Transcription factor jun-B OS=Homo sapiens OX=9606 GN=JUNB PE=1 SV=1	10
	O14773	Tripeptidyl-peptidase 1 OS=Homo sapiens OX=9606 GN=TPP1 PE=1 SV=2	2
	Q9UN37	Vacuolar protein sorting-associated protein 4A OS=Homo sapiens OX=9606 GN=VPS4A PE=1 SV=1	5
	Q9BZH6	WD repeat-containing protein 11 OS=Homo sapiens OX=9606 GN=WDR11 PE=1 SV=1	1
	O95861	3'(2'),5'-bisphosphate nucleotidase 1 OS=Homo sapiens OX=9606 GN=BPNT1 PE=1 SV=1	8
	O75394	39S ribosomal protein L33, mitochondrial OS=Homo sapiens OX=9606 GN=MRPL33 PE=1 SV=1	17
	Q8N983	39S ribosomal protein L43, mitochondrial OS=Homo sapiens OX=9606 GN=MRPL43 PE=1 SV=1	5
	O43823	A-kinase anchor protein 8 OS=Homo sapiens OX=9606 GN=AKAP8 PE=1 SV=1	3
	P04217	Alpha-1B-glycoprotein OS=Homo sapiens OX=9606 GN=A1BG PE=1 SV=4	1
	Q06481	Amyloid-like protein 2 OS=Homo sapiens OX=9606 GN=APLP2 PE=1 SV=2	3
	Q8TDD1	ATP-dependent RNA helicase DDX54 OS=Homo sapiens OX=9606 GN=DDX54 PE=1 SV=2	1
	P60033	CD81 antigen OS=Homo sapiens OX=9606 GN=CD81 PE=1 SV=1	8
	Q9Y6A4	Cilia- and flagella-associated protein 20 OS=Homo sapiens OX=9606 GN=CFAP20 PE=1 SV=1	6
	Q8NCX0	Coiled-coil domain-containing protein 150 OS=Homo sapiens OX=9606 GN=CCDC150 PE=1 SV=2	1
	P12111	Collagen alpha-3(VI) chain OS=Homo sapiens OX=9606 GN=COL6A3 PE=1 SV=5	0
	Q8TCJ2	Dolichyl-diphosphooligosaccharide--protein glycosyltransferase subunit STT3B OS=Homo sapiens OX=9606 GN=STT3B PE=1 SV=1	2
	Q16643	Drebrin OS=Homo sapiens OX=9606 GN=DBN1 PE=1 SV=4	3
	Q5RKV6	Exosome complex component MTR3 OS=Homo sapiens OX=9606 GN=EXOSC6 PE=1 SV=1	6
	O43592	Exportin-T OS=Homo sapiens OX=9606 GN=XPOT PE=1 SV=2	3
	P23142	Fibulin-1 OS=Homo sapiens OX=9606 GN=FBLN1 PE=1 SV=4	2
	P35269	General transcription factor IIF subunit 1 OS=Homo sapiens OX=9606 GN=GTF2F1 PE=1 SV=2	5
	P46926	Glucosamine-6-phosphate isomerase 1 OS=Homo sapiens OX=9606 GN=GNPDA1 PE=1 SV=1	3
	P23434	Glycine cleavage system H protein, mitochondrial OS=Homo sapiens OX=9606 GN=GCSH PE=1 SV=2	12
	Q9BW71	HIRA-interacting protein 3 OS=Homo sapiens OX=9606 GN=HIRIP3 PE=1 SV=3	3
	O43719	HIV Tat-specific factor 1 OS=Homo sapiens OX=9606 GN=HTATSF1 PE=1 SV=1	1
	Q6P1M0	Long-chain fatty acid transport protein 4 OS=Homo sapiens OX=9606 GN=SLC27A4 PE=1 SV=1	2
	Q14108	Lysosome membrane protein 2 OS=Homo sapiens OX=9606 GN=SCARB2 PE=1 SV=2	3
	Q6P9B6	MTOR-associated protein MEAK7 OS=Homo sapiens OX=9606 GN=MEAK7 PE=1 SV=2	11
	Q9HB07	MYG1 exonuclease OS=Homo sapiens OX=9606 GN=MYG1 PE=1 SV=3	4
	Q8NCW5	NAD(P)H-hydrate epimerase OS=Homo sapiens OX=9606 GN=NAXE PE=1 SV=2	4
	O00217	NADH dehydrogenase [ubiquinone] iron-sulfur protein 8, mitochondrial OS=Homo sapiens OX=9606 GN=NDUFS8 PE=1 SV=1	5
	Q96KG9	N-terminal kinase-like protein OS=Homo sapiens OX=9606 GN=SCYL1 PE=1 SV=1	1
	P52948	Nuclear pore complex protein Nup98-Nup96 OS=Homo sapiens OX=9606 GN=NUP98 PE=1 SV=4	2
	Q9UMY1	Nucleolar protein 7 OS=Homo sapiens OX=9606 GN=NOL7 PE=1 SV=2	7
	Q96EE3	Nucleoporin SEH1 OS=Homo sapiens OX=9606 GN=SEH1L PE=1 SV=3	8
	O14908	PDZ domain-containing protein GIPC1 OS=Homo sapiens OX=9606 GN=GIPC1 PE=1 SV=2	7
	Q14558	Phosphoribosyl pyrophosphate synthase-associated protein 1 OS=Homo sapiens OX=9606 GN=PRPSAP1 PE=1 SV=2	10
	Q15007	Pre-mRNA-splicing regulator WTAP OS=Homo sapiens OX=9606 GN=WTAP PE=1 SV=2	3
	Q96B36	Proline-rich AKT1 substrate 1 OS=Homo sapiens OX=9606 GN=AKT1S1 PE=1 SV=1	6
	Q14914	Prostaglandin reductase 1 OS=Homo sapiens OX=9606 GN=PTGR1 PE=1 SV=2	10
	Q8IY67	Ribonucleoprotein PTB-binding 1 OS=Homo sapiens OX=9606 GN=RAVER1 PE=1 SV=1	2
	Q15165	Serum paraoxonase/arylesterase 2 OS=Homo sapiens OX=9606 GN=PON2 PE=1 SV=4	10
	P29353	SHC-transforming protein 1 OS=Homo sapiens OX=9606 GN=SHC1 PE=1 SV=4	3
	Q9BWM7	Sideroflexin-3 OS=Homo sapiens OX=9606 GN=SFXN3 PE=1 SV=3	8
	Q15427	Splicing factor 3B subunit 4 OS=Homo sapiens OX=9606 GN=SF3B4 PE=1 SV=1	3
	Q9P2R7	Succinate--CoA ligase [ADP-forming] subunit beta, mitochondrial OS=Homo sapiens OX=9606 GN=SUCLA2 PE=1 SV=3	4
	Q5VWP2	Terminal nucleotidyltransferase 5C OS=Homo sapiens OX=9606 GN=TENT5C PE=1 SV=1	2
	Q6PGP7	Tetratricopeptide repeat protein 37 OS=Homo sapiens OX=9606 GN=TTC37 PE=1 SV=1	0
	Q8WZ42	Titin OS=Homo sapiens OX=9606 GN=TTN PE=1 SV=4	0
	Q9UI10	Translation initiation factor eIF-2B subunit delta OS=Homo sapiens OX=9606 GN=EIF2B4 PE=1 SV=2	5
	Q9BTV4	Transmembrane protein 43 OS=Homo sapiens OX=9606 GN=TMEM43 PE=1 SV=1	3
	Q15814	Tubulin-specific chaperone C OS=Homo sapiens OX=9606 GN=TBCC PE=1 SV=2	6
	Q9BRJ6	Uncharacterized protein C7orf50 OS=Homo sapiens OX=9606 GN=C7orf50 PE=1 SV=1	11
	Q8IYS2	Uncharacterized protein KIAA2013 OS=Homo sapiens OX=9606 GN=KIAA2013 PE=1 SV=1	2
	Q9Y4I1	Unconventional myosin-Va OS=Homo sapiens OX=9606 GN=MYO5A PE=1 SV=2	1
	Q6PJT7	Zinc finger CCCH domain-containing protein 14 OS=Homo sapiens OX=9606 GN=ZC3H14 PE=1 SV=1	2
	P0C7X5	Zinc finger protein 806 OS=Homo sapiens OX=9606 GN=ZNF806 PE=3 SV=1	1
	Q92747	Actin-related protein 2/3 complex subunit 1A OS=Homo sapiens OX=9606 GN=ARPC1A PE=1 SV=2	10
	Q12979	Active breakpoint cluster region-related protein OS=Homo sapiens OX=9606 GN=ABR PE=1 SV=2	1
	Q9Y653	Adhesion G-protein coupled receptor G1 OS=Homo sapiens OX=9606 GN=ADGRG1 PE=1 SV=2	2
	Q92572	AP-3 complex subunit sigma-1 OS=Homo sapiens OX=9606 GN=AP3S1 PE=1 SV=1	4
	Q68CP9	AT-rich interactive domain-containing protein 2 OS=Homo sapiens OX=9606 GN=ARID2 PE=1 SV=2	0
	O14965	Aurora kinase A OS=Homo sapiens OX=9606 GN=AURKA PE=1 SV=2	2
	O43633	Charged multivesicular body protein 2a OS=Homo sapiens OX=9606 GN=CHMP2A PE=1 SV=1	4
	Q9NZZ3	Charged multivesicular body protein 5 OS=Homo sapiens OX=9606 GN=CHMP5 PE=1 SV=1	13
	Q92905	COP9 signalosome complex subunit 5 OS=Homo sapiens OX=9606 GN=COPS5 PE=1 SV=4	2
	Q9UBW8	COP9 signalosome complex subunit 7a OS=Homo sapiens OX=9606 GN=COPS7A PE=1 SV=1	8
	Q92879	CUGBP Elav-like family member 1 OS=Homo sapiens OX=9606 GN=CELF1 PE=1 SV=2	3
	O00483	Cytochrome c oxidase subunit NDUFA4 OS=Homo sapiens OX=9606 GN=NDUFA4 PE=1 SV=1	12
	Q86Y56	Dynein assembly factor 5, axonemal OS=Homo sapiens OX=9606 GN=DNAAF5 PE=1 SV=4	3
	Q96DT5	Dynein heavy chain 11, axonemal OS=Homo sapiens OX=9606 GN=DNAH11 PE=1 SV=4	0
	Q7Z6Z7	E3 ubiquitin-protein ligase HUWE1 OS=Homo sapiens OX=9606 GN=HUWE1 PE=1 SV=3	0
	Q96J02	E3 ubiquitin-protein ligase Itchy homolog OS=Homo sapiens OX=9606 GN=ITCH PE=1 SV=2	1
	P19367	Hexokinase-1 OS=Homo sapiens OX=9606 GN=HK1 PE=1 SV=3	2
	O00422	Histone deacetylase complex subunit SAP18 OS=Homo sapiens OX=9606 GN=SAP18 PE=1 SV=1	12
	Q9Y2U8	Inner nuclear membrane protein Man1 OS=Homo sapiens OX=9606 GN=LEMD3 PE=1 SV=2	4
	P55081	Microfibrillar-associated protein 1 OS=Homo sapiens OX=9606 GN=MFAP1 PE=1 SV=2	8
	Q9NR56	Muscleblind-like protein 1 OS=Homo sapiens OX=9606 GN=MBNL1 PE=1 SV=2	9
	Q6ZNB6	NF-X1-type zinc finger protein NFXL1 OS=Homo sapiens OX=9606 GN=NFXL1 PE=1 SV=2	3
	P52298	Nuclear cap-binding protein subunit 2 OS=Homo sapiens OX=9606 GN=NCBP2 PE=1 SV=1	7
	Q9UBU9	Nuclear RNA export factor 1 OS=Homo sapiens OX=9606 GN=NXF1 PE=1 SV=1	6
	Q9GZY0	Nuclear RNA export factor 2 OS=Homo sapiens OX=9606 GN=NXF2 PE=1 SV=1	2
	Q9Y237	Peptidyl-prolyl cis-trans isomerase NIMA-interacting 4 OS=Homo sapiens OX=9606 GN=PIN4 PE=1 SV=1	9
	O14936	Peripheral plasma membrane protein CASK OS=Homo sapiens OX=9606 GN=CASK PE=1 SV=3	1
	A1L390	Pleckstrin homology domain-containing family G member 3 OS=Homo sapiens OX=9606 GN=PLEKHG3 PE=1 SV=1	1
	Q9Y2S7	Polymerase delta-interacting protein 2 OS=Homo sapiens OX=9606 GN=POLDIP2 PE=1 SV=1	4
	Q8TCS8	Polyribonucleotide nucleotidyltransferase 1, mitochondrial OS=Homo sapiens OX=9606 GN=PNPT1 PE=1 SV=2	2
	Q96IZ0	PRKC apoptosis WT1 regulator protein OS=Homo sapiens OX=9606 GN=PAWR PE=1 SV=1	4
	Q969M3	Protein YIPF5 OS=Homo sapiens OX=9606 GN=YIPF5 PE=1 SV=1	8
	Q6GMV3	Putative peptidyl-tRNA hydrolase PTRHD1 OS=Homo sapiens OX=9606 GN=PTRHD1 PE=1 SV=1	6
	P11498	Pyruvate carboxylase, mitochondrial OS=Homo sapiens OX=9606 GN=PC PE=1 SV=2	3
	A6ZKI3	Retrotransposon Gag-like protein 8C OS=Homo sapiens OX=9606 GN=RTL8C PE=1 SV=1	11
	Q5H9R7	Serine/threonine-protein phosphatase 6 regulatory subunit 3 OS=Homo sapiens OX=9606 GN=PPP6R3 PE=1 SV=2	3
	Q14683	Structural maintenance of chromosomes protein 1A OS=Homo sapiens OX=9606 GN=SMC1A PE=1 SV=2	2
	Q5SNT2	Transmembrane protein 201 OS=Homo sapiens OX=9606 GN=TMEM201 PE=1 SV=1	1
	Q9H3H3	UPF0696 protein C11orf68 OS=Homo sapiens OX=9606 GN=C11orf68 PE=1 SV=3	4
	P11172	Uridine 5'-monophosphate synthase OS=Homo sapiens OX=9606 GN=UMPS PE=1 SV=1	2
	O75717	WD repeat and HMG-box DNA-binding protein 1 OS=Homo sapiens OX=9606 GN=WDHD1 PE=1 SV=1	3
	Q15061	WD repeat-containing protein 43 OS=Homo sapiens OX=9606 GN=WDR43 PE=1 SV=3	2
	Q9GZS3	WD repeat-containing protein 61 OS=Homo sapiens OX=9606 GN=WDR61 PE=1 SV=1	9
	Q53H12	Acylglycerol kinase, mitochondrial OS=Homo sapiens OX=9606 GN=AGK PE=1 SV=2	3
	P48960	Adhesion G protein-coupled receptor E5 OS=Homo sapiens OX=9606 GN=ADGRE5 PE=1 SV=4	5
	Q15121	Astrocytic phosphoprotein PEA-15 OS=Homo sapiens OX=9606 GN=PEA15 PE=1 SV=2	18
	Q9UBB4	Ataxin-10 OS=Homo sapiens OX=9606 GN=ATXN10 PE=1 SV=1	2
	Q8NHH9	Atlastin-2 OS=Homo sapiens OX=9606 GN=ATL2 PE=1 SV=2	4
	O76031	ATP-dependent Clp protease ATP-binding subunit clpX-like, mitochondrial OS=Homo sapiens OX=9606 GN=CLPX PE=1 SV=2	2
	P20645	Cation-dependent mannose-6-phosphate receptor OS=Homo sapiens OX=9606 GN=M6PR PE=1 SV=1	5
	Q13740	CD166 antigen OS=Homo sapiens OX=9606 GN=ALCAM PE=1 SV=2	2
	O95400	CD2 antigen cytoplasmic tail-binding protein 2 OS=Homo sapiens OX=9606 GN=CD2BP2 PE=1 SV=1	4
	Q96G23	Ceramide synthase 2 OS=Homo sapiens OX=9606 GN=CERS2 PE=1 SV=1	4
	O14976	Cyclin-G-associated kinase OS=Homo sapiens OX=9606 GN=GAK PE=1 SV=2	1
	P32929	Cystathionine gamma-lyase OS=Homo sapiens OX=9606 GN=CTH PE=1 SV=3	5
	P49589	Cysteine--tRNA ligase, cytoplasmic OS=Homo sapiens OX=9606 GN=CARS1 PE=1 SV=3	1
	Q8TEA8	D-aminoacyl-tRNA deacylase 1 OS=Homo sapiens OX=9606 GN=DTD1 PE=1 SV=2	7
	P55039	Developmentally-regulated GTP-binding protein 2 OS=Homo sapiens OX=9606 GN=DRG2 PE=1 SV=1	3
	O75190	DnaJ homolog subfamily B member 6 OS=Homo sapiens OX=9606 GN=DNAJB6 PE=1 SV=2	4
	Q15006	ER membrane protein complex subunit 2 OS=Homo sapiens OX=9606 GN=EMC2 PE=1 SV=1	4
	Q96B26	Exosome complex component RRP43 OS=Homo sapiens OX=9606 GN=EXOSC8 PE=1 SV=1	14
	P53611	Geranylgeranyl transferase type-2 subunit beta OS=Homo sapiens OX=9606 GN=RABGGTB PE=1 SV=2	3
	Q53EU6	Glycerol-3-phosphate acyltransferase 3 OS=Homo sapiens OX=9606 GN=GPAT3 PE=1 SV=2	3
	Q8NBJ4	Golgi membrane protein 1 OS=Homo sapiens OX=9606 GN=GOLM1 PE=1 SV=1	4
	Q9H3P7	Golgi resident protein GCP60 OS=Homo sapiens OX=9606 GN=ACBD3 PE=1 SV=4	6
	Q92917	G-patch domain and KOW motifs-containing protein OS=Homo sapiens OX=9606 GN=GPKOW PE=1 SV=2	3
	O00178	GTP-binding protein 1 OS=Homo sapiens OX=9606 GN=GTPBP1 PE=1 SV=3	2
	Q8WVV9	Heterogeneous nuclear ribonucleoprotein L-like OS=Homo sapiens OX=9606 GN=HNRNPLL PE=1 SV=1	5
	Q96P70	Importin-9 OS=Homo sapiens OX=9606 GN=IPO9 PE=1 SV=3	2
	P34949	Mannose-6-phosphate isomerase OS=Homo sapiens OX=9606 GN=MPI PE=1 SV=2	4
	P53582	Methionine aminopeptidase 1 OS=Homo sapiens OX=9606 GN=METAP1 PE=1 SV=2	6
	P78559	Microtubule-associated protein 1A OS=Homo sapiens OX=9606 GN=MAP1A PE=1 SV=6	1
	Q9NYL2	Mitogen-activated protein kinase kinase kinase 20 OS=Homo sapiens OX=9606 GN=MAP3K20 PE=1 SV=3	1
	O60568	Multifunctional procollagen lysine hydroxylase and glycosyltransferase LH3 OS=Homo sapiens OX=9606 GN=PLOD3 PE=1 SV=1	1
	Q9UJ70	N-acetyl-D-glucosamine kinase OS=Homo sapiens OX=9606 GN=NAGK PE=1 SV=4	3
	O96000	NADH dehydrogenase [ubiquinone] 1 beta subcomplex subunit 10 OS=Homo sapiens OX=9606 GN=NDUFB10 PE=1 SV=3	8
	O95168	NADH dehydrogenase [ubiquinone] 1 beta subcomplex subunit 4 OS=Homo sapiens OX=9606 GN=NDUFB4 PE=1 SV=3	14
	P28331	NADH-ubiquinone oxidoreductase 75 kDa subunit, mitochondrial OS=Homo sapiens OX=9606 GN=NDUFS1 PE=1 SV=3	2
	O15226	NF-kappa-B-repressing factor OS=Homo sapiens OX=9606 GN=NKRF PE=1 SV=2	2
	Q92621	Nuclear pore complex protein Nup205 OS=Homo sapiens OX=9606 GN=NUP205 PE=1 SV=3	1
	Q9Y618	Nuclear receptor corepressor 2 OS=Homo sapiens OX=9606 GN=NCOR2 PE=1 SV=3	1
	Q9BUP3	Oxidoreductase HTATIP2 OS=Homo sapiens OX=9606 GN=HTATIP2 PE=1 SV=2	4
	O14813	Paired mesoderm homeobox protein 2A OS=Homo sapiens OX=9606 GN=PHOX2A PE=1 SV=2	3
	Q96EY7	Pentatricopeptide repeat domain-containing protein 3, mitochondrial OS=Homo sapiens OX=9606 GN=PTCD3 PE=1 SV=3	2
	Q15269	Periodic tryptophan protein 2 homolog OS=Homo sapiens OX=9606 GN=PWP2 PE=2 SV=2	3
	Q8TBX8	Phosphatidylinositol 5-phosphate 4-kinase type-2 gamma OS=Homo sapiens OX=9606 GN=PIP4K2C PE=1 SV=3	6
	O95870	Phosphatidylserine lipase ABHD16A OS=Homo sapiens OX=9606 GN=ABHD16A PE=1 SV=3	2
	Q9Y3R5	Protein dopey-2 OS=Homo sapiens OX=9606 GN=DOP1B PE=1 SV=5	1
	Q96KN1	Protein LRATD2 OS=Homo sapiens OX=9606 GN=LRATD2 PE=1 SV=1	6
	Q9Y570	Protein phosphatase methylesterase 1 OS=Homo sapiens OX=9606 GN=PPME1 PE=1 SV=3	5
	Q15436	Protein transport protein Sec23A OS=Homo sapiens OX=9606 GN=SEC23A PE=1 SV=2	4
	O95487	Protein transport protein Sec24B OS=Homo sapiens OX=9606 GN=SEC24B PE=1 SV=2	1
	Q8TB72	Pumilio homolog 2 OS=Homo sapiens OX=9606 GN=PUM2 PE=1 SV=2	1
	Q8N806	Putative E3 ubiquitin-protein ligase UBR7 OS=Homo sapiens OX=9606 GN=UBR7 PE=1 SV=2	2
	Q6WKZ4	Rab11 family-interacting protein 1 OS=Homo sapiens OX=9606 GN=RAB11FIP1 PE=1 SV=3	1
	P35250	Replication factor C subunit 2 OS=Homo sapiens OX=9606 GN=RFC2 PE=1 SV=3	4
	P40937	Replication factor C subunit 5 OS=Homo sapiens OX=9606 GN=RFC5 PE=1 SV=1	3
	Q86TG7	Retrotransposon-derived protein PEG10 OS=Homo sapiens OX=9606 GN=PEG10 PE=1 SV=2	4
	Q92979	Ribosomal RNA small subunit methyltransferase NEP1 OS=Homo sapiens OX=9606 GN=EMG1 PE=1 SV=4	3
	Q9NTI5	Sister chromatid cohesion protein PDS5 homolog B OS=Homo sapiens OX=9606 GN=PDS5B PE=1 SV=1	1
	P55011	Solute carrier family 12 member 2 OS=Homo sapiens OX=9606 GN=SLC12A2 PE=1 SV=1	1
	Q9P013	Spliceosome-associated protein CWC15 homolog OS=Homo sapiens OX=9606 GN=CWC15 PE=1 SV=2	3
	Q15020	Squamous cell carcinoma antigen recognized by T-cells 3 OS=Homo sapiens OX=9606 GN=SART3 PE=1 SV=1	1
	P04179	Superoxide dismutase [Mn], mitochondrial OS=Homo sapiens OX=9606 GN=SOD2 PE=1 SV=3	3
	Q04206	Transcription factor p65 OS=Homo sapiens OX=9606 GN=RELA PE=1 SV=2	2
	Q7L0Y3	tRNA methyltransferase 10 homolog C OS=Homo sapiens OX=9606 GN=TRMT10C PE=1 SV=2	6
	P23258	Tubulin gamma-1 chain OS=Homo sapiens OX=9606 GN=TUBG1 PE=1 SV=2	3
	O15042	U2 snRNP-associated SURP motif-containing protein OS=Homo sapiens OX=9606 GN=U2SURP PE=1 SV=2	1
	O43395	U4/U6 small nuclear ribonucleoprotein Prp3 OS=Homo sapiens OX=9606 GN=PRPF3 PE=1 SV=2	2
	O95777	U6 snRNA-associated Sm-like protein LSm8 OS=Homo sapiens OX=9606 GN=LSM8 PE=1 SV=3	17
	P40818	Ubiquitin carboxyl-terminal hydrolase 8 OS=Homo sapiens OX=9606 GN=USP8 PE=1 SV=1	1
	Q9Y5K5	Ubiquitin carboxyl-terminal hydrolase isozyme L5 OS=Homo sapiens OX=9606 GN=UCHL5 PE=1 SV=3	5
	Q9NT62	Ubiquitin-like-conjugating enzyme ATG3 OS=Homo sapiens OX=9606 GN=ATG3 PE=1 SV=1	4
	Q5JSH3	WD repeat-containing protein 44 OS=Homo sapiens OX=9606 GN=WDR44 PE=1 SV=1	2
	Q9NW82	WD repeat-containing protein 70 OS=Homo sapiens OX=9606 GN=WDR70 PE=1 SV=1	2
	O60293	Zinc finger C3H1 domain-containing protein OS=Homo sapiens OX=9606 GN=ZFC3H1 PE=1 SV=3	0
	Q8N5A5	Zinc finger CCCH-type with G patch domain-containing protein OS=Homo sapiens OX=9606 GN=ZGPAT PE=1 SV=3	2
	Q96NC0	Zinc finger matrin-type protein 2 OS=Homo sapiens OX=9606 GN=ZMAT2 PE=1 SV=1	6
	Q9BV57	1,2-dihydroxy-3-keto-5-methylthiopentene dioxygenase OS=Homo sapiens OX=9606 GN=ADI1 PE=1 SV=1	19
	Q96A35	39S ribosomal protein L24, mitochondrial OS=Homo sapiens OX=9606 GN=MRPL24 PE=1 SV=1	6
	P09110	3-ketoacyl-CoA thiolase, peroxisomal OS=Homo sapiens OX=9606 GN=ACAA1 PE=1 SV=2	4
	Q9Y221	60S ribosome subunit biogenesis protein NIP7 homolog OS=Homo sapiens OX=9606 GN=NIP7 PE=1 SV=1	6
	Q9H1A4	Anaphase-promoting complex subunit 1 OS=Homo sapiens OX=9606 GN=ANAPC1 PE=1 SV=1	1
	O14617	AP-3 complex subunit delta-1 OS=Homo sapiens OX=9606 GN=AP3D1 PE=1 SV=1	3
	Q69YH5	Cell division cycle-associated protein 2 OS=Homo sapiens OX=9606 GN=CDCA2 PE=1 SV=2	1
	Q93034	Cullin-5 OS=Homo sapiens OX=9606 GN=CUL5 PE=1 SV=4	2
	P30046	D-dopachrome decarboxylase OS=Homo sapiens OX=9606 GN=DDT PE=1 SV=3	7
	P09417	Dihydropteridine reductase OS=Homo sapiens OX=9606 GN=QDPR PE=1 SV=2	7
	Q92878	DNA repair protein RAD50 OS=Homo sapiens OX=9606 GN=RAD50 PE=1 SV=1	2
	Q9Y6I3	Epsin-1 OS=Homo sapiens OX=9606 GN=EPN1 PE=1 SV=2	2
	Q9NPA0	ER membrane protein complex subunit 7 OS=Homo sapiens OX=9606 GN=EMC7 PE=1 SV=1	4
	Q9Y2L1	Exosome complex exonuclease RRP44 OS=Homo sapiens OX=9606 GN=DIS3 PE=1 SV=2	1
	Q8NEZ5	F-box only protein 22 OS=Homo sapiens OX=9606 GN=FBXO22 PE=1 SV=1	4
	Q5T1M5	FK506-binding protein 15 OS=Homo sapiens OX=9606 GN=FKBP15 PE=1 SV=2	1
	Q14254	Flotillin-2 OS=Homo sapiens OX=9606 GN=FLOT2 PE=1 SV=2	3
	Q92990	Glomulin OS=Homo sapiens OX=9606 GN=GLMN PE=1 SV=2	5
	Q9BQ67	Glutamate-rich WD repeat-containing protein 1 OS=Homo sapiens OX=9606 GN=GRWD1 PE=1 SV=1	2
	Q00613	Heat shock factor protein 1 OS=Homo sapiens OX=9606 GN=HSF1 PE=1 SV=1	3
	Q5JU85	IQ motif and SEC7 domain-containing protein 2 OS=Homo sapiens OX=9606 GN=IQSEC2 PE=1 SV=2	0
	P53990	IST1 homolog OS=Homo sapiens OX=9606 GN=IST1 PE=1 SV=1	2
	O75037	Kinesin-like protein KIF21B OS=Homo sapiens OX=9606 GN=KIF21B PE=1 SV=2	0
	Q9BW19	Kinesin-like protein KIFC1 OS=Homo sapiens OX=9606 GN=KIFC1 PE=1 SV=2	2
	Q9Y5P6	Mannose-1-phosphate guanyltransferase beta OS=Homo sapiens OX=9606 GN=GMPPB PE=1 SV=2	8
	Q49MG5	Microtubule-associated protein 9 OS=Homo sapiens OX=9606 GN=MAP9 PE=1 SV=3	1
	O60566	Mitotic checkpoint serine/threonine-protein kinase BUB1 beta OS=Homo sapiens OX=9606 GN=BUB1B PE=1 SV=3	1
	Q9H7C9	Mth938 domain-containing protein OS=Homo sapiens OX=9606 GN=AAMDC PE=1 SV=1	8
	O43196	MutS protein homolog 5 OS=Homo sapiens OX=9606 GN=MSH5 PE=1 SV=1	1
	P20929	Nebulin OS=Homo sapiens OX=9606 GN=NEB PE=1 SV=5	0
	Q13564	NEDD8-activating enzyme E1 regulatory subunit OS=Homo sapiens OX=9606 GN=NAE1 PE=1 SV=1	3
	Q8WXH0	Nesprin-2 OS=Homo sapiens OX=9606 GN=SYNE2 PE=1 SV=3	0
	P37198	Nuclear pore glycoprotein p62 OS=Homo sapiens OX=9606 GN=NUP62 PE=1 SV=3	5
	Q9Y3B8	Oligoribonuclease, mitochondrial OS=Homo sapiens OX=9606 GN=REXO2 PE=1 SV=3	4
	Q9NTJ5	Phosphatidylinositol-3-phosphatase SAC1 OS=Homo sapiens OX=9606 GN=SACM1L PE=1 SV=2	2
	O95394	Phosphoacetylglucosamine mutase OS=Homo sapiens OX=9606 GN=PGM3 PE=1 SV=1	2
	P78330	Phosphoserine phosphatase OS=Homo sapiens OX=9606 GN=PSPH PE=1 SV=2	4
	Q9HBL7	Plasminogen receptor (KT) OS=Homo sapiens OX=9606 GN=PLGRKT PE=1 SV=1	7
	Q5JRX3	Presequence protease, mitochondrial OS=Homo sapiens OX=9606 GN=PITRM1 PE=1 SV=3	2
	Q9BUL8	Programmed cell death protein 10 OS=Homo sapiens OX=9606 GN=PDCD10 PE=1 SV=1	9
	O95456	Proteasome assembly chaperone 1 OS=Homo sapiens OX=9606 GN=PSMG1 PE=1 SV=1	3
	Q9H098	Protein FAM107B OS=Homo sapiens OX=9606 GN=FAM107B PE=1 SV=1	10
	Q9BRT6	Protein LLP homolog OS=Homo sapiens OX=9606 GN=LLPH PE=1 SV=1	12
	Q13123	Protein Red OS=Homo sapiens OX=9606 GN=IK PE=1 SV=3	2
	Q6P996	Pyridoxal-dependent decarboxylase domain-containing protein 1 OS=Homo sapiens OX=9606 GN=PDXDC1 PE=1 SV=2	2
	O75326	Semaphorin-7A OS=Homo sapiens OX=9606 GN=SEMA7A PE=1 SV=1	2
	Q05519	Serine/arginine-rich splicing factor 11 OS=Homo sapiens OX=9606 GN=SRSF11 PE=1 SV=1	4
	O96013	Serine/threonine-protein kinase PAK 4 OS=Homo sapiens OX=9606 GN=PAK4 PE=1 SV=1	2
	Q96FS4	Signal-induced proliferation-associated protein 1 OS=Homo sapiens OX=9606 GN=SIPA1 PE=1 SV=1	1
	Q9NQZ2	Something about silencing protein 10 OS=Homo sapiens OX=9606 GN=UTP3 PE=1 SV=1	2
	Q5K651	Sterile alpha motif domain-containing protein 9 OS=Homo sapiens OX=9606 GN=SAMD9 PE=1 SV=1	1
	Q9NRL3	Striatin-4 OS=Homo sapiens OX=9606 GN=STRN4 PE=1 SV=2	4
	O75683	Surfeit locus protein 6 OS=Homo sapiens OX=9606 GN=SURF6 PE=1 SV=3	2
	Q9NXG2	THUMP domain-containing protein 1 OS=Homo sapiens OX=9606 GN=THUMPD1 PE=1 SV=2	3
	Q12788	Transducin beta-like protein 3 OS=Homo sapiens OX=9606 GN=TBL3 PE=1 SV=2	2
	Q13144	Translation initiation factor eIF-2B subunit epsilon OS=Homo sapiens OX=9606 GN=EIF2B5 PE=1 SV=3	2
	P29144	Tripeptidyl-peptidase 2 OS=Homo sapiens OX=9606 GN=TPP2 PE=1 SV=4	1
	Q9Y4E8	Ubiquitin carboxyl-terminal hydrolase 15 OS=Homo sapiens OX=9606 GN=USP15 PE=1 SV=3	2
	Q9NZ43	Vesicle transport protein USE1 OS=Homo sapiens OX=9606 GN=USE1 PE=1 SV=2	4
	Q9Y4E1	WASH complex subunit 2C OS=Homo sapiens OX=9606 GN=WASHC2C PE=1 SV=4	3
	Q14966	Zinc finger protein 638 OS=Homo sapiens OX=9606 GN=ZNF638 PE=1 SV=2	2
	Q9Y676	28S ribosomal protein S18b, mitochondrial OS=Homo sapiens OX=9606 GN=MRPS18B PE=1 SV=1	7
	Q15125	3-beta-hydroxysteroid-Delta(8),Delta(7)-isomerase OS=Homo sapiens OX=9606 GN=EBP PE=1 SV=3	5
[truncated: 231 more rows]

[truncated: 15 more sheets: Figure6A, Figure6B, Figure6C, SFig3A, SFig3C, SFig6, SFig7, SFig8, SFig10, SFig11B-C, SFig11D, SFig13, SFig16B, SFig18, SFig19]
